# Supplementary material for: Comparative Physiological and Transcriptomic Analyses Reveal the Actions of Melatonin in the Delay of Postharvest Physiological Deterioration of Cassava
Source: Front Plant Sci. 2016 May 27;7:736. doi: 10.3389/fpls.2016.00736 (PMC4882330; doi:10.3389/fpls.2016.00736)
Supplement: Supplementary file 3 [file Table_1.XLSX]

## Sheet: Table S1
Supplemental Table S1. Differentially expressed genes (DEGs) identified by DEGseq according to the read count for each gene (fold change≥2; P-value≤0.05) at 6, 12, and 48 h storage after melatonin treatment. A total of 3425 DEGs were identified by exogenous melatonin treatment at these stages.
Gene_id	Qeury_length	NR_tophit_name	NR_tophit_description	NR_topHSP_%-Simil	Swissprot_tophit_name	Swissprot_tophit_description	Swissprot_tophsp_%-Simil	GOs	String_tophit_name	String_tophit_description	String_topHSP_%-Simil	COG	KOG	NOG	KO/Gene_ID	KEGG_GENE_NAME
cassava4.1_013538m.g	1182	gi|317106771|dbj|BAJ53263.1|	JMS10C05.6 [Jatropha curcas]	0.79	_	_	_	_	29760.GSVIVG00025566001	SubName: Full=Chromosome chr8 scaffold_34, whole genome shotgun sequence;	0.7749	_	_	NOG272241;NOG289601	None	_
cassava4.1_016671m.g	643	gi|566169743|ref|XP_006382838.1|	hypothetical protein POPTR_0005s05940g [Populus trichocarpa]	0.95	gi|635552413|sp|B9RU15.1|ATXR5_RICCO	RecName: Full=Probable Histone-lysine N-methyltransferase ATXR5; Flags: Precursor [Ricinus communis]	0.94	GO:0005634;GO:0006554;GO:0008270;GO:0034968;GO:0009507;GO:0018024	3694.gw1.70.74.1	SET domain protein	0.9728	_	KOG1083	_	None	_
cassava4.1_010376m.g	1225	gi|643734080|gb|KDP40923.1|	hypothetical protein JCGZ_24922 [Jatropha curcas]	0.97	gi|75308873|sp|Q9C899.1|F6H2_ARATH	RecName: Full=Feruloyl CoA ortho-hydroxylase 2 [Arabidopsis thaliana]	0.78	GO:0009813;GO:0055114;GO:0050589	3694.grail3.0116007201	hypothetical protein	0.8492	COG3491	KOG0143	_	K06892	K06892
cassava4.1_012755m.g	903	gi|643735012|gb|KDP41682.1|	hypothetical protein JCGZ_16089 [Jatropha curcas]	0.86	gi|109940187|sp|Q8L9J9.2|CAES_ARATH	RecName: Full=Probable carbohydrate esterase At4g34215 [Arabidopsis thaliana]	0.69	_	3694.gw1.40.953.1	hypothetical protein	0.8577	_	_	NOG44446	None	_
cassava4.1_000890m.g	3284	gi|255561614|ref|XP_002521817.1|	synaptotagmin, putative [Ricinus communis]	0.89	_	_	_	GO:0009506;GO:0009507	3694.gw1.41.368.1	hypothetical protein	0.9153	_	KOG1030	_	None	_
cassava4.1_015315m.g	915	gi|566191606|ref|XP_002315136.2|	hypothetical protein POPTR_0010s19120g [Populus trichocarpa]	0.87	gi|75099990|sp|O80920.1|PYL4_ARATH	RecName: Full=Abscisic acid receptor PYL4; AltName: Full=ABI1-binding protein 2; AltName: Full=PYR1-like protein 4; AltName: Full=Regulatory components of ABA recep	0.84	GO:0010427;GO:0007165;GO:0004872	29760.GSVIVG00037390001	SubName: Full=Chromosome chr8 scaffold_88, whole genome shotgun sequence;	0.8093	_	_	NOG236073	K14496	PYL
cassava4.1_000659m.g	3781	gi|643724411|gb|KDP33612.1|	hypothetical protein JCGZ_07183 [Jatropha curcas]	0.98	gi|73917709|sp|O48946.1|CESA1_ARATH	RecName: Full=Cellulose synthase A catalytic subunit 1 [UDP-forming]	0.93	GO:0006011;GO:0005982;GO:0005985;GO:0016760;GO:0030244;GO:0016021;GO:0008270;GO:0005886	3694.estExt_fgenesh4_pg.C_13980001	annotation not avaliable	0.9915	COG1215	_	_	K10999	CESA
cassava4.1_028383m.g	354	gi|643728091|gb|KDP36294.1|	hypothetical protein JCGZ_09801 [Jatropha curcas]	0.82	_	_	_	GO:0019904;GO:0008152;GO:0016787	_	_	_	_	_	_	None	_
cassava4.1_019655m.g	636	_	_	_	_	_	_	_	_	_	_	_	_	_	None	_
cassava4.1_002723m.g	2849	gi|255543993|ref|XP_002513059.1|	beta-galactosidase, putative [Ricinus communis]	0.91	gi|3913147|sp|O52847.1|BGAL_BACMD	RecName: Full=Beta-galactosidase; Short=Beta-gal; AltName: Full=Lactase [Bacillus megaterium DSM 319]	0.59	GO:0030246;GO:0004565;GO:0009341;GO:0046486;GO:0006012;GO:0006027;GO:0006687	3694.fgenesh4_pg.C_LG_I000259	hypothetical protein	0.8875	COG3250	KOG2024	_	K01190	lacZ
cassava4.1_018479m.g	848	gi|643731634|gb|KDP38878.1|	hypothetical protein JCGZ_05035 [Jatropha curcas]	0.93	_	_	_	GO:0009555;GO:0005886;GO:0009793	3694.estExt_fgenesh4_pm.C_LG_VI0016	SubName: Full=Putative uncharacterized protein;	0.9252	_	_	NOG293691	None	_
cassava4.1_005521m.g	1844	gi|643733316|gb|KDP40263.1|	hypothetical protein JCGZ_02261 [Jatropha curcas]	0.95	gi|75262422|sp|Q9FG87.1|KCS19_ARATH	RecName: Full=3-ketoacyl-CoA synthase 19; Short=KCS-19; AltName: Full=Very long-chain fatty acid condensing enzyme 19; Short=VLCFA condensing enzyme 19 [Arabidopsi	0.89	GO:0016020;GO:0016747;GO:0006633	3694.eugene3.00081500	beta-ketoacyl-coa synthase family protein	0.9547	COG3424	_	_	K15397	KCS
cassava4.1_009914m.g	1543	gi|495026162|gb|AGL39729.1|	NAC transcription factor 073 [Jatropha curcas]	0.76	gi|75139797|sp|Q7GCL7.1|NAC74_ORYSJ	RecName: Full=NAC domain-containing protein 74; Short=ONAC074 [Oryza sativa Japonica Group]	0.56	_	_	_	_	_	_	_	None	_
cassava4.1_013288m.g	1213	gi|643703941|gb|KDP21005.1|	hypothetical protein JCGZ_21476 [Jatropha curcas]	0.65	gi|232024|sp|Q01197.1|E6_GOSHI	RecName: Full=Protein E6	0.55	_	_	_	_	_	_	_	None	_
cassava4.1_028527m.g	1029	gi|255575491|ref|XP_002528647.1|	cytochrome P450, putative [Ricinus communis]	0.88	gi|584864|sp|P37121.1|C76A1_SOLME	RecName: Full=Cytochrome P450 76A1; AltName: Full=CYPLXXVIA1; AltName: Full=Cytochrome P-450EG8	0.78	GO:0020037;GO:0005506;GO:0055114;GO:0033772	29760.GSVIVG00021696001	SubName: Full=Chromosome chr8 scaffold_23, whole genome shotgun sequence;	0.8503	COG2124	KOG0156	_	K07410	CYP1B1
cassava4.1_009220m.g	1432	gi|643730096|gb|KDP37708.1|	hypothetical protein JCGZ_06849 [Jatropha curcas]	0.9	gi|461461|sp|P80030.2|FABI_BRANA	RecName: Full=Enoyl-[acyl-carrier-protein]	0.86	GO:0016631;GO:0005507;GO:0009941;GO:0055114;GO:0009579;GO:0009570	3694.eugene3.00031909	enoyl-[acyl-carrier-protein] reductase (EC:1.3.1.10)	0.9091	COG0623	KOG0725	_	K00208	fabI
cassava4.1_001177m.g	3130	gi|643710317|gb|KDP24524.1|	hypothetical protein JCGZ_25088 [Jatropha curcas]	0.75	_	_	_	_	_	_	_	_	_	_	None	_
cassava4.1_013441m.g	1092	gi|255564051|ref|XP_002523024.1|	amino acid binding protein, putative [Ricinus communis]	0.89	gi|187608845|sp|P83643.2|UP12_ORYSI	RecName: Full=Unknown protein DS12 from 2D-PAGE of leaf, chloroplastic; Flags: Precursor UP12_ORYSJ RecName: Full=Unknown protein DS12 fro	0.87	GO:0016597;GO:0008152	3694.estExt_Genewise1_v1.C_LG_X3208	hypothetical protein	0.8858	_	_	NOG251802	None	_
cassava4.1_004827m.g	1811	gi|641868483|gb|KDO87167.1|	hypothetical protein CISIN_1g045495mg [Citrus sinensis]	0.79	gi|229891482|sp|Q8RXK7.2|PME41_ARATH	RecName: Full=Probable pectinesterase/pectinesterase inhibitor 41; Includes: RecName: Full=Pectinesterase inhibitor 41; AltName: Full=Pectin methylesterase inhibi	0.85	_	_	_	_	_	_	_	K01051	E3.1.1.11
cassava4.1_003951m.g	1961	gi|643715368|gb|KDP27467.1|	hypothetical protein JCGZ_20123 [Jatropha curcas]	0.89	gi|75311823|sp|Q9M3B0.1|PME34_ARATH	RecName: Full=Probable pectinesterase/pectinesterase inhibitor 34; Includes: RecName: Full=Pectinesterase inhibitor 34; AltName: Full=Pectin methylesterase inhibit	0.83	GO:0005982;GO:0045330;GO:0005985;GO:0030599;GO:0005618;GO:0045490;GO:0004857;GO:0043086;GO:0042545	3694.gw1.XV.413.1	pectinesterase family protein (EC:3.1.1.11)	0.9164	COG4677	_	_	None	_
cassava4.1_027393m.g	294	_	_	_	_	_	_	_	_	_	_	_	_	_	None	_
cassava4.1_033290m.g	645	gi|255572086|ref|XP_002526983.1|	hypothetical protein RCOM_1308310 [Ricinus communis]	0.64	_	_	_	_	_	_	_	_	_	_	None	_
cassava4.1_028373m.g	204	gi|643739644|gb|KDP45382.1|	hypothetical protein JCGZ_09631 [Jatropha curcas]	0.69	_	_	_	_	_	_	_	_	_	_	None	_
cassava4.1_018190m.g	944	gi|7387766|sp|Q39967.3|ALL5_HEVBR	RecName: Full=Major latex allergen Hev b 5; AltName: Allergen=Hev b 5 latex allergen Hev b 5 [Hevea brasiliensis]	0.56	gi|7387766|sp|Q39967.3|ALL5_HEVBR	RecName: Full=Major latex allergen Hev b 5; AltName: Allergen=Hev b 5	0.56	_	_	_	_	_	_	_	K03110	ftsY
cassava4.1_006659m.g	1611	gi|643719820|gb|KDP30495.1|	hypothetical protein JCGZ_16174 [Jatropha curcas]	0.87	gi|32129931|sp|Q9SCP2.2|PLY12_ARATH	RecName: Full=Probable pectate lyase 12; Flags: Precursor [Arabidopsis thaliana]	0.81	GO:0046872;GO:0045490;GO:0030570	3694.gw1.X.2863.1	hypothetical protein	0.9294	COG3866	_	_	K01728	E4.2.2.2, pel
cassava4.1_018372m.g	466	gi|590658627|ref|XP_007034907.1|	Calmodulin 8 isoform 1 [Theobroma cacao]	0.99	gi|75335042|sp|Q9LIK5.1|CML11_ARATH	RecName: Full=Calmodulin-like protein 11 [Arabidopsis thaliana]	0.96	GO:0005509	29760.GSVIVG00020094001	SubName: Full=Putative uncharacterized protein (Chromosome chr5 scaffold_2, whole genome sho [...]	0.993	COG5126	KOG0027	_	K13448	CML
cassava4.1_024425m.g	567	gi|643723222|gb|KDP32827.1|	hypothetical protein JCGZ_12119 [Jatropha curcas]	0.85	_	_	_	_	3694.grail3.0002016001	hypothetical protein	0.7725	_	_	NOG292228	None	_
cassava4.1_004351m.g	2343	gi|255587629|ref|XP_002534335.1|	RNA binding protein, putative [Ricinus communis]	0.88	gi|75337298|sp|Q9SJ41.1|C3H18_ARATH	RecName: Full=Zinc finger CCCH domain-containing protein 18; Short=AtC3H18 [Arabidopsis thaliana]	0.73	GO:0003723;GO:0046872;GO:0000166	3694.estExt_Genewise1_v1.C_LG_XIV3724	hypothetical protein	0.8623	_	_	NOG264380	None	_
cassava4.1_022592m.g	1113	gi|255538532|ref|XP_002510331.1|	protein with unknown function [Ricinus communis]	0.92	gi|67460994|sp|Q5EAF2.1|IP5PB_ARATH	RecName: Full=Type I inositol 1,4,5-trisphosphate 5-phosphatase 11; Short=At5PTase11 [Arabidopsis thaliana]	0.79	GO:0004527;GO:0090305;GO:0046856;GO:0004519	3694.fgenesh4_pm.C_scaffold_40000073	hypothetical protein	0.8984	COG5411	KOG0565	_	K01106	E3.1.3.56
cassava4.1_031373m.g	684	gi|255565258|ref|XP_002523621.1|	ubiquitin-protein ligase, putative [Ricinus communis]	0.93	gi|75262475|sp|Q9FH99.1|FB302_ARATH	RecName: Full=F-box protein At5g67140 [Arabidopsis thaliana]	0.85	GO:0008152;GO:0016874	3694.estExt_fgenesh4_pm.C_LG_V0215	hypothetical protein	0.8837	_	KOG1947	_	None	_
cassava4.1_002960m.g	2297	gi|643738421|gb|KDP44374.1|	hypothetical protein JCGZ_20054 [Jatropha curcas]	0.87	gi|46576629|sp|Q93YR9.1|ARFP_ARATH	RecName: Full=Auxin response factor 16 [Arabidopsis thaliana]	0.79	_	3694.fgenesh4_pg.C_LG_VIII000301	hypothetical protein	0.8552	_	_	NOG246441	None	_
cassava4.1_031141m.g	357	gi|329750601|gb|AEC03316.1|	thioredoxin H-type 2 [Hevea brasiliensis]	0.97	gi|11135282|sp|Q43636.1|TRXH_RICCO	RecName: Full=Thioredoxin H-type; Short=Trx-H [Ricinus communis]	0.91	GO:0006662;GO:0015035;GO:0006118;GO:0055114;GO:0045454	3702.AT3G51030.1-P	ATTRX1; oxidoreductase, acting on sulfur group of donors, disulfide as acceptor; encodes a c [...]	0.8947	COG0526	KOG0907	_	K03671	trxA
cassava4.1_008568m.g	1628	gi|643723185|gb|KDP32790.1|	hypothetical protein JCGZ_12082 [Jatropha curcas]	0.93	gi|38258218|sp|Q93ZH0.1|LYM1_ARATH	RecName: Full=LysM domain-containing GPI-anchored protein 1; Flags: Precursor [Arabidopsis thaliana]	0.85	GO:0009274;GO:0006955;GO:0042834;GO:0046658	3694.grail3.0003072201	hypothetical protein	0.8701	_	_	NOG267512	None	_
cassava4.1_014566m.g	1015	gi|643718747|gb|KDP29873.1|	hypothetical protein JCGZ_18448 [Jatropha curcas]	0.99	gi|32363219|sp|O82598.1|TIP13_ARATH	RecName: Full=Aquaporin TIP1-3; AltName: Full=Gamma-tonoplast intrinsic protein 3; Short=Gamma-TIP3; AltName: Full=Tonoplast intrinsic protein 1-3; Short=AtTIP1;3;	0.92	GO:0006810;GO:0016021;GO:0005215	3694.estExt_fgenesh4_pg.C_LG_X1886	SubName: Full=Putative uncharacterized protein;	0.962	COG0580	KOG0223	_	K09873	TIP
cassava4.1_010997m.g	1389	gi|643703763|gb|KDP20827.1|	hypothetical protein JCGZ_21298 [Jatropha curcas]	0.94	gi|27151470|sp|Q9SEV0.2|BAN_ARATH	RecName: Full=Anthocyanidin reductase; Short=AtANR; AltName: Full=Anthocyanin spotted testa; Short=ast; AltName: Full=Protein BANYULS [Arabidopsis thaliana]	0.82	GO:0009964;GO:0003824;GO:0044237;GO:0050662	3694.estExt_fgenesh4_pm.C_LG_IV0055	SubName: Full=Putative uncharacterized protein;	0.9194	COG0451	KOG1502	_	K08695	ANR
cassava4.1_018370m.g	1039	gi|566157096|ref|XP_002302279.2|	senescence-associated family protein [Populus trichocarpa]	0.79	_	_	_	_	3694.estExt_Genewise1_v1.C_LG_V4971	hypothetical protein	0.7891	_	_	NOG232928	None	_
cassava4.1_033627m.g	1020	gi|255576031|ref|XP_002528911.1|	DNA binding protein, putative [Ricinus communis]	0.82	gi|122237712|sp|Q1PF17.1|BH018_ARATH	RecName: Full=Transcription factor bHLH18; AltName: Full=Basic helix-loop-helix protein 18; Short=AtbHLH18; Short=bHLH 18; AltName: Full=Transcription factor EN 2	0.73	GO:0032440;GO:0055114;GO:0046983	_	_	_	_	_	_	None	_
cassava4.1_009206m.g	1529	gi|643735230|gb|KDP41871.1|	hypothetical protein JCGZ_26889 [Jatropha curcas]	0.98	gi|6166004|sp|P51075.2|CHSY_BETVE	RecName: Full=Chalcone synthase; AltName: Full=Naringenin-chalcone synthase	0.95	GO:0009058;GO:0016747	3694.eugene3.00140920	SubName: Full=Chalcone synthase (Putative uncharacterized protein);; The primary product of [...]	0.9571	COG3424	_	_	K00660	CHS
cassava4.1_007717m.g	1914	gi|255537131|ref|XP_002509632.1|	amino acid binding protein, putative [Ricinus communis]	0.96	gi|166232254|sp|A6U5G1.1|GLND_SINMW	RecName: Full=Bifunctional uridylyltransferase/uridylyl-removing enzyme; Short=UTase/UR; AltName: Full=Bifunctional [protein-PII]	0.52	GO:0008152;GO:0016597;GO:0009737	3694.eugene3.01270003	hypothetical protein	0.9432	COG2844	_	NOG280632	None	_
cassava4.1_000264m.g	4493	gi|255566446|ref|XP_002524208.1|	Phosphoribosylformylglycinamidine synthase, putative [Ricinus Phosphoribosylformylglycinamidine synthase, putative [Ricinus comm	0.95	gi|391358183|sp|Q9M8D3.3|PUR4_ARATH	RecName: Full=Probable phosphoribosylformylglycinamidine synthase, chloroplastic/mitochondrial; Short=FGAM synthase; Short=FGAMS; AltName: Full=Formylglycinamide r	0.89	GO:0004642;GO:0006144;GO:0006189	3694.gw1.X.2075.1	phosphoribosylformylglycinamidine synthase (EC:6.3.5.3)	0.9485	COG0046;COG0047	KOG1907	_	K01952	purL, PFAS
cassava4.1_012796m.g	1142	gi|255559496|ref|XP_002520768.1|	phenazine biosynthesis protein, putative [Ricinus communis]	0.9	gi|110282978|sp|Q9DCG6.2|PBLD1_MOUSE	RecName: Full=Phenazine biosynthesis-like domain-containing protein 1 [Mus musculus]	0.67	GO:0009058;GO:0003824;GO:0003676	3694.estExt_fgenesh4_pm.C_LG_X0673	hypothetical protein	0.8305	COG0384	KOG3033	_	None	_
cassava4.1_027104m.g	729	gi|255587015|ref|XP_002534099.1|	ring finger protein, putative [Ricinus communis]	0.79	gi|68565207|sp|Q8LFY8.2|ATL54_ARATH	RecName: Full=RING-H2 finger protein ATL54 [Arabidopsis thaliana]	0.86	GO:0008270	3694.estExt_fgenesh4_pg.C_LG_VII0442	hypothetical protein	0.9592	COG5540	KOG0800	_	None	_
cassava4.1_000362m.g	3896	gi|255557885|ref|XP_002519971.1|	conserved hypothetical protein [Ricinus communis]	0.9	gi|395406811|sp|F4IN69.1|MD33B_ARATH	RecName: Full=Mediator of RNA polymerase II transcription subunit 33B; AltName: Full=Protein REDUCED EPIDERMAL FLUORESCENCE 4; Short=AtREF4 [Arabidopsis thaliana]	0.64	_	3694.estExt_fgenesh4_pm.C_LG_XVI0518	hypothetical protein	0.8767	_	_	NOG241136	None	_
cassava4.1_013440m.g	882	gi|255577258|ref|XP_002529511.1|	abc transporter, putative [Ricinus communis]	0.9	gi|75327922|sp|Q84M24.2|AB1A_ARATH	RecName: Full=ABC transporter A family member 1; Short=ABC transporter ABCA.1; Short=AtABCA1; AltName: Full=ABC one homolog protein 1; Short=AtAOH1 [Arabidopsis tha	0.91	GO:0005774;GO:0005524;GO:0015408;GO:1902358;GO:0006200;GO:0015682;GO:0015419	_	_	_	_	_	_	K05643	ABCA3
cassava4.1_023188m.g	273	gi|643722124|gb|KDP32003.1|	hypothetical protein JCGZ_12464 [Jatropha curcas]	0.8	_	_	_	_	_	_	_	_	_	_	None	_
cassava4.1_010218m.g	1177	gi|255553512|ref|XP_002517797.1|	conserved hypothetical protein [Ricinus communis]	0.96	_	_	_	GO:0005618;GO:0005886	3694.eugene3.00011733	SubName: Full=Putative uncharacterized protein;	0.9096	_	_	NOG267142;NOG289479	None	_
cassava4.1_008733m.g	1288	gi|643736751|gb|KDP43022.1|	hypothetical protein JCGZ_25208 [Jatropha curcas]	0.87	gi|75273932|sp|Q9LSA6.1|PUB29_ARATH	RecName: Full=U-box domain-containing protein 29; AltName: Full=Plant U-box protein 29 [Arabidopsis thaliana]	0.59	_	3694.eugene3.00020657	hypothetical protein	0.8068	_	KOG0167	_	None	_
cassava4.1_022547m.g	1404	gi|255562500|ref|XP_002522256.1|	conserved hypothetical protein [Ricinus communis]	0.91	_	_	_	_	3694.eugene3.00040348	hypothetical protein	0.84	_	_	NOG231605	None	_
cassava4.1_009064m.g	1459	gi|643739509|gb|KDP45263.1|	hypothetical protein JCGZ_15128 [Jatropha curcas]	0.9	gi|38257733|sp|Q94BT2.3|AIR12_ARATH	RecName: Full=Auxin-induced in root cultures protein 12; Flags: Precursor [Arabidopsis thaliana]	0.59	GO:0009506;GO:0016021;GO:0004497;GO:0005886;GO:0055114	3694.gw1.II.2836.1	SubName: Full=Putative uncharacterized protein;	0.8833	_	KOG4293	_	None	_
cassava4.1_006570m.g	2272	gi|643710268|gb|KDP24475.1|	hypothetical protein JCGZ_25039 [Jatropha curcas]	0.96	gi|75262336|sp|Q9FEL7.1|LAX2_MEDTR	RecName: Full=Auxin transporter-like protein 2; AltName: Full=AUX1-like protein 2; AltName: Full=MtLAX2 [Medicago truncatula]	0.93	GO:0016021	3694.grail3.0023028402	auxin influx carrier component	0.9633	_	KOG1303	_	K13946	AUX1, LAX
cassava4.1_009818m.g	1876	gi|643724685|gb|KDP33886.1|	hypothetical protein JCGZ_07457 [Jatropha curcas]	0.96	gi|75151601|sp|Q8GZ92.1|BRXL4_ARATH	RecName: Full=Protein Brevis radix-like 4; Short=AtBRXL4 [Arabidopsis thaliana]	0.74	_	3694.fgenesh4_pm.C_LG_VI000402	hypothetical protein	0.9231	_	_	NOG259785	None	_
cassava4.1_003986m.g	2458	gi|643730745|gb|KDP38177.1|	hypothetical protein JCGZ_04820 [Jatropha curcas]	0.96	gi|75206162|sp|Q9SIS3.1|MA656_ARATH	RecName: Full=65-kDa microtubule-associated protein 6; Short=AtMAP65-6 [Arabidopsis thaliana]	0.83	GO:0045298;GO:0000226;GO:0000910;GO:0009536;GO:0008017;GO:0009574	29760.GSVIVG00030649001	SubName: Full=Chromosome chr1 scaffold_5, whole genome shotgun sequence;	0.9129	_	KOG4302	_	K16732	PRC1
cassava4.1_022582m.g	456	gi|255562238|ref|XP_002522127.1|	conserved hypothetical protein [Ricinus communis]	0.73	_	_	_	_	_	_	_	_	_	_	K07198	PRKAA, AMPK
cassava4.1_017403m.g	809	gi|643738061|gb|KDP44049.1|	hypothetical protein JCGZ_05516 [Jatropha curcas]	0.91	_	_	_	_	29760.GSVIVG00024538001	SubName: Full=Chromosome chr6 scaffold_3, whole genome shotgun sequence;	0.7853	_	_	NOG276668	None	_
cassava4.1_000864m.g	3316	gi|643722264|gb|KDP32143.1|	hypothetical protein JCGZ_12604 [Jatropha curcas]	0.95	gi|75219638|sp|O49545.1|BAME1_ARATH	RecName: Full=Leucine-rich repeat receptor-like serine/threonine-protein kinase BAM1; AltName: Full=Protein BARELY ANY MERISTEM 1; Flags: Precursor [Arabidopsis th	0.89	GO:0032440;GO:0004709;GO:0005524;GO:0009069;GO:0007178;GO:0055114;GO:0016021;GO:0000186	3702.AT5G65700.1-P	BAM1 (BARELY ANY MERISTEM 1); ATP binding / kinase/ protein serine/threonine kinase; Encodes [...]	0.9782	COG4886;COG0515	KOG0619;KOG1187	_	None	_
cassava4.1_008354m.g	1888	gi|449460309|ref|XP_004147888.1|	PREDICTED: shaggy-related protein kinase kappa-like [Cucumis sativus]	0.97	gi|38503402|sp|Q39019.2|KSG10_ARATH	RecName: Full=Shaggy-related protein kinase kappa; AltName: Full=ASK-kappa; Short=AtK-1 [Arabidopsis thaliana]	0.93	GO:0004674;GO:0005524;GO:0009069;GO:0006468	3694.grail3.0150004202	hypothetical protein	0.9777	COG0515	KOG0658	_	K03083	GSK3B
cassava4.1_024754m.g	795	gi|255578424|ref|XP_002530077.1|	monoxygenase, putative [Ricinus monoxygenase, putative [Ricinus communis]	0.82	_	_	_	GO:0055114;GO:0016491	3694.fgenesh4_pg.C_scaffold_117000065	hypothetical protein	0.8319	COG0654	KOG2614	_	None	_
cassava4.1_016338m.g	741	gi|255569815|ref|XP_002525871.1|	Alpha-amylase/subtilisin inhibitor precursor, putative [Ricinus communis]	0.79	_	_	_	GO:0010951;GO:0004866	_	_	_	_	_	_	None	_
cassava4.1_002124m.g	2697	gi|643719353|gb|KDP30223.1|	hypothetical protein JCGZ_17005 [Jatropha curcas]	0.97	gi|597439647|sp|P21616.4|AVP_VIGRR	RecName: Full=Pyrophosphate-energized vacuolar membrane proton pump; AltName: Full=Pyrophosphate-energized inorganic pyrophosphatase; Short=H(+)-PPase; AltName: Ful	0.95	GO:0016020;GO:0032440;GO:0055085;GO:0004427;GO:0055114;GO:0006119;GO:0015992;GO:0009678	3694.eugene3.00181092	SubName: Full=Putative uncharacterized protein;	0.975	COG3808	_	_	K01507	ppa
cassava4.1_000520m.g	3792	gi|643730510|gb|KDP37942.1|	hypothetical protein JCGZ_04585 [Jatropha curcas]	0.85	gi|75262640|sp|Q9FL28.1|FLS2_ARATH	RecName: Full=LRR receptor-like serine/threonine-protein kinase FLS2; AltName: Full=Protein FLAGELLIN-SENSING 2; AltName: Full=Protein FLAGELLIN-SENSITIVE 2; Flags:	0.71	GO:0005524;GO:0009069;GO:0006468;GO:0042742;GO:0016045;GO:0010359;GO:0004674;GO:0006898;GO:0016021;GO:0052544	3694.gw1.IV.2493.1	hypothetical protein	0.8792	COG4886;COG0515	KOG0619;KOG1187	_	K13420	FLS2
cassava4.1_012620m.g	1152	gi|643708553|gb|KDP23469.1|	hypothetical protein JCGZ_23302 [Jatropha curcas]	0.81	gi|75338565|sp|Q9XFR5.1|SR30_ARATH	RecName: Full=Serine/arginine-rich splicing factor SR30; Short=At-SR30; Short=At-SRp30; Short=AtSR30; AltName: Full=SF2/ASF-like splicing modulator Srp30; AltName:	0.78	GO:0006376;GO:0000166;GO:0035061;GO:0016607;GO:0003676	3694.fgenesh4_pg.C_LG_XIII000080	hypothetical protein	0.9565	COG0724	KOG0105	_	K12890	SFRS1_9
cassava4.1_001834m.g	2637	gi|590639634|ref|XP_007029728.1|	NB-ARC domain-containing disease resistance protein, putative [Theobroma cacao]	0.58	_	_	_	_	_	_	_	_	_	_	None	_
cassava4.1_002618m.g	2216	gi|643712398|gb|KDP25740.1|	hypothetical protein JCGZ_23961 [Jatropha curcas]	0.84	gi|74855116|sp|Q54ST3.1|Y2237_DICDI	RecName: Full=DDT domain-containing protein DDB_G0282237 [Dictyostelium discoideum]	0.56	_	_	_	_	_	_	_	None	_
cassava4.1_011421m.g	1510	gi|442022405|gb|AGC51778.1|	galactinol synthase [Manihot esculenta]	1	gi|75097624|sp|O22893.1|GOLS1_ARATH	RecName: Full=Galactinol synthase 1; Short=AtGolS1; Short=GolS-1 [Arabidopsis thaliana]	0.9	GO:0009644;GO:0008152;GO:0009414;GO:0009409;GO:0009408;GO:0042542;GO:0009737;GO:0016757;GO:0009651	3694.eugene3.00140617	galactinol synthase (EC:2.4.1.123)	0.9774	COG5597	KOG1950	_	K18819	GOLS
cassava4.1_014731m.g	816	gi|643728964|gb|KDP36901.1|	hypothetical protein JCGZ_08192 [Jatropha curcas]	0.72	_	_	_	_	_	_	_	_	_	_	None	_
cassava4.1_007581m.g	1420	gi|566187442|ref|XP_002313076.2|	hypothetical protein POPTR_0009s11270g [Populus trichocarpa]	0.88	gi|74675992|sp|O43017.1|SWD3_SCHPO	RecName: Full=Set1 complex component swd3; Short=Set1C component swd3; AltName: Full=COMPASS component swd3; AltName: Full=Complex proteins associated with set1 pro	0.56	_	3694.gw1.IX.1982.1	hypothetical protein	0.894	COG2319	KOG4155	_	None	_
cassava4.1_028396m.g	1569	gi|643733186|gb|KDP40133.1|	hypothetical protein JCGZ_02131 [Jatropha curcas]	0.94	gi|14916987|sp|P55229.3|GLGL1_ARATH	RecName: Full=Glucose-1-phosphate adenylyltransferase large subunit 1, chloroplastic; AltName: Full=ADP-glucose pyrophosphorylase; AltName: Full=ADP-glucose syntha	0.9	GO:0019252;GO:0005978;GO:0008878;GO:0005985;GO:0009941;GO:0009570	29760.GSVIVG00019926001	RecName: Full=Glucose-1-phosphate adenylyltransferase; EC=2.7.7.27;; This protein plays a ro [...]	0.9269	COG0448	KOG1322	_	K00975	glgC
cassava4.1_000694m.g	3359	gi|643738120|gb|KDP44108.1|	hypothetical protein JCGZ_05575 [Jatropha curcas]	0.93	_	_	_	GO:0004113;GO:0016310;GO:0051731	59689.scaffold_604314.1	annotation not avaliable	0.8327	_	_	NOG283927	None	_
cassava4.1_016516m.g	925	gi|255569359|ref|XP_002525647.1|	cyclophilin, putative [Ricinus cyclophilin, putative [Ricinus communis]	0.96	gi|75313668|sp|Q9SP02.1|CP20A_ARATH	RecName: Full=Peptidyl-prolyl cis-trans isomerase CYP20-1; Short=PPIase CYP20-1; AltName: Full=Cyclophilin of 20 kDa 1; AltName: Full=Rotamase CYP20-1; AltName: Fu	0.9	GO:0006457;GO:0003755;GO:0000413	3694.estExt_Genewise1_v1.C_LG_IX3737	RecName: Full=Peptidyl-prolyl cis-trans isomerase; EC=5.2.1.8;; PPIases accelerate the foldi [...]	0.9385	COG0652	KOG0865	_	K01802	E5.2.1.8
cassava4.1_014293m.g	1467	gi|643734743|gb|KDP41413.1|	hypothetical protein JCGZ_15820 [Jatropha curcas]	0.98	gi|3023189|sp|P93343.1|1433C_TOBAC	RecName: Full=14-3-3-like protein C; AltName: Full=14-3-3-like protein B	0.96	GO:0019904;GO:0090305;GO:0004519	29760.GSVIVG00015189001	SubName: Full=Chromosome chr18 scaffold_1, whole genome shotgun sequence;	0.9876	COG5040	KOG0841	_	K06630	YWHAE
cassava4.1_001608m.g	2553	gi|566213094|ref|XP_006373375.1|	hypothetical protein POPTR_0017s13190g, partial [Populus trichocarpa]	0.73	gi|75333906|sp|Q9FID8.1|Y5900_ARATH	RecName: Full=Putative receptor-like protein kinase At5g39000; Flags: Precursor [Arabidopsis thaliana]	0.71	GO:0004672	3694.gw1.277.2.1	hypothetical protein	0.8883	COG0515	_	_	None	_
cassava4.1_017214m.g	614	gi|566152548|ref|XP_002300120.2|	hypothetical protein POPTR_0001s33560g [Populus trichocarpa]	0.83	gi|29839630|sp|Q9FYA2.1|WRK75_ARATH	RecName: Full=Probable WRKY transcription factor 75; AltName: Full=WRKY DNA-binding protein 75 [Arabidopsis thaliana]	0.9	GO:0005667;GO:0006355;GO:0043565;GO:0045449;GO:0003700	29760.GSVIVG00037881001	SubName: Full=Chromosome chr14 scaffold_9, whole genome shotgun sequence;	0.7791	_	_	NOG274024	None	_
cassava4.1_029650m.g	672	gi|255573515|ref|XP_002527682.1|	3-5 exonuclease, putative [Ricinus communis]	0.85	gi|75327902|sp|Q84LH3.1|WEX_ARATH	RecName: Full=Werner Syndrome-like exonuclease [Arabidopsis thaliana]	0.56	GO:0008408;GO:0090305;GO:0003676	3694.eugene3.00160224	hypothetical protein	0.7862	_	KOG4373	_	None	_
cassava4.1_026507m.g	2508	gi|255554704|ref|XP_002518390.1|	glutamate receptor 2 plant, putative [Ricinus communis]	0.82	gi|148877234|sp|Q8LGN0.3|GLR27_ARATH	RecName: Full=Glutamate receptor 2.7; AltName: Full=Ligand-gated ion channel 2.7; Flags: Precursor [Arabidopsis thaliana]	0.55	GO:0035235;GO:0034220;GO:0007268;GO:0016021;GO:0004970;GO:0005234	3694.eugene3.00012724	glutamate-gated kainate-type ion channel receptor subunit GluR5	0.7591	_	KOG1052	_	None	_
cassava4.1_010095m.g	1852	gi|643734858|gb|KDP41528.1|	hypothetical protein JCGZ_15935 [Jatropha curcas]	0.89	gi|11131310|sp|Q38827.1|IAA9_ARATH	RecName: Full=Auxin-responsive protein IAA9; AltName: Full=Indoleacetic acid-induced protein 9 [Arabidopsis thaliana]	0.72	GO:0005634;GO:0006355;GO:0009734;GO:0046983	3694.estExt_fgenesh4_pm.C_LG_II0495	SubName: Full=Putative uncharacterized protein;	0.8429	_	_	NOG271591	K14484	IAA
cassava4.1_007534m.g	1876	gi|643706974|gb|KDP22784.1|	hypothetical protein JCGZ_00371 [Jatropha curcas]	0.89	gi|75326963|sp|Q7X996.1|CIPK2_ORYSJ	RecName: Full=CBL-interacting protein kinase 2; AltName: Full=OsCIPK02 [Oryza sativa Japonica Group]	0.82	GO:0004674;GO:0007165;GO:0005524;GO:0009069;GO:0006468	3694.gw1.XVI.239.1	SubName: Full=CBL-interacting protein kinase 22 (Putative uncharacterized protein);	0.8841	COG0515	KOG0583	_	K07198	PRKAA, AMPK
cassava4.1_011580m.g	1043	gi|643732501|gb|KDP39597.1|	hypothetical protein JCGZ_02617 [Jatropha curcas]	0.98	_	_	_	_	3694.eugene3.00130707	SubName: Full=Putative uncharacterized protein;	0.9724	_	_	NOG232223	None	_
cassava4.1_014423m.g	1130	gi|27449248|gb|AAO14118.1|AF457210_1	ascorbate peroxidase [Hevea brasiliensis]	0.94	gi|1351963|sp|P48534.2|APX1_PEA	RecName: Full=L-ascorbate peroxidase, cytosolic; Short=AP; AltName: Full=PsAPx01 [Pisum sativum]	0.91	GO:0006804;GO:0006979;GO:0020037;GO:0004601;GO:0055114	3694.estExt_fgenesh4_pg.C_LG_IX1399	SubName: Full=Putative uncharacterized protein;	0.9554	COG0376	_	_	K00434	E1.11.1.11
cassava4.1_005569m.g	1719	gi|643713682|gb|KDP26347.1|	hypothetical protein JCGZ_17505 [Jatropha curcas]	0.82	gi|75314129|sp|Q9SZ46.1|C82C4_ARATH	RecName: Full=Cytochrome P450 82C4 [Arabidopsis thaliana]	0.66	GO:0016705;GO:0046872;GO:0004497	3694.gw1.I.2906.1	cytochrome P450	0.7618	COG2124	KOG0156	_	None	_
cassava4.1_004742m.g	2103	gi|643733077|gb|KDP40024.1|	hypothetical protein JCGZ_02022 [Jatropha curcas]	0.93	gi|75339093|sp|Q9ZVM9.1|Y1461_ARATH	RecName: Full=Probable serine/threonine-protein kinase At1g54610 [Arabidopsis thaliana]	0.84	GO:0004674;GO:0005524;GO:0009069;GO:0006468;GO:0005886	29760.GSVIVG00019823001	SubName: Full=Chromosome chr5 scaffold_2, whole genome shotgun sequence;	0.9552	COG0515	KOG0600	_	K08819	CDK12_13
cassava4.1_017382m.g	883	gi|118489664|gb|ABK96633.1|	unknown [Populus trichocarpa x Populus deltoides]	0.83	_	_	_	GO:0005886	3694.estExt_fgenesh4_pg.C_LG_X2242	hypothetical protein	0.8343	_	_	NOG233643;NOG281285	None	_
cassava4.1_033689m.g	3153	gi|643739231|gb|KDP45045.1|	hypothetical protein JCGZ_01545 [Jatropha curcas]	0.77	gi|46577339|sp|Q40392.1|TMVRN_NICGU	RecName: Full=TMV resistance protein N [Nicotiana glutinosa]	0.65	GO:0050896	_	_	_	_	_	_	None	_
cassava4.1_011576m.g	2021	gi|255546029|ref|XP_002514074.1|	Nuclear transcription factor Y subunit A-3, putative [Ricinus communis]	0.78	gi|81174954|sp|Q93ZH2.2|NFYA3_ARATH	RecName: Full=Nuclear transcription factor Y subunit A-3; Short=AtNF-YA-3; AltName: Full=Transcriptional activator HAP2C [Arabidopsis thaliana]	0.59	_	3694.eugene3.00060980	hypothetical protein	0.8571	COG5224	_	_	K08064	NFYA
cassava4.1_003987m.g	2339	gi|643734407|gb|KDP41137.1|	hypothetical protein JCGZ_03628 [Jatropha curcas]	0.87	gi|110287680|sp|Q9LM33.2|MPK8_ARATH	RecName: Full=Mitogen-activated protein kinase 8; Short=AtMPK8; Short=MAP kinase 8 [Arabidopsis thaliana]	0.87	GO:0000165;GO:0005524;GO:0009069;GO:0006468;GO:0007178;GO:0004707	3694.gw1.XV.966.1	hypothetical protein	0.9465	COG0515	KOG0660	_	K04371	MAPK1_3
cassava4.1_014230m.g	1243	gi|643731760|gb|KDP38952.1|	hypothetical protein JCGZ_00709 [Jatropha curcas]	0.85	gi|122237442|sp|Q1ECE0.1|VAP41_ARATH	RecName: Full=Vesicle-associated protein 4-1; AltName: Full=Plant VAP homolog 4-1; Short=AtPVA41; AltName: Full=Protein MEMBRANE-ASSOCIATED MANNITOL-INDUCED; Shor	0.78	GO:0006970;GO:0005198;GO:0005886	3694.eugene3.00110991	hypothetical protein	0.8068	_	KOG0439	_	None	_
cassava4.1_000974m.g	3240	gi|643716698|gb|KDP28324.1|	hypothetical protein JCGZ_14095 [Jatropha curcas]	0.92	gi|67461584|sp|Q9S7P5.1|SPL12_ARATH	RecName: Full=Squamosa promoter-binding-like protein 12 [Arabidopsis thaliana]	0.74	GO:0003677;GO:0005634	3694.grail3.0050015101	hypothetical protein	0.8808	_	_	NOG279622	None	_
cassava4.1_005045m.g	1632	gi|643704194|gb|KDP21258.1|	hypothetical protein JCGZ_21729 [Jatropha curcas]	0.88	_	_	_	_	3694.estExt_Genewise1_v1.C_LG_X5376	hypothetical protein	0.8474	_	_	NOG228428	None	_
cassava4.1_019118m.g	753	gi|590711786|ref|XP_007049206.1|	Uncharacterized protein TCM_002205 [Theobroma cacao]	0.7	_	_	_	_	_	_	_	_	_	_	None	_
cassava4.1_028664m.g	1536	gi|643720418|gb|KDP30797.1|	hypothetical protein JCGZ_13740 [Jatropha curcas]	0.93	gi|75274347|sp|Q9LVE0.1|PTR33_ARATH	RecName: Full=Protein NRT1/ PTR FAMILY 6.4; Short=AtNPF6.4; AltName: Full=Nitrate transporter 1.3 [Arabidopsis thaliana]	0.85	GO:0016020;GO:0006810;GO:0005215	29760.GSVIVG00025937001	SubName: Full=Chromosome chr12 scaffold_36, whole genome shotgun sequence;	0.9111	COG3104	KOG1237	_	K14638	SLC15A3_4, PHT
cassava4.1_025415m.g	2835	gi|643707050|gb|KDP22860.1|	hypothetical protein JCGZ_00447 [Jatropha curcas]	0.72	gi|334302851|sp|Q9C9H7.2|RLP12_ARATH	RecName: Full=Receptor-like protein 12; Short=AtRLP12; Flags: Precursor [Arabidopsis thaliana]	0.53	_	_	_	_	_	_	_	None	_
cassava4.1_005737m.g	1632	gi|643724831|gb|KDP34032.1|	hypothetical protein JCGZ_07603 [Jatropha curcas]	0.9	gi|66773939|sp|Q9FUJ1.1|CKX7_ARATH	RecName: Full=Cytokinin dehydrogenase 7; AltName: Full=Cytokinin oxidase 7; Short=AtCKX5; Short=AtCKX7; Short=CKO7 [Arabidopsis thaliana]	0.78	GO:0019139;GO:0008762;GO:0009690;GO:0006040;GO:0050660;GO:0055114	3694.gw1.VI.2253.1	cytokinin oxidase (EC:1.5.99.12)	0.8745	COG0277	KOG1231	_	K00279	CKX
cassava4.1_004232m.g	2434	gi|568844340|ref|XP_006476047.1|	PREDICTED: ankyrin repeat-containing protein At3g12360-like [Citrus sinensis]	0.54	_	_	_	_	_	_	_	_	_	_	None	_
cassava4.1_011348m.g	1388	gi|566210262|ref|XP_002323079.2|	hypothetical protein POPTR_0016s14420g [Populus trichocarpa]	0.74	_	_	_	GO:0016020;GO:0009941	3694.grail3.0023037001	hypothetical protein	0.8035	_	KOG4267	NOG295696	None	_
cassava4.1_009602m.g	1502	gi|643739624|gb|KDP45362.1|	hypothetical protein JCGZ_09611 [Jatropha curcas]	0.95	gi|26454627|sp|Q07511.2|FDH_SOLTU	RecName: Full=Formate dehydrogenase, mitochondrial; AltName: Full=NAD-dependent formate dehydrogenase; Short=FDH; Flags: Precursor [Solanum tuberosum]	0.91	GO:0015942;GO:0016616;GO:0009326;GO:0051287;GO:0015947;GO:0055114;GO:0009579;GO:0046686;GO:0046487;GO:0008863;GO:0009507	3694.estExt_fgenesh4_pg.C_LG_XIV1000	SubName: Full=Putative uncharacterized protein;	0.9632	COG1052	KOG0069	_	K00122	FDH
cassava4.1_034037m.g	672	gi|643735139|gb|KDP41780.1|	hypothetical protein JCGZ_26798 [Jatropha curcas]	0.92	gi|449061782|sp|E1U332.1|ALL12_OLEEU	RecName: Full=Isoflavone reductase-like protein; AltName: Full=Pollen allergen Ole e 12.01; AltName: Allergen=Ole e 12.01	0.85	_	29760.GSVIVG00036358001	SubName: Full=Chromosome chr3 scaffold_8, whole genome shotgun sequence;	0.8663	COG0702	_	NOG126691	None	_
cassava4.1_021087m.g	855	gi|566178302|ref|XP_002309604.2|	hypothetical protein POPTR_0006s26640g [Populus trichocarpa]	0.88	gi|146286086|sp|Q9CAA0.2|COB21_ARATH	RecName: Full=Coatomer subunit beta'-1; AltName: Full=Beta'-coat protein 1; Short=Beta'-COP 1 [Arabidopsis thaliana]	0.81	GO:0006810;GO:0004402;GO:0005829;GO:0042967;GO:0000123;GO:0016573	3694.eugene3.00061814	hypothetical protein	0.8977	COG2319	KOG0276	_	K17302	COPB2, SEC27
cassava4.1_008175m.g	1706	gi|566205979|ref|XP_006374253.1|	hypothetical protein POPTR_0015s05410g [Populus trichocarpa]	0.94	gi|81764578|sp|Q8X643.1|PREA_ECO57	RecName: Full=NAD-dependent dihydropyrimidine dehydrogenase subunit PreA; Short=DPD; AltName: Full=Dihydrothymine dehydrogenase; AltName: Full=Dihydrouracil dehydro	0.58	GO:0043562;GO:0004158;GO:0015940;GO:0017113;GO:0055114;GO:0006212;GO:0006222;GO:0019482;GO:0009570	3694.gw1.122.159.1	oxidoreductase, acting on the CH-CH group of donors (EC:3.5.2.2)	0.9909	COG0167	KOG1799	_	K00207	DPYD
cassava4.1_005750m.g	1614	gi|255554178|ref|XP_002518129.1|	monoxygenase, putative [Ricinus monoxygenase, putative [Ricinus communis]	0.89	gi|395398430|sp|Q9Y7Z9.2|COQ6_SCHPO	RecName: Full=Probable ubiquinone biosynthesis monooxygenase coq6; Flags: Precursor [Schizosaccharomyces pombe 972h-]	0.5	GO:0016709;GO:0006744;GO:0050660;GO:0055114	3694.gw1.I.7552.1	hypothetical protein	0.9065	COG0654	KOG3855	_	K06126	COQ6
cassava4.1_030340m.g	555	gi|566202049|ref|XP_006374903.1|	homeobox-leucine zipper transcription factor family protein [Populus trichocarpa]	0.94	gi|61217286|sp|Q6X7J9.1|WOX4_ARATH	RecName: Full=WUSCHEL-related homeobox 4 [Arabidopsis thaliana]	0.78	GO:0005634;GO:0007165;GO:0006355;GO:0010067;GO:0005667;GO:0043565;GO:0003700;GO:0045449	3694.estExt_fgenesh4_pm.C_400124	SubName: Full=Putative uncharacterized protein;	0.9396	_	_	NOG226841	None	_
cassava4.1_018244m.g	1040	gi|643733106|gb|KDP40053.1|	hypothetical protein JCGZ_02051 [Jatropha curcas]	0.95	gi|73622113|sp|Q9ZNV9.1|AHP1_ARATH	RecName: Full=Histidine-containing phosphotransfer protein 1 [Arabidopsis thaliana]	0.87	GO:0032440;GO:0000160;GO:0004871;GO:0055114	3694.estExt_fgenesh4_pm.C_18170002	annotation not avaliable	0.9013	_	KOG4747	_	K14490	AHP
cassava4.1_019982m.g	600	gi|255563782|ref|XP_002522892.1|	conserved hypothetical protein [Ricinus communis]	0.78	_	_	_	_	3694.eugene3.00060168	hypothetical protein	0.7717	_	_	NOG297286	None	_
cassava4.1_004164m.g	2629	gi|255546341|ref|XP_002514230.1|	malic enzyme, putative [Ricinus malic enzyme, putative [Ricinus communis]	0.97	gi|1346485|sp|P34105.3|MAOX_POPTR	RecName: Full=NADP-dependent malic enzyme; Short=NADP-ME [Populus trichocarpa]	0.94	GO:0006099;GO:0004471;GO:0015976;GO:0046872;GO:0006090;GO:0051287;GO:0006108	3694.estExt_Genewise1_v1.C_LG_XVIII2568	RecName: Full=NADP-dependent malic enzyme; Short=NADP-ME; EC=1.1.1.40;	0.943	COG0281	KOG1257	_	K00029	E1.1.1.40, maeB
cassava4.1_020160m.g	1076	gi|643735033|gb|KDP41703.1|	hypothetical protein JCGZ_16110 [Jatropha curcas]	0.92	_	_	_	GO:0008152;GO:0016747	_	_	_	_	_	_	None	_
cassava4.1_011804m.g	1075	gi|255537343|ref|XP_002509738.1|	Lignin-forming anionic peroxidase precursor, putative [Ricinus communis]	0.85	gi|400750|sp|Q02200.1|PERX_NICSY	RecName: Full=Lignin-forming anionic peroxidase; Flags: Precursor	0.77	GO:0006804;GO:0006979;GO:0046872;GO:0020037;GO:0004601;GO:0005576;GO:0055114	29760.GSVIVG00035152001	SubName: Full=Chromosome chr1 scaffold_75, whole genome shotgun sequence;	0.8084	_	_	NOG277836	K00430	E1.11.1.7
cassava4.1_004706m.g	2061	gi|643739521|gb|KDP45275.1|	hypothetical protein JCGZ_15140 [Jatropha curcas]	0.96	gi|73919362|sp|Q38931.2|FKB62_ARATH	RecName: Full=Peptidyl-prolyl cis-trans isomerase FKBP62; Short=PPIase FKBP62; AltName: Full=70 kDa peptidyl-prolyl isomerase; AltName: Full=FK506-binding protein	0.9	GO:0006457;GO:0003755;GO:0000413	29760.GSVIVG00011129001	SubName: Full=Chromosome undetermined scaffold_2180, whole genome shotgun sequence;	0.9444	COG0545;COG0457	KOG0543	_	K09571	FKBP4_5
cassava4.1_024928m.g	402	gi|255545532|ref|XP_002513826.1|	conserved hypothetical protein [Ricinus communis]	0.62	_	_	_	_	_	_	_	_	_	_	None	_
cassava4.1_016354m.g	1032	gi|643720759|gb|KDP31023.1|	hypothetical protein JCGZ_11399 [Jatropha curcas]	0.86	gi|75141142|sp|Q7XBA5.1|DI196_ORYSJ	RecName: Full=Protein DEHYDRATION-INDUCED 19 homolog 6; AltName: Full=OsDi19-6 [Oryza sativa Japonica Group]	0.79	_	3694.eugene3.00120791	hypothetical protein	0.7697	_	_	NOG221951	None	_
cassava4.1_017174m.g	605	gi|643717050|gb|KDP28676.1|	hypothetical protein JCGZ_14447 [Jatropha curcas]	0.78	_	_	_	_	3694.eugene3.00021443	hypothetical protein	0.7953	_	_	NOG225418	None	_
cassava4.1_012310m.g	1282	gi|590653938|ref|XP_007033562.1|	AF4/FMR2 family member 1 [Theobroma cacao]	0.84	gi|75097006|sp|O04351.1|OFP2_ARATH	RecName: Full=Transcription repressor OFP2; AltName: Full=Ovate family protein 2; Short=AtOFP2 [Arabidopsis thaliana]	0.64	_	3694.eugene3.00060940	hypothetical protein	0.7973	_	_	NOG71033;NOG234375	None	_
cassava4.1_011301m.g	1556	gi|255571851|ref|XP_002526868.1|	Exostosin-2, putative [Ricinus Exostosin-2, putative [Ricinus communis]	0.87	gi|61212929|sp|Q9Y169.1|EXT2_DROME	RecName: Full=Exostosin-2; AltName: Full=Protein sister of tout-velu [Drosophila melanogaster]	0.7	GO:0008152;GO:0001888;GO:0031227	3694.estExt_fgenesh4_pg.C_LG_X1712	hypothetical protein	0.9318	_	KOG1022	_	K02367	EXT2
cassava4.1_034185m.g	1314	gi|255586244|ref|XP_002533776.1|	ubiquitin-protein ligase, putative [Ricinus communis]	0.82	gi|75107724|sp|Q5PNY6.1|PUB21_ARATH	RecName: Full=U-box domain-containing protein 21; AltName: Full=Plant U-box protein 21 [Arabidopsis thaliana]	0.66	GO:0000151;GO:0016567;GO:0004842;GO:0016874	3694.fgenesh4_pm.C_scaffold_122000027	hypothetical protein	0.8325	_	KOG0167	_	None	_
cassava4.1_016564m.g	609	gi|566165569|ref|XP_002305221.2|	hypothetical protein POPTR_0004s08350g, partial [Populus trichocarpa]	0.63	_	_	_	_	_	_	_	_	_	_	None	_
cassava4.1_012932m.g	1250	gi|643723720|gb|KDP33164.1|	hypothetical protein JCGZ_13429 [Jatropha curcas]	0.87	_	_	_	GO:0030247;GO:0009507	29760.GSVIVG00022432001	SubName: Full=Chromosome chr14 scaffold_26, whole genome shotgun sequence;	0.9024	_	KOG1616	_	None	_
cassava4.1_007416m.g	1589	gi|255563715|ref|XP_002522859.1|	Pectinesterase-2 precursor, putative [Ricinus communis]	0.84	gi|2507165|sp|P09607.2|PME21_SOLLC	RecName: Full=Pectinesterase 2.1; Short=PE 2.1; AltName: Full=Pectin methylesterase 2.1; Flags: Precursor [Solanum lycopersicum]	0.76	GO:0005982;GO:0045330;GO:0005985;GO:0030599;GO:0005618;GO:0045490;GO:0004857;GO:0043086;GO:0042545	29760.GSVIVG00006908001	RecName: Full=Pectinesterase; EC=3.1.1.11;	0.8615	COG4677	_	_	K01051	E3.1.1.11
cassava4.1_016445m.g	1006	gi|643738819|gb|KDP44674.1|	hypothetical protein JCGZ_19489 [Jatropha curcas]	0.91	gi|75103778|sp|Q5N8X6.1|BGAL3_ORYSJ	RecName: Full=Beta-galactosidase 3; Short=Lactase 3; Flags: Precursor [Oryza sativa Japonica Group]	0.74	GO:0046486;GO:0006687;GO:0009505;GO:0030246;GO:0004565;GO:0009341;GO:0080167;GO:0006012;GO:0006027	_	_	_	_	_	_	None	_
cassava4.1_026083m.g	435	gi|255580884|ref|XP_002531261.1|	protein with unknown function [Ricinus communis]	0.99	gi|75334962|sp|Q9LFT9.1|RAH1E_ARATH	RecName: Full=Ras-related protein RABH1e; Short=AtRABH1e [Arabidopsis thaliana]	0.97	GO:0008152;GO:0016787;GO:0007264;GO:0005525;GO:0015031	3694.fgenesh4_pm.C_LG_V000066	hypothetical protein	0.979	COG1100	KOG0094	_	K07893	RAB6A
cassava4.1_003834m.g	1839	gi|643737511|gb|KDP43623.1|	hypothetical protein JCGZ_16910 [Jatropha curcas]	0.86	gi|110350836|sp|Q39008.2|M3K1_ARATH	RecName: Full=Mitogen-activated protein kinase kinase kinase 1; Short=ARAKIN; Short=AtMEKK1; Short=MAP kinase kinase kinase 1 [Arabidopsis thaliana]	0.82	GO:0004709;GO:0005524;GO:0009069;GO:0007178;GO:0000186	29760.GSVIVG00005840001	SubName: Full=Chromosome chr12 scaffold_159, whole genome shotgun sequence;	0.9094	COG0515	KOG0198	_	K13414	MEKK1P
cassava4.1_022929m.g	786	gi|643717184|gb|KDP28810.1|	hypothetical protein JCGZ_14581 [Jatropha curcas]	0.79	gi|62900345|sp|O49743.1|GATA4_ARATH	RecName: Full=GATA transcription factor 4; Short=AtGATA-4 [Arabidopsis thaliana]	0.62	_	_	_	_	_	_	_	None	_
cassava4.1_015041m.g	1093	gi|643704087|gb|KDP21151.1|	hypothetical protein JCGZ_21622 [Jatropha curcas]	0.96	gi|75282081|sp|Q40746.1|NIP11_ORYSJ	RecName: Full=Aquaporin NIP1-1; AltName: Full=NOD26-like intrinsic protein 1-1; AltName: Full=OsNIP1;1 [Oryza sativa Japonica Group]	0.9	GO:0015105;GO:0006833;GO:0080170;GO:0015250;GO:0031347;GO:0015700;GO:0046685;GO:0016021;GO:0005886	3694.gw1.XI.3152.1	hypothetical protein	0.9878	COG0580	KOG0223	_	K09874	NIP
cassava4.1_027265m.g	534	gi|571438334|ref|XP_006574542.1|	PREDICTED: 60S ribosomal protein L19-1-like [Glycine max]	0.89	gi|20143885|sp|Q9SRX2.1|RL191_ARATH	RecName: Full=60S ribosomal protein L19-1; AltName: Full=Protein EMBRYO DEFECTIVE 2386 [Arabidopsis thaliana]	0.89	GO:0005840;GO:0042254;GO:0006412;GO:0003735	3694.estExt_fgenesh4_kg.C_LG_IV0028	RecName: Full=Ribosomal protein L19;	0.9177	COG2147	KOG1696	_	K02885	RP-L19e, RPL19
cassava4.1_001704m.g	3136	gi|643738176|gb|KDP44164.1|	hypothetical protein JCGZ_05631 [Jatropha curcas]	0.88	gi|75335601|sp|Q9LX66.1|HERK_ARATH	RecName: Full=Receptor-like protein kinase HERK 1; AltName: Full=Protein HERCULES RECEPTOR KINASE 1; Flags: Precursor [Arabidopsis thaliana]	0.76	GO:0004674;GO:0005524;GO:0009506;GO:0009069;GO:0006468	3694.gw1.I.1449.1	hypothetical protein	0.8764	COG0515	KOG1187	_	None	_
cassava4.1_009170m.g	1883	gi|224092633|ref|XP_002309688.1|	hypothetical protein POPTR_0006s28220g [Populus trichocarpa]	0.85	gi|74583446|sp|Q04083.1|THI74_YEAST	RecName: Full=Thiamine-repressible mitochondrial transport protein THI74 [Saccharomyces cerevisiae S288c]	0.59	GO:0016020	3694.gw1.VI.2049.1	hypothetical protein	0.8472	COG0697	KOG2765	_	K15289	SLC35F5
cassava4.1_015345m.g	758	gi|643736003|gb|KDP42419.1|	hypothetical protein JCGZ_00216 [Jatropha curcas]	0.93	gi|75163219|sp|Q93W20.1|NIFU2_ARATH	RecName: Full=NifU-like protein 2, chloroplastic; Short=AtCNfu2; Short=AtCnfU-V; Flags: Precursor [Arabidopsis thaliana]	0.93	GO:0016226;GO:0005506;GO:0051536	29760.GSVIVG00035412001	SubName: Full=Chromosome chr12 scaffold_78, whole genome shotgun sequence;	0.9257	COG0694	KOG2358	_	None	_
cassava4.1_006788m.g	1666	gi|643738990|gb|KDP44804.1|	hypothetical protein JCGZ_01304 [Jatropha curcas]	0.96	gi|75262336|sp|Q9FEL7.1|LAX2_MEDTR	RecName: Full=Auxin transporter-like protein 2; AltName: Full=AUX1-like protein 2; AltName: Full=MtLAX2 [Medicago truncatula]	0.92	GO:0016021	3694.estExt_fgenesh4_pg.C_LG_X1704	auxin influx carrier component	0.9567	_	KOG1303	_	K13946	AUX1, LAX
cassava4.1_001302m.g	3053	gi|313585374|gb|ADR70892.1|	respiratory burst oxidase C [Manihot esculenta]	1	gi|166199750|sp|O81209.2|RBOHA_ARATH	RecName: Full=Respiratory burst oxidase homolog protein A; AltName: Full=NADPH oxidase RBOHA; Short=AtRBOHA [Arabidopsis thaliana]	0.77	GO:0006979;GO:0006804;GO:0016174;GO:0005509;GO:0004601;GO:0016021;GO:0055114	3694.eugene3.00121046	hypothetical protein	0.9112	_	KOG0039	_	K13447	RBOH
cassava4.1_031758m.g	717	gi|255543647|ref|XP_002512886.1|	transcription factor, putative [Ricinus communis]	0.82	gi|75268448|sp|Q52QH4.1|NAC68_ORYSJ	RecName: Full=NAC domain-containing protein 68; Short=ONAC068 [Oryza sativa Japonica Group]	0.55	GO:0003677;GO:0006355	_	_	_	_	_	_	None	_
cassava4.1_029303m.g	570	gi|566208274|ref|XP_006373657.1|	hypothetical protein POPTR_0016s02350g [Populus trichocarpa]	0.83	gi|417148|sp|P32110.1|GSTX6_SOYBN	RecName: Full=Probable glutathione S-transferase; AltName: Full=G2-4; AltName: Full=Heat shock protein 26A [Glycine max]	0.7	GO:0008152;GO:0016740	_	_	_	_	_	_	K00799	GST, gst
cassava4.1_032719m.g	510	gi|255546557|ref|XP_002514338.1|	conserved hypothetical protein [Ricinus communis]	0.89	_	_	_	_	_	_	_	_	_	_	None	_
cassava4.1_019838m.g	563	gi|255558384|ref|XP_002520219.1|	Gibberellin-regulated protein 3 precursor, putative [Ricinus communis]	0.93	gi|75249332|sp|Q93X17.1|SNAK2_SOLTU	RecName: Full=Snakin-2; Flags: Precursor [Solanum tuberosum]	0.54	_	29760.GSVIVG00020798001	SubName: Full=Chromosome chr14 scaffold_21, whole genome shotgun sequence;	0.7742	_	_	NOG234748	None	_
cassava4.1_015403m.g	693	gi|255573712|ref|XP_002527777.1|	conserved hypothetical protein [Ricinus communis]	0.71	gi|332313329|sp|D9HP26.1|CNR10_MAIZE	RecName: Full=Cell number regulator 10; AltName: Full=ZmCNR10 [Zea mays]	0.82	_	3694.estExt_fgenesh4_pg.C_LG_X0985	hypothetical protein	0.7765	_	_	NOG150831	None	_
cassava4.1_013124m.g	1022	gi|255565437|ref|XP_002523709.1|	Xyloglucan endotransglucosylase/hydrolase protein 2 precursor, putative [Ricinus communis]	0.9	gi|38605146|sp|P93046.2|XTH31_ARATH	RecName: Full=Probable xyloglucan endotransglucosylase/hydrolase protein 31; Short=At-XTH31; Short=AtXTR8; Short=XTH-31; Flags: Precursor [Arabidopsis thaliana]	0.84	GO:0048046;GO:0016762;GO:0005618;GO:0016998;GO:0006073;GO:0033946	3694.fgenesh4_pg.C_LG_IX001489	SubName: Full=Putative uncharacterized protein;	0.9051	_	_	NOG220732;NOG259793;NOG122620	K08235	E2.4.1.207
cassava4.1_034260m.g	1065	gi|255552951|ref|XP_002517518.1|	conserved hypothetical protein [Ricinus communis]	0.86	gi|75186440|sp|Q9M8L2.1|FBK30_ARATH	RecName: Full=F-box/kelch-repeat protein At1g80440 [Arabidopsis thaliana]	0.68	_	3694.eugene3.00011103	hypothetical protein	0.8141	_	KOG1072	_	None	_
cassava4.1_007162m.g	1392	gi|643735336|gb|KDP41977.1|	hypothetical protein JCGZ_26995 [Jatropha curcas]	0.89	gi|29839673|sp|Q9SAH8.1|NRAM1_ARATH	RecName: Full=Metal transporter Nramp1; Short=AtNramp1 [Arabidopsis thaliana]	0.84	GO:0016020;GO:0005384;GO:0071421;GO:0034755;GO:0015086;GO:0055071;GO:0005381;GO:0070574	3694.fgenesh4_pg.C_scaffold_208000030	nramp transporter	0.8647	COG1914	KOG1291	_	K03322	mntH
cassava4.1_034209m.g	1374	gi|255557022|ref|XP_002519544.1|	conserved hypothetical protein [Ricinus communis]	0.88	_	_	_	GO:0008168;GO:0032259	3694.grail3.0028016001	hypothetical protein	0.8293	_	_	NOG225200	None	_
cassava4.1_005967m.g	1701	gi|255540465|ref|XP_002511297.1|	cytochrome P450, putative [Ricinus communis]	0.8	gi|13878399|sp|Q9STK7.1|C71AQ_ARATH	RecName: Full=Cytochrome P450 71A26 [Arabidopsis thaliana]	0.72	GO:0047085;GO:0020037;GO:0005506;GO:0006570;GO:0055114;GO:0050592	29760.GSVIVG00015950001	SubName: Full=Chromosome chr17 scaffold_12, whole genome shotgun sequence;	0.7821	COG2124	KOG0156	_	None	_
cassava4.1_016083m.g	1079	gi|643719737|gb|KDP30448.1|	hypothetical protein JCGZ_17136 [Jatropha curcas]	0.97	gi|56748635|sp|O81445.3|CNBL1_ARATH	RecName: Full=Calcineurin B-like protein 1; AltName: Full=SOS3-like calcium-binding protein 5 [Arabidopsis thaliana]	0.93	GO:0009414;GO:0010118;GO:0009409;GO:0005737;GO:0010107;GO:0005509;GO:0009651;GO:0019900	29760.GSVIVG00011978001	SubName: Full=Chromosome undetermined scaffold_2685, whole genome shotgun sequence;	0.9766	COG5126	KOG0034	_	K06268	PPP3R, CNB
cassava4.1_002907m.g	2315	gi|643733876|gb|KDP40719.1|	hypothetical protein JCGZ_24718 [Jatropha curcas]	0.92	gi|75171814|sp|Q9FNA9.1|PDAT1_ARATH	RecName: Full=Phospholipid:diacylglycerol acyltransferase 1; Short=AtPDAT [Arabidopsis thaliana]	0.87	GO:0042967;GO:0046027;GO:0006629;GO:0008374	3694.gw1.III.811.1	phosphatidylcholine-sterol O-acyltransferase (EC:2.3.1.20)	0.9287	_	KOG2369	_	K00679	E2.3.1.158
cassava4.1_014185m.g	1137	gi|643738897|gb|KDP44711.1|	hypothetical protein JCGZ_01211 [Jatropha curcas]	0.91	gi|29839387|sp|Q948P6.1|FRI3_SOYBN	RecName: Full=Ferritin-3, chloroplastic; AltName: Full=SFerH-3; Flags: Precursor [Glycine max]	0.84	GO:0006879;GO:0006979;GO:0006826;GO:0008199;GO:0009737	3694.estExt_fgenesh4_pm.C_LG_VIII0286	RecName: Full=Ferritin;	0.8846	COG1528	KOG2332	_	K00522	FTH1
cassava4.1_021715m.g	363	gi|590712129|ref|XP_007049302.1|	Uncharacterized protein TCM_002329 [Theobroma cacao]	0.7	_	_	_	_	_	_	_	_	_	_	None	_
cassava4.1_000931m.g	3047	gi|255547506|ref|XP_002514810.1|	ATP binding protein, putative [Ricinus communis]	0.85	gi|322518659|sp|Q3EBC8.2|DCL2_ARATH	RecName: Full=Endoribonuclease Dicer homolog 2; AltName: Full=Dicer-like protein 2; Short=AtDCL2 [Arabidopsis thaliana]	0.74	GO:0006396;GO:0003723;GO:0004525;GO:0005524;GO:0090502;GO:0051252;GO:0004386	3694.fgenesh4_pg.C_LG_X001630	dicer-like protein	0.7972	COG1111	_	_	K11592	DICER1, DCR1
cassava4.1_009953m.g	1339	gi|643738424|gb|KDP44377.1|	hypothetical protein JCGZ_20057 [Jatropha curcas]	0.94	gi|75272069|sp|Q9ZUA0.1|OST1B_ARATH	RecName: Full=Dolichyl-diphosphooligosaccharide--protein glycosyltransferase subunit 1B; AltName: Full=Ribophorin IB; Short=RPN-IB; AltName: Full=Ribophorin-1B; Fl	0.86	GO:0005774;GO:0009505;GO:0018279;GO:0008250;GO:0004579;GO:0016021;GO:0005886	3694.estExt_Genewise1_v1.C_LG_VIII1892	hypothetical protein	0.9056	_	KOG2291	_	K12666	OST1, RPN1
cassava4.1_010275m.g	1398	gi|255576607|ref|XP_002529194.1|	(S)-2-hydroxy-acid oxidase, putative [Ricinus communis]	0.96	gi|75335069|sp|Q9LJH5.1|GLO4_ARATH	RecName: Full=Peroxisomal (S)-2-hydroxy-acid oxidase GLO4; AltName: Full=Glycolate oxidase 4; Short=AtGLO4; Short=GOX 4; AltName: Full=Short chain alpha-hydroxy aci	0.91	GO:0052852;GO:0010181;GO:0052854;GO:0055114;GO:0052853	29760.GSVIVG00034039001	SubName: Full=Chromosome chr9 scaffold_7, whole genome shotgun sequence;	0.9236	COG1304	KOG0538	_	K11517	HAO
cassava4.1_034301m.g	1167	gi|643724338|gb|KDP33539.1|	hypothetical protein JCGZ_07110 [Jatropha curcas]	0.83	_	_	_	_	3694.gw1.XVIII.1802.1	hypothetical protein	0.9042	_	_	NOG227506	None	_
cassava4.1_017251m.g	678	gi|255536737|ref|XP_002509435.1|	conserved hypothetical protein [Ricinus communis]	0.74	_	_	_	_	_	_	_	_	_	_	None	_
cassava4.1_004602m.g	2053	gi|662246120|gb|AIE47260.1|	pyrophosphate-dependent phosphofructokinase, partial [Hevea brasiliensis]	0.97	gi|2499489|sp|Q41141.1|PFPB_RICCO	RecName: Full=Pyrophosphate--fructose 6-phosphate 1-phosphotransferase subunit beta; Short=PFP; AltName: Full=6-phosphofructokinase, pyrophosphate dependent; AltName	0.97	GO:0003872;GO:0005524;GO:0006094;GO:0006000;GO:0006096;GO:0005945;GO:0047334;GO:0046835;GO:0006098;GO:0006013;GO:0006002;GO:0006012	3694.gw1.XI.1644.1	hypothetical protein	0.9642	COG0205	KOG2440	_	K00895	E2.7.1.90, pfk
cassava4.1_009900m.g	1437	gi|643741757|gb|KDP47128.1|	hypothetical protein JCGZ_22124 [Jatropha curcas]	0.85	gi|59802919|sp|P42753.3|CCD31_ARATH	RecName: Full=Cyclin-D3-1; AltName: Full=Cyclin-delta-3; Short=Cyclin-d3; AltName: Full=G1/S-specific cyclin-D3-1; Short=CycD3;1 [Arabidopsis thaliana]	0.74	GO:0005634;GO:0051301;GO:0019901;GO:0000079	29760.GSVIVG00036638001	SubName: Full=Chromosome chr3 scaffold_8, whole genome shotgun sequence;	0.8438	COG5024	KOG0656	_	K14505	CYCD3
cassava4.1_029060m.g	3801	gi|255556606|ref|XP_002519337.1|	multidrug resistance protein 1, 2, putative [Ricinus communis]	0.91	gi|75318687|sp|O80725.1|AB4B_ARATH	RecName: Full=ABC transporter B family member 4; Short=ABC transporter ABCB.4; Short=AtABCB4; AltName: Full=Multidrug resistance protein 4; AltName: Full=P-glycopro	0.8	GO:0005524;GO:0006200;GO:0016021;GO:0008559;GO:0035435;GO:0042908;GO:0006855;GO:0015415	3694.gw1.X.3657.1	multidrug/pheromone exporter, MDR family, ABC transporter family	0.8468	COG1132	KOG0055	_	K05658	ABCB1
cassava4.1_028715m.g	2688	gi|567920538|ref|XP_006452275.1|	hypothetical protein CICLE_v10007379mg [Citrus clementina]	0.63	gi|75100616|sp|O82318.1|Y2579_ARATH	RecName: Full=Probably inactive leucine-rich repeat receptor-like protein kinase At2g25790; Flags: Precursor [Arabidopsis thaliana]	0.57	_	_	_	_	_	_	_	None	_
cassava4.1_000660m.g	3499	gi|643724411|gb|KDP33612.1|	hypothetical protein JCGZ_07183 [Jatropha curcas]	0.98	gi|73917709|sp|O48946.1|CESA1_ARATH	RecName: Full=Cellulose synthase A catalytic subunit 1 [UDP-forming]	0.94	GO:0006011;GO:0005982;GO:0005985;GO:0016760;GO:0030244;GO:0016021;GO:0008270;GO:0005886	3694.estExt_fgenesh4_pm.C_LG_XVIII0125	cellulose synthase (EC:2.4.1.12)	0.9831	COG1215	_	_	K10999	CESA
cassava4.1_002107m.g	2871	gi|255538108|ref|XP_002510119.1|	Xylem serine proteinase 1 precursor, putative [Ricinus communis]	0.93	gi|75099392|sp|O65351.1|SUBL_ARATH	RecName: Full=Subtilisin-like protease; AltName: Full=Cucumisin-like serine protease; Flags: Precursor [Arabidopsis thaliana]	0.81	GO:0004252;GO:0006508;GO:0005576	3694.eugene3.00021116	SubName: Full=Putative uncharacterized protein;	0.9206	COG1404	_	_	None	_
cassava4.1_020192m.g	661	gi|643710829|gb|KDP24769.1|	hypothetical protein JCGZ_25169 [Jatropha curcas]	0.86	_	_	_	_	3694.eugene3.00120354	SubName: Full=Putative uncharacterized protein;	0.8916	_	_	NOG294659	None	_
cassava4.1_010314m.g	1226	gi|255559691|ref|XP_002520865.1|	Transcription factor RF2b, putative [Ricinus communis]	0.86	gi|68565757|sp|Q6S4P4.1|RF2B_ORYSJ	RecName: Full=Transcription factor RF2b	0.71	GO:0005667;GO:0006355;GO:0043565;GO:0045449;GO:0003700	29760.GSVIVG00029442001	SubName: Full=Chromosome chr13 scaffold_48, whole genome shotgun sequence;	0.8488	_	_	NOG241234;NOG279820	None	_
cassava4.1_009068m.g	1200	gi|566208040|ref|XP_002322518.2|	hypothetical protein POPTR_0016s01210g [Populus trichocarpa]	0.91	gi|38257733|sp|Q94BT2.3|AIR12_ARATH	RecName: Full=Auxin-induced in root cultures protein 12; Flags: Precursor [Arabidopsis thaliana]	0.56	GO:0016021;GO:0004497;GO:0055114	3694.estExt_fgenesh4_pg.C_LG_XVI0047	hypothetical protein	0.927	_	KOG4293	_	None	_
cassava4.1_012044m.g	1091	gi|643728803|gb|KDP36740.1|	hypothetical protein JCGZ_08031 [Jatropha curcas]	0.91	gi|75200744|sp|Q9SAH9.1|CCR2_ARATH	RecName: Full=Cinnamoyl-CoA reductase 2; Short=AtCCR2 [Arabidopsis thaliana]	0.62	GO:0045552;GO:0009414;GO:0009813;GO:0055114;GO:0009408;GO:0009737;GO:0046686;GO:0044237;GO:0050662	3694.estExt_Genewise1_v1.C_LG_II2105	hypothetical protein	0.8521	COG0451	KOG1502	_	None	_
cassava4.1_010284m.g	2135	gi|643716588|gb|KDP28214.1|	hypothetical protein JCGZ_13985 [Jatropha curcas]	0.95	gi|75161472|sp|Q8VYF4.1|GATL7_ARATH	RecName: Full=Probable galacturonosyltransferase-like 7 [Arabidopsis thaliana]	0.9	GO:0008152;GO:0016757	3694.eugene3.00021805	glycosyltransferase, CAZy family GT8	0.9038	COG1442	_	NOG81018	None	_
cassava4.1_001761m.g	2520	gi|643723154|gb|KDP32759.1|	hypothetical protein JCGZ_12051 [Jatropha curcas]	0.83	gi|74997067|sp|Q54UL8.1|MPS1_DICDI	RecName: Full=Probable serine/threonine-protein kinase mps1; AltName: Full=Monopolar spindle protein 1 [Dictyostelium discoideum]	0.68	_	3694.fgenesh4_pm.C_LG_II000405	hypothetical protein	0.9398	COG0515	KOG0596	_	None	_
cassava4.1_002009m.g	2840	gi|643712161|gb|KDP25589.1|	hypothetical protein JCGZ_20745 [Jatropha curcas]	0.93	_	_	_	GO:0003676	3694.fgenesh4_pg.C_scaffold_127000012	hypothetical protein	0.908	_	_	NOG269785	None	_
cassava4.1_013915m.g	1127	gi|255584070|ref|XP_002532778.1|	conserved hypothetical protein [Ricinus communis]	0.7	_	_	_	_	_	_	_	_	_	_	None	_
cassava4.1_014505m.g	1244	gi|643739666|gb|KDP45404.1|	hypothetical protein JCGZ_09653 [Jatropha curcas]	0.71	gi|75174169|sp|Q9LFR3.1|GASAE_ARATH	RecName: Full=Gibberellin-regulated protein 14; AltName: Full=GAST1 protein homolog 14; Flags: Precursor [Arabidopsis thaliana]	0.45	_	_	_	_	_	_	_	None	_
cassava4.1_002968m.g	2068	gi|643713754|gb|KDP26419.1|	hypothetical protein JCGZ_17577 [Jatropha curcas]	0.94	gi|464900|sp|P33543.1|TMKL1_ARATH	RecName: Full=Putative kinase-like protein TMKL1; Flags: Precursor [Arabidopsis thaliana]	0.89	GO:0005524;GO:0009506;GO:0004672;GO:0006468;GO:0005886	3694.eugene3.00002566	hypothetical protein	0.9458	_	KOG0619;KOG1187	_	None	_
cassava4.1_008632m.g	1672	gi|643735085|gb|KDP41726.1|	hypothetical protein JCGZ_26744 [Jatropha curcas]	0.95	gi|1706774|sp|P53800.1|FDFT_NICBE	RecName: Full=Squalene synthase; Short=SQS; Short=SS; AltName: Full=FPP:FPP farnesyltransferase; AltName: Full=Farnesyl-diphosphate farnesyltransferase	0.91	GO:0006694;GO:0004310;GO:0016114;GO:0016021;GO:0051996	29760.GSVIVG00035946001	SubName: Full=Chromosome chr3 scaffold_8, whole genome shotgun sequence;	0.935	COG1562	KOG1459	_	K00801	FDFT1
cassava4.1_010553m.g	1496	gi|643705225|gb|KDP21842.1|	hypothetical protein JCGZ_00629 [Jatropha curcas]	0.88	_	_	_	GO:0003723	3694.gw1.28.1175.1	SubName: Full=Putative uncharacterized protein;	0.9004	_	_	NOG297127	K14945	QKI
cassava4.1_024015m.g	939	gi|643738379|gb|KDP44343.1|	hypothetical protein JCGZ_19210 [Jatropha curcas]	0.87	_	_	_	_	3694.eugene3.00031871	hypothetical protein	0.8669	_	_	NOG71186;NOG86604	None	_
cassava4.1_010427m.g	1211	gi|255565413|ref|XP_002523697.1|	metal ion binding protein, putative [Ricinus communis]	0.74	_	_	_	_	3694.gw1.163.16.1	SubName: Full=Putative uncharacterized protein;	0.7733	_	KOG1603	_	None	_
cassava4.1_004492m.g	1872	gi|643715076|gb|KDP27340.1|	hypothetical protein JCGZ_20272 [Jatropha curcas]	0.86	gi|332278142|sp|Q8VZE2.2|PTR22_ARATH	RecName: Full=Protein NRT1/ PTR FAMILY 5.14; Short=AtNPF5.14; AltName: Full=Nitrate transporter 1.15 [Arabidopsis thaliana]	0.71	GO:0006857;GO:0016021;GO:0005215	29760.GSVIVG00001842001	SubName: Full=Chromosome chr18 scaffold_122, whole genome shotgun sequence;	0.809	COG3104	KOG1237	_	K14638	SLC15A3_4, PHT
cassava4.1_022000m.g	1521	gi|255584959|ref|XP_002533191.1|	cytochrome P450, putative [Ricinus communis]	0.89	gi|3913192|sp|Q42798.1|C93A1_SOYBN	RecName: Full=Cytochrome P450 93A1	0.63	GO:0020037;GO:0005506;GO:0055114;GO:0033772	3694.eugene3.01520022	hypothetical protein	0.7923	COG2124	KOG0156	_	None	_
cassava4.1_013192m.g	1180	gi|255557012|ref|XP_002519539.1|	Aquaporin PIP2.2, putative [Ricinus communis]	0.97	gi|75308072|sp|Q9ATM6.1|PIP24_MAIZE	RecName: Full=Aquaporin PIP2-4; AltName: Full=Plasma membrane intrinsic protein 2-4; AltName: Full=ZmPIP2-4; AltName: Full=ZmPIP2;4 [Zea mays]	0.89	GO:0006810;GO:0016021;GO:0005215	3694.estExt_fgenesh4_pg.C_280159	SubName: Full=Putative uncharacterized protein;	0.9378	COG0580	KOG0223	_	K09872	PIP
cassava4.1_029309m.g	1503	gi|255576331|ref|XP_002529058.1|	cytochrome P450, putative [Ricinus communis]	0.92	gi|75315929|sp|Q9ZUX1.1|C94C1_ARATH	RecName: Full=Cytochrome P450 94C1 [Arabidopsis thaliana]	0.77	GO:0043231;GO:0009611;GO:0020037;GO:0005506;GO:0055114;GO:0018685;GO:0070330;GO:0006631	3694.grail3.0001020301	cytochrome P450	0.8993	COG2124	KOG0157	_	None	_
cassava4.1_005904m.g	1693	gi|643739447|gb|KDP45201.1|	hypothetical protein JCGZ_15066 [Jatropha curcas]	0.88	gi|193806609|sp|P0C7P7.1|U74E1_ARATH	RecName: Full=UDP-glycosyltransferase 74E1 [Arabidopsis thaliana]	0.67	GO:0047215;GO:0008152	29760.GSVIVG00004164001	SubName: Full=Chromosome undetermined scaffold_617, whole genome shotgun sequence;	0.7801	COG1819	KOG1192	_	K13691	SGT1
cassava4.1_026344m.g	1890	gi|643714799|gb|KDP27154.1|	hypothetical protein JCGZ_19853 [Jatropha curcas]	0.9	gi|75154163|sp|Q8L7F9.1|B3GTF_ARATH	RecName: Full=Beta-1,3-galactosyltransferase 15; AltName: Full=Galactosyltransferase 1 [Arabidopsis thaliana]	0.84	GO:0006486;GO:0030246;GO:0005794;GO:0016021;GO:0008378	3694.eugene3.00101597	SubName: Full=Putative uncharacterized protein;	0.8172	_	KOG2287	_	K14413	GALT1
cassava4.1_030546m.g	2118	gi|643711962|gb|KDP25390.1|	hypothetical protein JCGZ_20546 [Jatropha curcas]	0.96	gi|26454635|sp|P27323.3|HS901_ARATH	RecName: Full=Heat shock protein 90-1; Short=AtHSP90.1; AltName: Full=Heat shock protein 81-1; Short=HSP81-1; AltName: Full=Heat shock protein 83 [Arabidopsis thal	0.94	GO:0006457;GO:0005524;GO:0051082;GO:0006950	3694.eugene3.00440247	hypothetical protein	0.9488	COG0326	KOG0019	_	K04079	htpG, HSP90A
cassava4.1_011992m.g	1063	gi|643733189|gb|KDP40136.1|	hypothetical protein JCGZ_02134 [Jatropha curcas]	0.95	gi|75264909|sp|Q9MA90.1|PNC1_ARATH	RecName: Full=Peroxisomal adenine nucleotide carrier 1; Short=AtPNC1 [Arabidopsis thaliana]	0.85	GO:0006810;GO:0016021	3694.estExt_fgenesh4_pg.C_LG_X0840	hypothetical protein	0.9272	_	KOG0769	_	None	_
cassava4.1_009375m.g	1643	gi|566190796|ref|XP_002315977.2|	hypothetical protein POPTR_0010s14360g [Populus trichocarpa]	0.86	_	_	_	_	3694.eugene3.00101268	hypothetical protein	0.8556	_	_	NOG230867	None	_
cassava4.1_009666m.g	1392	gi|255562645|ref|XP_002522328.1|	DNA binding protein, putative [Ricinus communis]	0.8	gi|50400604|sp|Q940D0.2|ARR1_ARATH	RecName: Full=Two-component response regulator ARR1 [Arabidopsis thaliana]	0.68	GO:0003677;GO:0000785;GO:0003682	3694.grail3.0019008902	hypothetical protein	0.8361	_	KOG1601	_	None	_
cassava4.1_024201m.g	447	gi|255559871|ref|XP_002520954.1|	calmodulin, putative [Ricinus calmodulin, putative [Ricinus communis]	0.95	gi|75335042|sp|Q9LIK5.1|CML11_ARATH	RecName: Full=Calmodulin-like protein 11 [Arabidopsis thaliana]	0.85	GO:0032440;GO:0005634;GO:0009414;GO:0005829;GO:0005509;GO:0009651;GO:0019722;GO:0055114;GO:0009737	29760.GSVIVG00023811001	SubName: Full=Putative uncharacterized protein (Chromosome chr7 scaffold_31, whole genome sh [...]	0.8936	COG5126	KOG0027	_	K13448	CML
cassava4.1_023294m.g	1293	gi|643724346|gb|KDP33547.1|	hypothetical protein JCGZ_07118 [Jatropha curcas]	0.92	gi|1346387|sp|P48000.1|KNAT3_ARATH	RecName: Full=Homeobox protein knotted-1-like 3; AltName: Full=Protein KNAT3 [Arabidopsis thaliana]	0.92	GO:0005634;GO:0005667;GO:0006355;GO:0043565;GO:0045449;GO:0003700	3694.estExt_fgenesh4_pg.C_LG_XVIII0454	hypothetical protein	0.891	_	KOG0773	_	None	_
cassava4.1_033612m.g	1161	gi|641824199|gb|KDO43549.1|	hypothetical protein CISIN_1g040209mg, partial [Citrus sinensis]	0.87	gi|34222500|sp|O04500.2|COBL6_ARATH	RecName: Full=COBRA-like protein 6; Flags: Precursor [Arabidopsis thaliana]	0.73	GO:0010215;GO:0031225;GO:0016049	3694.gw1.163.139.1	hypothetical protein	0.8329	_	_	NOG245475	None	_
cassava4.1_008562m.g	1655	gi|255538706|ref|XP_002510418.1|	hydrolase, hydrolyzing O-glycosyl compounds, putative [Ricinus communis]	0.94	gi|75262587|sp|Q9FJZ3.1|MAN7_ARATH	RecName: Full=Mannan endo-1,4-beta-mannosidase 7; AltName: Full=Beta-mannanase 7; AltName: Full=Endo-beta-1,4-mannanase 7; Short=AtMAN7; Flags: Precursor [Arabidops	0.81	GO:0004553;GO:0005975	3694.eugene3.00051365	hypothetical protein	0.9113	COG3934	_	_	None	_
cassava4.1_013442m.g	1057	gi|643711863|gb|KDP25291.1|	hypothetical protein JCGZ_20447 [Jatropha curcas]	0.96	gi|45477149|sp|Q8LAH8.2|NDK4_ARATH	RecName: Full=Nucleoside diphosphate kinase IV, chloroplastic/mitochondrial; Short=NDK IV; Short=NDP kinase IV; Short=NDPK IV; AltName: Full=Nucleoside diphosphate	0.9	GO:0006228;GO:0005524;GO:0006241;GO:0006165;GO:0006144;GO:0006206;GO:0004550;GO:0006183	3694.grail3.0008036902	nucleoside-diphosphate kinase (EC:2.7.4.6)	0.9064	COG0105	KOG0888	_	K00940	ndk, NME
cassava4.1_006591m.g	2108	gi|643716856|gb|KDP28482.1|	hypothetical protein JCGZ_14253 [Jatropha curcas]	0.91	gi|75273243|sp|Q9LHE3.1|ASPG2_ARATH	RecName: Full=Protein ASPARTIC PROTEASE IN GUARD CELL 2; Short=AtASPG2; Flags: Precursor [Arabidopsis thaliana]	0.7	GO:0006508;GO:0004190	3694.gw1.II.830.1	hypothetical protein	0.9341	_	KOG1339	_	None	_
cassava4.1_011355m.g	1634	gi|643738284|gb|KDP44272.1|	hypothetical protein JCGZ_05739 [Jatropha curcas]	0.9	gi|729842|sp|Q03943.1|IM30_PEA	RecName: Full=Membrane-associated 30 kDa protein, chloroplastic; Short=M30; Flags: Precursor	0.87	_	3694.estExt_Genewise1_v1.C_LG_XVI3149	hypothetical protein	0.9548	COG1842	_	_	K03969	pspA
cassava4.1_012704m.g	1201	gi|147860323|emb|CAN83570.1|	hypothetical protein VITISV_041707 [Vitis vinifera]	0.7	gi|62900344|sp|O49741.1|GATA2_ARATH	RecName: Full=GATA transcription factor 2; Short=AtGATA-2 [Arabidopsis thaliana]	0.78	_	29760.GSVIVG00025490001	SubName: Full=Chromosome chr8 scaffold_34, whole genome shotgun sequence;	0.7647	_	KOG1601	_	None	_
cassava4.1_029564m.g	1005	gi|255567058|ref|XP_002524511.1|	ATP binding protein, putative [Ricinus communis]	0.78	gi|313471762|sp|C0LGN2.1|Y3148_ARATH	RecName: Full=Probable leucine-rich repeat receptor-like serine/threonine-protein kinase At3g14840; Flags: Precursor [Arabidopsis thaliana]	0.75	GO:0004672;GO:0006468;GO:0016491	29760.GSVIVG00027895001	SubName: Full=Chromosome chr19 scaffold_4, whole genome shotgun sequence;	0.816	_	KOG0619	_	None	_
cassava4.1_015653m.g	764	gi|641862400|gb|KDO81087.1|	hypothetical protein CISIN_1g027498mg [Citrus sinensis]	0.8	gi|75334191|sp|Q9FQA3.1|GST23_MAIZE	RecName: Full=Glutathione transferase GST 23; AltName: Full=Glutathione transferase GST 36 [Zea mays]	0.73	_	29760.GSVIVG00017766001	SubName: Full=Chromosome chr17 scaffold_16, whole genome shotgun sequence;	0.7692	COG0625	KOG0406	_	K00799	GST, gst
cassava4.1_029781m.g	330	gi|629120895|gb|KCW85385.1|	hypothetical protein EUGRSUZ_B02212 [Eucalyptus grandis]	0.81	gi|51316534|sp|Q9LUV2.1|POP3_ARATH	RecName: Full=Probable protein Pop3 [Arabidopsis thaliana]	0.76	_	29760.GSVIVG00033195001	SubName: Full=Chromosome chr5 scaffold_64, whole genome shotgun sequence;	0.787	_	_	NOG150762;NOG14742	None	_
cassava4.1_017718m.g	1331	gi|643734814|gb|KDP41484.1|	hypothetical protein JCGZ_15891 [Jatropha curcas]	0.89	_	_	_	_	3694.eugene3.00020979	hypothetical protein	0.8614	_	_	NOG286534;NOG255336	None	_
cassava4.1_027669m.g	309	gi|255562051|ref|XP_002522034.1|	Rhicadhesin receptor precursor, putative [Ricinus communis]	0.94	gi|374095417|sp|P92997.2|GL113_ARATH	RecName: Full=Germin-like protein subfamily 1 member 13; Flags: Precursor [Arabidopsis thaliana]	0.83	GO:0004784;GO:0019430;GO:0045735;GO:0005576;GO:0055114;GO:0030145	3694.gw1.XIII.1821.1	hypothetical protein	0.8738	_	_	NOG251500	None	_
cassava4.1_005241m.g	1907	gi|643714051|gb|KDP26716.1|	hypothetical protein JCGZ_17874 [Jatropha curcas]	0.99	gi|3024697|sp|O04450.1|TCPE_ARATH	RecName: Full=T-complex protein 1 subunit epsilon; Short=TCP-1-epsilon; AltName: Full=CCT-epsilon [Arabidopsis thaliana]	0.97	_	29760.GSVIVG00030706001	SubName: Full=Chromosome chr1 scaffold_5, whole genome shotgun sequence;	0.9925	COG0459	KOG0357	_	K09497	CCT5
cassava4.1_016594m.g	627	gi|522191267|gb|AGQ04200.1|	WRKY transcription factor 12 [Jatropha curcas]	0.78	gi|29839597|sp|Q93WU9.1|WRK51_ARATH	RecName: Full=Probable WRKY transcription factor 51; AltName: Full=WRKY DNA-binding protein 51 [Arabidopsis thaliana]	0.6	_	29760.GSVIVG00019380001	SubName: Full=Chromosome chr7 scaffold_20, whole genome shotgun sequence;	0.8942	_	_	NOG288991	None	_
cassava4.1_003832m.g	2067	gi|643728823|gb|KDP36760.1|	hypothetical protein JCGZ_08051 [Jatropha curcas]	0.9	gi|75204631|sp|Q9SFX3.1|OST1A_ARATH	RecName: Full=Dolichyl-diphosphooligosaccharide--protein glycosyltransferase subunit 1A; AltName: Full=Ribophorin IA; Short=RPN-IA; AltName: Full=Ribophorin-1A; Fl	0.83	GO:0018279;GO:0008250;GO:0004579;GO:0016021	3694.eugene3.00020055	SubName: Full=Putative uncharacterized protein;	0.8896	_	KOG2291	_	K12666	OST1, RPN1
cassava4.1_010626m.g	1459	gi|566187736|ref|XP_002313744.2|	calcium-binding EF hand family protein [Populus trichocarpa]	0.81	_	_	_	GO:0005509	3694.estExt_fgenesh4_pm.C_LG_IX0195	hypothetical protein	0.8343	_	_	NOG246110	None	_
cassava4.1_015104m.g	1281	gi|643724742|gb|KDP33943.1|	hypothetical protein JCGZ_07514 [Jatropha curcas]	0.81	_	_	_	_	3694.eugene3.00280052	SubName: Full=Putative uncharacterized protein;	0.7935	_	_	NOG272020	None	_
cassava4.1_007235m.g	1383	gi|643714845|gb|KDP27200.1|	hypothetical protein JCGZ_19899 [Jatropha curcas]	0.85	gi|73622189|sp|Q4R1I9.1|ANGLT_ROSHC	RecName: Full=Anthocyanidin 5,3-O-glucosyltransferase; AltName: Full=UDP-glucose: anthocyanidin 5,3-O-glucosyltransferase	0.52	_	_	_	_	_	_	_	None	_
cassava4.1_012943m.g	1525	gi|590709348|ref|XP_007048529.1|	NAC domain transcriptional regulator superfamily protein [Theobroma cacao]	0.82	gi|75168917|sp|Q9C598.1|NAC81_ARATH	RecName: Full=Protein ATAF2; AltName: Full=NAC domain-containing protein 81; Short=ANAC081 [Arabidopsis thaliana]	0.87	GO:0003677;GO:0006355	3694.grail3.0003068301	NAC domain protein, IPR003441	0.7832	_	_	NOG298630	None	_
cassava4.1_018852m.g	711	gi|670376446|ref|XP_008669428.1|	PREDICTED: histone H3.2-like [Zea mays]	0.97	gi|27805477|sp|P59226.2|H32_ARATH	RecName: Full=Histone H3.2; AltName: Full=Histone H3.1 [Arabidopsis thaliana]	1	GO:0003677;GO:0005634	4558.Sb10g004100.1	annotation not avaliable	1	COG2036	KOG1745	_	K11253	H3
cassava4.1_022266m.g	2397	gi|566172013|ref|XP_002306479.2|	hypothetical protein POPTR_0005s18380g [Populus trichocarpa]	0.75	gi|75262670|sp|Q9FLJ8.1|Y5613_ARATH	RecName: Full=Probable receptor-like protein kinase At5g61350; Flags: Precursor [Arabidopsis thaliana]	0.7	GO:0004674;GO:0005524;GO:0004715;GO:0009069;GO:0018108	3694.eugene3.00050524	hypothetical protein	0.8815	COG0515	KOG1187	_	None	_
cassava4.1_009112m.g	1898	gi|643723960|gb|KDP33299.1|	hypothetical protein JCGZ_13086 [Jatropha curcas]	0.97	gi|75252834|sp|Q5Z8P0.1|P2C60_ORYSJ	RecName: Full=Probable protein phosphatase 2C 60; Short=OsPP2C60 [Oryza sativa Japonica Group]	0.89	GO:0008287;GO:0046872;GO:0006470;GO:0004722	3694.estExt_Genewise1_v1.C_LG_IV1258	hypothetical protein	0.9564	COG0631	KOG0700	_	None	_
cassava4.1_005614m.g	1623	gi|643732487|gb|KDP39583.1|	hypothetical protein JCGZ_02603 [Jatropha curcas]	0.89	gi|75207378|sp|Q9SRQ7.1|NPC4_ARATH	RecName: Full=Non-specific phospholipase C4 [Arabidopsis thaliana]	0.78	GO:0008152;GO:0034480	59689.scaffold_300326.1	annotation not avaliable	0.8164	COG3511	_	_	K01114	plcC
cassava4.1_026994m.g	531	gi|643706448|gb|KDP22580.1|	hypothetical protein JCGZ_26411 [Jatropha curcas]	0.78	_	_	_	_	3694.estExt_fgenesh4_pg.C_LG_III1388	SAUR family protein	0.7642	_	_	NOG258582	K14488	SAUR
cassava4.1_006302m.g	1943	gi|5759096|gb|AAD50974.1|AF170272_1	catalase CAT1 [Manihot esculenta]	0.98	gi|1345680|sp|P49318.1|CATA2_RICCO	RecName: Full=Catalase isozyme 2	0.95	GO:0020037;GO:0015947;GO:0055114;GO:0006804;GO:0046872;GO:0004096;GO:0006568;GO:0042744;GO:0009514	3694.eugene3.00020082	catalase (EC:1.11.1.6); Occurs in almost all aerobically respiring organisms and serves to p [...]	0.904	COG0753	KOG0047	_	K03781	katE, CAT, catB, srpA
cassava4.1_004624m.g	2168	gi|643736886|gb|KDP43132.1|	hypothetical protein JCGZ_26665 [Jatropha curcas]	0.95	gi|374095475|sp|Q9FYH7.3|VSR6_ARATH	RecName: Full=Vacuolar-sorting receptor 6; Short=AtVSR6; AltName: Full=BP80-like protein d; Short=AtBP80d; AltName: Full=Epidermal growth factor receptor-like prot	0.87	GO:0005509	3694.estExt_fgenesh4_pm.C_LG_III0520	hypothetical protein	0.9142	_	_	NOG281126	None	_
cassava4.1_021991m.g	375	gi|643739039|gb|KDP44853.1|	hypothetical protein JCGZ_01353 [Jatropha curcas]	0.97	gi|123548|sp|P27396.1|HSP11_DAUCA	RecName: Full=17.8 kDa class I heat shock protein; AltName: Full=Clone DCHSP17.7	0.92	GO:0009408	3694.grail3.0022018701	hypothetical protein	0.9806	COG0071	KOG0710	_	K13993	HSP20
cassava4.1_006128m.g	1592	gi|255543747|ref|XP_002512936.1|	ATP binding protein, putative [Ricinus communis]	0.87	gi|46395758|sp|Q7ZV60.2|BCS1_DANRE	RecName: Full=Mitochondrial chaperone BCS1; AltName: Full=BCS1-like protein [Danio rerio]	0.57	GO:0005524;GO:0008152;GO:0017111	3694.gw1.IX.1704.1	SubName: Full=Putative uncharacterized protein;	0.8711	COG0465	KOG0743	_	None	_
cassava4.1_005905m.g	2267	gi|255552225|ref|XP_002517157.1|	chloroplast-targeted copper chaperone, putative [Ricinus communis]	0.7	gi|74826594|sp|Q9NL38.1|MA66_PINMA	RecName: Full=N66 matrix protein; Flags: Precursor	0.4	_	_	_	_	_	_	_	None	_
cassava4.1_021410m.g	396	gi|566161700|ref|XP_006385650.1|	hypothetical protein POPTR_0003s09020g [Populus trichocarpa]	0.83	_	_	_	_	3694.grail3.0118000801	hypothetical protein	0.864	_	_	NOG246170	None	_
cassava4.1_011570m.g	996	gi|643704242|gb|KDP21306.1|	hypothetical protein JCGZ_21777 [Jatropha curcas]	0.94	gi|59802916|sp|P42751.3|CCD11_ARATH	RecName: Full=Cyclin-D1-1; AltName: Full=Cyclin-delta-1; Short=Cyclin-d1; AltName: Full=G1/S-specific cyclin-D1-1; Short=CycD1;1 [Arabidopsis thaliana]	0.78	GO:0005634	3694.estExt_fgenesh4_pm.C_LG_X0361	SubName: Full=D1-type cyclin;	0.8899	COG5024	KOG0656	_	None	_
cassava4.1_013433m.g	1261	gi|643739526|gb|KDP45280.1|	hypothetical protein JCGZ_15145 [Jatropha curcas]	0.88	_	_	_	_	3694.eugene3.00002530	hypothetical protein	0.8843	_	_	NOG220276;NOG234222	None	_
cassava4.1_014175m.g	821	gi|643722022|gb|KDP31901.1|	hypothetical protein JCGZ_12362 [Jatropha curcas]	0.93	_	_	_	GO:0055114;GO:0016491	3694.gw1.V.3913.1	hypothetical protein	0.8894	COG1028	KOG1014	_	None	_
cassava4.1_018087m.g	685	gi|643726520|gb|KDP35200.1|	hypothetical protein JCGZ_09359 [Jatropha curcas]	0.73	gi|50401214|sp|Q9ZT50.1|RHA2A_ARATH	RecName: Full=E3 ubiquitin-protein ligase RHA2A; AltName: Full=RING-H2 zinc finger protein RHA2a [Arabidopsis thaliana]	0.67	GO:0046872	3694.eugene3.00050203	hypothetical protein	0.8276	COG5540	KOG0800	_	K16282	RHA2
cassava4.1_006998m.g	1960	gi|643730617|gb|KDP38049.1|	hypothetical protein JCGZ_04692 [Jatropha curcas]	0.94	gi|42558871|sp|Q8RWZ6.1|PIN4_ARATH	RecName: Full=Auxin efflux carrier component 4; Short=AtPIN4 [Arabidopsis thaliana]	0.8	GO:0055085;GO:0016021	_	_	_	_	_	_	K13947	PIN
cassava4.1_006045m.g	1509	gi|567902016|ref|XP_006443496.1|	hypothetical protein CICLE_v10019878mg [Citrus clementina]	0.8	_	_	_	_	3694.estExt_Genewise1_v1.C_LG_XIII2166	hypothetical protein	0.8159	_	_	NOG281723	None	_
cassava4.1_033080m.g	1533	gi|255564958|ref|XP_002523472.1|	cytochrome P450, putative [Ricinus communis]	0.83	gi|5915842|sp|P93147.2|C81E1_GLYEC	RecName: Full=Isoflavone 2'-hydroxylase; AltName: Full=CYP GE-3; AltName: Full=Cytochrome P450 81E1; AltName: Full=Cytochrome P450 91A4	0.71	GO:0020037;GO:0005506;GO:0033773;GO:0055114	3694.estExt_Genewise1_v1.C_1500155	cytochrome P450	0.7959	COG2124	KOG0156	_	None	_
cassava4.1_017568m.g	972	gi|643726324|gb|KDP35079.1|	hypothetical protein JCGZ_11031 [Jatropha curcas]	0.94	gi|75265385|sp|Q9S7R3.1|LSH10_ARATH	RecName: Full=Protein LIGHT-DEPENDENT SHORT HYPOCOTYLS 10; AltName: Full=Protein ORGAN BOUNDARY 10 [Arabidopsis thaliana]	0.86	_	3694.estExt_fgenesh4_kg.C_LG_XIV0027	SubName: Full=Putative uncharacterized protein;	0.8982	_	_	NOG297518;NOG239486	None	_
cassava4.1_021745m.g	1221	gi|643734702|gb|KDP41372.1|	hypothetical protein JCGZ_15779 [Jatropha curcas]	0.81	gi|281185491|sp|Q8VZG8.3|Y4885_ARATH	RecName: Full=Probable LRR receptor-like serine/threonine-protein kinase At4g08850; Flags: Precursor [Arabidopsis thaliana]	0.69	_	29760.GSVIVG00017830001	SubName: Full=Chromosome chr17 scaffold_16, whole genome shotgun sequence;	0.7508	COG4886	_	_	None	_
cassava4.1_007787m.g	1740	gi|643708377|gb|KDP23293.1|	hypothetical protein JCGZ_23126 [Jatropha curcas]	0.94	gi|62901479|sp|Q9SWF9.1|ZFNL_PEA	RecName: Full=Zinc finger CCCH domain-containing protein ZFN-like	0.86	GO:0046872;GO:0048027;GO:0017148;GO:0005829;GO:0010313	3694.gw1.XIX.1434.1	hypothetical protein	0.9293	_	KOG1677	_	None	_
cassava4.1_011175m.g	1296	gi|358248010|ref|NP_001240046.1|	uncharacterized protein LOC100782924 [Glycine max]	0.97	gi|462137|sp|P34921.1|G3PC_DIACA	RecName: Full=Glyceraldehyde-3-phosphate dehydrogenase, cytosolic [Dianthus caryophyllus]	0.96	GO:0050661;GO:0016620;GO:0006006;GO:0051287;GO:0055114	3694.estExt_fgenesh4_pg.C_LG_X0484	SubName: Full=Putative uncharacterized protein;	0.9608	COG0057	KOG0657	_	K00134	GAPDH, gapA
cassava4.1_003205m.g	2185	gi|643739493|gb|KDP45247.1|	hypothetical protein JCGZ_15112 [Jatropha curcas]	0.98	gi|59797940|sp|Q7G188.2|FIMB1_ARATH	RecName: Full=Fimbrin-1; Short=AtFIM1 [Arabidopsis thaliana]	0.81	GO:0005509	3694.eugene3.00002565	hypothetical protein	0.975	COG5069	KOG0046	_	None	_
cassava4.1_004620m.g	2112	gi|643713799|gb|KDP26464.1|	hypothetical protein JCGZ_17622 [Jatropha curcas]	0.88	_	_	_	_	3694.eugene3.00141419	hypothetical protein	0.8183	_	_	NOG68536	None	_
cassava4.1_012494m.g	1096	gi|62526579|gb|AAX84675.1|	ACC oxidase ACCO2 [Manihot esculenta]	1	gi|75315923|sp|Q9ZUN4.1|ACCO1_ARATH	RecName: Full=1-aminocyclopropane-1-carboxylate oxidase 1; Short=ACC oxidase 1; Short=AtACO1 [Arabidopsis thaliana]	0.84	GO:0009815;GO:0016706;GO:0055114	3694.fgenesh4_pg.C_LG_VI000988	1-aminocyclopropane-1-carboxylate (EC:1.14.11.9)	0.89	COG3491	KOG0143	_	K05933	E1.14.17.4
cassava4.1_017267m.g	895	gi|643734054|gb|KDP40897.1|	hypothetical protein JCGZ_24896 [Jatropha curcas]	0.9	gi|123562|sp|P19244.1|HSP41_PEA	RecName: Full=22.7 kDa class IV heat shock protein; Flags: Precursor	0.68	_	29760.GSVIVG00035360001	SubName: Full=Chromosome undetermined scaffold_77, whole genome shotgun sequence;	0.8868	COG0071	KOG0710	_	K13993	HSP20
cassava4.1_031260m.g	303	gi|255562599|ref|XP_002522305.1|	conserved hypothetical protein [Ricinus communis]	0.62	_	_	_	_	_	_	_	_	_	_	None	_
cassava4.1_009628m.g	1425	gi|643727302|gb|KDP35804.1|	hypothetical protein JCGZ_10440 [Jatropha curcas]	0.92	gi|75163888|sp|Q940H3.1|TBL36_ARATH	RecName: Full=Protein trichome birefringence-like 36 [Arabidopsis thaliana]	0.81	_	3694.eugene3.00080178	SubName: Full=Putative uncharacterized protein;	0.9341	_	_	NOG264797	None	_
cassava4.1_008102m.g	1582	gi|643732535|gb|KDP39631.1|	hypothetical protein JCGZ_02651 [Jatropha curcas]	0.83	_	_	_	_	29760.GSVIVG00033712001	SubName: Full=Chromosome chr8 scaffold_68, whole genome shotgun sequence;	0.7661	_	KOG1454	_	None	_
cassava4.1_018848m.g	967	gi|567858718|ref|XP_006422042.1|	hypothetical protein CICLE_v10006198mg [Citrus clementina]	0.91	_	_	_	GO:0046872;GO:0030001	3694.estExt_Genewise1_v1.C_440638	hypothetical protein	0.9091	_	KOG1603	_	None	_
cassava4.1_012929m.g	1340	gi|255543951|ref|XP_002513038.1|	conserved hypothetical protein [Ricinus communis]	0.79	gi|126253844|sp|O73590.2|ZFHX4_CHICK	RecName: Full=Zinc finger homeobox protein 4; AltName: Full=Zinc finger homeodomain protein 4; Short=ZFH-4; AltName: Full=Zinc finger/apterous-related homeobox pr	0.56	_	3694.gw1.III.516.1	hypothetical protein	0.7812	_	KOG4282	_	None	_
cassava4.1_023676m.g	429	gi|255536949|ref|XP_002509541.1|	Polcalcin Jun o, putative [Ricinus communis]	0.91	gi|75337561|sp|Q9SRE6.1|CML38_ARATH	RecName: Full=Calcium-binding protein CML38; AltName: Full=Calmodulin-like protein 38 [Arabidopsis thaliana]	0.71	GO:0005509	3694.fgenesh4_pg.C_LG_I002303	hypothetical protein	0.8696	COG5126	KOG0027	_	K13448	CML
cassava4.1_014410m.g	1015	gi|643724747|gb|KDP33948.1|	hypothetical protein JCGZ_07519 [Jatropha curcas]	0.94	gi|12643263|sp|O65282.2|CH10C_ARATH	RecName: Full=20 kDa chaperonin, chloroplastic; AltName: Full=Chaperonin 10; Short=Ch-CPN10; Short=Cpn10; AltName: Full=Chaperonin 20; AltName: Full=Protein Cpn21;	0.77	GO:0006457;GO:0005524;GO:0005737	3694.estExt_Genewise1_v1.C_LG_XVIII0619	hypothetical protein	0.892	COG0234	KOG1641	_	K04078	groES, HSPE1
cassava4.1_007223m.g	1383	gi|643711774|gb|KDP25202.1|	hypothetical protein JCGZ_20358 [Jatropha curcas]	0.93	gi|75205145|sp|Q9SGU9.1|MGL_ARATH	RecName: Full=Methionine gamma-lyase; Short=AtMGL; AltName: Full=L-methioninase [Arabidopsis thaliana]	0.85	GO:0006555;GO:0006534;GO:0030170;GO:0003962	3694.estExt_Genewise1_v1.C_LG_I8346	SubName: Full=Putative uncharacterized protein;	0.9321	COG0626	KOG0053	_	K01761	E4.4.1.11
cassava4.1_033295m.g	699	gi|566164554|ref|XP_006383966.1|	hypothetical protein POPTR_0004s02550g [Populus trichocarpa]	0.8	gi|152013448|sp|O49564.2|CRK27_ARATH	RecName: Full=Cysteine-rich receptor-like protein kinase 27; Short=Cysteine-rich RLK27; Flags: Precursor [Arabidopsis thaliana]	0.53	GO:0004674;GO:0005524;GO:0009069;GO:0006468	_	_	_	_	_	_	None	_
cassava4.1_023669m.g	2430	gi|643713045|gb|KDP26031.1|	hypothetical protein JCGZ_21064 [Jatropha curcas]	0.64	gi|46576968|sp|Q7XBQ9.1|RGA2_SOLBU	RecName: Full=Disease resistance protein RGA2; AltName: Full=Blight resistance protein RPI; AltName: Full=RGA2-blb [Solanum bulbocastanum]	0.56	_	_	_	_	_	_	_	None	_
cassava4.1_011452m.g	1413	gi|643708493|gb|KDP23409.1|	hypothetical protein JCGZ_23242 [Jatropha curcas]	0.79	_	_	_	_	_	_	_	_	_	_	None	_
cassava4.1_022108m.g	2088	gi|643726622|gb|KDP35302.1|	hypothetical protein JCGZ_09461 [Jatropha curcas]	0.98	gi|73917710|sp|O48947.1|CESA2_ARATH	RecName: Full=Cellulose synthase A catalytic subunit 2 [UDP-forming]	0.95	GO:0043622;GO:0006011;GO:0005982;GO:0010192;GO:0005985;GO:0016049;GO:0016760;GO:0010214;GO:0005794;GO:0009833;GO:0016021;GO:0008270;GO:0030244;GO:0005886	3694.estExt_fgenesh4_pg.C_LG_VII0650	SubName: Full=Putative uncharacterized protein;	0.9857	COG1215	_	_	K10999	CESA
cassava4.1_004400m.g	1937	gi|255562186|ref|XP_002522101.1|	pyruvate kinase, putative [Ricinus communis]	0.88	gi|2497539|sp|Q43117.1|KPYA_RICCO	RecName: Full=Pyruvate kinase isozyme A, chloroplastic; Flags: Precursor [Ricinus communis]	0.78	GO:0000287;GO:0016310;GO:0004743;GO:0006094;GO:0006096;GO:0030955;GO:0015976;GO:0006144	29760.GSVIVG00038611001	RecName: Full=Pyruvate kinase; EC=2.7.1.40;	0.8822	COG0469	KOG2323	_	K00873	PK, pyk
cassava4.1_031486m.g	855	gi|255587702|ref|XP_002534364.1|	mutt domain protein, putative [Ricinus communis]	0.91	gi|68565924|sp|Q94B74.1|NUDT2_ARATH	RecName: Full=Nudix hydrolase 2; Short=AtNUDT2; AltName: Full=ADP-ribose pyrophosphatase; AltName: Full=NADH pyrophosphatase [Arabidopsis thaliana]	0.74	GO:0006769;GO:0000210;GO:0046497	3694.gw1.XIV.3818.1	hypothetical protein	0.8731	_	KOG0648	_	None	_
cassava4.1_009847m.g	1837	gi|643713713|gb|KDP26378.1|	hypothetical protein JCGZ_17536 [Jatropha curcas]	0.67	_	_	_	_	_	_	_	_	_	_	None	_
cassava4.1_017126m.g	790	gi|643708712|gb|KDP23628.1|	hypothetical protein JCGZ_23461 [Jatropha curcas]	0.98	gi|23396605|sp|O34598.1|GUAD_BACSU	RecName: Full=Guanine deaminase; Short=GDEase; Short=Guanase; Short=Guanine aminase; AltName: Full=Guanine aminohydrolase; Short=GAH [Bacillus subtilis subsp. subti	0.67	GO:0008892;GO:0005829;GO:0006144;GO:0008270	3694.estExt_fgenesh4_pg.C_LG_XIII0172	hypothetical protein	0.9677	COG0590	KOG1018	_	None	_
cassava4.1_002596m.g	2213	gi|255563122|ref|XP_002522565.1|	autophagy protein, putative [Ricinus communis]	0.9	gi|75165232|sp|Q94CD5.1|ATG7_ARATH	RecName: Full=Ubiquitin-like modifier-activating enzyme atg7; AltName: Full=ATG12-activating enzyme E1 atg7; AltName: Full=Autophagy-related protein 7; Short=AtAPG7	0.84	GO:0006914;GO:0003824;GO:0005737	29760.GSVIVG00035887001	SubName: Full=Chromosome chr10 scaffold_81, whole genome shotgun sequence;	0.9023	COG0476	KOG2337	_	K08337	ATG7
cassava4.1_023772m.g	537	gi|255539787|ref|XP_002510958.1|	axonemal dynein light chain, putative [Ricinus communis]	0.87	gi|74860404|sp|Q86A88.1|DYL_DICDI	RecName: Full=Dynein light chain, cytoplasmic; AltName: Full=Dynein light chain LC8-type 2 [Dictyostelium discoideum]	0.67	GO:0005875;GO:0007017	29760.GSVIVG00029934001	SubName: Full=Chromosome undetermined scaffold_51, whole genome shotgun sequence;	0.8817	_	KOG3430	_	K10418	DYNLL
cassava4.1_020568m.g	748	gi|255576956|ref|XP_002529363.1|	conserved hypothetical protein [Ricinus communis]	0.85	_	_	_	_	_	_	_	_	_	_	None	_
cassava4.1_019977m.g	338	gi|255572079|ref|XP_002526980.1|	S-adenosylmethionine-dependent methyltransferase, putative [Ricinus communis]	0.83	_	_	_	GO:0008168;GO:0032259	_	_	_	_	_	_	None	_
cassava4.1_008435m.g	1263	gi|255559543|ref|XP_002520791.1|	conserved hypothetical protein [Ricinus communis]	0.95	gi|586946307|sp|F4IH21.1|TBL33_ARATH	RecName: Full=Protein trichome birefringence-like 33 [Arabidopsis thaliana]	0.88	_	3702.AT2G40320.1-P	unknown protein; unknown protein; INVOLVED IN: biological_process unknown; CONTAINS InterPro [...]	0.8762	_	_	NOG29130	None	_
cassava4.1_017633m.g	751	gi|255578066|ref|XP_002529903.1|	conserved hypothetical protein [Ricinus communis]	0.86	gi|288559184|sp|B9SV84.1|CSPL7_RICCO	RecName: Full=CASP-like protein RCOM_1302390 [Ricinus communis]	0.86	GO:0016021;GO:0005886	29760.GSVIVG00027310001	SubName: Full=Chromosome chr19 scaffold_4, whole genome shotgun sequence;	0.8385	_	_	NOG219840	None	_
cassava4.1_014327m.g	1049	gi|643739126|gb|KDP44940.1|	hypothetical protein JCGZ_01440 [Jatropha curcas]	0.96	gi|20138158|sp|O48818.1|EXPA4_ARATH	RecName: Full=Expansin-A4; Short=AtEXPA4; AltName: Full=Alpha-expansin-4; Short=At-EXP4; Short=AtEx4; AltName: Full=Ath-ExpAlpha-1.6; Flags: Precursor [Arabidopsis	0.97	GO:0016020;GO:0009664;GO:0009505;GO:0009506;GO:0005829;GO:0005576;GO:0006949	3694.estExt_fgenesh4_pg.C_LG_VIII0467	SubName: Full=Putative uncharacterized protein;	0.9496	_	_	NOG298661	None	_
cassava4.1_031360m.g	2808	gi|567912755|ref|XP_006448691.1|	hypothetical protein CICLE_v10017615mg [Citrus clementina]	0.69	gi|334302851|sp|Q9C9H7.2|RLP12_ARATH	RecName: Full=Receptor-like protein 12; Short=AtRLP12; Flags: Precursor [Arabidopsis thaliana]	0.59	_	3694.fgenesh4_pm.C_scaffold_182000003	hypothetical protein	0.814	COG4886	KOG0619	_	None	_
cassava4.1_018949m.g	718	gi|255561054|ref|XP_002521539.1|	metal ion binding protein, putative [Ricinus communis]	0.81	_	_	_	GO:0046872;GO:0008152;GO:0003824;GO:0030001	3694.estExt_fgenesh4_pg.C_LG_VII1110	hypothetical protein	0.9385	_	KOG1603	_	None	_
cassava4.1_006054m.g	1840	gi|643714009|gb|KDP26674.1|	hypothetical protein JCGZ_17832 [Jatropha curcas]	0.86	gi|13878379|sp|Q9LIP6.1|C71BV_ARATH	RecName: Full=Cytochrome P450 71B34 [Arabidopsis thaliana]	0.73	GO:0047085;GO:0020037;GO:0005506;GO:0006570;GO:0055114;GO:0050592	3694.eugene3.00081724	SubName: Full=Putative uncharacterized protein;	0.8483	COG2124	KOG0156	_	None	_
cassava4.1_005140m.g	1623	gi|28628597|gb|AAO49267.1|AF480476_1	P66 protein [Hevea brasiliensis]	0.86	gi|75296357|sp|Q7XKV4.2|BGL12_ORYSJ	RecName: Full=Beta-glucosidase 12; Short=Os4bglu12; Flags: Precursor [Oryza sativa Japonica Group]	0.7	GO:0004553;GO:0005975	3694.gw1.70.26.1	hypothetical protein	0.7516	COG2723	KOG0626	_	None	_
cassava4.1_009598m.g	1577	gi|255578755|ref|XP_002530235.1|	zinc binding dehydrogenase, putative [Ricinus communis]	0.94	gi|62900587|sp|Q8LCU7.1|MECR_ARATH	RecName: Full=Probable trans-2-enoyl-CoA reductase, mitochondrial; Flags: Precursor [Arabidopsis thaliana]	0.85	GO:0019166;GO:0008270;GO:0055114	29760.GSVIVG00024445001	SubName: Full=Chromosome chr6 scaffold_3, whole genome shotgun sequence;	0.9207	COG0604	KOG0025	_	K07512	MECR, NRBF1
cassava4.1_023806m.g	2166	gi|629114290|gb|KCW78965.1|	hypothetical protein EUGRSUZ_C00396 [Eucalyptus grandis]	0.76	gi|75319440|sp|Q39086.1|SD17_ARATH	RecName: Full=Receptor-like serine/threonine-protein kinase SD1-7; AltName: Full=Arabidopsis thaliana receptor kinase 1; AltName: Full=S-domain-1 (SD1) receptor kin	0.69	GO:0004553;GO:0043170;GO:0004672;GO:0005975	29760.GSVIVG00005602001	SubName: Full=Chromosome undetermined scaffold_155, whole genome shotgun sequence;	0.8675	COG0515	KOG1187	_	None	_
cassava4.1_010444m.g	1718	gi|255554765|ref|XP_002518420.1|	homeobox protein knotted-1, putative [Ricinus communis]	0.92	gi|1170312|sp|P46608.1|HSBH1_SOYBN	RecName: Full=Homeobox protein SBH1 [Glycine max]	0.86	GO:0005634;GO:0005667;GO:0006355;GO:0043565;GO:0045449;GO:0003700	3694.fgenesh4_pm.C_scaffold_166000014	hypothetical protein	0.9407	_	KOG0773	_	None	_
cassava4.1_021325m.g	1371	gi|643739037|gb|KDP44851.1|	hypothetical protein JCGZ_01351 [Jatropha curcas]	0.9	gi|66774033|sp|Q9FIA0.1|U76C2_ARATH	RecName: Full=UDP-glycosyltransferase 76C2; AltName: Full=Cytokinin-N-glucosyltransferase 2 [Arabidopsis thaliana]	0.7	GO:0047213;GO:0009813	3694.eugene3.11070001	hypothetical protein	0.8747	_	KOG1192	_	None	_
cassava4.1_018386m.g	768	gi|629124485|gb|KCW88910.1|	hypothetical protein EUGRSUZ_A01241 [Eucalyptus grandis]	0.99	gi|729669|sp|P40281.1|H2A2_PEA	RecName: Full=Histone H2A.2	0.94	GO:0005634;GO:0003677;GO:0046982;GO:0006334;GO:0000786	29760.GSVIVG00023056001	RecName: Full=Histone H2A;	1	COG5262	KOG1756	_	K11251	H2A
cassava4.1_007727m.g	1562	gi|643730727|gb|KDP38159.1|	hypothetical protein JCGZ_04802 [Jatropha curcas]	0.88	gi|75107724|sp|Q5PNY6.1|PUB21_ARATH	RecName: Full=U-box domain-containing protein 21; AltName: Full=Plant U-box protein 21 [Arabidopsis thaliana]	0.67	GO:0010200;GO:0000151;GO:0016567;GO:0004842	29760.GSVIVG00030628001	SubName: Full=Chromosome chr1 scaffold_5, whole genome shotgun sequence;	0.8119	_	KOG0167	_	None	_
cassava4.1_023169m.g	948	gi|522191360|gb|AGQ04249.1|	WRKY transcription factor 55 [Jatropha curcas]	0.81	gi|29839674|sp|Q9SHB5.1|WRK55_ARATH	RecName: Full=WRKY transcription factor 55; AltName: Full=WRKY DNA-binding protein 55 [Arabidopsis thaliana]	0.65	GO:0005667;GO:0006355;GO:0043565;GO:0045449;GO:0003700	_	_	_	_	_	_	None	_
cassava4.1_024736m.g	1020	gi|28628597|gb|AAO49267.1|AF480476_1	P66 protein [Hevea brasiliensis]	0.94	gi|75296358|sp|Q7XKV5.2|BGL11_ORYSJ	RecName: Full=Beta-glucosidase 11; Short=Os4bglu11; Flags: Precursor	0.7	GO:0008422;GO:0005975	_	_	_	_	_	_	K01188	E3.2.1.21
cassava4.1_024336m.g	432	gi|255568518|ref|XP_002525233.1|	Pectinesterase inhibitor, putative [Ricinus communis]	0.82	_	_	_	GO:0005982;GO:0004857;GO:0043086;GO:0005985;GO:0030599	_	_	_	_	_	_	None	_
cassava4.1_018212m.g	817	gi|255583500|ref|XP_002532508.1|	conserved hypothetical protein [Ricinus communis]	0.69	_	_	_	_	_	_	_	_	_	_	None	_
cassava4.1_003143m.g	2411	gi|255571324|ref|XP_002526611.1|	conserved hypothetical protein [Ricinus communis]	0.88	_	_	_	_	29760.GSVIVG00028394001	SubName: Full=Chromosome chr10 scaffold_43, whole genome shotgun sequence;	0.7586	_	_	NOG240284	None	_
cassava4.1_013745m.g	1007	gi|643727802|gb|KDP36095.1|	hypothetical protein JCGZ_08739 [Jatropha curcas]	0.91	gi|75306651|sp|Q94KL7.1|SILD_FORIN	RecName: Full=Secoisolariciresinol dehydrogenase	0.71	_	3694.eugene3.00061405	hypothetical protein	0.8048	COG1028	KOG0725	_	None	_
cassava4.1_007688m.g	1562	gi|643739731|gb|KDP45469.1|	hypothetical protein JCGZ_09718 [Jatropha curcas]	0.91	gi|341942172|sp|Q944G5.3|PTR44_ARATH	RecName: Full=Protein NRT1/ PTR FAMILY 2.10; Short=AtNPF2.10; AltName: Full=Protein GLUCOSINOLATE TRANSPORTER-1 [Arabidopsis thaliana]	0.78	GO:0016020;GO:0006810;GO:0005215	3694.estExt_fgenesh4_pg.C_LG_I2092	hypothetical protein	0.8969	COG3104	KOG1237	_	K14638	SLC15A3_4, PHT
cassava4.1_001631m.g	2769	gi|643740846|gb|KDP46436.1|	hypothetical protein JCGZ_10276 [Jatropha curcas]	0.91	gi|114153757|sp|Q9LYJ9.2|RH46_ARATH	RecName: Full=DEAD-box ATP-dependent RNA helicase 46 [Arabidopsis thaliana]	0.8	GO:0005524;GO:0006200;GO:0008026;GO:0003676	3694.gw1.I.2506.1	hypothetical protein	0.8739	COG0513	KOG0331	_	K12823	DDX5, DBP2
cassava4.1_014137m.g	874	gi|643735777|gb|KDP42285.1|	hypothetical protein JCGZ_01609 [Jatropha curcas]	0.81	gi|75266731|sp|Q9SZ06.1|EF109_ARATH	RecName: Full=Ethylene-responsive transcription factor ERF109 [Arabidopsis thaliana]	0.85	_	3694.eugene3.00090645	AP2/ERF domain-containing transcription factor	0.75	_	_	NOG245937	None	_
cassava4.1_021772m.g	534	gi|255545830|ref|XP_002513975.1|	conserved hypothetical protein [Ricinus communis]	0.63	_	_	_	_	_	_	_	_	_	_	None	_
cassava4.1_013720m.g	989	gi|255574814|ref|XP_002528314.1|	hypothetical protein RCOM_0838610 [Ricinus communis]	0.82	gi|75315012|sp|Q9XEF0.1|BH051_ARATH	RecName: Full=Transcription factor bHLH51; AltName: Full=Basic helix-loop-helix protein 51; Short=AtbHLH51; Short=bHLH 51; AltName: Full=Transcription factor EN 57	0.69	GO:0046983	3694.grail3.0010003401	hypothetical protein	0.8716	_	KOG3561	_	None	_
cassava4.1_029573m.g	654	gi|643703898|gb|KDP20962.1|	hypothetical protein JCGZ_21433 [Jatropha curcas]	0.85	gi|75134693|sp|Q6Z9R8.1|HFB4A_ORYSJ	RecName: Full=Putative heat stress transcription factor B-4a; AltName: Full=Heat stress transcription factor 20; Short=OsHsf-20 [Oryza sativa Japonica Group]	0.6	_	3694.fgenesh4_pg.C_LG_IV000535	hypothetical protein	0.8222	COG5169	KOG0627	_	K09419	HSFF
cassava4.1_034002m.g	507	gi|643717156|gb|KDP28782.1|	hypothetical protein JCGZ_14553 [Jatropha curcas]	0.82	_	_	_	_	3694.gw1.XIV.699.1	annotation not avaliable	0.8051	_	_	NOG254757	K14488	SAUR
cassava4.1_010323m.g	1190	gi|495025571|gb|AGL39685.1|	NAC transcription factor 029 [Jatropha curcas]	0.78	gi|75151353|sp|Q8GY42.1|NAC25_ARATH	RecName: Full=NAC transcription factor 25; Short=AtNAC025 [Arabidopsis thaliana]	0.86	GO:0003677;GO:0006355	3694.grail3.0093008801	NAC domain protein, IPR003441	0.9496	_	KOG4197	_	None	_
cassava4.1_002538m.g	2163	gi|643720826|gb|KDP31090.1|	hypothetical protein JCGZ_11466 [Jatropha curcas]	0.95	gi|75182036|sp|Q9M1P7.1|BOR2_ARATH	RecName: Full=Probable boron transporter 2 [Arabidopsis thaliana]	0.85	GO:0015701;GO:0006821;GO:0005452;GO:0016021	29760.GSVIVG00016067001	SubName: Full=Chromosome chr17 scaffold_12, whole genome shotgun sequence;	0.9457	_	KOG1172	_	None	_
cassava4.1_023673m.g	1590	gi|643716801|gb|KDP28427.1|	hypothetical protein JCGZ_14198 [Jatropha curcas]	0.95	gi|75192344|sp|Q9MAM3.1|KCS1_ARATH	RecName: Full=3-ketoacyl-CoA synthase 1; Short=KCS-1; AltName: Full=Very long-chain fatty acid condensing enzyme 1; Short=VLCFA condensing enzyme 1 [Arabidopsis tha	0.86	GO:0016020;GO:0016747;GO:0006633	3694.fgenesh4_pg.C_LG_II001639	3-ketoacyl-CoA synthase/fatty acid elongase/fatty acid elongase	0.9589	COG3424	_	_	K15397	KCS
cassava4.1_018042m.g	656	gi|643716084|gb|KDP27857.1|	hypothetical protein JCGZ_18937 [Jatropha curcas]	0.95	gi|131026|sp|P17642.1|PRS2_SOLTU	RecName: Full=Pathogenesis-related protein STH-2 [Solanum tuberosum]	0.74	GO:0006952;GO:0009607	3694.eugene3.00770053	hypothetical protein	0.8839	_	_	NOG241122	None	_
cassava4.1_007298m.g	1674	gi|643740800|gb|KDP46390.1|	hypothetical protein JCGZ_10230 [Jatropha curcas]	0.91	gi|75181029|sp|Q9LY87.1|RGLG2_ARATH	RecName: Full=E3 ubiquitin-protein ligase RGLG2; AltName: Full=RING domain ligase 2 [Arabidopsis thaliana]	0.79	GO:0005634;GO:0009690;GO:0008270;GO:0016567;GO:0080148;GO:0009850;GO:0004842	3694.gw1.I.2678.1	hypothetical protein	0.9335	_	KOG1327	_	K16280	RGLG
cassava4.1_014398m.g	780	gi|643727072|gb|KDP35637.1|	hypothetical protein JCGZ_09075 [Jatropha curcas]	0.96	gi|20138158|sp|O48818.1|EXPA4_ARATH	RecName: Full=Expansin-A4; Short=AtEXPA4; AltName: Full=Alpha-expansin-4; Short=At-EXP4; Short=AtEx4; AltName: Full=Ath-ExpAlpha-1.6; Flags: Precursor [Arabidopsis	0.92	GO:0016020;GO:0009664;GO:0005618;GO:0005576	29760.GSVIVG00021324001	SubName: Full=Putative uncharacterized protein (Chromosome chr8 scaffold_23, whole genome sh [...]	0.9407	_	_	NOG298661	None	_
cassava4.1_007562m.g	1616	gi|255585570|ref|XP_002533474.1|	E3 ubiquitin ligase PUB14, putative [Ricinus communis]	0.87	gi|75107724|sp|Q5PNY6.1|PUB21_ARATH	RecName: Full=U-box domain-containing protein 21; AltName: Full=Plant U-box protein 21 [Arabidopsis thaliana]	0.69	GO:0000151;GO:0016567;GO:0004842;GO:0016874	3694.gw1.II.284.1	hypothetical protein	0.8385	_	KOG0167	_	None	_
cassava4.1_009384m.g	1229	gi|566146921|ref|XP_006368464.1|	hypothetical protein POPTR_0001s03050g [Populus trichocarpa]	0.83	gi|75176558|sp|Q9LPF6.1|PUP11_ARATH	RecName: Full=Probable purine permease 11; Short=AtPUP11 [Arabidopsis thaliana]	0.73	GO:0016021	3694.eugene3.00290140	hypothetical protein	0.8338	_	_	NOG241360	None	_
cassava4.1_008878m.g	1546	gi|643732078|gb|KDP39270.1|	hypothetical protein JCGZ_01027 [Jatropha curcas]	0.91	gi|38257763|sp|Q9FM65.1|FLA1_ARATH	RecName: Full=Fasciclin-like arabinogalactan protein 1; Flags: Precursor [Arabidopsis thaliana]	0.79	_	3694.gw1.I.4765.1	fasciclin-like arabinogalactan protein	0.8968	_	_	NOG257135;NOG223438	None	_
cassava4.1_013901m.g	1176	gi|643724618|gb|KDP33819.1|	hypothetical protein JCGZ_07390 [Jatropha curcas]	0.97	gi|75268040|sp|Q9ZUN5.1|TET2_ARATH	RecName: Full=Tetraspanin-2 [Arabidopsis thaliana]	0.9	GO:0016021	3694.grail3.0112005901	SubName: Full=Putative uncharacterized protein;	0.9627	_	_	NOG289752	None	_
cassava4.1_006098m.g	1736	gi|643722135|gb|KDP32014.1|	hypothetical protein JCGZ_12475 [Jatropha curcas]	0.86	gi|75311167|sp|Q9LHA1.1|C8D11_ARATH	RecName: Full=Cytochrome P450 81D11 [Arabidopsis thaliana]	0.72	_	3694.gw1.205.7.1	cytochrome P450	0.8273	COG2124	KOG0156	_	None	_
cassava4.1_027040m.g	390	gi|255552736|ref|XP_002517411.1|	Metalloendoproteinase 1 precursor, putative [Ricinus communis]	0.83	gi|2827777|sp|P29136.2|MEP1_SOYBN	RecName: Full=Metalloendoproteinase 1; AltName: Full=SMEP1; Flags: Precursor [Glycine max]	0.59	GO:0031012;GO:0006508;GO:0004222;GO:0008270	_	_	_	_	_	_	None	_
cassava4.1_034338m.g	459	gi|643713342|gb|KDP26210.1|	hypothetical protein JCGZ_22456 [Jatropha curcas]	0.89	gi|75101928|sp|Q39096.1|ERD15_ARATH	RecName: Full=Protein EARLY RESPONSIVE TO DEHYDRATION 15; AltName: Full=PAM2-containing protein CID1; AltName: Full=Polyadenylate-binding protein-interacting prote	0.67	_	3694.estExt_fgenesh4_kg.C_LG_VI0014	SubName: Full=Putative uncharacterized protein;	0.8231	_	_	NOG269296	None	_
cassava4.1_010809m.g	1360	gi|643712104|gb|KDP25532.1|	hypothetical protein JCGZ_20688 [Jatropha curcas]	0.94	gi|1730107|sp|P51091.1|LDOX_MALDO	RecName: Full=Leucoanthocyanidin dioxygenase; Short=LDOX; Short=Leucocyanidin oxygenase; AltName: Full=Anthocyanidin synthase; AltName: Full=Leucoanthocyanidin hydro	0.93	GO:0009611;GO:0010023;GO:0009813;GO:0007033;GO:0009753;GO:0055114;GO:0050589	29760.GSVIVG00001063001	SubName: Full=Anthocyanidin synthase (Chromosome chr2 scaffold_112, whole genome shotgun seq [...]	0.9368	COG3491	KOG0143	_	K05277	E1.14.11.19
cassava4.1_012731m.g	985	gi|643711190|gb|KDP24906.1|	hypothetical protein JCGZ_24284 [Jatropha curcas]	0.89	gi|75296355|sp|Q7XKU5.2|DAO_ORYSJ	RecName: Full=2-oxoglutarate-dependent dioxygenase DAO; AltName: Full=Protein DIOXYGENASE FOR AUXIN OXIDATION [Oryza sativa Japonica Group]	0.72	GO:0005634;GO:0016102;GO:0016707;GO:0055114	3694.estExt_fgenesh4_pg.C_LG_I3206	SubName: Full=Putative uncharacterized protein;	0.878	COG3491	KOG0143	_	None	_
cassava4.1_005220m.g	1709	gi|643733379|gb|KDP40326.1|	hypothetical protein JCGZ_02324 [Jatropha curcas]	0.96	gi|75307847|sp|Q96303.1|PHT14_ARATH	RecName: Full=Inorganic phosphate transporter 1-4; Short=AtPht1;4; AltName: Full=H(+)/Pi cotransporter [Arabidopsis thaliana]	0.89	GO:0055085;GO:0006817;GO:0005315;GO:0016021	3694.grail3.0144000201	high affinity inorganic phosphate transporter	0.9375	COG0477	KOG0252	_	K08176	PHO84
cassava4.1_014142m.g	1242	gi|224090001|ref|XP_002308901.1|	embryo-abundant family protein [Populus trichocarpa]	0.92	gi|317373297|sp|Q55EX9.2|Y8948_DICDI	RecName: Full=Putative methyltransferase DDB_G0268948 [Dictyostelium discoideum]	0.59	GO:0008168;GO:0032259	3694.grail3.0024027701	hypothetical protein	0.9234	COG0500	KOG3010	_	None	_
cassava4.1_029799m.g	1113	gi|255558368|ref|XP_002520211.1|	Metalloendoproteinase 1 precursor, putative [Ricinus communis]	0.83	gi|2827777|sp|P29136.2|MEP1_SOYBN	RecName: Full=Metalloendoproteinase 1; AltName: Full=SMEP1; Flags: Precursor [Glycine max]	0.67	GO:0031012;GO:0006508;GO:0004222;GO:0008270	3694.gw1.XV.2356.1	hypothetical protein	0.7868	_	KOG1565	_	None	_
cassava4.1_020555m.g	536	gi|643723202|gb|KDP32807.1|	hypothetical protein JCGZ_12099 [Jatropha curcas]	0.9	gi|18206245|sp|Q39182.1|DEF02_ARATH	RecName: Full=Defensin-like protein 2; AltName: Full=Low-molecular-weight cysteine-rich protein 69; Short=Protein LCR69; AltName: Full=Plant defensin 2.2; Flags: P	0.77	GO:0009505;GO:0009506;GO:0006952;GO:0005886	29760.GSVIVG00035146001	SubName: Full=Chromosome chr1 scaffold_75, whole genome shotgun sequence;	0.8831	_	_	NOG297358	None	_
cassava4.1_005064m.g	1799	gi|255582313|ref|XP_002531947.1|	clathrin assembly protein, putative [Ricinus communis]	0.89	gi|46395999|sp|Q9LHS0.1|CAP10_ARATH	RecName: Full=Putative clathrin assembly protein At5g35200 [Arabidopsis thaliana]	0.76	GO:0032440;GO:0030276;GO:0048268;GO:0005545;GO:0055114;GO:0005886;GO:0030118	3694.fgenesh4_pm.C_LG_VI000195	hypothetical protein	0.9006	_	KOG0251	_	None	_
cassava4.1_019877m.g	702	gi|224062005|ref|XP_002300707.1|	GAST-like gene product family protein [Populus trichocarpa]	0.9	gi|75249332|sp|Q93X17.1|SNAK2_SOLTU	RecName: Full=Snakin-2; Flags: Precursor [Solanum tuberosum]	0.73	_	3694.estExt_Genewise1_v1.C_LG_II1725	hypothetical protein	0.9286	_	_	NOG281043	None	_
cassava4.1_021306m.g	474	gi|643741011|gb|KDP46581.1|	hypothetical protein JCGZ_08553 [Jatropha curcas]	0.92	gi|123534|sp|P02519.1|HSP11_SOYBN	RecName: Full=17.3 kDa class I heat shock protein; AltName: Full=HSP 17.3 [Glycine max]	0.87	_	3694.estExt_Genewise1_v1.C_LG_XIX2021	hypothetical protein	0.8936	COG0071	KOG0710	_	K13993	HSP20
cassava4.1_015993m.g	922	gi|643705201|gb|KDP21818.1|	hypothetical protein JCGZ_00605 [Jatropha curcas]	0.86	gi|75311820|sp|Q9M385.1|RK17_ARATH	RecName: Full=50S ribosomal protein L17, chloroplastic; AltName: Full=CL17; Flags: Precursor [Arabidopsis thaliana]	0.79	GO:0005840;GO:0042254;GO:0006412;GO:0003735	3702.AT3G54210.1-P	ribosomal protein L17 family protein; ribosomal protein L17 family protein; FUNCTIONS IN: st [...]	0.9569	COG0203	KOG3280	_	K02879	RP-L17, MRPL17, rplQ
cassava4.1_030917m.g	1596	gi|255569482|ref|XP_002525708.1|	serine/threonine-protein kinase ripk4, putative [Ricinus communis]	0.91	gi|75068410|sp|Q9TU71.1|ANKR1_RABIT	RecName: Full=Ankyrin repeat domain-containing protein 1; AltName: Full=Cardiac adriamycin-responsive protein; AltName: Full=Cardiac ankyrin repeat protein	0.53	GO:0016310;GO:0016301;GO:0005198	3694.eugene3.00130611	hypothetical protein	0.9367	COG0666	KOG4177	_	None	_
cassava4.1_006497m.g	1752	gi|643731094|gb|KDP38432.1|	hypothetical protein JCGZ_04357 [Jatropha curcas]	0.84	gi|5915844|sp|O49858.1|C82A3_SOYBN	RecName: Full=Cytochrome P450 82A3; AltName: Full=Cytochrome P450 CP6 [Glycine max]	0.69	GO:0020037;GO:0005506;GO:0055114;GO:0033772	3694.gw1.829.5.1	cytochrome P450	0.8539	COG2124	KOG0156	_	None	_
cassava4.1_014342m.g	774	gi|255572349|ref|XP_002527113.1|	sur2 hydroxylase/desaturase, putative [Ricinus communis]	0.98	gi|75248486|sp|Q8VYI1.1|SBH1_ARATH	RecName: Full=Sphinganine C(4)-monooxygenase 1; AltName: Full=Sphingoid C4-hydroxylase 1; AltName: Full=Sphingoid base hydroxylase 1 [Arabidopsis thaliana]	0.82	GO:0000254;GO:0005506;GO:0016021;GO:0006633;GO:0055114	3694.estExt_fgenesh4_pm.C_LG_V0449	hypothetical protein	0.9697	COG3000	KOG0874	_	K04713	SUR2
cassava4.1_031384m.g	1161	gi|255569794|ref|XP_002525861.1|	caspase, putative [Ricinus caspase, putative [Ricinus communis]	0.9	gi|75232683|sp|Q7XJE6.1|MCA1_ARATH	RecName: Full=Metacaspase-1; Short=AtMC1; AltName: Full=Metacaspase 1b; Short=AtMCP1b; AltName: Full=Protein LSD ONE LIKE 3 [Arabidopsis thaliana]	0.71	GO:0006508;GO:0004197	3694.eugene3.00170145	hypothetical protein	0.8447	_	KOG1546	_	None	_
cassava4.1_031410m.g	2670	gi|590673411|ref|XP_007038885.1|	Disease resistance family protein / LRR family protein, putative [Theobroma cacao]	0.63	gi|29427825|sp|Q8L899.1|BRI1_SOLPE	RecName: Full=Systemin receptor SR160; AltName: Full=Brassinosteroid LRR receptor kinase; Flags: Precursor [Solanum peruvianum]	0.57	_	_	_	_	_	_	_	None	_
cassava4.1_016264m.g	823	gi|643723193|gb|KDP32798.1|	hypothetical protein JCGZ_12090 [Jatropha curcas]	0.71	_	_	_	_	_	_	_	_	_	_	None	_
cassava4.1_010778m.g	1450	gi|643722064|gb|KDP31943.1|	hypothetical protein JCGZ_12404 [Jatropha curcas]	0.86	gi|46577122|sp|Q9FZ36.1|M3K2_ARATH	RecName: Full=Mitogen-activated protein kinase kinase kinase 2; AltName: Full=Arabidopsis NPK1-related protein kinase 2 [Arabidopsis thaliana]	0.57	GO:0000166;GO:0004672	3694.eugene3.00050488	hypothetical protein	0.7838	COG0515	KOG0198	_	None	_
cassava4.1_010169m.g	1225	gi|643732946|gb|KDP39935.1|	hypothetical protein JCGZ_03466 [Jatropha curcas]	0.78	gi|28558099|sp|Q9M6E2.1|DBAT_TAXCU	RecName: Full=10-deacetylbaccatin III 10-O-acetyltransferase; Short=DBAT	0.47	GO:0016740	3694.fgenesh4_pg.C_LG_III000620	hypothetical protein	0.7964	_	_	NOG292549	None	_
cassava4.1_000306m.g	4279	gi|255556910|ref|XP_002519488.1|	multidrug resistance protein 1, 2, putative [Ricinus communis]	0.95	gi|75338892|sp|Q9ZR72.1|AB1B_ARATH	RecName: Full=ABC transporter B family member 1; Short=ABC transporter ABCB.1; Short=AtABCB1; AltName: Full=Multidrug resistance protein 1; AltName: Full=P-glycopro	0.95	GO:0005524;GO:0015408;GO:0006200;GO:0016021;GO:0008559;GO:0015682;GO:0042908;GO:0006855	3694.fgenesh4_pg.C_LG_XVI000833	multidrug/pheromone exporter, MDR family, ABC transporter family	0.9677	COG1132	KOG0055	_	K05658	ABCB1
cassava4.1_009992m.g	1116	gi|643716905|gb|KDP28531.1|	hypothetical protein JCGZ_14302 [Jatropha curcas]	0.92	gi|75181732|sp|Q9M153.1|GDL61_ARATH	RecName: Full=GDSL esterase/lipase At4g01130; AltName: Full=Extracellular lipase At4g01130; Flags: Precursor [Arabidopsis thaliana]	0.84	GO:0016788;GO:0006629	3694.fgenesh4_pm.C_LG_XIV000167	hypothetical protein	0.8719	_	_	NOG266521	None	_
cassava4.1_025968m.g	1383	gi|643726424|gb|KDP35131.1|	hypothetical protein JCGZ_10665 [Jatropha curcas]	0.76	gi|75314101|sp|Q9SYK9.1|U74E2_ARATH	RecName: Full=UDP-glycosyltransferase 74E2 [Arabidopsis thaliana]	0.67	GO:0016758	3694.eugene3.01820023	hypothetical protein	0.7685	_	KOG1192	_	None	_
cassava4.1_007070m.g	1528	gi|643739525|gb|KDP45279.1|	hypothetical protein JCGZ_15144 [Jatropha curcas]	0.91	gi|1169451|sp|Q06915.1|EA6_ARATH	RecName: Full=Probable glucan endo-1,3-beta-glucosidase A6; AltName: Full=(1-)3)-beta-glucan endohydrolase; Short=(1-)3)-beta-glucanase; AltName: Full=Anther-specific	0.76	GO:0009505;GO:0004553;GO:0009506;GO:0005975	3694.eugene3.19440001	hypothetical protein	0.9147	_	_	NOG281947;NOG226874	None	_
cassava4.1_028367m.g	1041	gi|255581115|ref|XP_002531372.1|	dtdp-glucose 4-6-dehydratase, putative [Ricinus communis]	0.97	gi|75216902|sp|Q9ZV36.1|UXS6_ARATH	RecName: Full=UDP-glucuronic acid decarboxylase 6; AltName: Full=UDP-XYL synthase 6; AltName: Full=UDP-glucuronate decarboxylase 6; Short=UGD; Short=UXS-6 [Arabidop	0.96	GO:0048040;GO:0005982;GO:0005985;GO:0009117;GO:0050662	29760.GSVIVG00024364001	SubName: Full=Putative uncharacterized protein (Chromosome chr6 scaffold_3, whole genome sho [...]	0.9623	COG0451	KOG1429	_	None	_
cassava4.1_014023m.g	1095	gi|643714018|gb|KDP26683.1|	hypothetical protein JCGZ_17841 [Jatropha curcas]	0.82	gi|75173074|sp|Q9FXE3.1|SUFE2_ARATH	RecName: Full=SufE-like protein 2, chloroplastic; AltName: Full=Protein SULFUR E 2 [Arabidopsis thaliana]	0.81	_	29760.GSVIVG00015962001	SubName: Full=Chromosome chr17 scaffold_12, whole genome shotgun sequence;	0.8268	COG2166	_	_	K03517	nadA
cassava4.1_012875m.g	969	gi|643703917|gb|KDP20981.1|	hypothetical protein JCGZ_21452 [Jatropha curcas]	0.78	gi|123884556|sp|Q08D75.1|BRD4A_XENLA	RecName: Full=Bromodomain-containing protein 4A [Xenopus laevis]	0.38	_	3694.gw1.124.160.1	SubName: Full=Putative uncharacterized protein;	0.7829	_	_	NOG251981	None	_
cassava4.1_001402m.g	3143	gi|643704473|gb|KDP21537.1|	hypothetical protein JCGZ_22008 [Jatropha curcas]	0.95	gi|332278164|sp|Q8L7U5.2|BSL1_ARATH	RecName: Full=Serine/threonine-protein phosphatase BSL1; AltName: Full=BSU1-like protein 1 [Arabidopsis thaliana]	0.88	GO:0005506;GO:0004721;GO:0006470;GO:0005886;GO:0030145	3694.eugene3.00001951	hypothetical protein	0.8785	COG0639	KOG0379;KOG0374	_	K01090	E3.1.3.16
cassava4.1_016217m.g	710	gi|643728781|gb|KDP36718.1|	hypothetical protein JCGZ_08009 [Jatropha curcas]	0.97	gi|75097381|sp|O22227.1|MIZ1_ARATH	RecName: Full=Protein MIZU-KUSSEI 1 [Arabidopsis thaliana]	0.61	_	3694.eugene3.00020020	hypothetical protein	0.808	_	_	NOG230467;NOG276932	None	_
cassava4.1_024987m.g	759	gi|255553287|ref|XP_002517686.1|	conserved hypothetical protein [Ricinus communis]	0.68	_	_	_	_	_	_	_	_	_	_	None	_
cassava4.1_015961m.g	1030	gi|255548099|ref|XP_002515106.1|	hypothetical protein RCOM_1340980 [Ricinus communis]	0.74	gi|75269697|sp|Q53NF7.1|NAC71_ORYSJ	RecName: Full=NAC domain-containing protein 71; Short=ONAC071 [Oryza sativa Japonica Group]	0.55	_	_	_	_	_	_	_	None	_
cassava4.1_023877m.g	1257	gi|255579001|ref|XP_002530352.1|	transcription factor, putative [Ricinus communis]	0.75	gi|75328846|sp|Q8GUN5.1|PHL1_ARATH	RecName: Full=Protein PHR1-LIKE 1; AltName: Full=Myb-like transcription factor 1 [Arabidopsis thaliana]	0.69	GO:0005488	3694.estExt_fgenesh4_pg.C_LG_XVI0361	hypothetical protein	0.873	_	KOG1601	_	None	_
cassava4.1_018806m.g	864	gi|643732140|gb|KDP39332.1|	hypothetical protein JCGZ_01089 [Jatropha curcas]	0.89	gi|25090505|sp|Q9SVM8.1|RBG2_ARATH	RecName: Full=Glycine-rich RNA-binding protein 2, mitochondrial; Short=AtGR-RBP2; AltName: Full=AtRBG2; AltName: Full=Glycine-rich protein 2; Short=AtGRP2; AltName:	0.79	GO:0005524;GO:0009414;GO:0009845;GO:0001072;GO:0003690;GO:0031564;GO:0003697;GO:0005507;GO:0009651;GO:0009631	3694.estExt_fgenesh4_pm.C_880007	SubName: Full=Putative uncharacterized protein;	0.869	COG0724	KOG0118	_	None	_
cassava4.1_001546m.g	2698	gi|643723165|gb|KDP32770.1|	hypothetical protein JCGZ_12062 [Jatropha curcas]	0.85	gi|313471768|sp|O65238.2|Y5537_ARATH	RecName: Full=G-type lectin S-receptor-like serine/threonine-protein kinase At5g35370; Flags: Precursor [Arabidopsis thaliana]	0.78	GO:0004674;GO:0005524;GO:0004715;GO:0009069;GO:0048544;GO:0018108	59689.fgenesh2_kg.7__3036__AT5G35370.1	annotation not avaliable	0.8447	COG0515	KOG1187	_	None	_
cassava4.1_013649m.g	1396	gi|643708790|gb|KDP23706.1|	hypothetical protein JCGZ_23539 [Jatropha curcas]	0.95	gi|332278141|sp|Q93VK0.2|PPCK2_ARATH	RecName: Full=Phosphoenolpyruvate carboxylase kinase 2; Short=AtPPCK2 [Arabidopsis thaliana]	0.8	GO:0016036;GO:0005524;GO:0004674;GO:0046898;GO:0009069;GO:0009416;GO:0006468	3694.eugene3.00190185	hypothetical protein	0.907	COG0515	KOG0032	_	K04515	CAMK2
cassava4.1_029223m.g	798	gi|255577675|ref|XP_002529714.1|	conserved hypothetical protein [Ricinus communis]	0.64	_	_	_	_	_	_	_	_	_	_	None	_
cassava4.1_019933m.g	642	gi|643717432|gb|KDP28975.1|	hypothetical protein JCGZ_19526 [Jatropha curcas]	0.92	gi|51316089|sp|Q9FPR6.1|ARR17_ARATH	RecName: Full=Two-component response regulator ARR17 [Arabidopsis thaliana]	0.84	GO:0016310;GO:0000160;GO:0016301;GO:0035556;GO:0045449;GO:0000156	4558.Sb06g017560.1	hypothetical protein	0.7528	COG0784	KOG1601	_	K14492	ARR-A
cassava4.1_023541m.g	1779	gi|255570839|ref|XP_002526372.1|	Protein MLO, putative [Ricinus Protein MLO, putative [Ricinus communis]	0.86	gi|33112391|sp|Q94KB7.2|MLO6_ARATH	RecName: Full=MLO-like protein 6; Short=AtMlo6 [Arabidopsis thaliana]	0.81	GO:0006952;GO:0016021;GO:0005516;GO:0009607	29760.GSVIVG00024507001	SubName: Full=Chromosome chr6 scaffold_3, whole genome shotgun sequence;	0.8558	_	_	NOG273845	K08472	MLO
cassava4.1_009620m.g	1882	gi|643729322|gb|KDP37202.1|	hypothetical protein JCGZ_06258 [Jatropha curcas]	0.84	_	_	_	_	_	_	_	_	_	_	None	_
cassava4.1_013653m.g	1392	gi|643733955|gb|KDP40798.1|	hypothetical protein JCGZ_24797 [Jatropha curcas]	0.93	gi|75116575|sp|Q67YC0.1|PPSP1_ARATH	RecName: Full=Inorganic pyrophosphatase 1; Short=AtPPsPase1; Short=PPi phosphatase 1; Short=Pyrophosphate-specific phosphatase 1; AltName: Full=Protein PHOSPHATE S	0.79	GO:0052732;GO:0016311;GO:0052731	3694.grail3.0009044702	hypothetical protein	0.9048	_	KOG3120	_	K13248	PHOSPHO2
cassava4.1_031611m.g	1797	gi|255567939|ref|XP_002524947.1|	Indole-3-acetic acid-amido synthetase GH3.3, putative [Ricinus communis]	0.95	gi|62900125|sp|O22190.1|GH33_ARATH	RecName: Full=Indole-3-acetic acid-amido synthetase GH3.3; AltName: Full=Auxin-responsive GH3-like protein 3; Short=AtGH3-3 [Arabidopsis thaliana]	0.87	_	3694.eugene3.02050011	GH3 family protein	0.943	_	_	NOG86848	K14487	GH3
cassava4.1_034435m.g	1464	gi|255555343|ref|XP_002518708.1|	UDP-glucosyltransferase, putative [Ricinus communis]	0.81	gi|75244555|sp|Q8H0F2.1|ANGT_GENTR	RecName: Full=Anthocyanin 3'-O-beta-glucosyltransferase; Short=3'GT	0.7	GO:0047213;GO:0009813	3694.fgenesh4_pm.C_LG_IX000327	hypothetical protein	0.8097	_	KOG1192	_	None	_
cassava4.1_011975m.g	963	gi|643722065|gb|KDP31944.1|	hypothetical protein JCGZ_12405 [Jatropha curcas]	0.94	_	_	_	_	3694.fgenesh4_pg.C_LG_VII000875	hypothetical protein	0.9302	_	_	NOG288912	None	_
cassava4.1_005626m.g	1738	gi|255586384|ref|XP_002533839.1|	conserved hypothetical protein [Ricinus communis]	0.88	_	_	_	_	3694.fgenesh4_pg.C_scaffold_64000167	hypothetical protein	0.8294	_	_	NOG292426	None	_
cassava4.1_005589m.g	1582	gi|643713682|gb|KDP26347.1|	hypothetical protein JCGZ_17505 [Jatropha curcas]	0.83	gi|75278027|sp|O49394.2|C82C2_ARATH	RecName: Full=Cytochrome P450 82C2 [Arabidopsis thaliana]	0.65	GO:0016705;GO:0046872;GO:0004497	3694.gw1.I.2906.1	cytochrome P450	0.7594	COG2124	KOG0156	_	None	_
cassava4.1_009075m.g	1690	gi|643717966|gb|KDP29322.1|	hypothetical protein JCGZ_18243 [Jatropha curcas]	0.94	gi|75220268|sp|O82567.1|AAPT1_ARATH	RecName: Full=Choline/ethanolaminephosphotransferase 1; AltName: Full=Aminoalcohol phosphotransferase 1; Short=AtAAPT1 [Arabidopsis thaliana]	0.9	GO:0016020;GO:0006657;GO:0004142	3694.gw1.X.421.1	ethanolaminephosphotransferase (EC:2.7.8.1)	0.9088	COG5050	KOG2877	_	K00993	EPT1
cassava4.1_012398m.g	999	gi|643722787|gb|KDP32521.1|	hypothetical protein JCGZ_14724 [Jatropha curcas]	0.81	gi|264664587|sp|C0LGH3.2|Y5614_ARATH	RecName: Full=Probable LRR receptor-like serine/threonine-protein kinase At1g56140; Flags: Precursor [Arabidopsis thaliana]	0.65	GO:0004674;GO:0005524;GO:0004715;GO:0009069;GO:0018108	_	_	_	_	_	_	K04733	IRAK4
cassava4.1_001697m.g	3182	gi|255545124|ref|XP_002513623.1|	ATP binding protein, putative [Ricinus communis]	0.93	gi|226694319|sp|Q6NW58.2|SPAST_DANRE	RecName: Full=Spastin [Danio rerio]	0.71	GO:0005524;GO:0008568;GO:0006200	29760.GSVIVG00002514001	SubName: Full=Chromosome chr2 scaffold_132, whole genome shotgun sequence;	0.9236	COG0464	KOG0737	_	None	_
cassava4.1_005677m.g	1777	gi|255554957|ref|XP_002518516.1|	beta-glucosidase, putative [Ricinus communis]	0.89	gi|75278863|sp|O80689.1|BGL45_ARATH	RecName: Full=Beta-glucosidase 45; Short=AtBGLU45; Flags: Precursor [Arabidopsis thaliana]	0.77	GO:0008422;GO:0005975	3694.gw1.IV.1787.1	annotation not avaliable	0.8941	COG2723	KOG0626	_	K05350	bglB
cassava4.1_021021m.g	216	gi|333690873|gb|AEF79856.1|	glutathione-S-transferase tau 1 [Hevea brasiliensis]	0.94	gi|416652|sp|Q03666.1|GSTX4_TOBAC	RecName: Full=Probable glutathione S-transferase; AltName: Full=Auxin-induced protein PCNT107	0.9	GO:0004462;GO:0004364;GO:0006749;GO:0006803	_	_	_	_	_	_	K00799	GST, gst
cassava4.1_019447m.g	508	gi|566152322|ref|XP_002298673.2|	hypothetical protein POPTR_0001s32870g [Populus trichocarpa]	0.57	gi|75318099|sp|O23262.1|RLF32_ARATH	RecName: Full=Protein RALF-like 32; Flags: Precursor [Arabidopsis thaliana]	0.5	_	_	_	_	_	_	_	None	_
cassava4.1_016327m.g	720	gi|255552121|ref|XP_002517105.1|	lipid binding protein, putative [Ricinus communis]	0.83	_	_	_	_	3694.gw1.X.5835.1	hypothetical protein	0.75	_	_	NOG224878	None	_
cassava4.1_028098m.g	1971	gi|255582123|ref|XP_002531856.1|	starch synthase, putative [Ricinus communis]	0.92	gi|57015403|sp|Q43847.3|SSY2_SOLTU	RecName: Full=Granule-bound starch synthase 2, chloroplastic/amyloplastic; AltName: Full=Granule-bound starch synthase II; Short=GBSS-II; Short=SS II; Flags: Precur	0.87	GO:0005982;GO:0010021;GO:0009011;GO:0005985;GO:0009250	3694.gw1.XVII.1126.1	hypothetical protein	0.9112	COG0297	_	_	K00703	E2.4.1.21, glgA
cassava4.1_005868m.g	1913	gi|643708570|gb|KDP23486.1|	hypothetical protein JCGZ_23319 [Jatropha curcas]	0.97	gi|729620|sp|Q03684.1|BIP4_TOBAC	RecName: Full=Luminal-binding protein 4; Short=BiP 4; AltName: Full=78 kDa glucose-regulated protein homolog 4; Short=GRP-78-4; Flags: Precursor [Nicotiana tabacum]	0.92	GO:0005524;GO:0006950;GO:0009860	3694.eugene3.00130164	hypothetical protein	0.9653	COG0443	KOG0100	_	K09490	HSPA5, BIP
cassava4.1_006974m.g	1747	gi|643738138|gb|KDP44126.1|	hypothetical protein JCGZ_05593 [Jatropha curcas]	0.89	gi|82237116|sp|Q6NRH1.1|DCAF8_XENLA	RecName: Full=DDB1- and CUL4-associated factor 8; AltName: Full=WD repeat-containing protein 42A	0.68	_	29760.GSVIVG00024466001	SubName: Full=Chromosome chr6 scaffold_3, whole genome shotgun sequence;	0.8559	COG2319	KOG1334	_	K11804	WDR42A
cassava4.1_016034m.g	1282	gi|643734626|gb|KDP41296.1|	hypothetical protein JCGZ_15703 [Jatropha curcas]	0.8	gi|75163116|sp|Q93V72.1|E13L4_ARATH	RecName: Full=Glucan endo-1,3-beta-glucosidase-like protein At1g69295; Flags: Precursor [Arabidopsis thaliana]	0.62	_	3694.estExt_fgenesh4_pg.C_LG_X1411	hypothetical protein	0.7877	_	_	NOG261901	None	_
cassava4.1_017425m.g	893	gi|449435065|ref|XP_004135316.1|	PREDICTED: 60S ribosomal protein L17-2-like [Cucumis sativus]	0.98	gi|27735241|sp|P51413.2|RL172_ARATH	RecName: Full=60S ribosomal protein L17-2 [Arabidopsis thaliana]	0.94	GO:0042254;GO:0015934;GO:0006412;GO:0003735	3694.gw1.X.4789.1	SubName: Full=Putative uncharacterized protein;	0.9827	COG0091	KOG3353	_	K02880	RP-L17e, RPL17
cassava4.1_018015m.g	764	gi|255551907|ref|XP_002516999.1|	Major allergen Pru av, putative [Ricinus communis]	0.8	gi|7388028|sp|O24248.1|PRU1_PRUAV	RecName: Full=Major allergen Pru av 1; AltName: Full=Allergen Pru a 1; AltName: Allergen=Pru av 1 [Prunus avium]	0.71	GO:0006952;GO:0009607	_	_	_	_	_	_	None	_
cassava4.1_005173m.g	1980	gi|595819106|ref|XP_007204452.1|	hypothetical protein PRUPE_ppa026419mg [Prunus persica]	0.67	_	_	_	_	_	_	_	_	_	_	None	_
cassava4.1_013267m.g	1300	gi|643738065|gb|KDP44053.1|	hypothetical protein JCGZ_05520 [Jatropha curcas]	0.98	gi|146325057|sp|Q84RL7.2|PIP21_MAIZE	RecName: Full=Aquaporin PIP2-1; AltName: Full=Plasma membrane intrinsic protein 2-1; AltName: Full=ZmPIP2-1; AltName: Full=ZmPIP2;1 [Zea mays]	0.89	GO:0006810;GO:0016021;GO:0005215	3694.estExt_fgenesh4_pg.C_280159	SubName: Full=Putative uncharacterized protein;	0.9585	COG0580	KOG0223	_	K09872	PIP
cassava4.1_029517m.g	447	gi|255559871|ref|XP_002520954.1|	calmodulin, putative [Ricinus calmodulin, putative [Ricinus communis]	0.97	gi|75335042|sp|Q9LIK5.1|CML11_ARATH	RecName: Full=Calmodulin-like protein 11 [Arabidopsis thaliana]	0.87	GO:0032440;GO:0005634;GO:0009414;GO:0005829;GO:0005509;GO:0009651;GO:0019722;GO:0055114;GO:0009737	29760.GSVIVG00023811001	SubName: Full=Putative uncharacterized protein (Chromosome chr7 scaffold_31, whole genome sh [...]	0.922	COG5126	KOG0027	_	K13448	CML
cassava4.1_024671m.g	435	gi|523713521|gb|AGQ57014.1|	ethylene-responsive transcriptional coactivator [Hevea brasiliensis]	0.93	gi|75274343|sp|Q9LV58.1|MBF1C_ARATH	RecName: Full=Multiprotein-bridging factor 1c [Arabidopsis thaliana]	0.85	GO:2001141;GO:0045941;GO:0009414;GO:0009408;GO:0009737;GO:0003713;GO:0005667;GO:0043565	3694.grail3.0020003201	hypothetical protein	0.9172	COG1813	KOG3398	_	K03627	MBF1
cassava4.1_010176m.g	1405	gi|643732927|gb|KDP39916.1|	hypothetical protein JCGZ_03447 [Jatropha curcas]	0.9	gi|68565908|sp|Q8L7W2.2|NUDT8_ARATH	RecName: Full=Nudix hydrolase 8; Short=AtNUDT8 [Arabidopsis thaliana]	0.82	GO:0006769;GO:0000210;GO:0046497	3694.gw1.29.306.1	hypothetical protein	0.8911	_	KOG0648	_	None	_
cassava4.1_009122m.g	1831	gi|643723130|gb|KDP32735.1|	hypothetical protein JCGZ_12027 [Jatropha curcas]	0.97	gi|75174713|sp|Q9LM60.1|B3GT5_ARATH	RecName: Full=Probable beta-1,3-galactosyltransferase 5 [Arabidopsis thaliana]	0.81	GO:0006486;GO:0005794;GO:0030206;GO:0016021;GO:0047220	3694.estExt_fgenesh4_pg.C_LG_II0817	hypothetical protein	0.9	_	KOG2288	_	None	_
cassava4.1_007185m.g	1389	gi|255538024|ref|XP_002510077.1|	serine carboxypeptidase, putative [Ricinus communis]	0.87	gi|125987774|sp|Q9C7Z9.2|SCP18_ARATH	RecName: Full=Serine carboxypeptidase-like 18; Flags: Precursor [Arabidopsis thaliana]	0.72	GO:0006508;GO:0004185	_	_	_	_	_	_	K16296	SCPL-I
cassava4.1_022947m.g	1641	gi|566158901|ref|XP_002301527.2|	hypothetical protein POPTR_0002s19350g [Populus trichocarpa]	0.85	gi|83288233|sp|Q9SYJ2.1|GPAT3_ARATH	RecName: Full=Probable glycerol-3-phosphate acyltransferase 3; Short=AtGPAT3 [Arabidopsis thaliana]	0.75	GO:0016746;GO:0008152	3694.fgenesh4_pg.C_LG_II001856	hypothetical protein	0.88	_	_	NOG278496	K13508	GPAT
cassava4.1_004491m.g	1931	gi|643711821|gb|KDP25249.1|	hypothetical protein JCGZ_20405 [Jatropha curcas]	0.88	gi|75266347|sp|Q9SU50.1|TRE1_ARATH	RecName: Full=Trehalase; AltName: Full=Alpha,alpha-trehalase; AltName: Full=Alpha,alpha-trehalose glucohydrolase; AltName: Full=Trehalase 1; Short=AtTRE1 [Arabidops	0.76	GO:0005982;GO:0004555;GO:0005985;GO:0005991	3694.estExt_fgenesh4_pg.C_LG_III1199	alpha,alpha-trehalase (EC:3.2.1.28)	0.8574	COG1626	KOG0602	_	K01194	E3.2.1.28, treA, treF
cassava4.1_013723m.g	1261	gi|297381026|gb|ADI39634.1|	plastid jasmonates ZIM-domain protein [Hevea brasiliensis]	0.79	gi|75193990|sp|Q9S7M2.1|TI10B_ARATH	RecName: Full=Protein TIFY 10B; AltName: Full=Jasmonate ZIM domain-containing protein 2 [Arabidopsis thaliana]	0.56	_	_	_	_	_	_	_	K13464	JAZ
cassava4.1_023935m.g	306	gi|643724606|gb|KDP33807.1|	hypothetical protein JCGZ_07378 [Jatropha curcas]	0.78	gi|68565333|sp|Q9SK92.1|ATL15_ARATH	RecName: Full=E3 ubiquitin-protein ligase ATL15; AltName: Full=RING-H2 finger protein ATL15; Flags: Precursor [Arabidopsis thaliana]	0.61	GO:0046872	3694.eugene3.02110006	hypothetical protein	0.7843	_	KOG0800	_	None	_
cassava4.1_008693m.g	1236	gi|255539945|ref|XP_002511037.1|	glutamate dehydrogenase, putative [Ricinus communis]	0.98	gi|12229806|sp|Q38946.1|DHE2_ARATH	RecName: Full=Glutamate dehydrogenase 2; Short=GDH 2 [Arabidopsis thaliana]	0.97	GO:0006520;GO:0006118;GO:0016639;GO:0055114	3694.eugene3.00150904	glutamate dehydrogenase (NAD(P)+) (EC:1.4.1.3)	0.9781	COG0334	KOG2250	_	K00261	GLUD1_2, gdhA
cassava4.1_029609m.g	630	gi|643723232|gb|KDP32837.1|	hypothetical protein JCGZ_12129 [Jatropha curcas]	0.78	gi|75335434|sp|Q9LT17.1|BBR_ARATH	RecName: Full=E3 ubiquitin ligase BIG BROTHER-related; Short=AtBBR [Arabidopsis thaliana]	0.69	GO:0046872	3694.eugene3.00020740	hypothetical protein	0.7692	_	KOG0800	_	None	_
cassava4.1_033484m.g	1947	gi|255579755|ref|XP_002530716.1|	ATP binding protein, putative [Ricinus communis]	0.85	gi|75333788|sp|Q9FG33.1|LRKS5_ARATH	RecName: Full=Probable L-type lectin-domain containing receptor kinase S.5; Short=LecRK-S.5; Flags: Precursor [Arabidopsis thaliana]	0.75	GO:0030246;GO:0004674;GO:0005524;GO:0004715;GO:0009069;GO:0018108	3694.fgenesh4_pg.C_LG_XVI000339	hypothetical protein	0.8746	COG0515	KOG1187	_	None	_
cassava4.1_012554m.g	1230	gi|255545186|ref|XP_002513654.1|	beta-carotene hydroxylase, putative [Ricinus communis]	0.92	gi|75098910|sp|O49814.1|BCH2_CAPAN	RecName: Full=Beta-carotene hydroxylase 2, chloroplastic; Flags: Precursor	0.83	GO:0005506;GO:0016021;GO:0006633;GO:0055114;GO:0016491	3694.estExt_fgenesh4_pg.C_440224	hypothetical protein	0.7818	_	_	NOG15912	K15746	crtZ
cassava4.1_028136m.g	1398	gi|255587337|ref|XP_002534234.1|	pepsin A, putative [Ricinus pepsin A, putative [Ricinus communis]	0.88	_	_	_	GO:0006508;GO:0004190	3694.gw1.VI.815.1	SubName: Full=Putative uncharacterized protein;	0.8307	_	KOG1339	_	None	_
cassava4.1_018534m.g	531	gi|224079401|ref|XP_002305852.1|	hypothetical protein POPTR_0004s09200g [Populus trichocarpa]	0.72	_	_	_	_	_	_	_	_	_	_	None	_
cassava4.1_019533m.g	537	gi|224140319|ref|XP_002323530.1|	protease inhibitor/seed storage/lipid transfer family protein [Populus trichocarpa]	0.86	_	_	_	GO:0006508;GO:0008233	3694.estExt_fgenesh4_pg.C_LG_XVI0953	hypothetical protein	0.8621	_	_	NOG286920;NOG220074	None	_
cassava4.1_007674m.g	1346	gi|643735639|gb|KDP42167.1|	hypothetical protein JCGZ_02897 [Jatropha curcas]	0.88	gi|75264229|sp|Q9LTH2.1|U76E2_ARATH	RecName: Full=UDP-glycosyltransferase 76E2 [Arabidopsis thaliana]	0.67	GO:0008152;GO:0016758	3694.eugene3.00011560	SubName: Full=Putative uncharacterized protein;	0.8157	_	KOG1192	_	None	_
cassava4.1_030720m.g	888	gi|255581753|ref|XP_002531678.1|	adenosine kinase, putative [Ricinus communis]	0.97	gi|17366963|sp|Q9LZG0.1|ADK2_ARATH	RecName: Full=Adenosine kinase 2; Short=AK 2; AltName: Full=Adenosine 5'-phosphotransferase 2 [Arabidopsis thaliana]	0.94	GO:0048046;GO:0016310;GO:0009506;GO:0080094;GO:0016773;GO:0006166;GO:0006167;GO:0046686;GO:0005829;GO:0005507;GO:0006144;GO:0005886;GO:0004001;GO:0009507	29760.GSVIVG00018174001	SubName: Full=Chromosome chr13 scaffold_17, whole genome shotgun sequence;	0.9516	COG0524	KOG2854	_	K00856	E2.7.1.20, ADK
cassava4.1_030745m.g	3075	gi|255562540|ref|XP_002522276.1|	kinase, putative [Ricinus kinase, putative [Ricinus communis]	0.84	gi|325511374|sp|Q9ASQ6.3|Y1972_ARATH	RecName: Full=Probable LRR receptor-like serine/threonine-protein kinase At1g29720; Flags: Precursor [Arabidopsis thaliana]	0.66	GO:0032440;GO:0004674;GO:0005524;GO:0004715;GO:0009069;GO:0055114;GO:0018108	3694.gw1.XI.3143.1	hypothetical protein	0.8621	COG0515	KOG0619;KOG1187	_	None	_
cassava4.1_009406m.g	1504	gi|643733079|gb|KDP40026.1|	hypothetical protein JCGZ_02024 [Jatropha curcas]	0.93	gi|75248467|sp|Q8VY21.1|TLP3_ARATH	RecName: Full=Tubby-like F-box protein 3; Short=AtTLP3 [Arabidopsis thaliana]	0.83	GO:0016787;GO:0008152	3694.estExt_fgenesh4_pg.C_LG_VIII1741	SubName: Full=Putative uncharacterized protein;	0.893	_	KOG2502	_	None	_
cassava4.1_027526m.g	927	gi|255552736|ref|XP_002517411.1|	Metalloendoproteinase 1 precursor, putative [Ricinus communis]	0.84	gi|322510116|sp|O60882.3|MMP20_HUMAN	RecName: Full=Matrix metalloproteinase-20; Short=MMP-20; AltName: Full=Enamel metalloproteinase; AltName: Full=Enamelysin; Flags: Precursor [Homo sapiens]	0.53	GO:0031012;GO:0006508;GO:0004222;GO:0008270	29760.GSVIVG00020814001	SubName: Full=Chromosome chr14 scaffold_21, whole genome shotgun sequence;	0.7862	_	KOG1565	_	None	_
cassava4.1_016437m.g	697	gi|164604992|dbj|BAF98292.1|	2-C-methyl-D-erythritol 4-phosphate cytidylyltransferase [Hevea brasiliensis]	0.89	gi|66774136|sp|P69834.1|ISPD_ARATH	RecName: Full=2-C-methyl-D-erythritol 4-phosphate cytidylyltransferase, chloroplastic; AltName: Full=4-diphosphocytidyl-2C-methyl-D-erythritol synthase; AltName: Fu	0.86	GO:0006694;GO:0008299;GO:0050518	29760.GSVIVG00035363001	SubName: Full=Chromosome undetermined scaffold_77, whole genome shotgun sequence;	0.9304	COG1211	_	_	K00991	ispD
cassava4.1_015503m.g	907	gi|224103679|ref|XP_002313151.1|	plant basic secretory family protein [Populus trichocarpa]	0.86	_	_	_	_	3694.gw1.IX.2413.1	hypothetical protein	0.8738	_	_	NOG83661	None	_
cassava4.1_033962m.g	2058	gi|566212132|ref|XP_002323777.2|	hypothetical protein POPTR_0017s08220g [Populus trichocarpa]	0.72	_	_	_	_	_	_	_	_	_	_	None	_
cassava4.1_012649m.g	912	gi|118488262|gb|ABK95950.1|	unknown [Populus trichocarpa]	0.69	gi|11386893|sp|P79287.1|MMP20_PIG	RecName: Full=Matrix metalloproteinase-20; Short=MMP-20; AltName: Full=Enamel metalloproteinase; AltName: Full=Enamelysin; Flags: Precursor [Sus scrofa]	0.48	GO:0008233	_	_	_	_	_	_	None	_
cassava4.1_027784m.g	345	gi|643734136|gb|KDP40979.1|	hypothetical protein JCGZ_24978 [Jatropha curcas]	0.83	gi|75070796|sp|Q5RBM8.1|RBM12_PONAB	RecName: Full=RNA-binding protein 12; AltName: Full=RNA-binding motif protein 12	0.53	_	_	_	_	_	_	_	None	_
cassava4.1_017665m.g	804	gi|643733253|gb|KDP40200.1|	hypothetical protein JCGZ_02198 [Jatropha curcas]	0.91	_	_	_	GO:0008289;GO:0006869	3694.estExt_fgenesh4_pg.C_LG_II0470	hypothetical protein; Plant non-specific lipid-transfer proteins transfer phospholipids as w [...]	0.7716	_	_	NOG218684	None	_
cassava4.1_032237m.g	2052	gi|255563252|ref|XP_002522629.1|	Disease resistance protein RPS5, putative [Ricinus communis]	0.71	gi|46396008|sp|Q9LW09.1|DRL22_ARATH	RecName: Full=Putative disease resistance protein At3g15700 [Arabidopsis thaliana]	0.55	_	_	_	_	_	_	_	None	_
cassava4.1_031400m.g	1650	gi|643723139|gb|KDP32744.1|	hypothetical protein JCGZ_12036 [Jatropha curcas]	0.94	gi|128194|sp|P17569.1|NIA_CUCMA	RecName: Full=Nitrate reductase [NADH]	0.91	GO:0005506;GO:0050660;GO:0009610;GO:0009416;GO:0006118;GO:0055114;GO:0043546;GO:0005829;GO:0046857;GO:0005886;GO:0009055;GO:0020037;GO:0030151;GO:0009325;GO:0005773;GO:0042128;GO:0008940;GO:0006809	3694.estExt_fgenesh4_pg.C_LG_V0917	nitrate reductase (NADPH) (EC:1.7.1.1)	0.8978	COG5274;COG2041	KOG0537;KOG0535	_	K10534	NR
cassava4.1_006918m.g	1548	gi|643686981|gb|KDP20146.1|	hypothetical protein JCGZ_05915 [Jatropha curcas]	0.82	_	_	_	GO:0031326;GO:0019438;GO:1901362	3694.estExt_fgenesh4_pg.C_LG_XII0454	hypothetical protein	0.8204	_	_	NOG227408	None	_
cassava4.1_019050m.g	685	gi|315440435|gb|ADU20204.1|	hypothetical protein [Manihot esculenta]	0.99	gi|112697|sp|P14009.1|14KD_DAUCA	RecName: Full=14 kDa proline-rich protein DC2.15; Flags: Precursor	0.82	_	3694.grail3.0029004201	hypothetical protein	0.8779	_	_	NOG297321;NOG239689	None	_
cassava4.1_003752m.g	2597	gi|255582963|ref|XP_002532251.1|	ATP binding protein, putative [Ricinus communis]	0.87	gi|75180396|sp|Q9LSS5.1|ICR3_ARATH	RecName: Full=Interactor of constitutive active ROPs 3; AltName: Full=ROP-interactive partner 5 [Arabidopsis thaliana]	0.65	_	_	_	_	_	_	_	None	_
cassava4.1_017167m.g	901	gi|255556848|ref|XP_002519457.1|	zinc finger protein, putative [Ricinus communis]	0.95	gi|29337237|sp|Q9CR50.1|ZN363_MOUSE	RecName: Full=RING finger and CHY zinc finger domain-containing protein 1; AltName: Full=Androgen receptor N-terminal-interacting protein; AltName: Full=CH-rich-in	0.58	GO:0008270	29760.GSVIVG00000606001	SubName: Full=Chromosome chr8 scaffold_106, whole genome shotgun sequence;	0.902	_	KOG1940	_	K10144	RCHY1, PIRH2
cassava4.1_015482m.g	1091	gi|643731122|gb|KDP38460.1|	hypothetical protein JCGZ_04385 [Jatropha curcas]	0.97	gi|81888056|sp|Q568Y3.1|RN185_RAT	RecName: Full=E3 ubiquitin-protein ligase RNF185; AltName: Full=RING finger protein 185 [Rattus norvegicus]	0.53	GO:0008270	3694.eugene3.00400185	hypothetical protein	0.949	_	KOG0823	_	K10666	RNF5
cassava4.1_006458m.g	1894	gi|643708337|gb|KDP23253.1|	hypothetical protein JCGZ_23086 [Jatropha curcas]	0.96	gi|75313134|sp|Q9SAA9.1|CP511_ARATH	RecName: Full=Sterol 14-demethylase; AltName: Full=Cytochrome P450 51A2; AltName: Full=Cytochrome P450 51G1; Short=AtCYP51; AltName: Full=Obtusifoliol 14-demethyla	0.92	GO:0005783;GO:0020037;GO:0005506;GO:0008398;GO:0055114;GO:0070988;GO:0005794;GO:0005886	3694.eugene3.00031308	cytochrome P450 probable obtusifoliol 14-alpha-demethylase	0.9596	COG2124	KOG0684	_	K05917	CYP51
cassava4.1_006457m.g	1886	gi|255574486|ref|XP_002528155.1|	UDP-glucosyltransferase, putative [Ricinus communis]	0.84	gi|334351208|sp|Q9LSY5.2|U71B7_ARATH	RecName: Full=UDP-glycosyltransferase 71B7	0.58	GO:0047213;GO:0009813	_	_	_	_	_	_	None	_
cassava4.1_025549m.g	885	gi|643718539|gb|KDP29733.1|	hypothetical protein JCGZ_18668 [Jatropha curcas]	0.82	gi|75309167|sp|Q9FKQ6.1|BH099_ARATH	RecName: Full=Transcription factor bHLH99; AltName: Full=Basic helix-loop-helix protein 99; Short=AtbHLH99; Short=bHLH 99; AltName: Full=Transcription factor EN 18	0.65	_	29760.GSVIVG00015166001	SubName: Full=Chromosome chr18 scaffold_1, whole genome shotgun sequence;	0.8186	_	_	NOG245042	K18485	MYF6, MRF4
cassava4.1_005572m.g	1869	gi|643726345|gb|KDP35088.1|	hypothetical protein JCGZ_10997 [Jatropha curcas]	0.92	_	_	_	_	3694.gw1.I.8134.1	hypothetical protein	0.938	_	KOG4735	_	None	_
cassava4.1_008260m.g	1278	gi|255572432|ref|XP_002527153.1|	serine/threonine-protein kinase cx32, putative [Ricinus communis]	0.89	gi|49066036|sp|P27450.2|CX32_ARATH	RecName: Full=Probable serine/threonine-protein kinase Cx32, chloroplastic; Flags: Precursor [Arabidopsis thaliana]	0.74	GO:0004674;GO:0005524;GO:0004715;GO:0009069;GO:0005886;GO:0018108	3694.fgenesh4_pm.C_LG_IX000022	hypothetical protein	0.9083	COG0515	KOG1187	_	None	_
cassava4.1_032514m.g	744	gi|255555909|ref|XP_002518990.1|	Xyloglucan endotransglucosylase/hydrolase protein 2 precursor, putative [Ricinus communis]	0.91	gi|38605150|sp|Q38908.2|XTH30_ARATH	RecName: Full=Probable xyloglucan endotransglucosylase/hydrolase protein 30; Short=At-XTH30; Short=XTH-30; Flags: Precursor [Arabidopsis thaliana]	0.8	GO:0016762;GO:0048046;GO:0004553;GO:0005618;GO:0006073	3694.gw1.29.269.1	hypothetical protein	0.875	COG2273	_	NOG282977	K08235	E2.4.1.207
cassava4.1_016251m.g	630	gi|593263436|ref|XP_007133896.1|	hypothetical protein PHAVU_010G001100g [Phaseolus vulgaris]	0.73	gi|75207355|sp|Q9SRM5.1|CPR49_ARATH	RecName: Full=GDSL esterase/lipase CPRD49; AltName: Full=Extracellular lipase CPRD49; Flags: Precursor [Arabidopsis thaliana]	0.65	GO:0016787	_	_	_	_	_	_	None	_
cassava4.1_014697m.g	1066	gi|255552037|ref|XP_002517063.1|	Stem-specific protein TSJT1, putative [Ricinus communis]	0.97	gi|136452|sp|P24805.1|TSJT1_TOBAC	RecName: Full=Stem-specific protein TSJT1 [Nicotiana tabacum]	0.64	GO:0005634;GO:0005829;GO:0005886;GO:0009737	3694.estExt_fgenesh4_pg.C_LG_VIII1400	hypothetical protein	0.9508	COG0367	_	NOG248559	None	_
cassava4.1_003442m.g	2053	gi|643732269|gb|KDP39428.1|	hypothetical protein JCGZ_03710 [Jatropha curcas]	0.89	gi|75337284|sp|Q9SIT6.1|AB5G_ARATH	RecName: Full=ABC transporter G family member 5; Short=ABC transporter ABCG.5; Short=AtABCG5; AltName: Full=White-brown complex homolog protein 5; Short=AtWBC5 [Ara	0.84	GO:0016020;GO:0005524;GO:0006200;GO:0016887	3694.grail3.0026003601	white-brown-complex ABC transporter family	0.8977	COG0842;COG1131	KOG0061	_	K05681	ABCG2
cassava4.1_027668m.g	675	gi|255577779|ref|XP_002529764.1|	kinase, putative [Ricinus kinase, putative [Ricinus communis]	0.68	_	_	_	GO:0016310;GO:0004672;GO:0005488	_	_	_	_	_	_	None	_
cassava4.1_025764m.g	1245	gi|643724284|gb|KDP33485.1|	hypothetical protein JCGZ_07056 [Jatropha curcas]	0.85	gi|75273243|sp|Q9LHE3.1|ASPG2_ARATH	RecName: Full=Protein ASPARTIC PROTEASE IN GUARD CELL 2; Short=AtASPG2; Flags: Precursor [Arabidopsis thaliana]	0.53	GO:0003677;GO:0048046;GO:0006508;GO:0004190	3694.gw1.XVIII.2006.1	hypothetical protein	0.8301	_	KOG1339	_	None	_
cassava4.1_016511m.g	718	gi|643730673|gb|KDP38105.1|	hypothetical protein JCGZ_04748 [Jatropha curcas]	0.87	gi|75333639|sp|Q9CAB7.1|PXG4_ARATH	RecName: Full=Probable peroxygenase 4; Short=AtPXG4; AltName: Full=Caleosin-4 [Arabidopsis thaliana]	0.81	GO:0009819;GO:0009737	3694.estExt_Genewise1_v1.C_LG_X6417	hypothetical protein	0.8429	_	_	NOG252374	None	_
cassava4.1_033869m.g	1470	gi|255556778|ref|XP_002519422.1|	UDP-glucosyltransferase, putative [Ricinus communis]	0.92	gi|75313290|sp|Q9SCP6.1|U73D1_ARATH	RecName: Full=UDP-glycosyltransferase 73D1 [Arabidopsis thaliana]	0.8	GO:0047213;GO:0009813	3694.gw1.XVI.3101.1	UDP-glycosyltransferase	0.8998	_	KOG1192	_	None	_
cassava4.1_023952m.g	312	gi|643724606|gb|KDP33807.1|	hypothetical protein JCGZ_07378 [Jatropha curcas]	0.84	gi|61211690|sp|Q9SPL2.1|CIP8_ARATH	RecName: Full=E3 ubiquitin-protein ligase CIP8; AltName: Full=COP1-interacting protein 8 [Arabidopsis thaliana]	0.67	GO:0008270	3694.eugene3.02110006	hypothetical protein	0.8235	_	KOG0800	_	None	_
cassava4.1_010894m.g	1698	gi|194241584|gb|ACF35047.1|	protein phosphatase 2C [Hevea brasiliensis]	0.93	gi|75306335|sp|Q94AT1.1|P2C76_ARATH	RecName: Full=Probable protein phosphatase 2C 76; Short=AtPP2C76 [Arabidopsis thaliana]	0.9	GO:0008287;GO:0046872;GO:0006470;GO:0004722	3694.grail3.0075014201	hypothetical protein	0.95	COG0631	KOG0698	_	K17506	PPM1L, PP2CE
cassava4.1_025963m.g	408	gi|255561885|ref|XP_002521951.1|	conserved hypothetical protein [Ricinus communis]	0.62	_	_	_	_	_	_	_	_	_	_	None	_
cassava4.1_003768m.g	1962	gi|496474768|gb|AGL44408.1|	calcineurin-like phosphoesterase [Manihot esculenta]	1	gi|75222988|sp|Q5MAU8.1|PPA27_ARATH	RecName: Full=Probable inactive purple acid phosphatase 27; Flags: Precursor [Arabidopsis thaliana]	0.84	GO:0019497;GO:0046872;GO:0006771;GO:0003993;GO:0016311	3694.gw1.XII.1732.1	hypothetical protein	0.9201	COG1409	KOG1378	_	None	_
cassava4.1_028300m.g	1818	gi|658038629|ref|XP_008354881.1|	PREDICTED: probable receptor-like protein kinase At1g67000 [Malus domestica]	0.73	gi|75333905|sp|Q9FID6.1|Y5392_ARATH	RecName: Full=Probable receptor-like protein kinase At5g39020; Flags: Precursor [Arabidopsis thaliana]	0.65	GO:0000166;GO:0004672	29760.GSVIVG00038464001	SubName: Full=Chromosome chr16 scaffold_94, whole genome shotgun sequence;	0.773	COG0515	KOG1187	_	None	_
cassava4.1_003178m.g	2262	gi|643720845|gb|KDP31109.1|	hypothetical protein JCGZ_11485 [Jatropha curcas]	0.9	gi|56404652|sp|Q93YW0.1|EXEC1_ARATH	RecName: Full=Protein EXECUTER 1, chloroplastic; Flags: Precursor [Arabidopsis thaliana]	0.51	_	29760.GSVIVG00016102001	SubName: Full=Chromosome chr17 scaffold_12, whole genome shotgun sequence;	0.8678	_	_	NOG293038	None	_
cassava4.1_010019m.g	1662	gi|255542012|ref|XP_002512070.1|	RNA binding protein, putative [Ricinus communis]	0.86	gi|75174856|sp|Q9LMX5.1|AFP2_ARATH	RecName: Full=Ninja-family protein AFP2; AltName: Full=ABI five-binding protein 2; Short=ABI5-binding protein 2 [Arabidopsis thaliana]	0.6	_	3694.fgenesh4_pg.C_LG_X001417	hypothetical protein	0.7773	_	_	NOG267144	None	_
cassava4.1_025389m.g	933	gi|643717037|gb|KDP28663.1|	hypothetical protein JCGZ_14434 [Jatropha curcas]	0.87	gi|288559137|sp|A4UHT7.1|SALR_PAPBR	RecName: Full=Salutaridine reductase	0.71	GO:0006691;GO:0050221;GO:0006693;GO:0055114	3694.gw1.1628.2.1	hypothetical protein	0.8007	COG1028	KOG1208	_	K15095	E1.1.1.208
cassava4.1_030950m.g	1278	gi|643722799|gb|KDP32533.1|	hypothetical protein JCGZ_14736 [Jatropha curcas]	0.72	gi|74896802|sp|Q54DY9.1|BCS1B_DICDI	RecName: Full=Probable mitochondrial chaperone BCS1-B; AltName: Full=BCS1-like protein 2 [Dictyostelium discoideum]	0.56	_	_	_	_	_	_	_	K08900	BCS1
cassava4.1_023193m.g	552	gi|255537827|ref|XP_002509980.1|	calcineurin B, putative [Ricinus communis]	0.92	gi|122215724|sp|Q3HRP0.1|CNBL7_ORYSJ	RecName: Full=Calcineurin B-like protein 7 [Oryza sativa Japonica Group]	0.86	GO:0005509	3694.eugene3.00010766	hypothetical protein	0.9024	COG5126	KOG0034	_	K06268	PPP3R, CNB
cassava4.1_003064m.g	2351	gi|566168535|ref|XP_006382252.1|	hypothetical protein POPTR_0005s00350g [Populus trichocarpa]	0.57	_	_	_	_	_	_	_	_	_	_	None	_
cassava4.1_015854m.g	992	gi|333690873|gb|AEF79856.1|	glutathione-S-transferase tau 1 [Hevea brasiliensis]	0.95	gi|1346215|sp|P49332.1|GSTXC_TOBAC	RecName: Full=Probable glutathione S-transferase parC; AltName: Full=Auxin-regulated protein parC	0.89	GO:0004462;GO:0006090;GO:0005975;GO:0016740	29760.GSVIVG00000218001	SubName: Full=Chromosome undetermined scaffold_102, whole genome shotgun sequence;	0.895	COG0625	KOG0406	_	K00799	GST, gst
cassava4.1_016556m.g	1019	gi|255538682|ref|XP_002510406.1|	phosphoric diester hydrolase, putative [Ricinus communis]	0.89	gi|75225297|sp|Q6Z2G9.1|TLP5_ORYSJ	RecName: Full=Tubby-like F-box protein 5; Short=OsTLP5; AltName: Full=Tubby-like F-box protein 8; Short=OsTLP8 [Oryza sativa Japonica Group]	0.76	GO:0016787;GO:0008152	3694.fgenesh4_pm.C_LG_II000166	f-box family protein	0.8333	_	KOG2502	_	None	_
cassava4.1_010619m.g	1393	gi|643718008|gb|KDP29364.1|	hypothetical protein JCGZ_18285 [Jatropha curcas]	0.93	gi|122223578|sp|Q0V7R1.1|GATL3_ARATH	RecName: Full=Probable galacturonosyltransferase-like 3 [Arabidopsis thaliana]	0.84	GO:0008152;GO:0016757	29760.GSVIVG00030290001	SubName: Full=Chromosome chr1 scaffold_5, whole genome shotgun sequence;	0.877	COG1442	_	NOG244880	None	_
cassava4.1_018008m.g	615	gi|247421807|gb|ACS96444.1|	major allergen Pru ar 1-like protein [Jatropha curcas]	0.87	gi|14423842|sp|O50001.1|PRU1_PRUAR	RecName: Full=Major allergen Pru ar 1; AltName: Allergen=Pru ar 1	0.65	GO:0006952;GO:0009607	_	_	_	_	_	_	None	_
cassava4.1_024919m.g	1356	gi|566198855|ref|XP_002319508.2|	hypothetical protein POPTR_0013s01660g [Populus trichocarpa]	0.82	gi|75308913|sp|Q9C992.1|KCS7_ARATH	RecName: Full=3-ketoacyl-CoA synthase 7; Short=KCS-7; AltName: Full=Very long-chain fatty acid condensing enzyme 7; Short=VLCFA condensing enzyme 7 [Arabidopsis tha	0.73	GO:0016020;GO:0016747;GO:0006633	3694.gw1.XIII.793.1	beta-ketoacyl-coa synthase family protein	0.8815	COG3424	_	_	K15397	KCS
cassava4.1_006675m.g	1666	gi|255549277|ref|XP_002515692.1|	(R)-limonene synthase, putative [Ricinus communis]	0.79	gi|487523452|sp|B9RPM3.1|TPS9_RICCO	RecName: Full=Probable terpene synthase 9; Short=RcSeTPS9 [Ricinus communis]	0.79	GO:0000287;GO:0008152;GO:0010333	_	_	_	_	_	_	None	_
cassava4.1_005815m.g	1804	gi|643740952|gb|KDP46522.1|	hypothetical protein JCGZ_08494 [Jatropha curcas]	0.95	gi|13878905|sp|P48422.2|C86A1_ARATH	RecName: Full=Cytochrome P450 86A1; AltName: Full=CYPLXXXVI; AltName: Full=P450-dependent fatty acid omega-hydroxylase; AltName: Full=Protein HYDROXYLASE OF ROOT S	0.88	GO:0020037;GO:0070330;GO:0006631;GO:0005506;GO:0055114;GO:0018685;GO:0010345;GO:0005773	3694.fgenesh4_pm.C_LG_I000645	hypothetical protein	0.957	COG2124	KOG0157	_	K15401	CYP86A1
cassava4.1_034225m.g	1710	gi|643741254|gb|KDP46758.1|	hypothetical protein JCGZ_06546 [Jatropha curcas]	0.89	_	_	_	_	29760.GSVIVG00036776001	SubName: Full=Chromosome chr4 scaffold_83, whole genome shotgun sequence;	0.8212	_	_	NOG249259	None	_
cassava4.1_034330m.g	1794	gi|566172347|ref|XP_002306651.2|	hypothetical protein POPTR_0005s20420g [Populus trichocarpa]	0.88	gi|75317752|sp|O04086.1|Y1105_ARATH	RecName: Full=Probable receptor-like protein kinase At1g11050; Flags: Precursor [Arabidopsis thaliana]	0.81	GO:0004674;GO:0005524;GO:0009069;GO:0006468	3694.gw1.V.20.1	hypothetical protein	0.8949	COG0515	KOG1187	_	None	_
cassava4.1_009993m.g	1237	gi|643706421|gb|KDP22553.1|	hypothetical protein JCGZ_26384 [Jatropha curcas]	0.91	gi|75309219|sp|Q9FMU6.1|MPCP3_ARATH	RecName: Full=Mitochondrial phosphate carrier protein 3, mitochondrial; AltName: Full=Mitochondrial phosphate transporter 3; Short=MPT3; AltName: Full=Phosphate tr	0.85	GO:0006810;GO:0016021	29760.GSVIVG00037935001	SubName: Full=Chromosome chr14 scaffold_9, whole genome shotgun sequence;	0.9481	_	KOG0767	_	K15102	SLC25A3, PHC, PIC
cassava4.1_013085m.g	1713	gi|643716733|gb|KDP28359.1|	hypothetical protein JCGZ_14130 [Jatropha curcas]	0.83	_	_	_	_	3694.eugene3.00140556	hypothetical protein	0.9155	_	KOG4197	NOG221444	None	_
cassava4.1_029652m.g	1161	gi|495025336|gb|AGL39659.1|	NAC transcription factor 003 [Jatropha curcas]	0.77	gi|75171471|sp|Q9FLJ2.1|NC100_ARATH	RecName: Full=NAC domain-containing protein 100; Short=ANAC100; Short=AtNAC5 [Arabidopsis thaliana]	0.81	_	3694.gw1.XIX.963.1	annotation not avaliable	0.9439	_	_	NOG292242	None	_
cassava4.1_004395m.g	2059	gi|643735234|gb|KDP41875.1|	hypothetical protein JCGZ_26893 [Jatropha curcas]	0.72	_	_	_	GO:0005488	_	_	_	_	_	_	None	_
cassava4.1_028628m.g	690	gi|643729290|gb|KDP37170.1|	hypothetical protein JCGZ_06226 [Jatropha curcas]	0.75	_	_	_	_	_	_	_	_	_	_	None	_
cassava4.1_007275m.g	1491	gi|643716734|gb|KDP28360.1|	hypothetical protein JCGZ_14131 [Jatropha curcas]	0.9	_	_	_	_	3694.eugene3.00140555	hypothetical protein	0.8627	_	KOG4287	_	None	_
cassava4.1_029662m.g	696	gi|643739569|gb|KDP45307.1|	hypothetical protein JCGZ_09556 [Jatropha curcas]	0.9	gi|18202910|sp|Q9FMA8.1|GL111_ARATH	RecName: Full=Germin-like protein subfamily 1 member 11; Flags: Precursor [Arabidopsis thaliana]	0.75	_	_	_	_	_	_	_	None	_
cassava4.1_012924m.g	1166	gi|643712076|gb|KDP25504.1|	hypothetical protein JCGZ_20660 [Jatropha curcas]	0.91	gi|75264064|sp|Q9LN77.1|P2A12_ARATH	RecName: Full=F-box protein PP2-A12; AltName: Full=Protein PHLOEM PROTEIN 2-LIKE A12; Short=AtPP2-A12 [Arabidopsis thaliana]	0.79	_	3694.grail3.0018025501	f-box family protein	0.8876	_	_	NOG276742;NOG253553	None	_
cassava4.1_013345m.g	889	gi|255579168|ref|XP_002530431.1|	mutt domain protein, putative [Ricinus communis]	0.86	gi|68565924|sp|Q94B74.1|NUDT2_ARATH	RecName: Full=Nudix hydrolase 2; Short=AtNUDT2; AltName: Full=ADP-ribose pyrophosphatase; AltName: Full=NADH pyrophosphatase [Arabidopsis thaliana]	0.75	GO:0006769;GO:0006979;GO:0051287;GO:0000210;GO:0046497	3694.gw1.XVI.594.1	hypothetical protein	0.845	_	KOG0648	_	None	_
cassava4.1_014976m.g	726	gi|643713084|gb|KDP26070.1|	hypothetical protein JCGZ_21103 [Jatropha curcas]	0.85	gi|75277249|sp|O22230.1|HSFB3_ARATH	RecName: Full=Heat stress transcription factor B-3; Short=AtHsfB3; AltName: Full=AtHsf-05 [Arabidopsis thaliana]	0.85	GO:0005634;GO:0005667;GO:0006355;GO:0043565;GO:0045449;GO:0009408;GO:0003700	3694.eugene3.00160499	hypothetical protein	0.9398	COG5169	KOG0627	_	K09419	HSFF
cassava4.1_008124m.g	1303	gi|643733210|gb|KDP40157.1|	hypothetical protein JCGZ_02155 [Jatropha curcas]	0.94	gi|75029103|sp|Q9XWU8.2|VMP1_CAEEL	RecName: Full=Ectopic P granules protein 3 [Caenorhabditis elegans]	0.53	_	3694.estExt_fgenesh4_pm.C_LG_VIII0651	hypothetical protein	0.9018	_	KOG1109	_	None	_
cassava4.1_001205m.g	2793	gi|643718044|gb|KDP29400.1|	hypothetical protein JCGZ_18321 [Jatropha curcas]	0.93	gi|75265389|sp|Q9S7Y7.1|XYL1_ARATH	RecName: Full=Alpha-xylosidase 1; Flags: Precursor [Arabidopsis thaliana]	0.88	_	3694.eugene3.00081119	hypothetical protein	0.9263	COG1501	KOG1065	_	K15925	XYL1
cassava4.1_032062m.g	1125	gi|643733361|gb|KDP40308.1|	hypothetical protein JCGZ_02306 [Jatropha curcas]	0.88	gi|75297894|sp|Q84MB3.1|ACCH1_ARATH	RecName: Full=1-aminocyclopropane-1-carboxylate oxidase homolog 1 [Arabidopsis thaliana]	0.74	GO:0050590;GO:0051555;GO:0042432;GO:0045431;GO:0055114	3694.eugene3.00111330	hypothetical protein	0.7915	COG3491	KOG0143	_	K06892	K06892
cassava4.1_002059m.g	2830	gi|317106767|dbj|BAJ53259.1|	JMS10C05.2 [Jatropha curcas]	0.95	gi|269969644|sp|Q94A08.2|RFS2_ARATH	RecName: Full=Probable galactinol--sucrose galactosyltransferase 2; AltName: Full=Protein SEED IMBIBITION 2; AltName: Full=Raffinose synthase 2 [Arabidopsis thalia	0.88	GO:0006979;GO:0034484;GO:0052692;GO:0009506;GO:0080167	3694.estExt_Genewise1_v1.C_LG_XVI1715	hydrolase, hydrolyzing O-glycosyl compounds	0.9446	_	_	NOG06986	K06617	E2.4.1.82
cassava4.1_019590m.g	739	gi|643721102|gb|KDP31366.1|	hypothetical protein JCGZ_11742 [Jatropha curcas]	0.87	gi|391359333|sp|B3H4F1.1|SP1L1_ARATH	RecName: Full=Protein SPIRAL1-like 1 [Arabidopsis thaliana]	0.73	GO:0016043;GO:0055028;GO:0016049	3694.estExt_fgenesh4_pm.C_LG_X0605	SubName: Full=Putative uncharacterized protein;	0.7818	_	_	NOG252783	K18635	SPR1
cassava4.1_005221m.g	1838	gi|302353424|gb|ADL27918.1|	phosphate transporter 1 [Hevea brasiliensis]	0.99	gi|75307847|sp|Q96303.1|PHT14_ARATH	RecName: Full=Inorganic phosphate transporter 1-4; Short=AtPht1;4; AltName: Full=H(+)/Pi cotransporter [Arabidopsis thaliana]	0.94	GO:0005634;GO:0009506;GO:1901683;GO:0009737;GO:0005773;GO:1901684;GO:0006817;GO:0005315;GO:0005794;GO:0016021;GO:0005886	3694.eugene3.00051302	high affinity inorganic phosphate transporter	0.9746	COG0477	KOG0252	_	K08176	PHO84
cassava4.1_011787m.g	1036	gi|255561715|ref|XP_002521867.1|	Lignin-forming anionic peroxidase precursor, putative [Ricinus communis]	0.94	gi|400750|sp|Q02200.1|PERX_NICSY	RecName: Full=Lignin-forming anionic peroxidase; Flags: Precursor	0.84	GO:0006804;GO:0006979;GO:0046872;GO:0020037;GO:0004601;GO:0005576;GO:0055114	3694.eugene3.35870002	hypothetical protein	0.8864	_	_	NOG277836	K00430	E1.11.1.7
cassava4.1_007013m.g	1603	gi|643718123|gb|KDP29468.1|	hypothetical protein JCGZ_19297 [Jatropha curcas]	0.89	gi|12644543|sp|P57681.1|PCYOX_ARATH	RecName: Full=Farnesylcysteine lyase; Flags: Precursor [Arabidopsis thaliana]	0.79	GO:0030328;GO:0055114;GO:0016670	29760.GSVIVG00019298001	SubName: Full=Chromosome chr7 scaffold_20, whole genome shotgun sequence;	0.842	_	_	NOG73316	K05906	PCYOX1, FCLY
cassava4.1_005941m.g	1524	gi|566169051|ref|XP_002307119.2|	hypothetical protein POPTR_0005s02730g [Populus trichocarpa]	0.69	gi|75339114|sp|Q9ZWA6.1|MGP_ARATH	RecName: Full=Zinc finger protein MAGPIE [Arabidopsis thaliana]	0.87	_	29760.GSVIVG00022744001	SubName: Full=Chromosome chr14 scaffold_27, whole genome shotgun sequence;	0.7978	_	KOG1721	_	None	_
cassava4.1_007363m.g	1406	gi|643729929|gb|KDP37617.1|	hypothetical protein JCGZ_06960 [Jatropha curcas]	0.89	_	_	_	_	_	_	_	_	_	_	None	_
cassava4.1_002160m.g	2889	gi|45479863|gb|AAS66771.1|	PPase [Hevea brasiliensis]	0.99	gi|597439647|sp|P21616.4|AVP_VIGRR	RecName: Full=Pyrophosphate-energized vacuolar membrane proton pump; AltName: Full=Pyrophosphate-energized inorganic pyrophosphatase; Short=H(+)-PPase; AltName: Ful	0.96	GO:0006119;GO:0016020;GO:0055085;GO:0004427;GO:0015992;GO:0009678	29760.GSVIVG00003295001	SubName: Full=Chromosome undetermined scaffold_141, whole genome shotgun sequence;	0.973	COG3808	_	_	K01507	ppa
cassava4.1_017159m.g	1051	gi|643734626|gb|KDP41296.1|	hypothetical protein JCGZ_15703 [Jatropha curcas]	0.82	gi|75163116|sp|Q93V72.1|E13L4_ARATH	RecName: Full=Glucan endo-1,3-beta-glucosidase-like protein At1g69295; Flags: Precursor [Arabidopsis thaliana]	0.61	_	_	_	_	_	_	_	None	_
cassava4.1_032271m.g	486	gi|566190783|ref|XP_002315971.2|	hypothetical protein POPTR_0010s14280g [Populus trichocarpa]	0.96	gi|332278174|sp|Q9LI84.2|CML16_ARATH	RecName: Full=Probable calcium-binding protein CML16; AltName: Full=Calmodulin-like protein 16 [Arabidopsis thaliana]	0.91	GO:0032440;GO:0005509;GO:0055114	3694.grail3.0006040101	hypothetical protein	0.9655	COG5126	KOG0027	_	K13448	CML
cassava4.1_000826m.g	3066	gi|255562970|ref|XP_002522490.1|	eukaryotic translation initiation factor 2c, putative [Ricinus communis]	0.91	gi|251764796|sp|Q75HC2.2|AGO7_ORYSJ	RecName: Full=Protein argonaute 7; Short=OsAGO7; AltName: Full=Protein SHOOT ORGANIZATION 2; AltName: Full=Protein SHOOTLESS 4 [Oryza sativa Japonica Group]	0.82	GO:0005840;GO:0006446;GO:0003743	3694.gw1.X.974.1	argonaute protein group	0.9345	_	KOG1041	_	K11593	ELF2C, AGO
cassava4.1_001159m.g	3005	gi|643726432|gb|KDP35139.1|	hypothetical protein JCGZ_10673 [Jatropha curcas]	0.8	gi|75159129|sp|Q8S0F0.1|FH1_ORYSJ	RecName: Full=Formin-like protein 1; AltName: Full=OsFH1; Flags: Precursor [Oryza sativa Japonica Group]	0.84	_	3694.eugene3.00070073	hypothetical protein	0.8651	_	KOG1922	_	None	_
cassava4.1_013812m.g	819	gi|643740767|gb|KDP46357.1|	hypothetical protein JCGZ_10197 [Jatropha curcas]	0.9	gi|13124057|sp|P57758.1|CTNS_ARATH	RecName: Full=Cystinosin homolog [Arabidopsis thaliana]	0.85	_	3694.gw1.XVII.628.1	SubName: Full=Putative uncharacterized protein;	0.8885	_	KOG3145	_	K12386	CTNS
cassava4.1_023207m.g	237	_	_	_	_	_	_	_	_	_	_	_	_	_	None	_
cassava4.1_007544m.g	1560	gi|643711881|gb|KDP25309.1|	hypothetical protein JCGZ_20465 [Jatropha curcas]	0.92	gi|223635599|sp|A7PZL3.1|PGLR_VITVI	RecName: Full=Probable polygalacturonase; Short=PG; AltName: Full=Pectinase	0.68	GO:0005982;GO:0047911;GO:0005576;GO:0005985;GO:0004650	3694.estExt_fgenesh4_pg.C_LG_III1156	hypothetical protein	0.9258	COG5434	_	_	None	_
cassava4.1_017758m.g	779	gi|643712218|gb|KDP25646.1|	hypothetical protein JCGZ_20802 [Jatropha curcas]	0.85	gi|1709767|sp|Q00451.1|PRF1_SOLLC	RecName: Full=36.4 kDa proline-rich protein	0.79	_	3694.gw1.III.2711.1	hypothetical protein	0.9135	_	_	NOG258496	None	_
cassava4.1_024140m.g	864	gi|255553837|ref|XP_002517959.1|	conserved hypothetical protein [Ricinus communis]	0.97	_	_	_	_	3694.eugene3.01200058	hypothetical protein	0.9393	_	_	NOG243180	None	_
cassava4.1_001334m.g	3857	gi|255538650|ref|XP_002510390.1|	lrr receptor protein kinase, putative [Ricinus communis]	0.87	gi|264664473|sp|C0LGK4.1|Y2165_ARATH	RecName: Full=Probable LRR receptor-like serine/threonine-protein kinase At2g16250; Flags: Precursor [Arabidopsis thaliana]	0.68	GO:0032440;GO:0005524;GO:0004672;GO:0016021;GO:0006468;GO:0055114	3694.estExt_Genewise1_v1.C_LG_XIV0221	hypothetical protein	0.8503	_	KOG1187	_	None	_
cassava4.1_018885m.g	615	gi|643733706|gb|KDP40549.1|	hypothetical protein JCGZ_24548 [Jatropha curcas]	0.77	gi|75173827|sp|Q9LDH1.1|SIB1_ARATH	RecName: Full=Sigma factor binding protein 1, chloroplastic; Short=AtsibI; Short=Sigma factor binding protein I; AltName: Full=SigA binding protein; Flags: Precurso	0.78	_	3694.grail3.0024024301	hypothetical protein	0.8163	_	_	NOG291651	None	_
cassava4.1_013954m.g	873	gi|566181336|ref|XP_002310877.2|	hypothetical protein POPTR_0007s14590g [Populus trichocarpa]	0.83	gi|1170409|sp|P46604.1|HAT22_ARATH	RecName: Full=Homeobox-leucine zipper protein HAT22; AltName: Full=Homeodomain-leucine zipper protein HAT22; Short=HD-ZIP protein 22 [Arabidopsis thaliana]	0.82	GO:0005634;GO:0005667;GO:0006355;GO:0009735;GO:0043565;GO:0045449;GO:0003700	3694.estExt_Genewise1_v1.C_LG_VII0041	hypothetical protein	0.9292	_	KOG0483	_	K09338	HD-ZIP
cassava4.1_006928m.g	1610	gi|255568854|ref|XP_002525398.1|	ATP-citrate synthase, putative [Ricinus communis]	0.98	gi|75205256|sp|Q9SGY2.1|ACLA1_ARATH	RecName: Full=ATP-citrate synthase alpha chain protein 1; Short=ATP-citrate synthase A-1; AltName: Full=ATP-citrate lyase A-1; AltName: Full=Citrate cleavage enzym	0.95	GO:0004775;GO:0005524;GO:0019643;GO:0042709	29760.GSVIVG00002749001	SubName: Full=Chromosome chr1 scaffold_135, whole genome shotgun sequence;	0.9709	COG0045	KOG1254	_	K01648	ACLY
cassava4.1_020817m.g	456	gi|643737311|gb|KDP43423.1|	hypothetical protein JCGZ_16710 [Jatropha curcas]	0.67	_	_	_	_	_	_	_	_	_	_	None	_
cassava4.1_017626m.g	765	gi|167599641|gb|ABZ88806.1|	cyclophilin [Hevea brasiliensis]	0.99	gi|3334157|sp|Q39613.1|CYPH_CATRO	RecName: Full=Peptidyl-prolyl cis-trans isomerase; Short=PPIase; AltName: Full=Cyclophilin; AltName: Full=Cyclosporin A-binding protein; AltName: Full=Rotamase [Cath	0.95	GO:0006457;GO:0003755;GO:0000413	3694.estExt_fgenesh4_pg.C_LG_II0204	RecName: Full=Peptidyl-prolyl cis-trans isomerase; EC=5.2.1.8;; PPIases accelerate the foldi [...]	0.9765	COG0652	KOG0865	_	K01802	E5.2.1.8
cassava4.1_006412m.g	1549	gi|643704263|gb|KDP21327.1|	hypothetical protein JCGZ_21798 [Jatropha curcas]	0.88	_	_	_	_	3694.grail3.0006008101	hypothetical protein	0.8333	_	_	NOG223139	None	_
cassava4.1_006981m.g	1677	gi|643720427|gb|KDP30806.1|	hypothetical protein JCGZ_13749 [Jatropha curcas]	0.93	gi|75154301|sp|Q8L868.1|E1311_ARATH	RecName: Full=Glucan endo-1,3-beta-glucosidase 11; AltName: Full=(1-)3)-beta-glucan endohydrolase 11; Short=(1-)3)-beta-glucanase 11; AltName: Full=Beta-1,3-endogl	0.67	GO:0004553;GO:0005975	3694.eugene3.00141056	SubName: Full=Putative uncharacterized protein;	0.9404	_	_	NOG270202	None	_
cassava4.1_028132m.g	2346	gi|255567489|ref|XP_002524724.1|	S-locus-specific glycoprotein S6 precursor, putative [Ricinus communis]	0.75	gi|313471784|sp|O64771.2|Y1148_ARATH	RecName: Full=G-type lectin S-receptor-like serine/threonine-protein kinase At1g61480; Flags: Precursor [Arabidopsis thaliana]	0.66	GO:0004672;GO:0006468	59689.scaffold_200445.1	annotation not avaliable	0.7873	COG0515	KOG1187	_	None	_
cassava4.1_015754m.g	1185	gi|255551725|ref|XP_002516908.1|	Vesicle-associated membrane protein, putative [Ricinus communis]	0.98	gi|27805752|sp|O23429.2|VA724_ARATH	RecName: Full=Vesicle-associated membrane protein 724; Short=AtVAMP724; AltName: Full=SYBL1-like protein [Arabidopsis thaliana]	0.94	GO:0016021;GO:0016192	3694.eugene3.01320059	hypothetical protein	0.9682	COG5143	KOG0859	_	K08511	ATVAMP72
cassava4.1_013215m.g	954	gi|643713923|gb|KDP26588.1|	hypothetical protein JCGZ_17746 [Jatropha curcas]	0.74	_	_	_	_	_	_	_	_	_	_	None	_
cassava4.1_003872m.g	2527	gi|255584820|ref|XP_002533127.1|	WD-repeat protein, putative [Ricinus communis]	0.97	gi|12230748|sp|O93277.1|WDR1_CHICK	RecName: Full=WD repeat-containing protein 1; AltName: Full=Actin-interacting protein 1; Short=AIP1	0.56	GO:0005829	3694.estExt_fgenesh4_pm.C_LG_XII0161	hypothetical protein	0.953	COG2319	KOG0318	_	None	_
cassava4.1_000818m.g	3075	gi|643708327|gb|KDP23243.1|	hypothetical protein JCGZ_23076 [Jatropha curcas]	0.87	_	_	_	_	29760.GSVIVG00006223001	SubName: Full=Chromosome chr1 scaffold_166, whole genome shotgun sequence;	0.781	_	KOG0167	_	None	_
cassava4.1_034063m.g	489	gi|566190783|ref|XP_002315971.2|	hypothetical protein POPTR_0010s14280g [Populus trichocarpa]	0.99	gi|332278174|sp|Q9LI84.2|CML16_ARATH	RecName: Full=Probable calcium-binding protein CML16; AltName: Full=Calmodulin-like protein 16 [Arabidopsis thaliana]	0.91	GO:0032440;GO:0005509;GO:0055114	3694.grail3.0006040101	hypothetical protein	0.9931	COG5126	KOG0027	_	K13448	CML
cassava4.1_015166m.g	1103	gi|255569359|ref|XP_002525647.1|	cyclophilin, putative [Ricinus cyclophilin, putative [Ricinus communis]	0.96	gi|75313668|sp|Q9SP02.1|CP20A_ARATH	RecName: Full=Peptidyl-prolyl cis-trans isomerase CYP20-1; Short=PPIase CYP20-1; AltName: Full=Cyclophilin of 20 kDa 1; AltName: Full=Rotamase CYP20-1; AltName: Fu	0.93	GO:0006457;GO:0003755;GO:0000413	3694.estExt_Genewise1_v1.C_LG_IX3737	RecName: Full=Peptidyl-prolyl cis-trans isomerase; EC=5.2.1.8;; PPIases accelerate the foldi [...]	0.9543	COG0652	KOG0865	_	K01802	E5.2.1.8
cassava4.1_017020m.g	907	gi|643708365|gb|KDP23281.1|	hypothetical protein JCGZ_23114 [Jatropha curcas]	0.78	gi|75163798|sp|Q93ZM9.1|TIF9_ARATH	RecName: Full=Protein TIFY 9; AltName: Full=Jasmonate ZIM domain-containing protein 10; AltName: Full=Protein JASMONATE-ASSOCIATED 1; AltName: Full=Protein JAZ10 [A	0.61	GO:0050896	_	_	_	_	_	_	K13464	JAZ
cassava4.1_002588m.g	2594	gi|643733771|gb|KDP40614.1|	hypothetical protein JCGZ_24613 [Jatropha curcas]	0.93	gi|75333531|sp|Q9C8M9.1|SRF6_ARATH	RecName: Full=Protein STRUBBELIG-RECEPTOR FAMILY 6; AltName: Full=Leucine-rich repeat receptor kinase-like protein SRF6; Flags: Precursor [Arabidopsis thaliana]	0.78	GO:0005524;GO:0004672;GO:0016021;GO:0006468	3694.gw1.29.518.1	hypothetical protein	0.9363	COG0515	KOG0619;KOG1187	_	None	_
cassava4.1_013375m.g	1536	gi|643706013|gb|KDP22145.1|	hypothetical protein JCGZ_25976 [Jatropha curcas]	0.89	gi|17432980|sp|O50055.1|COL1_ARATH	RecName: Full=Zinc finger protein CONSTANS-LIKE 1 [Arabidopsis thaliana]	0.66	_	3694.fgenesh4_pg.C_LG_XII000189	hypothetical protein	0.8398	_	KOG1601	NOG277044	None	_
cassava4.1_028534m.g	2148	gi|566259237|ref|XP_006389180.1|	hypothetical protein POPTR_0039s00330g [Populus trichocarpa]	0.61	gi|46396756|sp|P93194.2|RPK1_IPONI	RecName: Full=Receptor-like protein kinase; Flags: Precursor [Ipomoea nil]	0.65	_	_	_	_	_	_	_	None	_
cassava4.1_029503m.g	2205	gi|643736855|gb|KDP43109.1|	hypothetical protein JCGZ_27058 [Jatropha curcas]	0.73	gi|46576968|sp|Q7XBQ9.1|RGA2_SOLBU	RecName: Full=Disease resistance protein RGA2; AltName: Full=Blight resistance protein RPI; AltName: Full=RGA2-blb [Solanum bulbocastanum]	0.62	_	_	_	_	_	_	_	None	_
cassava4.1_003183m.g	2132	gi|384371336|gb|AFH77957.1|	vacuolar invertase [Manihot esculenta]	1	gi|124713|sp|P29001.1|INVA_PHAAU	RecName: Full=Acid beta-fructofuranosidase; AltName: Full=Acid invertase; Short=AI; AltName: Full=Acid sucrose hydrolase; AltName: Full=Vacuolar invertase; Contains:	0.89	GO:0005982;GO:0017177;GO:0004575;GO:0005985	3694.estExt_fgenesh4_pg.C_LG_III0902	hypothetical protein	0.8652	COG1621	KOG0228	_	K01193	E3.2.1.26, sacA
cassava4.1_011919m.g	1110	gi|643738000|gb|KDP43988.1|	hypothetical protein JCGZ_05455 [Jatropha curcas]	0.71	_	_	_	_	_	_	_	_	_	_	None	_
cassava4.1_002715m.g	2231	gi|255568804|ref|XP_002525373.1|	ATP binding protein, putative [Ricinus communis]	0.73	gi|310947344|sp|Q9SGY7.2|PEK11_ARATH	RecName: Full=Putative proline-rich receptor-like protein kinase PERK11; AltName: Full=Proline-rich extensin-like receptor kinase 11; Short=AtPERK11 [Arabidopsis	0.63	GO:0000166;GO:0004672	59689.scaffold_101132.1	annotation not avaliable	0.7517	COG0515	KOG1187	_	None	_
cassava4.1_023657m.g	699	gi|224103679|ref|XP_002313151.1|	plant basic secretory family protein [Populus trichocarpa]	0.82	_	_	_	_	3694.gw1.IX.2413.1	hypothetical protein	0.8301	_	_	NOG83661	None	_
cassava4.1_009736m.g	1572	gi|255540709|ref|XP_002511419.1|	protein kinase atmrk1, putative [Ricinus communis]	0.92	gi|97052021|sp|Q2MHE4.1|HT1_ARATH	RecName: Full=Serine/threonine-protein kinase HT1; AltName: Full=High leaf temperature protein 1 [Arabidopsis thaliana]	0.63	GO:0004674;GO:0005524;GO:0004715;GO:0009069;GO:0018108	3694.estExt_fgenesh4_pm.C_LG_XII0279	hypothetical protein	0.9239	COG0515	KOG0192	_	None	_
cassava4.1_023221m.g	954	gi|255549220|ref|XP_002515664.1|	chitinase, putative [Ricinus chitinase, putative [Ricinus communis]	0.89	gi|75191903|sp|Q9MA41.1|CTL1_ARATH	RecName: Full=Chitinase-like protein 1; Short=AtCTL1; AltName: Full=Protein ANION ALTERED ROOT MORPHOLOGY; AltName: Full=Protein ECTOPIC DEPOSITION OF LIGNIN IN PIT	0.84	GO:0006032;GO:0016998;GO:0005975;GO:0004568	29760.GSVIVG00033575001	SubName: Full=Chromosome chr5 scaffold_67, whole genome shotgun sequence;	0.9477	COG3979	KOG4742	_	None	_
cassava4.1_005682m.g	1640	gi|643734850|gb|KDP41520.1|	hypothetical protein JCGZ_15927 [Jatropha curcas]	0.96	gi|1707998|sp|P50433.1|GLYM_SOLTU	RecName: Full=Serine hydroxymethyltransferase, mitochondrial; Short=SHMT; AltName: Full=Glycine hydroxymethyltransferase; AltName: Full=Serine methylase; Flags: Prec	0.94	GO:0004372;GO:0008168;GO:0006544;GO:0035999;GO:0032259;GO:0030170;GO:0006563	29760.GSVIVG00015058001	RecName: Full=Serine hydroxymethyltransferase; EC=2.1.2.1;; Interconversion of serine and gl [...]	0.9564	COG0112	KOG2467	_	K00600	glyA, SHMT
cassava4.1_025930m.g	1128	gi|224072811|ref|XP_002303893.1|	hypothetical protein POPTR_0003s20360g [Populus trichocarpa]	0.94	gi|3334115|sp|O22342.1|ADT1_GOSHI	RecName: Full=ADP,ATP carrier protein 1, mitochondrial; AltName: Full=ADP/ATP translocase 1; AltName: Full=Adenine nucleotide translocator 1; Short=ANT 1; Flags: Pre	0.92	GO:0055085;GO:0015867;GO:0005774;GO:0005471;GO:0005507;GO:0016021;GO:0005743;GO:0009941;GO:0015866	3694.estExt_fgenesh4_pm.C_LG_III0647	hypothetical protein	0.9367	_	KOG0749	_	K05863	SLC25A4S, ANT
cassava4.1_018724m.g	772	gi|643716047|gb|KDP27820.1|	hypothetical protein JCGZ_18900 [Jatropha curcas]	0.84	_	_	_	_	29760.GSVIVG00033025001	SubName: Full=Chromosome chr5 scaffold_64, whole genome shotgun sequence;	0.7832	_	_	NOG292324	None	_
cassava4.1_015433m.g	751	gi|643731218|gb|KDP38556.1|	hypothetical protein JCGZ_04481 [Jatropha curcas]	0.82	_	_	_	GO:0016021	3694.gw1.V.1472.1	hypothetical protein	0.815	_	KOG4474	_	None	_
cassava4.1_014525m.g	992	gi|255579979|ref|XP_002530824.1|	r2r3-myb transcription factor, putative [Ricinus communis]	0.83	gi|75107028|sp|P81393.1|MYB08_ANTMA	RecName: Full=Myb-related protein 308	0.79	GO:0003677;GO:0000785;GO:0003682	3694.eugene3.00090345	hypothetical protein	0.9902	COG5147	KOG0048	_	K09422	MYBP
cassava4.1_032074m.g	1476	gi|643735906|gb|KDP42364.1|	hypothetical protein JCGZ_01940 [Jatropha curcas]	0.9	gi|75215455|sp|Q9XGY7.1|FAR_SIMCH	RecName: Full=Alcohol-forming fatty acyl-CoA reductase	0.76	GO:0080019;GO:0055114	3694.estExt_fgenesh4_pm.C_660001	alcohol-forming fatty acyl-CoA reductase	0.8686	_	KOG1221	_	K13356	FAR
cassava4.1_000638m.g	3285	gi|643724360|gb|KDP33561.1|	hypothetical protein JCGZ_07132 [Jatropha curcas]	0.89	gi|302393805|sp|Q0WV90.3|TPR1_ARATH	RecName: Full=Topless-related protein 1; AltName: Full=Protein MODIFIER OF SNC1 10 [Arabidopsis thaliana]	0.8	_	3694.eugene3.00061892	hypothetical protein	0.8953	COG2319	KOG0266	_	None	_
cassava4.1_008202m.g	1589	gi|643733090|gb|KDP40037.1|	hypothetical protein JCGZ_02035 [Jatropha curcas]	0.84	_	_	_	_	29760.GSVIVG00019840001	SubName: Full=Chromosome chr5 scaffold_2, whole genome shotgun sequence;	0.8737	_	KOG1609	_	None	_
cassava4.1_004710m.g	1686	gi|255538518|ref|XP_002510324.1|	Protein ariadne-1, putative [Ricinus communis]	0.81	gi|75337348|sp|Q9SKC4.1|ARI10_ARATH	RecName: Full=Probable E3 ubiquitin-protein ligase ARI10; AltName: Full=ARIADNE-like protein ARI10; AltName: Full=Protein ariadne homolog 10 [Arabidopsis thaliana]	0.66	GO:0008270;GO:0003676	3694.gw1.II.4118.1	hypothetical protein	0.7841	_	KOG1815	_	K11968	ARIH1
cassava4.1_029997m.g	534	gi|643739044|gb|KDP44858.1|	hypothetical protein JCGZ_01358 [Jatropha curcas]	0.92	_	_	_	GO:0009793	3694.eugene3.00101900	SubName: Full=Putative uncharacterized protein;	0.8056	_	_	NOG263457	None	_
cassava4.1_026640m.g	1089	gi|224056697|ref|XP_002298978.1|	hypothetical protein POPTR_0001s45630g [Populus trichocarpa]	0.76	_	_	_	_	3694.eugene3.00012921	hypothetical protein	0.7615	_	_	NOG266833	None	_
cassava4.1_019045m.g	396	gi|590622444|ref|XP_007025052.1|	Jasmonate-zim-domain protein 8, putative [Theobroma cacao]	0.72	gi|75155014|sp|Q8LBM2.1|TIF5A_ARATH	RecName: Full=Protein TIFY 5A; AltName: Full=Jasmonate ZIM domain-containing protein 8 [Arabidopsis thaliana]	0.56	_	_	_	_	_	_	_	None	_
cassava4.1_005224m.g	1830	gi|643714859|gb|KDP27214.1|	hypothetical protein JCGZ_19913 [Jatropha curcas]	0.97	gi|122242646|sp|Q0WV13.1|GAUTD_ARATH	RecName: Full=Probable galacturonosyltransferase 13 [Arabidopsis thaliana]	0.94	GO:0008152;GO:0016757	3694.eugene3.00170460	glycosyltransferase (EC:2.4.1.43)	0.962	_	_	NOG221895	K13648	GAUT
cassava4.1_020639m.g	693	gi|255554987|ref|XP_002518531.1|	triptychon and cpc, putative [Ricinus communis]	0.92	gi|75317955|sp|O22059.1|CPC_ARATH	RecName: Full=Transcription factor CPC; AltName: Full=Protein CAPRICE [Arabidopsis thaliana]	0.69	GO:0003677;GO:0000785;GO:0003682	3694.eugene3.00110226	hypothetical protein	0.9167	_	KOG0048	_	None	_
cassava4.1_005429m.g	1791	gi|643716812|gb|KDP28438.1|	hypothetical protein JCGZ_14209 [Jatropha curcas]	0.93	gi|75313563|sp|Q9SLP1.1|C78A9_ARATH	RecName: Full=Cytochrome P450 78A9 [Arabidopsis thaliana]	0.82	GO:0016705;GO:0020037;GO:0005506;GO:0004497;GO:0055114	3694.gw1.II.1429.1	SubName: Full=Putative uncharacterized protein;	0.9286	COG2124	KOG0156	_	None	_
cassava4.1_003694m.g	1869	gi|224129430|ref|XP_002320584.1|	ECERIFERUM 1 family protein [Populus trichocarpa]	0.87	gi|408407605|sp|F4HVY0.1|CER1_ARATH	RecName: Full=Protein ECERIFERUM 1 [Arabidopsis thaliana]	0.79	GO:0005506;GO:0016021;GO:0006633;GO:0055114;GO:0016491	3694.estExt_Genewise1_v1.C_LG_XIV4166	fatty aldehyde decarbonylase (EC:4.1.99.5)	0.8653	_	_	NOG278984	K15404	K15404, CER1
cassava4.1_003249m.g	2218	gi|566196535|ref|XP_002318472.2|	hypothetical protein POPTR_0012s03180g [Populus trichocarpa]	0.92	gi|122197349|sp|Q2EF88.1|YSL3_ARATH	RecName: Full=Metal-nicotianamine transporter YSL3; AltName: Full=Protein YELLOW STRIPE LIKE 3; Short=AtYSL3 [Arabidopsis thaliana]	0.87	GO:0048316;GO:0015688;GO:0055085;GO:0051980;GO:0009624;GO:0005886	3694.gw1.XII.905.1	oligopeptide transporter OPT family	0.9526	COG1297	_	_	None	_
cassava4.1_034264m.g	1092	gi|643718062|gb|KDP29418.1|	hypothetical protein JCGZ_18339 [Jatropha curcas]	0.87	gi|288561904|sp|Q94ID3.2|IPT1_ARATH	RecName: Full=Adenylate isopentenyltransferase 1, chloroplastic; Short=AtIPT1; AltName: Full=Adenylate dimethylallyltransferase 1; AltName: Full=Cytokinin synthase	0.7	_	3694.gw1.VIII.574.1	cytokinin biosynthetic isopentenyltransferase	0.835	COG0324	KOG1384	_	K10760	IPT
cassava4.1_012975m.g	1154	gi|643734072|gb|KDP40915.1|	hypothetical protein JCGZ_24914 [Jatropha curcas]	0.94	_	_	_	GO:0016020;GO:0050832;GO:0009505;GO:0009506;GO:0005829;GO:0005794	3694.eugene3.00012291	hypothetical protein	0.915	_	_	NOG234542	None	_
cassava4.1_009269m.g	1480	gi|255562062|ref|XP_002522039.1|	proline iminopeptidase, putative [Ricinus communis]	0.9	gi|148880081|sp|P93732.3|PIP_ARATH	RecName: Full=Proline iminopeptidase; Short=PIP; AltName: Full=Prolyl aminopeptidase; Short=PAP [Arabidopsis thaliana]	0.89	GO:0004177;GO:0006508;GO:0005829;GO:0009507	29760.GSVIVG00038542001	RecName: Full=Proline iminopeptidase; EC=3.4.11.5;	0.9518	COG0596	_	_	K01259	pip
cassava4.1_015566m.g	818	gi|255583194|ref|XP_002532362.1|	Ethylene-responsive transcription factor 1B, putative [Ricinus communis]	0.82	gi|57012702|sp|Q8LDC8.2|ERF92_ARATH	RecName: Full=Ethylene-responsive transcription factor 1B; Short=AtERF1B; AltName: Full=Ethylene-responsive element-binding factor 1B; Short=EREBP-1B [Arabidopsis	0.84	GO:0005634;GO:0003677;GO:0005667;GO:0006355;GO:0045449;GO:0003700	29760.GSVIVG00007520001	SubName: Full=Chromosome chr7 scaffold_192, whole genome shotgun sequence;	0.7653	_	_	NOG284889	K14516	ERF1
cassava4.1_033242m.g	1836	gi|255565459|ref|XP_002523720.1|	conserved hypothetical protein [Ricinus communis]	0.72	_	_	_	_	_	_	_	_	_	_	None	_
cassava4.1_024880m.g	1020	gi|255538732|ref|XP_002510431.1|	cyclin-dependent protein kinase, putative [Ricinus communis]	0.82	gi|122248588|sp|Q2QQS5.1|CCT14_ORYSJ	RecName: Full=Cyclin-T1-4; Short=CycT1;4 [Oryza sativa Japonica Group]	0.78	GO:0005634;GO:0016301;GO:0006355;GO:0019901;GO:0000079	3694.estExt_fgenesh4_pg.C_LG_II0296	hypothetical protein	0.9153	COG5333	KOG0834	_	K15188	CCNT
cassava4.1_018287m.g	624	gi|590713199|ref|XP_007049574.1|	RNA-binding CRS1 / YhbY domain protein [Theobroma cacao]	0.9	gi|75337571|sp|Q9SRR7.1|CML3_ARATH	RecName: Full=Calmodulin-like protein 3 [Arabidopsis thaliana]	0.89	GO:0005509;GO:0005777	3702.AT3G07490.1-P	AGD11 (ARF-GAP domain 11); calcium ion binding; A member of ARF GAP domain (AGD), A thaliana [...]	0.8929	COG5126	KOG0027	_	K13448	CML
cassava4.1_022283m.g	975	gi|255536873|ref|XP_002509503.1|	Peroxidase 55 precursor, putative [Ricinus communis]	0.92	gi|26397723|sp|Q96509.1|PER55_ARATH	RecName: Full=Peroxidase 55; Short=Atperox P55; AltName: Full=ATP20a; Flags: Precursor [Arabidopsis thaliana]	0.78	GO:0006804;GO:0006979;GO:0046872;GO:0020037;GO:0004601;GO:0055114	3694.eugene3.00880077	hypothetical protein	0.9057	_	_	NOG255145	K00430	E1.11.1.7
cassava4.1_017001m.g	1176	gi|643716877|gb|KDP28503.1|	hypothetical protein JCGZ_14274 [Jatropha curcas]	0.96	gi|75147174|sp|Q84MC7.1|PYL9_ARATH	RecName: Full=Abscisic acid receptor PYL9; AltName: Full=ABI1-binding protein 4; AltName: Full=PYR1-like protein 9; AltName: Full=Regulatory components of ABA recep	0.89	_	3694.grail3.0035028601	SubName: Full=Putative uncharacterized protein;	0.9674	_	_	NOG283862;NOG245518	K14496	PYL
cassava4.1_009300m.g	1210	gi|643718002|gb|KDP29358.1|	hypothetical protein JCGZ_18279 [Jatropha curcas]	0.89	gi|61214233|sp|Q766C3.1|NEP1_NEPGR	RecName: Full=Aspartic proteinase nepenthesin-1; AltName: Full=Nepenthesin-I; Flags: Precursor [Nepenthes gracilis]	0.52	GO:0006508;GO:0004190	3694.eugene3.00081080	hypothetical protein	0.8293	_	KOG1339	_	None	_
cassava4.1_010548m.g	1074	gi|643705212|gb|KDP21829.1|	hypothetical protein JCGZ_00616 [Jatropha curcas]	0.52	_	_	_	_	_	_	_	_	_	_	None	_
cassava4.1_017918m.g	956	gi|255543349|ref|XP_002512737.1|	Chaperone protein dnaJ 8, chloroplast precursor, putative [Ricinus communis]	0.9	gi|67462323|sp|Q9SAG8.1|DNAJ8_ARATH	RecName: Full=Chaperone protein dnaJ 8, chloroplastic; Short=AtDjC8; Short=AtJ8; Flags: Precursor [Arabidopsis thaliana]	0.71	_	3694.estExt_fgenesh4_pg.C_LG_III1543	hypothetical protein	0.886	_	KOG0715	_	None	_
cassava4.1_010943m.g	1078	gi|255550824|ref|XP_002516460.1|	pollen specific protein sf21, putative [Ricinus communis]	0.95	gi|6094274|sp|O23969.1|SF21_HELAN	RecName: Full=Pollen-specific protein SF21 [Helianthus annuus]	0.77	_	3694.eugene3.00061636	hypothetical protein	0.9215	_	KOG2931	_	None	_
cassava4.1_012604m.g	917	gi|643716972|gb|KDP28598.1|	hypothetical protein JCGZ_14369 [Jatropha curcas]	0.74	_	_	_	_	_	_	_	_	_	_	None	_
cassava4.1_033328m.g	1032	gi|643734765|gb|KDP41435.1|	hypothetical protein JCGZ_15842 [Jatropha curcas]	0.81	gi|46395895|sp|Q8L936.2|CAP16_ARATH	RecName: Full=Putative clathrin assembly protein At4g40080 [Arabidopsis thaliana]	0.59	GO:0016491	3694.eugene3.00050661	hypothetical protein	0.7578	_	KOG0251	_	None	_
cassava4.1_003481m.g	2367	gi|255588210|ref|XP_002534536.1|	conserved hypothetical protein [Ricinus communis]	0.79	gi|75170353|sp|Q9FG35.1|TBR_ARATH	RecName: Full=Protein trichome birefringence [Arabidopsis thaliana]	0.85	GO:0005768;GO:0045489;GO:0030244;GO:0009827;GO:0005802	3694.estExt_fgenesh4_pg.C_LG_XVI0458	hypothetical protein	0.899	_	_	NOG260391;NOG250515	None	_
cassava4.1_023733m.g	1920	gi|255548397|ref|XP_002515255.1|	Pectinesterase-2 precursor, putative [Ricinus communis]	0.8	gi|75339286|sp|Q4PSN0.1|PME29_ARATH	RecName: Full=Probable pectinesterase 29; Short=PE 29; AltName: Full=Pectin methylesterase 29; Short=AtPME29; Flags: Precursor [Arabidopsis thaliana]	0.64	GO:0005982;GO:0005618;GO:0045330;GO:0005985;GO:0030599;GO:0042545	_	_	_	_	_	_	K01051	E3.1.1.11
cassava4.1_008390m.g	1765	gi|643739041|gb|KDP44855.1|	hypothetical protein JCGZ_01355 [Jatropha curcas]	0.78	_	_	_	_	_	_	_	_	_	_	None	_
cassava4.1_012195m.g	1217	gi|255547367|ref|XP_002514741.1|	chlorophyll A/B binding protein, putative [Ricinus communis]	0.98	gi|75266203|sp|Q9SQL2.1|CB24_PEA	RecName: Full=Chlorophyll a-b binding protein P4, chloroplastic; AltName: Full=LHCI type III CAB-P4; Flags: Precursor	0.93	GO:0009765;GO:0009523;GO:0016021;GO:0016168;GO:0018298;GO:0009507	29760.GSVIVG00016319001	SubName: Full=Putative uncharacterized protein (Chromosome chr17 scaffold_12, whole genome s [...]	0.9562	_	_	NOG224793	K08910	LHCA4
cassava4.1_008223m.g	1349	gi|255547848|ref|XP_002514981.1|	Salutaridinol 7-O-acetyltransferase, putative [Ricinus communis]	0.84	gi|75136987|sp|Q70PR7.2|VINSY_RAUSE	RecName: Full=Vinorine synthase [Rauvolfia serpentina]	0.65	GO:0009821;GO:0047180;GO:0042967	3694.eugene3.00100492	hypothetical protein	0.8282	_	_	NOG284208	None	_
cassava4.1_004332m.g	2174	gi|643730656|gb|KDP38088.1|	hypothetical protein JCGZ_04731 [Jatropha curcas]	0.97	gi|12585330|sp|Q9ZSQ4.1|PGMC_POPTN	RecName: Full=Phosphoglucomutase, cytoplasmic; Short=PGM; AltName: Full=Glucose phosphomutase	0.96	GO:0000287;GO:0005982;GO:0006094;GO:0006096;GO:0005985;GO:0004614;GO:0005737;GO:0006098;GO:0019872;GO:0006012	3694.estExt_fgenesh4_pg.C_LG_X0989	phosphoglucomutase (EC:5.4.2.2)	0.9656	COG0033	KOG0625	_	K01835	pgm
cassava4.1_003995m.g	2121	gi|255549878|ref|XP_002515990.1|	ankyrin repeat-containing protein, putative [Ricinus communis]	0.65	_	_	_	_	_	_	_	_	_	_	None	_
cassava4.1_018220m.g	865	gi|255587860|ref|XP_002534419.1|	metal ion binding protein, putative [Ricinus communis]	0.99	gi|75213637|sp|Q9SZN7.1|HIP26_ARATH	RecName: Full=Heavy metal-associated isoprenylated plant protein 26; Short=AtHIPP26; AltName: Full=Farnesylated protein 6; Short=AtFP6; Flags: Precursor [Arabidops	0.9	GO:0046872;GO:0010286;GO:0009506;GO:0030001	3694.estExt_Genewise1_v1.C_LG_IV1191	hypothetical protein	0.961	_	KOG1603	_	None	_
cassava4.1_000097m.g	6188	gi|643733271|gb|KDP40218.1|	hypothetical protein JCGZ_02216 [Jatropha curcas]	0.89	_	_	_	_	3694.eugene3.00100763	SubName: Full=Putative uncharacterized protein;	0.8538	_	_	NOG114337	None	_
cassava4.1_001407m.g	2966	gi|255544644|ref|XP_002513383.1|	ATP binding protein, putative [Ricinus communis]	0.86	gi|264664587|sp|C0LGH3.2|Y5614_ARATH	RecName: Full=Probable LRR receptor-like serine/threonine-protein kinase At1g56140; Flags: Precursor [Arabidopsis thaliana]	0.77	GO:0004709;GO:0005524;GO:0009069;GO:0007178;GO:0000186	3694.fgenesh4_pm.C_LG_VII000290	hypothetical protein	0.8446	COG4886;COG0515	KOG0619;KOG1187	_	None	_
cassava4.1_006841m.g	1748	gi|643711988|gb|KDP25416.1|	hypothetical protein JCGZ_20572 [Jatropha curcas]	0.92	gi|75171793|sp|Q9FN67.1|Y5133_ARATH	RecName: Full=BTB/POZ domain-containing protein At5g41330 [Arabidopsis thaliana]	0.78	GO:0051260	3694.gw1.III.609.1	hypothetical protein	0.882	_	KOG2714	_	None	_
cassava4.1_001300m.g	3021	gi|643721069|gb|KDP31333.1|	hypothetical protein JCGZ_11709 [Jatropha curcas]	0.98	gi|21264430|sp|P42730.2|CLPB1_ARATH	RecName: Full=Chaperone protein ClpB1; AltName: Full=ATP-dependent Clp protease ATP-binding subunit ClpB homolog 1; AltName: Full=Casein lytic proteinase B1; AltNa	0.94	GO:0005524;GO:0019538;GO:0017111	3694.estExt_Genewise1_v1.C_820051	hypothetical protein	0.9566	COG0542	KOG1051	_	K03695	clpB
cassava4.1_014045m.g	900	gi|590713362|ref|XP_007049622.1|	RAB GTPase A5B [Theobroma cacao]	0.94	gi|114085|sp|P19892.1|RAA5E_ARATH	RecName: Full=Ras-related protein RABA5e; Short=AtRABA5e; AltName: Full=Ras-related protein Ara-1; Flags: Precursor [Arabidopsis thaliana]	0.89	GO:0007264;GO:0005525;GO:0015031	3694.gw1.II.3535.1	hypothetical protein	0.9216	COG1100	KOG0087	_	K07904	RAB11A
cassava4.1_006079m.g	1506	gi|255567927|ref|XP_002524941.1|	cytochrome P450, putative [Ricinus communis]	0.86	gi|5915842|sp|P93147.2|C81E1_GLYEC	RecName: Full=Isoflavone 2'-hydroxylase; AltName: Full=CYP GE-3; AltName: Full=Cytochrome P450 81E1; AltName: Full=Cytochrome P450 91A4	0.74	GO:0020037;GO:0005506;GO:0033773;GO:0055114	3694.gw1.205.7.1	cytochrome P450	0.8441	COG2124	KOG0156	_	None	_
cassava4.1_031048m.g	1248	gi|643735094|gb|KDP41735.1|	hypothetical protein JCGZ_26753 [Jatropha curcas]	0.94	gi|74853977|sp|Q54NP8.1|KIF4_DICDI	RecName: Full=Kinesin-related protein 4; AltName: Full=Kinesin family member 4; AltName: Full=Kinesin-7 [Dictyostelium discoideum]	0.66	GO:0045298;GO:0007018;GO:0005874;GO:0008152;GO:0005524;GO:0003777;GO:0008017;GO:0005871	29760.GSVIVG00035940001	SubName: Full=Chromosome chr3 scaffold_8, whole genome shotgun sequence;	0.9754	COG5059	_	_	K11498	CENPE
cassava4.1_024484m.g	456	gi|643710320|gb|KDP24527.1|	hypothetical protein JCGZ_25091 [Jatropha curcas]	0.87	gi|12230995|sp|Q39065.2|COPT1_ARATH	RecName: Full=Copper transporter 1; Short=AtCOPT1 [Arabidopsis thaliana]	0.75	GO:0015678;GO:0016021;GO:0015089	3694.fgenesh4_pm.C_LG_VI000318	copper transporter	0.8774	_	KOG3386	_	K14686	SLC31A1, CTR1
cassava4.1_021468m.g	1566	gi|28628597|gb|AAO49267.1|AF480476_1	P66 protein [Hevea brasiliensis]	0.92	gi|75296358|sp|Q7XKV5.2|BGL11_ORYSJ	RecName: Full=Beta-glucosidase 11; Short=Os4bglu11; Flags: Precursor	0.7	GO:0008422;GO:0005975	_	_	_	_	_	_	K01188	E3.2.1.21
cassava4.1_029050m.g	1275	gi|255567596|ref|XP_002524777.1|	ATP binding protein, putative [Ricinus communis]	0.92	gi|75330746|sp|Q8RXC8.1|RBK2_ARATH	RecName: Full=Receptor-like cytosolic serine/threonine-protein kinase RBK2; AltName: Full=Protein ROP BINDING PROTEIN KINASES 2 [Arabidopsis thaliana]	0.8	GO:0004674;GO:0005524;GO:0009069;GO:0006468	3694.eugene3.00140825	hypothetical protein	0.9154	COG0515	KOG1187	_	None	_
cassava4.1_015416m.g	1023	gi|643737991|gb|KDP43979.1|	hypothetical protein JCGZ_05446 [Jatropha curcas]	0.99	gi|75170194|sp|Q9FFB3.1|VP241_ARATH	RecName: Full=Vacuolar protein sorting-associated protein 24 homolog 1; Short=AtVPS24-1; AltName: Full=Charged multivesicular body protein 3 homolog 1; AltName: Fu	0.95	GO:0015031	3694.estExt_Genewise1_v1.C_LG_VIII1654	hypothetical protein	0.9356	COG5491	KOG3229	_	K12193	VPS24, CHMP3
cassava4.1_031969m.g	1932	gi|643735403|gb|KDP42027.1|	hypothetical protein JCGZ_03090 [Jatropha curcas]	0.91	gi|172044652|sp|Q681N2.2|PUB15_ARATH	RecName: Full=U-box domain-containing protein 15; AltName: Full=Plant U-box protein 15 [Arabidopsis thaliana]	0.78	GO:0000151;GO:0016567;GO:0004842;GO:0016874	3694.gw1.66.564.1	hypothetical protein	0.8679	_	KOG0167	_	None	_
cassava4.1_025770m.g	222	gi|643738283|gb|KDP44271.1|	hypothetical protein JCGZ_05738 [Jatropha curcas]	0.86	_	_	_	_	_	_	_	_	_	_	None	_
cassava4.1_014064m.g	1228	gi|643726168|gb|KDP34976.1|	hypothetical protein JCGZ_09264 [Jatropha curcas]	0.92	gi|6226027|sp|Q9ZU38.1|RPI2_ARATH	RecName: Full=Probable ribose-5-phosphate isomerase 2; AltName: Full=Phosphoriboisomerase 2 [Arabidopsis thaliana]	0.86	GO:0046109;GO:0008219;GO:0010228;GO:0015976;GO:0005829;GO:0009052;GO:0080167;GO:0030244;GO:0004751	3694.eugene3.00101083	SubName: Full=Putative uncharacterized protein;	0.9426	COG0120	KOG3075	_	K01807	rpiA
cassava4.1_033687m.g	1575	gi|118566338|gb|ABL01537.1|	beta glucosidase [Hevea brasiliensis]	0.9	gi|75288493|sp|Q5Z9Z0.1|BGL24_ORYSJ	RecName: Full=Beta-glucosidase 24; Short=Os6bglu24; Flags: Precursor [Oryza sativa Japonica Group]	0.69	GO:0004553;GO:0005975	_	_	_	_	_	_	K01188	E3.2.1.21
cassava4.1_025011m.g	1401	gi|255572878|ref|XP_002527371.1|	UDP-glucosyltransferase, putative [Ricinus communis]	0.85	gi|75311530|sp|Q9LSM0.1|U91B1_ARATH	RecName: Full=UDP-glycosyltransferase 91B1 [Arabidopsis thaliana]	0.63	GO:0047213;GO:0009813;GO:0005829	3694.fgenesh4_pm.C_LG_III000645	transferase, transferring glycosyl groups	0.7926	_	KOG1192	_	None	_
cassava4.1_004795m.g	2127	gi|643731436|gb|KDP38724.1|	hypothetical protein JCGZ_04077 [Jatropha curcas]	0.91	_	_	_	_	3694.estExt_Genewise1_v1.C_LG_XVIII3096	hypothetical protein	0.8981	_	_	NOG116775	None	_
cassava4.1_024443m.g	306	gi|643724606|gb|KDP33807.1|	hypothetical protein JCGZ_07378 [Jatropha curcas]	0.79	gi|61211690|sp|Q9SPL2.1|CIP8_ARATH	RecName: Full=E3 ubiquitin-protein ligase CIP8; AltName: Full=COP1-interacting protein 8 [Arabidopsis thaliana]	0.62	GO:0046872	3694.eugene3.02110006	hypothetical protein	0.8039	_	KOG0800	_	None	_
cassava4.1_023032m.g	306	gi|643733340|gb|KDP40287.1|	hypothetical protein JCGZ_02285 [Jatropha curcas]	0.78	_	_	_	_	_	_	_	_	_	_	None	_
cassava4.1_006566m.g	1498	gi|643716206|gb|KDP27979.1|	hypothetical protein JCGZ_19059 [Jatropha curcas]	0.93	gi|75306312|sp|Q949Z1.1|PGLR4_ARATH	RecName: Full=Polygalacturonase At1g48100; Short=PG; AltName: Full=Pectinase At1g48100; Flags: Precursor [Arabidopsis thaliana]	0.81	GO:0005982;GO:0047911;GO:0005576;GO:0005985;GO:0004650	3694.gw1.VIII.2124.1	hypothetical protein	0.9094	COG5434	_	_	None	_
cassava4.1_021054m.g	786	gi|255566801|ref|XP_002524384.1|	conserved hypothetical protein [Ricinus communis]	0.87	gi|75097381|sp|O22227.1|MIZ1_ARATH	RecName: Full=Protein MIZU-KUSSEI 1 [Arabidopsis thaliana]	0.71	GO:0009506	3694.fgenesh4_pg.C_LG_X001201	hypothetical protein	0.8803	_	_	NOG277226	None	_
cassava4.1_034152m.g	1710	gi|643707511|gb|KDP23006.1|	hypothetical protein JCGZ_01728 [Jatropha curcas]	0.95	_	_	_	_	3694.eugene3.00141171	hypothetical protein	0.9081	_	_	NOG266596	None	_
cassava4.1_005756m.g	2189	gi|643729517|gb|KDP37349.1|	hypothetical protein JCGZ_06803 [Jatropha curcas]	0.91	gi|657340837|sp|F4J3G5.1|CTPA3_ARATH	RecName: Full=Carboxyl-terminal-processing peptidase 3, chloroplastic; AltName: Full=D1 C-terminal processing protease 3; AltName: Full=Photosystem II D1 protein	0.9	GO:0006508;GO:0008236	59689.fgenesh1_pm.C_scaffold_5001813	annotation not avaliable	0.9077	COG0793	_	_	None	_
cassava4.1_009447m.g	1518	gi|255578532|ref|XP_002530129.1|	conserved hypothetical protein [Ricinus communis]	0.79	gi|51316870|sp|Q8LE98.1|ICR1_ARATH	RecName: Full=Interactor of constitutive active ROPs 1; AltName: Full=ROP-interactive partner 1 [Arabidopsis thaliana]	0.62	GO:0044464	29760.GSVIVG00000995001	SubName: Full=Putative uncharacterized protein (Chromosome chr19 scaffold_111, whole genome [...]	0.7846	_	_	NOG279881;NOG293718	None	_
cassava4.1_016616m.g	838	gi|643721007|gb|KDP31271.1|	hypothetical protein JCGZ_11647 [Jatropha curcas]	0.91	gi|74626602|sp|O13737.2|YDR2_SCHPO	RecName: Full=Uncharacterized endoplasmic reticulum membrane protein C16E8.02	0.64	_	29760.GSVIVG00016314001	SubName: Full=Chromosome chr17 scaffold_12, whole genome shotgun sequence;	0.8525	COG4539	KOG3292	_	None	_
cassava4.1_012429m.g	1208	gi|255540441|ref|XP_002511285.1|	protein-l-isoaspartate O-methyltransferase, putative [Ricinus communis]	0.85	gi|166899091|sp|Q42539.3|PIMT1_ARATH	RecName: Full=Protein-L-isoaspartate O-methyltransferase 1; Short=AtPIMT1; AltName: Full=L-isoaspartyl protein carboxyl methyltransferase; AltName: Full=Protein L	0.9	GO:0046500;GO:0006479;GO:0009845;GO:0004719;GO:0009737;GO:0007568;GO:0005829;GO:0009651	3694.estExt_Genewise1_v1.C_LG_XV1823	hypothetical protein	0.9531	COG2518	KOG1661	_	K00573	E2.1.1.77, pcm
cassava4.1_012020m.g	1113	gi|643739670|gb|KDP45408.1|	hypothetical protein JCGZ_09657 [Jatropha curcas]	0.95	gi|26397798|sp|Q9FL16.1|PER63_ARATH	RecName: Full=Peroxidase 63; Short=Atperox P63; AltName: Full=ATP26a; Flags: Precursor [Arabidopsis thaliana]	0.84	GO:0020037;GO:0055114;GO:0006979;GO:0006804;GO:0009505;GO:0046872;GO:0004601;GO:0005829;GO:0005576	3694.estExt_fgenesh4_pm.C_LG_I0831	SubName: Full=Putative uncharacterized protein;	0.9135	COG0376	_	NOG272606;NOG224645	K14833	NOC2
cassava4.1_001400m.g	3096	gi|255580334|ref|XP_002530995.1|	kinase, putative [Ricinus kinase, putative [Ricinus communis]	0.8	gi|75333906|sp|Q9FID8.1|Y5900_ARATH	RecName: Full=Putative receptor-like protein kinase At5g39000; Flags: Precursor [Arabidopsis thaliana]	0.66	GO:0004709;GO:0005524;GO:0009069;GO:0007178;GO:0000186	3694.grail3.0155000401	hypothetical protein	0.7707	COG0515	KOG1187	_	None	_
cassava4.1_012877m.g	934	gi|643723370|gb|KDP32949.1|	hypothetical protein JCGZ_12980 [Jatropha curcas]	0.84	gi|27805498|sp|Q9M886.1|LBD41_ARATH	RecName: Full=LOB domain-containing protein 41; AltName: Full=ASYMMETRIC LEAVES 2-like protein 38; Short=AS2-like protein 38 [Arabidopsis thaliana]	0.74	_	3694.fgenesh4_pm.C_scaffold_123000043	hypothetical protein	0.9477	_	_	NOG266657	None	_
cassava4.1_005270m.g	1863	gi|643710333|gb|KDP24540.1|	hypothetical protein JCGZ_25104 [Jatropha curcas]	0.95	_	_	_	_	3694.grail3.0025005701	hypothetical protein	0.9216	_	_	NOG69967	None	_
cassava4.1_014683m.g	813	gi|255584165|ref|XP_002532822.1|	Protein P21, putative [Ricinus Protein P21, putative [Ricinus communis]	0.95	gi|27735265|sp|P50699.2|TLPH_ARATH	RecName: Full=Thaumatin-like protein; Flags: Precursor [Arabidopsis thaliana]	0.86	GO:0016020;GO:0009506	3694.estExt_Genewise1_v1.C_LG_XII1843	hypothetical protein	0.9414	_	_	NOG231260;NOG285300	None	_
cassava4.1_006407m.g	1490	gi|643737689|gb|KDP43738.1|	hypothetical protein JCGZ_22365 [Jatropha curcas]	0.82	gi|378548264|sp|F4HUK6.1|AAE1_ARATH	RecName: Full=Probable acyl-activating enzyme 1, peroxisomal; AltName: Full=AMP-binding protein 1; Short=AtAMPBP1 [Arabidopsis thaliana]	0.67	_	3694.gw1.V.3702.1	hypothetical protein	0.7937	COG0318	KOG1176	_	None	_
cassava4.1_025868m.g	1083	gi|643717072|gb|KDP28698.1|	hypothetical protein JCGZ_14469 [Jatropha curcas]	0.64	_	_	_	_	_	_	_	_	_	_	None	_
cassava4.1_011078m.g	1174	gi|643731892|gb|KDP39084.1|	hypothetical protein JCGZ_00841 [Jatropha curcas]	0.91	_	_	_	_	3694.eugene3.00130881	hypothetical protein	0.8882	_	KOG4824	_	None	_
cassava4.1_020016m.g	557	_	_	_	_	_	_	_	_	_	_	_	_	_	None	_
cassava4.1_032191m.g	1563	gi|643713682|gb|KDP26347.1|	hypothetical protein JCGZ_17505 [Jatropha curcas]	0.83	gi|75314129|sp|Q9SZ46.1|C82C4_ARATH	RecName: Full=Cytochrome P450 82C4 [Arabidopsis thaliana]	0.66	GO:0016705;GO:0046872;GO:0004497	3694.gw1.I.2906.1	cytochrome P450	0.7642	COG2124	KOG0156	_	None	_
cassava4.1_009423m.g	1167	gi|255545500|ref|XP_002513810.1|	Esterase precursor, putative [Ricinus communis]	0.9	gi|51315784|sp|Q7Y1X1.1|EST_HEVBR	RecName: Full=Esterase; AltName: Full=Early nodule-specific protein homolog; AltName: Full=Latex allergen Hev b 13; AltName: Allergen=Hev b 13; Flags: Precursor	0.77	GO:0016788;GO:0006629	3694.estExt_fgenesh4_pm.C_LG_II0375	hypothetical protein	0.839	_	_	NOG287295	None	_
cassava4.1_003451m.g	2553	gi|255549832|ref|XP_002515967.1|	malic enzyme, putative [Ricinus malic enzyme, putative [Ricinus communis]	0.95	gi|1708924|sp|P51615.1|MAOX_VITVI	RecName: Full=NADP-dependent malic enzyme; Short=NADP-ME	0.92	GO:0004471;GO:0006090;GO:0051289;GO:0051287;GO:0042803;GO:0006108;GO:0050897;GO:0006099;GO:0015976;GO:0008270	3694.gw1.I.387.1	RecName: Full=Malic enzyme;	0.9506	COG0281	KOG1257	_	K00029	E1.1.1.40, maeB
cassava4.1_031150m.g	798	gi|255568331|ref|XP_002525140.1|	ring finger protein, putative [Ricinus communis]	0.75	gi|68565335|sp|Q9SLC3.1|ATL41_ARATH	RecName: Full=E3 ubiquitin-protein ligase ATL41; AltName: Full=RING-H2 finger protein ATL41 [Arabidopsis thaliana]	0.58	GO:0046872	29760.GSVIVG00018698001	SubName: Full=Chromosome chr12 scaffold_18, whole genome shotgun sequence;	0.7703	COG5219	_	_	None	_
cassava4.1_007044m.g	1890	gi|255561074|ref|XP_002521549.1|	conserved hypothetical protein [Ricinus communis]	0.84	_	_	_	_	3694.estExt_fgenesh4_pg.C_LG_VII1099	hypothetical protein	0.7984	_	_	NOG226251	None	_
cassava4.1_014105m.g	1392	gi|643701029|gb|KDP20343.1|	hypothetical protein JCGZ_06429 [Jatropha curcas]	0.92	gi|62900367|sp|Q8LAU9.2|GATA1_ARATH	RecName: Full=GATA transcription factor 1; Short=AtGATA-1 [Arabidopsis thaliana]	0.66	GO:0005667;GO:0006355;GO:0008270;GO:0043565;GO:0045449;GO:0003700	3694.estExt_fgenesh4_pg.C_LG_I0470	hypothetical protein	0.7532	_	KOG1601	_	None	_
cassava4.1_023719m.g	732	gi|255537273|ref|XP_002509703.1|	Dehydration-responsive element-binding protein 1F, putative [Ricinus communis]	0.76	gi|47605744|sp|Q9FJ93.1|DRE1D_ARATH	RecName: Full=Dehydration-responsive element-binding protein 1D; Short=Protein DREB1D; AltName: Full=C-repeat/dehydration-responsive element-binding factor 4; Shor	0.7	GO:0006351	3694.fgenesh4_pg.C_LG_XII001200	SubName: Full=C-repeat binding facor 1;	0.7672	_	_	NOG260285	None	_
cassava4.1_027709m.g	774	gi|134104328|pdb|2G4L|A	Chain A, Anomalous Substructure Of Hydroxynitrile Lyase	0.8	gi|1708278|sp|P52704.1|HNL_HEVBR	RecName: Full=(S)-hydroxynitrile lyase; AltName: Full=(S)-acetone-cyanohydrin lyase; AltName: Full=Oxynitrilase [Hevea brasiliensis]	0.8	GO:0052891;GO:0008152;GO:0052892	_	_	_	_	_	_	None	_
cassava4.1_009575m.g	1242	gi|255570424|ref|XP_002526171.1|	alcohol dehydrogenase, putative [Ricinus communis]	0.93	gi|1351887|sp|P48977.1|ADH_MALDO	RecName: Full=Alcohol dehydrogenase	0.92	GO:0008270;GO:0055114;GO:0051903	3694.estExt_Genewise1_v1.C_LG_VII1362	hypothetical protein	0.9245	COG1062	KOG0022	_	K18857	ADH1
cassava4.1_019789m.g	970	gi|643718043|gb|KDP29399.1|	hypothetical protein JCGZ_18320 [Jatropha curcas]	0.77	_	_	_	_	_	_	_	_	_	_	None	_
cassava4.1_021646m.g	843	gi|643712388|gb|KDP25738.1|	hypothetical protein JCGZ_23959 [Jatropha curcas]	0.63	_	_	_	_	_	_	_	_	_	_	None	_
cassava4.1_028531m.g	888	gi|255540493|ref|XP_002511311.1|	elongation factor tu, putative [Ricinus communis]	0.89	gi|1169494|sp|P46280.1|EFTU2_SOYBN	RecName: Full=Elongation factor Tu, chloroplastic; Short=EF-Tu; Flags: Precursor	0.83	GO:0006790;GO:0005840;GO:0006184;GO:0006448;GO:0003746;GO:0004781;GO:0003924;GO:0006144;GO:0005525	3694.gw1.I.9140.1	hypothetical protein; This protein promotes the GTP-dependent binding of aminoacyl-tRNA to t [...]	0.9758	COG0050	KOG0460	_	K02358	tuf, TUFM
cassava4.1_005615m.g	1730	gi|359484438|ref|XP_003633108.1|	PREDICTED: LOW QUALITY PROTEIN: secologanin synthase-like [Vitis vinifera]	0.84	gi|597500957|sp|H2DH21.1|C7A29_PANGI	RecName: Full=Cytochrome P450 CYP72A219; AltName: Full=Cytochrome P450 CYP72A129 [Panax ginseng]	0.7	GO:0050616;GO:0016705;GO:0020037;GO:0042432;GO:0005506;GO:0004497;GO:0055114	29760.GSVIVG00005881001	SubName: Full=Chromosome undetermined scaffold_160, whole genome shotgun sequence;	0.7637	COG2124	_	_	None	_
cassava4.1_016046m.g	794	gi|643736763|gb|KDP43034.1|	hypothetical protein JCGZ_25220 [Jatropha curcas]	0.9	_	_	_	GO:0017089;GO:0051861;GO:0046836;GO:0005737	3694.fgenesh4_pm.C_LG_II000330	hypothetical protein	0.8846	_	KOG3221	_	None	_
cassava4.1_033971m.g	909	gi|643706983|gb|KDP22793.1|	hypothetical protein JCGZ_00380 [Jatropha curcas]	0.91	gi|6093671|sp|P22195.2|PER1_ARAHY	RecName: Full=Cationic peroxidase 1; AltName: Full=PNPC1; Flags: Precursor	0.86	_	_	_	_	_	_	_	K00430	E1.11.1.7
cassava4.1_022186m.g	615	gi|658013996|ref|XP_008342310.1|	PREDICTED: 36.4 kDa proline-rich protein [Malus domestica]	0.7	gi|1709767|sp|Q00451.1|PRF1_SOLLC	RecName: Full=36.4 kDa proline-rich protein	0.58	_	_	_	_	_	_	_	None	_
cassava4.1_002510m.g	2770	gi|643738006|gb|KDP43994.1|	hypothetical protein JCGZ_05461 [Jatropha curcas]	0.97	gi|334302769|sp|Q9ZUU9.2|AB3G_ARATH	RecName: Full=ABC transporter G family member 3; Short=ABC transporter ABCG.3; Short=AtABCG3; AltName: Full=White-brown complex homolog protein 3; Short=AtWBC3 [Ar	0.89	GO:0016020;GO:0015768;GO:0005524;GO:0006200;GO:0015423	29760.GSVIVG00022191001	SubName: Full=Chromosome chr6 scaffold_25, whole genome shotgun sequence;	0.9556	COG1131	KOG0061	_	None	_
cassava4.1_006157m.g	1619	gi|629084821|gb|KCW51178.1|	hypothetical protein EUGRSUZ_J00768 [Eucalyptus grandis]	0.87	gi|325530115|sp|Q9SYD6.2|MATE1_ARATH	RecName: Full=MATE efflux family protein 1; AltName: Full=Aluminum-activated citrate transporter; AltName: Full=FRD-like protein; AltName: Full=MATE citrate trans	0.83	GO:0016021;GO:0015238;GO:0015297;GO:0006855	3702.AT1G51340.2-P	MATE efflux family protein; MATE efflux family protein; FUNCTIONS IN: antiporter activity, d [...]	0.8874	COG0534	KOG1347	_	None	_
cassava4.1_014471m.g	765	gi|643721543|gb|KDP31626.1|	hypothetical protein JCGZ_14851 [Jatropha curcas]	0.89	_	_	_	GO:0006544;GO:0006564;GO:0051287;GO:0006566;GO:0055114;GO:0004617	3694.estExt_Genewise1_v1.C_410478	SubName: Full=Putative uncharacterized protein;	0.864	COG0111	KOG0069	_	None	_
cassava4.1_009476m.g	1371	gi|255560834|ref|XP_002521430.1|	ARF GTPase activator, putative [Ricinus communis]	0.77	gi|75262642|sp|Q9FL69.1|AGD5_ARATH	RecName: Full=Probable ADP-ribosylation factor GTPase-activating protein AGD5; Short=ARF GAP AGD5; AltName: Full=Protein ARF-GAP DOMAIN 5; Short=AtAGD5; AltName: Fu	0.68	GO:0046872;GO:0043087	29760.GSVIVG00027600001	SubName: Full=Chromosome chr19 scaffold_4, whole genome shotgun sequence;	0.9897	COG5347	_	_	K12486	SMAP
cassava4.1_032565m.g	1518	gi|255564478|ref|XP_002523235.1|	cytochrome P450, putative [Ricinus communis]	0.83	gi|13878379|sp|Q9LIP6.1|C71BV_ARATH	RecName: Full=Cytochrome P450 71B34 [Arabidopsis thaliana]	0.74	GO:0047085;GO:0020037;GO:0005506;GO:0006570;GO:0055114;GO:0050592	29760.GSVIVG00030737001	SubName: Full=Chromosome chr1 scaffold_5, whole genome shotgun sequence;	0.8333	COG2124	KOG0156	_	None	_
cassava4.1_017232m.g	658	gi|643704032|gb|KDP21096.1|	hypothetical protein JCGZ_21567 [Jatropha curcas]	0.96	gi|75265385|sp|Q9S7R3.1|LSH10_ARATH	RecName: Full=Protein LIGHT-DEPENDENT SHORT HYPOCOTYLS 10; AltName: Full=Protein ORGAN BOUNDARY 10 [Arabidopsis thaliana]	0.93	_	_	_	_	_	_	_	None	_
cassava4.1_016453m.g	895	gi|255542002|ref|XP_002512065.1|	SP1L, putative [Ricinus SP1L, putative [Ricinus communis]	0.9	gi|391359333|sp|B3H4F1.1|SP1L1_ARATH	RecName: Full=Protein SPIRAL1-like 1 [Arabidopsis thaliana]	0.79	_	3694.grail3.0010026002	SubName: Full=Putative uncharacterized protein;	0.8761	_	_	NOG252783	K18635	SPR1
cassava4.1_020536m.g	995	gi|643711795|gb|KDP25223.1|	hypothetical protein JCGZ_20379 [Jatropha curcas]	0.82	_	_	_	_	_	_	_	_	_	_	None	_
cassava4.1_006580m.g	1648	gi|255567088|ref|XP_002524526.1|	conserved hypothetical protein [Ricinus communis]	0.89	_	_	_	_	3694.estExt_fgenesh4_pg.C_LG_XI0860	hypothetical protein	0.8791	_	_	NOG297520	None	_
cassava4.1_031382m.g	1479	gi|643710314|gb|KDP24521.1|	hypothetical protein JCGZ_25085 [Jatropha curcas]	0.97	gi|75333858|sp|Q9FHD7.1|Y5126_ARATH	RecName: Full=Probable serine/threonine-protein kinase At5g41260 [Arabidopsis thaliana]	0.82	GO:0005524;GO:0004672;GO:0006468;GO:0005886	3694.estExt_fgenesh4_pg.C_LG_VI0748	hypothetical protein	0.9857	COG0515	KOG1187	_	None	_
cassava4.1_014330m.g	1082	gi|12084588|pdb|1DWO|A	Chain A, Crystal Structure Of Hydroxynitrile Lyase From Manihot Esculenta In Complex With Substrates Acetone And Chloroacetone:implications For The Mechanism Of Cyanogenesis gi	1	gi|1708279|sp|P52705.3|HNL_MANES	RecName: Full=(S)-hydroxynitrile lyase; AltName: Full=(S)-acetone-cyanohydrin lyase; AltName: Full=Oxynitrilase [Manihot esculenta]	1	GO:0052891;GO:0008152;GO:0052892	_	_	_	_	_	_	None	_
cassava4.1_010636m.g	1207	gi|643741835|gb|KDP47183.1|	hypothetical protein JCGZ_25692 [Jatropha curcas]	0.85	gi|75220747|sp|Q39224.1|SRG1_ARATH	RecName: Full=Protein SRG1; Short=AtSRG1; AltName: Full=Protein SENESCENCE-RELATED GENE 1 [Arabidopsis thaliana]	0.78	GO:0016706;GO:0055114	3694.estExt_fgenesh4_pm.C_LG_I1193	hypothetical protein	0.8381	COG3491	KOG0143	_	None	_
cassava4.1_034179m.g	627	gi|643712190|gb|KDP25618.1|	hypothetical protein JCGZ_20774 [Jatropha curcas]	0.84	_	_	_	GO:0008152	_	_	_	_	_	_	None	_
cassava4.1_022737m.g	1278	gi|566209854|ref|XP_002323569.2|	hypothetical protein POPTR_0016s12140g [Populus trichocarpa]	0.82	gi|223635837|sp|P0C8Q4.1|Y4990_ARATH	RecName: Full=Uncharacterized protein At4g19900 [Arabidopsis thaliana]	0.52	GO:0001575;GO:0005795;GO:0050512	29760.GSVIVG00021487001	SubName: Full=Chromosome chr8 scaffold_23, whole genome shotgun sequence;	0.7718	_	KOG1928	_	K01988	A4GALT
cassava4.1_034058m.g	468	gi|566148234|ref|XP_002299484.2|	hypothetical protein POPTR_0001s10440g [Populus trichocarpa]	0.7	_	_	_	_	_	_	_	_	_	_	None	_
cassava4.1_016203m.g	967	gi|643706854|gb|KDP22743.1|	hypothetical protein JCGZ_02402 [Jatropha curcas]	0.96	gi|75318706|sp|O80852.1|GSTF9_ARATH	RecName: Full=Glutathione S-transferase F9; Short=AtGSTF9; AltName: Full=AtGSTF7; AltName: Full=GST class-phi member 9 [Arabidopsis thaliana]	0.82	GO:0004364;GO:0006749;GO:0006803	29760.GSVIVG00018860001	SubName: Full=Chromosome chr12 scaffold_18, whole genome shotgun sequence;	0.8726	COG0625	KOG0867	_	K00799	GST, gst
cassava4.1_028965m.g	1380	gi|643722212|gb|KDP32091.1|	hypothetical protein JCGZ_12552 [Jatropha curcas]	0.88	gi|46576210|sp|O81007.1|GT7_ARATH	RecName: Full=Putative glycosyltransferase 7; Short=AtGT7 [Arabidopsis thaliana]	0.81	GO:0005768;GO:0008152;GO:0016758;GO:0016021;GO:0005802	3694.grail3.0126002201	hypothetical protein	0.881	_	KOG4748	_	None	_
cassava4.1_009402m.g	1465	gi|643701013|gb|KDP20327.1|	hypothetical protein JCGZ_06413 [Jatropha curcas]	0.99	gi|12229618|sp|Q9ZRR8.1|CHS1_CASGL	RecName: Full=Chalcone synthase; AltName: Full=Naringenin-chalcone synthase	0.98	GO:0009058;GO:0016747	29760.GSVIVG00006341001	SubName: Full=Chalcone synthase (Putative uncharacterized protein) (Chromosome undetermined [...]	0.9681	COG3424	_	_	K00660	CHS
cassava4.1_004650m.g	2036	gi|643731838|gb|KDP39030.1|	hypothetical protein JCGZ_00787 [Jatropha curcas]	0.91	gi|73620050|sp|Q69VG1.1|CIGR1_ORYSJ	RecName: Full=Chitin-inducible gibberellin-responsive protein 1 [Oryza sativa Japonica Group]	0.84	GO:0006355	3694.estExt_Genewise1_v1.C_LG_XIII2678	GRAS family transcription factor	0.8528	_	_	NOG246000	None	_
cassava4.1_018808m.g	561	_	_	_	_	_	_	_	_	_	_	_	_	_	None	_
cassava4.1_004252m.g	2050	gi|255540951|ref|XP_002511540.1|	calmodulin binding protein, putative [Ricinus communis]	0.77	gi|75153700|sp|Q8L4D8.1|IQD31_ARATH	RecName: Full=Protein IQ-DOMAIN 31 [Arabidopsis thaliana]	0.61	_	_	_	_	_	_	_	None	_
cassava4.1_006935m.g	1570	gi|255567094|ref|XP_002524529.1|	conserved hypothetical protein [Ricinus communis]	0.9	_	_	_	_	3694.estExt_Genewise1_v1.C_LG_XI3489	hypothetical protein	0.8769	_	_	NOG249222	None	_
cassava4.1_017828m.g	612	gi|255567021|ref|XP_002524493.1|	conserved hypothetical protein [Ricinus communis]	0.83	_	_	_	GO:0009506	3694.eugene3.00060571	hypothetical protein	0.8272	_	_	NOG258667;NOG253579	None	_
cassava4.1_011740m.g	984	gi|643710450|gb|KDP24592.1|	hypothetical protein JCGZ_25508 [Jatropha curcas]	0.88	gi|464367|sp|Q05091.1|PGIP_PYRCO	RecName: Full=Polygalacturonase inhibitor; AltName: Full=Polygalacturonase-inhibiting protein; Short=PGIG; Flags: Precursor [Pyrus communis]	0.85	GO:0032440;GO:0016310;GO:0090353;GO:0009505;GO:0009506;GO:0016301;GO:0005794;GO:0043086;GO:0055114	3694.eugene3.01520027	hypothetical protein	0.8738	COG4886	KOG0619	_	None	_
cassava4.1_016526m.g	847	gi|643721955|gb|KDP31834.1|	hypothetical protein JCGZ_12295 [Jatropha curcas]	0.96	gi|75212080|sp|Q9SVL6.1|CRPM2_ARATH	RecName: Full=Cold-regulated 413 plasma membrane protein 2; Short=AtCOR413-PM2 [Arabidopsis thaliana]	0.86	_	3694.estExt_Genewise1_v1.C_LG_VII3243	hypothetical protein	0.9212	_	_	NOG222819	None	_
cassava4.1_020152m.g	474	gi|255566963|ref|XP_002524464.1|	conserved hypothetical protein [Ricinus communis]	0.77	_	_	_	_	_	_	_	_	_	_	None	_
cassava4.1_014671m.g	932	gi|224142339|ref|XP_002324516.1|	glutamine amidotransferase class-I domain-containing family protein [Populus trichocarpa]	0.92	_	_	_	GO:0006541;GO:0006749;GO:0006508;GO:0005829;GO:0016740;GO:0034722;GO:0019760	3694.eugene3.00180919	hypothetical protein	0.919	COG0518	KOG3179	_	None	_
cassava4.1_032740m.g	594	gi|659131805|ref|XP_008465865.1|	PREDICTED: remorin [Cucumis melo]	0.87	gi|34925093|sp|P93788.1|REMO_SOLTU	RecName: Full=Remorin; AltName: Full=pp34 [Solanum tuberosum]	0.76	_	3694.estExt_fgenesh4_pm.C_LG_XV0452	hypothetical protein	0.797	_	_	NOG294753	None	_
cassava4.1_018738m.g	1167	gi|255590302|ref|XP_002535232.1|	metal ion binding protein, putative [Ricinus communis]	0.93	_	_	_	GO:0046872;GO:0030001	3694.estExt_Genewise1_v1.C_LG_IV3991	SubName: Full=Putative uncharacterized protein;	0.9677	_	KOG1603	_	None	_
cassava4.1_021183m.g	870	gi|567906911|ref|XP_006445769.1|	hypothetical protein CICLE_v10016149mg [Citrus clementina]	0.81	gi|75337884|sp|Q9SYT0.1|ANXD1_ARATH	RecName: Full=Annexin D1; AltName: Full=AnnAt1; AltName: Full=Annexin A1 [Arabidopsis thaliana]	0.83	GO:0070588;GO:0048046;GO:0005544;GO:0005524;GO:0009414;GO:0055114;GO:0006804;GO:0005829;GO:0005507;GO:0071435;GO:0009651;GO:0008270;GO:0005739;GO:0005886;GO:0009506;GO:0009409;GO:0042803;GO:0009579;GO:0009408;GO:0009737;GO:0005774;GO:0006979;GO:0046686;GO:0005618;GO:0005509;GO:0004601;GO:0009570	3694.grail3.0003082501	SubName: Full=Putative uncharacterized protein;	0.8683	_	KOG0819	_	None	_
cassava4.1_026260m.g	450	gi|255563138|ref|XP_002522573.1|	copper ion binding protein, putative [Ricinus communis]	0.9	_	_	_	GO:0046872;GO:0030001	3694.fgenesh4_pg.C_LG_XI000803	hypothetical protein	0.8707	_	KOG1603	_	None	_
cassava4.1_008713m.g	1490	gi|255568914|ref|XP_002525427.1|	glutamate dehydrogenase, putative [Ricinus communis]	0.98	gi|12229807|sp|Q43314.1|DHE1_ARATH	RecName: Full=Glutamate dehydrogenase 1; Short=GDH 1 [Arabidopsis thaliana]	0.97	GO:0006520;GO:0006118;GO:0016639;GO:0055114	3694.eugene3.00130573	glutamate dehydrogenase (NAD(P)+) (EC:1.4.1.3)	0.9757	COG0334	KOG2250	_	K00261	GLUD1_2, gdhA
cassava4.1_004463m.g	1725	gi|255583640|ref|XP_002532575.1|	multicopper oxidase, putative [Ricinus communis]	0.95	gi|38258655|sp|Q9SU40.1|SKU5_ARATH	RecName: Full=Monocopper oxidase-like protein SKU5; AltName: Full=Skewed roots; Flags: Precursor [Arabidopsis thaliana]	0.9	GO:0019852;GO:0048046;GO:0009506;GO:0006118;GO:0055114;GO:0009932;GO:0005774;GO:0009505;GO:0005507;GO:0046658;GO:0008447	3694.estExt_fgenesh4_pg.C_LG_III0903	hypothetical protein	0.9383	COG2132	KOG1263	_	None	_
cassava4.1_007617m.g	1560	gi|643741006|gb|KDP46576.1|	hypothetical protein JCGZ_08548 [Jatropha curcas]	0.99	gi|8928412|sp|Q40106.1|TBB2_LUPAL	RecName: Full=Tubulin beta-2 chain; AltName: Full=Beta-2-tubulin	0.99	GO:0016020;GO:0005874;GO:0006184;GO:0005200;GO:0003924;GO:0051258;GO:0005794;GO:0009651;GO:0005525;GO:0007017	29760.GSVIVG00009147001	SubName: Full=Chromosome undetermined scaffold_222, whole genome shotgun sequence;; Tubulin [...]	0.9953	COG5023	KOG1375	_	K07375	TUBB
cassava4.1_014480m.g	971	gi|255581099|ref|XP_002531364.1|	Zeamatin precursor, putative [Ricinus communis]	0.9	gi|2501182|sp|Q41350.1|OLP1_SOLLC	RecName: Full=Osmotin-like protein; Flags: Precursor [Solanum lycopersicum]	0.86	_	3694.estExt_Genewise1_v1.C_LG_I1344	SubName: Full=Putative uncharacterized protein;	0.8724	_	_	NOG296339	None	_
cassava4.1_011153m.g	1352	gi|496474762|gb|AGL44407.1|	calcineurin-like phosphoesterase [Manihot esculenta]	1	gi|75274605|sp|Q9SCX8.1|PPA17_ARATH	RecName: Full=Purple acid phosphatase 17; AltName: Full=Acid phosphatase type 5; AltName: Full=Peroxidase; Flags: Precursor [Arabidopsis thaliana]	0.83	GO:0019497;GO:0006771;GO:0030643;GO:0003993;GO:0016311;GO:0042542	3694.fgenesh4_pm.C_LG_XII000013	hypothetical protein	0.8442	COG1409	KOG2679	_	K14379	ACP5
cassava4.1_030532m.g	246	gi|643712188|gb|KDP25616.1|	hypothetical protein JCGZ_20772 [Jatropha curcas]	0.89	gi|112717|sp|P17407.1|21KD_DAUCA	RecName: Full=21 kDa protein; AltName: Full=1.2 protein; Flags: Precursor	0.81	GO:0005982;GO:0004857;GO:0043086;GO:0005985;GO:0030599	_	_	_	_	_	_	None	_
cassava4.1_014272m.g	1270	gi|255584757|ref|XP_002533097.1|	Alpha-expansin 4 precursor, putative [Ricinus communis]	0.97	gi|20138158|sp|O48818.1|EXPA4_ARATH	RecName: Full=Expansin-A4; Short=AtEXPA4; AltName: Full=Alpha-expansin-4; Short=At-EXP4; Short=AtEx4; AltName: Full=Ath-ExpAlpha-1.6; Flags: Precursor [Arabidopsis	0.94	GO:0016020;GO:0009664;GO:0005618;GO:0005576	3694.estExt_Genewise1_v1.C_LG_I1253	SubName: Full=Putative uncharacterized protein;	0.958	_	_	NOG298661	None	_
cassava4.1_031011m.g	699	gi|643705198|gb|KDP21815.1|	hypothetical protein JCGZ_00602 [Jatropha curcas]	0.92	_	_	_	_	3694.gw1.28.1110.1	hypothetical protein	0.799	_	_	NOG245508	None	_
cassava4.1_000345m.g	3885	gi|255548257|ref|XP_002515185.1|	multidrug resistance protein 1, 2, putative [Ricinus communis]	0.93	gi|75318687|sp|O80725.1|AB4B_ARATH	RecName: Full=ABC transporter B family member 4; Short=ABC transporter ABCB.4; Short=AtABCB4; AltName: Full=Multidrug resistance protein 4; AltName: Full=P-glycopro	0.87	GO:0005524;GO:0006200;GO:0016021;GO:0008559;GO:0035435;GO:0042908;GO:0006855;GO:0015415	3694.estExt_fgenesh4_pm.C_LG_XIV0249	multidrug/pheromone exporter, MDR family, ABC transporter family	0.9203	COG1132	KOG0055	_	K05658	ABCB1
cassava4.1_018360m.g	453	gi|643703954|gb|KDP21018.1|	hypothetical protein JCGZ_21489 [Jatropha curcas]	0.84	gi|75204928|sp|Q9SGP6.1|GRXC9_ARATH	RecName: Full=Glutaredoxin-C9; Short=AtGrxC9; AltName: Full=Protein ROXY 19 [Arabidopsis thaliana]	0.67	GO:0015035;GO:0009055;GO:0006118;GO:0055114;GO:0045454	3694.eugene3.01870005	glutaredoxin C9	0.8142	_	KOG1752	_	K03676	grxC, GLRX, GLRX2
cassava4.1_012800m.g	1448	gi|643708759|gb|KDP23675.1|	hypothetical protein JCGZ_23508 [Jatropha curcas]	0.88	gi|30580400|sp|Q9FUY2.2|LEUNG_ARATH	RecName: Full=Transcriptional corepressor LEUNIG [Arabidopsis thaliana]	0.8	_	29760.GSVIVG00032588001	SubName: Full=Chromosome chr4 scaffold_6, whole genome shotgun sequence;	0.8364	COG2319	_	_	None	_
cassava4.1_006634m.g	1970	gi|255542070|ref|XP_002512099.1|	UDP-glucose 6-dehydrogenase, putative [Ricinus communis]	0.97	gi|6136119|sp|Q96558.1|UGDH1_SOYBN	RecName: Full=UDP-glucose 6-dehydrogenase 1; Short=UDP-Glc dehydrogenase 1; Short=UDP-GlcDH 1; Short=UDPGDH 1; AltName: Full=Gm-UGD1 [Glycine max]	0.96	GO:0005982;GO:0003979;GO:0005985;GO:0051287;GO:0055114;GO:0009117	4558.Sb01g007580.2	SubName: Full=Putative UDP-glucose dehydrogenase; Flags: Fragment;	0.9615	COG1004	KOG2666	_	K00012	UGDH, ugd
cassava4.1_030555m.g	1314	gi|643726717|gb|KDP35365.1|	hypothetical protein JCGZ_10349 [Jatropha curcas]	0.85	gi|75338636|sp|Q9XID3.1|Y1343_ARATH	RecName: Full=G-type lectin S-receptor-like serine/threonine-protein kinase At1g34300; Flags: Precursor [Arabidopsis thaliana]	0.6	GO:0016310;GO:0004674;GO:0000166;GO:0009069	3694.gw1.XVIII.2706.1	hypothetical protein	0.8847	COG0515	KOG1187	_	K04730	IRAK1
cassava4.1_007408m.g	1512	gi|643734905|gb|KDP41575.1|	hypothetical protein JCGZ_15982 [Jatropha curcas]	0.95	_	_	_	GO:0016021	29760.GSVIVG00015000001	SubName: Full=Chromosome chr18 scaffold_1, whole genome shotgun sequence;	0.9178	COG0814	KOG1305	_	K14207	SLC38A2, SNAT2
cassava4.1_028120m.g	927	gi|590618836|ref|XP_007024153.1|	Serine/threonine-protein kinase PBS1, putative [Theobroma cacao]	0.88	gi|313118276|sp|Q9LW83.2|CE101_ARATH	RecName: Full=G-type lectin S-receptor-like serine/threonine-protein kinase CES101; AltName: Full=Protein CALLUS EXPRESSION OF RBCS 101; Flags: Precursor [Arabido	0.76	GO:0004674;GO:0005524;GO:0009069;GO:0006468	29760.GSVIVG00034406001	SubName: Full=Chromosome chr9 scaffold_7, whole genome shotgun sequence;	0.8449	COG0515	KOG1187	_	None	_
cassava4.1_031139m.g	1785	gi|255567973|ref|XP_002524964.1|	heat shock protein 70 (HSP70)-interacting protein, putative [Ricinus communis]	0.88	_	_	_	GO:0006950	3694.eugene3.00030575	hypothetical protein	0.9271	_	KOG4234	NOG277929	None	_
cassava4.1_028402m.g	972	gi|643703783|gb|KDP20847.1|	hypothetical protein JCGZ_21318 [Jatropha curcas]	0.86	gi|75318808|sp|O81905.1|SD18_ARATH	RecName: Full=Receptor-like serine/threonine-protein kinase SD1-8; AltName: Full=Arabidopsis thaliana receptor kinase 3; AltName: Full=S-domain-1 (SD1) receptor kin	0.79	_	29760.GSVIVG00009975001	SubName: Full=Chromosome undetermined scaffold_1741, whole genome shotgun sequence; Flags: F [...]	0.851	COG0515	KOG1187	_	None	_
cassava4.1_010544m.g	1405	gi|566166087|ref|XP_006384278.1|	hypothetical protein POPTR_0004s11300g [Populus trichocarpa]	0.73	gi|116242600|sp|P02535.3|K1C10_MOUSE	RecName: Full=Keratin, type I cytoskeletal 10; AltName: Full=56 kDa cytokeratin; AltName: Full=Cytokeratin-10; Short=CK-10; AltName: Full=Keratin, type I cytoskel	0.48	_	_	_	_	_	_	_	None	_
cassava4.1_011793m.g	1057	gi|643734109|gb|KDP40952.1|	hypothetical protein JCGZ_24951 [Jatropha curcas]	0.94	gi|75313179|sp|Q9SB52.1|PUMP4_ARATH	RecName: Full=Mitochondrial uncoupling protein 4; Short=AtPUMP4; AltName: Full=Mitochondrial dicarboxylate carrier 2 [Arabidopsis thaliana]	0.82	GO:0016021;GO:0031966;GO:0006839	3694.eugene3.00170087	hypothetical protein	0.9348	_	KOG0759	_	K15104	SLC25A11, OGC
cassava4.1_031258m.g	270	gi|255542255|ref|XP_002512191.1|	conserved hypothetical protein [Ricinus communis]	0.86	_	_	_	_	3694.gw1.IX.4442.1	hypothetical protein	0.8714	_	_	NOG229229	None	_
cassava4.1_034144m.g	1260	gi|643729011|gb|KDP36948.1|	hypothetical protein JCGZ_08239 [Jatropha curcas]	0.96	_	_	_	GO:0008168;GO:0032259	3694.grail3.0002064101	hypothetical protein	0.9242	_	KOG0890	_	None	_
cassava4.1_002669m.g	2124	gi|643724585|gb|KDP33786.1|	hypothetical protein JCGZ_07357 [Jatropha curcas]	0.9	gi|332278204|sp|Q9M1S8.3|GCP2_ARATH	RecName: Full=Probable glutamate carboxypeptidase 2; AltName: Full=Probable glutamate carboxypeptidase II [Arabidopsis thaliana]	0.66	GO:0006508;GO:0008233	3694.gw1.VI.693.1	hypothetical protein	0.8883	_	KOG2195	_	K01301	E3.4.17.21
cassava4.1_006449m.g	1745	gi|643739898|gb|KDP45584.1|	hypothetical protein JCGZ_17191 [Jatropha curcas]	0.94	gi|75169715|sp|Q9C9H5.1|GUN9_ARATH	RecName: Full=Endoglucanase 9; AltName: Full=Cellulase 3; Short=AtCEL3; AltName: Full=Endo-1,4-beta glucanase 9; Flags: Precursor [Arabidopsis thaliana]	0.87	GO:0005982;GO:0005985;GO:0008810	3694.fgenesh4_pm.C_scaffold_125000001	hypothetical protein	0.9262	_	_	NOG240932	None	_
cassava4.1_018056m.g	963	gi|255549946|ref|XP_002516024.1|	30S ribosomal protein S17, putative [Ricinus communis]	0.88	gi|133815|sp|P16180.1|RR17_ARATH	RecName: Full=30S ribosomal protein S17, chloroplastic; AltName: Full=CS17; Flags: Precursor [Arabidopsis thaliana]	0.79	GO:0005840;GO:0042254;GO:0032544;GO:0003735;GO:0009941;GO:0009534;GO:0009570	3694.estExt_Genewise1_v1.C_LG_I0230	hypothetical protein	0.8986	COG0186	KOG1740	_	K02961	RP-S17, MRPS17, rpsQ
cassava4.1_034427m.g	999	gi|643736803|gb|KDP43074.1|	hypothetical protein JCGZ_25260 [Jatropha curcas]	0.91	_	_	_	_	3694.estExt_Genewise1_v1.C_LG_V0127	hypothetical protein	0.858	_	_	NOG273732;NOG235816	None	_
cassava4.1_005668m.g	1757	gi|643721070|gb|KDP31334.1|	hypothetical protein JCGZ_11710 [Jatropha curcas]	0.88	gi|27151498|sp|Q9SBQ9.1|F3PH_PETHY	RecName: Full=Flavonoid 3'-monooxygenase; AltName: Full=Cytochrome P450 75B2; AltName: Full=Flavonoid 3'-hydroxylase	0.83	GO:0016705;GO:0020037;GO:0005506;GO:0004497;GO:0055114	3694.estExt_fgenesh4_pg.C_LG_XIII0337	flavonoid 3'-hydroxylase (EC:1.14.13.21)	0.8704	COG2124	KOG0156	_	K05280	E1.14.13.21
cassava4.1_011768m.g	1130	gi|643712616|gb|KDP25855.1|	hypothetical protein JCGZ_22885 [Jatropha curcas]	0.94	gi|25453190|sp|O23044.1|PER3_ARATH	RecName: Full=Peroxidase 3; Short=Atperox P3; AltName: Full=ATPRC; AltName: Full=RCI3A; AltName: Full=Rare cold-inducible protein; Flags: Precursor [Arabidopsis tha	0.87	GO:0006804;GO:0006979;GO:0046872;GO:0020037;GO:0004601;GO:0005576;GO:0055114	3694.estExt_Genewise1_v1.C_LG_VII1054	hypothetical protein	0.8941	_	_	NOG238672	K00430	E1.11.1.7
cassava4.1_010991m.g	1281	gi|495025495|gb|AGL39677.1|	NAC transcription factor 021 [Jatropha curcas]	0.85	gi|75163205|sp|Q93VY3.1|NAC72_ARATH	RecName: Full=NAC domain-containing protein 72; Short=ANAC072; AltName: Full=Protein RESPONSIVE TO DESICCATION 26 [Arabidopsis thaliana]	0.88	GO:0003677;GO:0006355	3694.estExt_Genewise1_v1.C_LG_XI3994	SubName: Full=Putative uncharacterized protein;	0.8949	_	_	NOG248045;NOG267681	None	_
cassava4.1_034402m.g	2067	gi|255562852|ref|XP_002522431.1|	conserved hypothetical protein [Ricinus communis]	0.8	_	_	_	GO:0005840;GO:0042254;GO:0006412;GO:0003735	_	_	_	_	_	_	None	_
cassava4.1_010704m.g	1147	gi|643721932|gb|KDP31811.1|	hypothetical protein JCGZ_12272 [Jatropha curcas]	0.83	gi|123911121|sp|Q08BI9.1|MCU_DANRE	RecName: Full=Calcium uniporter protein, mitochondrial; AltName: Full=Coiled-coil domain-containing protein 109A	0.6	_	3694.gw1.VII.3324.1	hypothetical protein	0.7802	_	KOG2966	_	None	_
cassava4.1_013318m.g	1176	gi|643703917|gb|KDP20981.1|	hypothetical protein JCGZ_21452 [Jatropha curcas]	0.75	_	_	_	_	3694.grail3.0046017801	SubName: Full=Putative uncharacterized protein;	0.7671	_	_	NOG251981	None	_
cassava4.1_016411m.g	816	gi|255551453|ref|XP_002516772.1|	Photosystem I reaction center subunit II, chloroplast precursor, putative [Ricinus communis]	0.95	gi|417544|sp|P32869.1|PSAD_CUCSA	RecName: Full=Photosystem I reaction center subunit II, chloroplastic; AltName: Full=PS I subunit 5; AltName: Full=Photosystem I 20 kDa subunit; Short=PSI-D; Flags: P	0.85	GO:0010287;GO:0009538;GO:0009941;GO:0009534;GO:0015979	3694.eugene3.00081422	SubName: Full=Putative uncharacterized protein;	0.902	_	_	NOG06294	K02692	psaD
cassava4.1_017228m.g	801	gi|255539435|ref|XP_002510782.1|	conserved hypothetical protein [Ricinus communis]	0.85	_	_	_	_	3694.eugene3.00121130	hypothetical protein	0.8352	_	_	NOG285522	None	_
cassava4.1_000869m.g	3221	gi|255540059|ref|XP_002511094.1|	lysosomal alpha-mannosidase, putative [Ricinus communis]	0.92	gi|550544316|sp|Q29451.4|MA2B1_BOVIN	RecName: Full=Lysosomal alpha-mannosidase; Short=Laman; AltName: Full=Lysosomal acid alpha-mannosidase; AltName: Full=Mannosidase alpha class 2B member 1; AltName	0.62	GO:0006013;GO:0030246;GO:0008270;GO:0004559	3694.estExt_fgenesh4_pg.C_LG_II2363	SubName: Full=Putative uncharacterized protein;	0.8342	_	KOG1959	_	K01191	E3.2.1.24
cassava4.1_002520m.g	2169	gi|255561773|ref|XP_002521896.1|	Potassium transporter, putative [Ricinus communis]	0.93	gi|82592899|sp|Q67UC7.2|HAK17_ORYSJ	RecName: Full=Probable potassium transporter 17; AltName: Full=OsHAK17 [Oryza sativa Japonica Group]	0.82	GO:0016021;GO:0071805;GO:0015079	3694.gw1.VIII.1926.1	hypothetical protein	0.9433	COG3158	_	_	K03549	kup
cassava4.1_028076m.g	1503	gi|255569414|ref|XP_002525674.1|	conserved hypothetical protein [Ricinus communis]	0.86	gi|55584038|sp|Q8LFV3.2|CDF3_ARATH	RecName: Full=Cyclic dof factor 3; AltName: Full=Dof zinc finger protein DOF3.3; Short=AtDOF3.3; AltName: Full=H-protein promoter-binding factor 2a [Arabidopsis tha	0.64	GO:0003677;GO:0006355	3694.eugene3.00130645	hypothetical protein	0.7824	_	_	NOG254532	None	_
cassava4.1_006652m.g	1469	gi|255548267|ref|XP_002515190.1|	conserved hypothetical protein [Ricinus communis]	0.93	_	_	_	_	29760.GSVIVG00028246001	SubName: Full=Chromosome chr7 scaffold_42, whole genome shotgun sequence;	0.9191	_	_	NOG279469	None	_
cassava4.1_027407m.g	774	gi|255581699|ref|XP_002531652.1|	conserved hypothetical protein [Ricinus communis]	0.7	_	_	_	_	_	_	_	_	_	_	None	_
cassava4.1_011077m.g	1057	gi|643718035|gb|KDP29391.1|	hypothetical protein JCGZ_18312 [Jatropha curcas]	0.75	_	_	_	_	_	_	_	_	_	_	None	_
cassava4.1_009827m.g	1131	gi|255578874|ref|XP_002530291.1|	ubiquitin-protein ligase, putative [Ricinus communis]	0.97	gi|75171261|sp|Q9FKJ0.1|FK132_ARATH	RecName: Full=F-box/kelch-repeat protein At5g60570 [Arabidopsis thaliana]	0.85	GO:0008152;GO:0016874	3702.AT5G60570.1-P	kelch repeat-containing F-box family protein; kelch repeat-containing F-box family protein; [...]	0.8533	_	KOG1072	_	None	_
cassava4.1_024453m.g	348	gi|643725024|gb|KDP34225.1|	hypothetical protein JCGZ_07796 [Jatropha curcas]	0.69	_	_	_	_	_	_	_	_	_	_	None	_
cassava4.1_000986m.g	3063	gi|590586391|ref|XP_007015693.1|	Leucine-rich repeat protein kinase family protein [Theobroma cacao]	0.78	gi|1174718|sp|P43298.1|TMK1_ARATH	RecName: Full=Probable receptor protein kinase TMK1; Flags: Precursor [Arabidopsis thaliana]	0.78	GO:0016020;GO:0016310;GO:0000166;GO:0004672	3694.fgenesh4_pg.C_LG_VI001038	hypothetical protein	0.9605	COG4886;COG0515	KOG0619;KOG1187	_	None	_
cassava4.1_031696m.g	1629	gi|590668458|ref|XP_007037499.1|	C2H2-like zinc finger protein, putative [Theobroma cacao]	0.79	gi|75337225|sp|Q9SHD0.1|ZAT4_ARATH	RecName: Full=Zinc finger protein ZAT4 [Arabidopsis thaliana]	0.6	_	_	_	_	_	_	_	None	_
cassava4.1_018389m.g	689	gi|590679090|ref|XP_007040482.1|	Uncharacterized protein isoform 1 [Theobroma cacao]	0.56	_	_	_	_	_	_	_	_	_	_	None	_
cassava4.1_000255m.g	4615	gi|255572793|ref|XP_002527329.1|	ATP-binding cassette transporter, putative [Ricinus communis]	0.9	gi|75326590|sp|Q76CU2.1|PDR1_TOBAC	RecName: Full=Pleiotropic drug resistance protein 1; AltName: Full=NtPDR1 [Nicotiana tabacum]	0.87	GO:0016020;GO:1902047;GO:0015748;GO:0005524;GO:0015416;GO:0006200;GO:0015417;GO:0015716	3694.eugene3.00031524	hypothetical protein	0.9319	COG0842;COG1131	KOG0065	_	None	_
cassava4.1_027462m.g	528	gi|643708860|gb|KDP23776.1|	hypothetical protein JCGZ_23609 [Jatropha curcas]	0.63	_	_	_	_	_	_	_	_	_	_	None	_
cassava4.1_005238m.g	1825	gi|643736970|gb|KDP43176.1|	hypothetical protein JCGZ_22728 [Jatropha curcas]	0.93	gi|74858722|sp|Q55DL0.1|DPYS_DICDI	RecName: Full=Dihydropyrimidinase; Short=DHP; Short=DHPase; AltName: Full=Dihydropyrimidine amidohydrolase; AltName: Full=Hydantoinase [Dictyostelium discoideum]	0.68	GO:0043562;GO:0006212;GO:0005783;GO:0016812;GO:0005794	3694.estExt_Genewise1_v1.C_LG_IX3131	dihydropyrimidinase (EC:3.5.2.2)	0.9455	COG0044	KOG2584	_	K01464	DPYS, dht, hydA
cassava4.1_011605m.g	1328	gi|643716815|gb|KDP28441.1|	hypothetical protein JCGZ_14212 [Jatropha curcas]	0.63	_	_	_	_	_	_	_	_	_	_	None	_
cassava4.1_019824m.g	591	gi|407260761|gb|AFT91999.1|	stress responsive A/B barrel domain family protein [Populus tomentosa]	0.91	gi|73921138|sp|Q9FK81.1|Y5258_ARATH	RecName: Full=Uncharacterized protein At5g22580 [Arabidopsis thaliana]	0.72	GO:0009507	3694.estExt_Genewise1_v1.C_660086	annotation not avaliable	0.8906	_	_	NOG287381	None	_
cassava4.1_030963m.g	1794	gi|255570839|ref|XP_002526372.1|	Protein MLO, putative [Ricinus Protein MLO, putative [Ricinus communis]	0.83	gi|33112391|sp|Q94KB7.2|MLO6_ARATH	RecName: Full=MLO-like protein 6; Short=AtMlo6 [Arabidopsis thaliana]	0.78	GO:0006952;GO:0016021;GO:0005516;GO:0009607	29760.GSVIVG00024507001	SubName: Full=Chromosome chr6 scaffold_3, whole genome shotgun sequence;	0.8094	_	_	NOG273845;NOG242546	K08472	MLO
cassava4.1_010784m.g	1128	gi|643725215|gb|KDP34349.1|	hypothetical protein JCGZ_11232 [Jatropha curcas]	0.94	gi|334302898|sp|Q9FFC6.3|GDL78_ARATH	RecName: Full=GDSL esterase/lipase At5g22810; AltName: Full=Extracellular lipase At5g22810; Flags: Precursor [Arabidopsis thaliana]	0.84	GO:0016042;GO:0016298	3694.fgenesh4_pm.C_LG_IX000087	hypothetical protein	0.9525	COG3240	_	_	None	_
cassava4.1_010043m.g	1194	gi|255545674|ref|XP_002513897.1|	trehalose-6-phosphate synthase, putative [Ricinus communis]	0.91	gi|75116502|sp|Q67XC9.1|TPPD_ARATH	RecName: Full=Probable trehalose-phosphate phosphatase D; Short=AtTPPD; AltName: Full=Trehalose 6-phosphate phosphatase [Arabidopsis thaliana]	0.79	GO:0004805;GO:0005982;GO:0005992;GO:0005985;GO:0016311	3694.fgenesh4_pg.C_LG_V000859	hypothetical protein	0.9188	COG1877	KOG1050	_	K01087	otsB
cassava4.1_011509m.g	1149	gi|643723163|gb|KDP32768.1|	hypothetical protein JCGZ_12060 [Jatropha curcas]	0.89	gi|1706822|sp|Q07512.1|FLS_PETHY	RecName: Full=Flavonol synthase/flavanone 3-hydroxylase; Short=FLS	0.86	GO:0051555;GO:0009733;GO:0080167;GO:0009416;GO:0045431;GO:0055114	3694.eugene3.00020803	flavonol synthase 2	0.8855	COG3491	KOG0143	_	K05278	FLS
cassava4.1_023101m.g	951	gi|255582433|ref|XP_002532004.1|	Auxin-induced in root cultures protein 12 precursor, putative [Ricinus communis]	0.87	_	_	_	GO:0016021	3694.grail3.0012028301	hypothetical protein	0.763	_	KOG4293	_	None	_
cassava4.1_030030m.g	555	gi|643727808|gb|KDP36101.1|	hypothetical protein JCGZ_08745 [Jatropha curcas]	0.94	gi|28380149|sp|Q9ZSD4.1|SY121_ARATH	RecName: Full=Syntaxin-121; Short=AtSYP121; AltName: Full=Syntaxin-related protein At-Syr1 [Arabidopsis thaliana]	0.9	GO:0005484;GO:0072661;GO:0043069;GO:0010148;GO:0072660;GO:0016192;GO:0010363;GO:0051245;GO:0009863;GO:0005886;GO:0050832;GO:0043495;GO:0009506;GO:0009504;GO:0005802;GO:0009737;GO:0009867;GO:0010119	3694.fgenesh4_pm.C_LG_VI000460	hypothetical protein	0.94	COG5074	KOG0810	_	K08486	STX1B_2_3
cassava4.1_019579m.g	560	gi|643716682|gb|KDP28308.1|	hypothetical protein JCGZ_14079 [Jatropha curcas]	0.72	_	_	_	_	_	_	_	_	_	_	None	_
cassava4.1_003177m.g	2313	gi|255537421|ref|XP_002509777.1|	receptor kinase, putative [Ricinus communis]	0.93	gi|263430169|sp|C0LGH8.1|Y1634_ARATH	RecName: Full=Probable LRR receptor-like serine/threonine-protein kinase At1g63430; Flags: Precursor [Arabidopsis thaliana]	0.78	GO:0032440;GO:0005524;GO:0004672;GO:0016021;GO:0006468;GO:0055114	29760.GSVIVG00000392001	SubName: Full=Chromosome chr2 scaffold_105, whole genome shotgun sequence;	0.9617	_	KOG0619;KOG1187	_	None	_
cassava4.1_004111m.g	2082	gi|116008246|gb|ABJ51933.1|	sucrose transporter 1 [Hevea brasiliensis]	0.93	gi|549000|sp|Q03411.1|SUT_SPIOL	RecName: Full=Sucrose transport protein; AltName: Full=Sucrose permease; AltName: Full=Sucrose-proton symporter	0.82	GO:0055085;GO:0015770;GO:0005887;GO:0008515	3694.gw1.XIX.2155.1	sucrose proton symporter	0.9085	_	KOG0637	_	K15378	SLC45A1_2_4
cassava4.1_002581m.g	2151	gi|255587268|ref|XP_002534208.1|	conserved hypothetical protein [Ricinus communis]	0.92	gi|74866242|sp|Q8T1P1.2|Y3453_DICDI	RecName: Full=Uncharacterized protein DDB_G0273453/DDB_G0273565 [Dictyostelium discoideum]	0.74	_	3694.fgenesh4_pg.C_scaffold_66000265	hypothetical protein	0.9313	COG2074	_	_	None	_
cassava4.1_003224m.g	2243	gi|568822271|ref|XP_006465559.1|	PREDICTED: probable sulfate transporter 3.4-like [Citrus sinensis]	0.94	gi|37089876|sp|Q9LW86.1|SUT34_ARATH	RecName: Full=Probable sulfate transporter 3.4 [Arabidopsis thaliana]	0.89	GO:1902358;GO:0016021;GO:0008271	3694.estExt_fgenesh4_pg.C_LG_III0366	sulfate/bicarbonate/oxalate exchanger and transporter sat-1	0.9358	COG0659	KOG0236	_	K17471	SULTR3
cassava4.1_025646m.g	678	gi|283136102|gb|ADB11370.1|	tau class glutathione transferase GSTU44 [Populus trichocarpa]	0.86	gi|75334191|sp|Q9FQA3.1|GST23_MAIZE	RecName: Full=Glutathione transferase GST 23; AltName: Full=Glutathione transferase GST 36 [Zea mays]	0.63	GO:0004462;GO:0006090;GO:0005975;GO:0016740	3694.eugene3.00002586	hypothetical protein	0.8714	COG0625	KOG0406	_	K00799	GST, gst
cassava4.1_009295m.g	1525	gi|643735230|gb|KDP41871.1|	hypothetical protein JCGZ_26889 [Jatropha curcas]	0.98	gi|6166004|sp|P51075.2|CHSY_BETVE	RecName: Full=Chalcone synthase; AltName: Full=Naringenin-chalcone synthase	0.95	GO:0009058;GO:0016747	29760.GSVIVG00037969001	SubName: Full=Chromosome chr14 scaffold_9, whole genome shotgun sequence;; The primary produ [...]	0.952	COG3424	_	_	K00660	CHS
cassava4.1_010153m.g	1335	gi|595825457|ref|XP_007205409.1|	hypothetical protein PRUPE_ppa007605mg [Prunus persica]	0.93	gi|10720093|sp|Q9ZRF1.1|MTDH_FRAAN	RecName: Full=Probable mannitol dehydrogenase; AltName: Full=NAD-dependent mannitol dehydrogenase	0.87	GO:0008270;GO:0055114;GO:0016491	3694.grail3.0004034803	SubName: Full=Cinnamyl alcohol dehydrogenase;	0.9179	COG1064	KOG0023	_	K00083	E1.1.1.195
cassava4.1_009449m.g	1585	gi|643704393|gb|KDP21457.1|	hypothetical protein JCGZ_21928 [Jatropha curcas]	0.95	gi|75163809|sp|Q93ZQ3.1|PLP9_ARATH	RecName: Full=Probable inactive patatin-like protein 9; Short=AtPLP9; AltName: Full=Patatin-related phospholipase A IIIdelta; Short=pPLAIIId; AltName: Full=Phosphol	0.89	GO:0006629	3694.fgenesh4_pg.C_LG_II000497	hypothetical protein	0.9079	COG3621	KOG0513	_	None	_
cassava4.1_032659m.g	348	gi|590642566|ref|XP_007030553.1|	Pathogenesis-related protein P2 [Theobroma cacao]	0.94	gi|139698|sp|P09761.1|WIN1_SOLTU	RecName: Full=Wound-induced protein WIN1; Flags: Precursor [Solanum tuberosum]	0.86	GO:0050832;GO:0008061;GO:0042742	3694.eugene3.00130410	SubName: Full=Putative uncharacterized protein;	0.913	_	KOG4742	_	None	_
cassava4.1_014066m.g	1317	gi|643709739|gb|KDP24148.1|	hypothetical protein JCGZ_25805 [Jatropha curcas]	0.94	gi|20138391|sp|Q9M0I2.2|EXPB3_ARATH	RecName: Full=Expansin-B3; Short=At-EXPB3; Short=AtEXPB3; AltName: Full=Ath-ExpBeta-1.6; AltName: Full=Beta-expansin-3; Flags: Precursor [Arabidopsis thaliana]	0.9	GO:0019953;GO:0005576	3694.estExt_fgenesh4_pm.C_1200017	hypothetical protein	0.9701	_	_	NOG280057	None	_
cassava4.1_007502m.g	1713	gi|134035502|gb|ABO47739.1|	alpha-tubulin [Gossypium hirsutum]	1	gi|54036493|sp|Q6VAG0.1|TBA2_GOSHI	RecName: Full=Tubulin alpha-2 chain; AltName: Full=Alpha-2-tubulin	1	GO:0005874;GO:0006184;GO:0005200;GO:0005737;GO:0003924;GO:0051258;GO:0007017;GO:0005525	29760.GSVIVG00038615001	SubName: Full=Chromosome chr3 scaffold_95, whole genome shotgun sequence;; Tubulin is the ma [...]	0.9977	COG5023	KOG1376	_	K07374	TUBA
cassava4.1_018977m.g	526	gi|643703700|gb|KDP20764.1|	hypothetical protein JCGZ_21235 [Jatropha curcas]	0.9	gi|75278048|sp|O49710.1|HS154_ARATH	RecName: Full=15.4 kDa class V heat shock protein; AltName: Full=15.4 kDa heat shock protein; Short=AtHsp15.4 [Arabidopsis thaliana]	0.7	_	29760.GSVIVG00011498001	SubName: Full=Chromosome chr10 scaffold_312, whole genome shotgun sequence;	0.8088	_	KOG0710	_	K13993	HSP20
cassava4.1_001575m.g	3244	gi|643730707|gb|KDP38139.1|	hypothetical protein JCGZ_04782 [Jatropha curcas]	0.98	gi|172045841|sp|Q94AH8.2|TPS6_ARATH	RecName: Full=Alpha,alpha-trehalose-phosphate synthase [UDP-forming]	0.93	GO:0004805;GO:0005982;GO:0005992;GO:0003825;GO:0005985;GO:0016311	3694.grail3.0010065002	trehalose-phosphatase/synthase 6 (EC:2.4.1.15)	0.9591	COG0380;COG1877	KOG1050	_	K16055	TPS
cassava4.1_006313m.g	1479	gi|255571423|ref|XP_002526659.1|	transcription factor, putative [Ricinus communis]	0.76	gi|75159681|sp|Q8S4W7.1|GAI1_VITVI	RecName: Full=DELLA protein GAI1; AltName: Full=Gibberellic acid-insensitive mutant protein 1; AltName: Full=VvGAI1 [Vitis vinifera]	0.49	GO:0006355	_	_	_	_	_	_	None	_
cassava4.1_023024m.g	1128	gi|255553113|ref|XP_002517599.1|	ubiquitin-protein ligase, putative [Ricinus communis]	0.84	_	_	_	GO:0008152;GO:0016874	3694.fgenesh4_pg.C_LG_III000309	hypothetical protein	0.7875	_	_	NOG225866	None	_
cassava4.1_029721m.g	2160	gi|643703781|gb|KDP20845.1|	hypothetical protein JCGZ_21316 [Jatropha curcas]	0.8	gi|322510108|sp|Q9ZT07.3|RKS1_ARATH	RecName: Full=G-type lectin S-receptor-like serine/threonine-protein kinase RKS1; AltName: Full=Receptor-like protein kinase 1; Flags: Precursor [Arabidopsis thali	0.61	_	_	_	_	_	_	_	None	_
cassava4.1_002077m.g	2326	gi|643716114|gb|KDP27887.1|	hypothetical protein JCGZ_18967 [Jatropha curcas]	0.93	gi|75262458|sp|Q9FGY1.1|BXL1_ARATH	RecName: Full=Beta-D-xylosidase 1; Short=AtBXL1; AltName: Full=Alpha-L-arabinofuranosidase; Flags: Precursor [Arabidopsis thaliana]	0.85	GO:0008422;GO:0005975	3694.estExt_fgenesh4_pm.C_LG_X0551	hypothetical protein	0.9359	COG1472	_	_	None	_
cassava4.1_003819m.g	1943	gi|643713700|gb|KDP26365.1|	hypothetical protein JCGZ_17523 [Jatropha curcas]	0.94	gi|109940177|sp|Q9ZTS1.2|SYM_ORYSJ	RecName: Full=Probable methionine--tRNA ligase; AltName: Full=Methionyl-tRNA synthetase; Short=MetRS [Oryza sativa Japonica Group]	0.87	GO:0006555;GO:0005524;GO:0006431;GO:0004825;GO:0005737	29760.GSVIVG00038829001	SubName: Full=Chromosome chr5 scaffold_98, whole genome shotgun sequence;	0.8878	COG0143	KOG1247	_	K01874	MARS, metG
cassava4.1_000874m.g	3393	gi|567905180|ref|XP_006445078.1|	hypothetical protein CICLE_v10018672mg [Citrus clementina]	0.92	gi|75313542|sp|Q9SKR2.2|SYT1_ARATH	RecName: Full=Synaptotagmin-1; AltName: Full=NTMC2T1.1; AltName: Full=Synaptotagmin A [Arabidopsis thaliana]	0.5	_	29760.GSVIVG00000407001	SubName: Full=Chromosome chr2 scaffold_105, whole genome shotgun sequence;	0.8834	_	KOG1030	_	None	_
cassava4.1_007155m.g	1904	gi|643714006|gb|KDP26671.1|	hypothetical protein JCGZ_17829 [Jatropha curcas]	0.9	gi|75181029|sp|Q9LY87.1|RGLG2_ARATH	RecName: Full=E3 ubiquitin-protein ligase RGLG2; AltName: Full=RING domain ligase 2 [Arabidopsis thaliana]	0.8	GO:0008270	3694.fgenesh4_pg.C_LG_X000554	hypothetical protein	0.9086	_	KOG1327	_	K16280	RGLG
cassava4.1_032469m.g	843	gi|255552997|ref|XP_002517541.1|	Gibberellin 20 oxidase, putative [Ricinus communis]	0.86	gi|75306117|sp|Q945B6.1|AOP1L_ARATH	RecName: Full=Probable 2-oxoglutarate-dependent dioxygenase AOP1.2	0.72	GO:0005506;GO:0016102;GO:0016707;GO:0055114	29760.GSVIVG00034483001	SubName: Full=Chromosome chr9 scaffold_7, whole genome shotgun sequence;	0.8519	COG3491	KOG0143	_	None	_
cassava4.1_023021m.g	3096	gi|643704051|gb|KDP21115.1|	hypothetical protein JCGZ_21586 [Jatropha curcas]	0.81	gi|264664489|sp|C0LGP4.1|Y3475_ARATH	RecName: Full=Probable LRR receptor-like serine/threonine-protein kinase At3g47570; Flags: Precursor [Arabidopsis thaliana]	0.57	_	29760.GSVIVG00025217001	SubName: Full=Chromosome chr9 scaffold_33, whole genome shotgun sequence;	0.7861	COG0515	KOG1187	_	None	_
cassava4.1_013471m.g	1170	gi|182408102|gb|ACB87734.1|	aquaporin [Manihot esculenta]	0.99	gi|32363271|sp|P93004.2|PIP27_ARATH	RecName: Full=Aquaporin PIP2-7; AltName: Full=Plasma membrane intrinsic protein 2-7; Short=AtPIP2;7; AltName: Full=Plasma membrane intrinsic protein 3; AltName: Fu	0.93	GO:0006810;GO:0016021;GO:0005215	29760.GSVIVG00036133001	SubName: Full=Chromosome chr3 scaffold_8, whole genome shotgun sequence;	0.9684	COG0580	KOG0223	_	K09872	PIP
cassava4.1_006593m.g	1449	gi|643731114|gb|KDP38452.1|	hypothetical protein JCGZ_04377 [Jatropha curcas]	0.96	gi|27151710|sp|Q9LYT3.1|TT12_ARATH	RecName: Full=Protein TRANSPARENT TESTA 12; AltName: Full=MATE efflux family protein TT12; AltName: Full=Protein DTX41 [Arabidopsis thaliana]	0.65	GO:0016021;GO:0015238;GO:0015297;GO:0006855	29760.GSVIVG00014697001	SubName: Full=Chromosome chr18 scaffold_1, whole genome shotgun sequence;	0.9267	COG0534	KOG1347	_	K03327	TC.MATE, SLC47A, norM, mdtK, dinF
cassava4.1_011639m.g	1377	gi|643706181|gb|KDP22313.1|	hypothetical protein JCGZ_26144 [Jatropha curcas]	0.92	gi|82184057|sp|Q6GMF8.1|RHDF1_DANRE	RecName: Full=Inactive rhomboid protein 1; Short=iRhom1; AltName: Full=Rhomboid family member 1 [Danio rerio]	0.59	GO:0004252;GO:0006508;GO:0016021	3694.estExt_fgenesh4_pg.C_LG_XV1114	hypothetical protein	0.9347	_	KOG2289	_	None	_
cassava4.1_021474m.g	771	gi|255584667|ref|XP_002533056.1|	DUF26 domain-containing protein 1 precursor, putative [Ricinus communis]	0.85	gi|75180590|sp|Q9LV60.1|CRR55_ARATH	RecName: Full=Cysteine-rich repeat secretory protein 55; Flags: Precursor [Arabidopsis thaliana]	0.72	_	29760.GSVIVG00013657001	SubName: Full=Chromosome undetermined scaffold_522, whole genome shotgun sequence;	0.7854	_	_	NOG272156	None	_
cassava4.1_008591m.g	1450	gi|255583173|ref|XP_002532352.1|	polycomb protein embryonic flower, putative [Ricinus communis]	0.92	gi|30913399|sp|Q8W5B1.2|VRN2_ARATH	RecName: Full=Polycomb group protein VERNALIZATION 2 [Arabidopsis thaliana]	0.71	_	3702.AT4G16845.1-P	VRN2 (REDUCED VERNALIZATION RESPONSE 2); transcription factor; The VERNALIZATION2 (VRN2) gen [...]	0.8043	_	KOG2350;KOG4197	_	None	_
cassava4.1_009912m.g	1339	gi|590720902|ref|XP_007051457.1|	Basic helix-loop-helix DNA-binding family protein [Theobroma cacao]	0.81	gi|34222779|sp|Q39204.2|MYC2_ARATH	RecName: Full=Transcription factor MYC2; Short=AtMYC2; AltName: Full=Basic helix-loop-helix protein 6; Short=AtbHLH6; Short=bHLH 6; AltName: Full=Protein JASMONATE	0.7	GO:0046983	_	_	_	_	_	_	K13422	MYC2
cassava4.1_001835m.g	2436	gi|224118294|ref|XP_002317783.1|	hypothetical protein POPTR_0012s02370g [Populus trichocarpa]	0.81	_	_	_	_	3694.fgenesh4_pg.C_LG_XII000217	hypothetical protein	0.8098	_	_	NOG233221	None	_
cassava4.1_026751m.g	546	gi|255541486|ref|XP_002511807.1|	conserved hypothetical protein [Ricinus communis]	0.72	gi|75249526|sp|Q941L2.1|BAP1_ARATH	RecName: Full=BON1-associated protein 1 [Arabidopsis thaliana]	0.58	_	3694.eugene3.00021443	hypothetical protein	0.7886	_	_	NOG225418	None	_
cassava4.1_008342m.g	1574	gi|643706554|gb|KDP22628.1|	hypothetical protein JCGZ_02854 [Jatropha curcas]	0.75	gi|75284897|sp|Q5ICL9.1|NPR4_ARATH	RecName: Full=Regulatory protein NPR4; AltName: Full=BTB/POZ domain-containing protein NPR4 [Arabidopsis thaliana]	0.7	_	_	_	_	_	_	_	K14508	NPR1
cassava4.1_021582m.g	3951	gi|255549571|ref|XP_002515837.1|	aldehyde oxidase, putative [Ricinus communis]	0.85	gi|62899867|sp|Q7G9P4.1|ALDO3_ARATH	RecName: Full=Abscisic-aldehyde oxidase; AltName: Full=Aldehyde oxidase 3; Short=AO-3; Short=AtAO-3; Short=AtAO4; AltName: Full=Indole-3-acetaldehyde oxidase; Shor	0.78	GO:0006769;GO:0009055;GO:0016614;GO:0042816;GO:0051537;GO:0005506;GO:0050660;GO:0006118;GO:0055114;GO:0046497;GO:0006574;GO:0004031;GO:0006552;GO:0006568;GO:0006570;GO:0006550	3694.fgenesh4_pg.C_LG_IX000157	aldehyde oxidase 1 (EC:1.2.3.14 1.2.3.7)	0.8533	COG4631;COG4630	KOG0430	_	K09842	AAO3
cassava4.1_002842m.g	2255	gi|255587611|ref|XP_002534329.1|	Serine/threonine-protein kinase PBS1, putative [Ricinus communis]	0.79	gi|75337066|sp|Q9SCZ4.1|FERON_ARATH	RecName: Full=Receptor-like protein kinase FERONIA; AltName: Full=Protein SIRENE; Flags: Precursor [Arabidopsis thaliana]	0.75	GO:0016310;GO:0004674;GO:0009069	29760.GSVIVG00038056001	SubName: Full=Chromosome chr14 scaffold_9, whole genome shotgun sequence;	0.7644	COG0515	_	_	None	_
cassava4.1_031819m.g	969	gi|22676905|gb|AAM98379.1|	farnesyl diphosphate synthase [Hevea farnesyl diphosphate synthase [Hevea brasiliensis]	0.98	gi|1346028|sp|P49351.1|FPPS1_LUPAL	RecName: Full=Farnesyl pyrophosphate synthase 1; Short=FPP synthase 1; Short=FPS 1; AltName: Full=(2E,6E)-farnesyl diphosphate synthase 1; AltName: Full=Dimethylall	0.94	GO:0006694;GO:0004337;GO:0016114	3694.eugene3.00060040	SubName: Full=Putative uncharacterized protein;	0.9534	COG0142	KOG0711	_	K00787	FDPS
cassava4.1_015755m.g	912	gi|225462624|ref|XP_002264437.1|	PREDICTED: probable glutathione S-transferase [Vitis vinifera]	0.8	gi|416652|sp|Q03666.1|GSTX4_TOBAC	RecName: Full=Probable glutathione S-transferase; AltName: Full=Auxin-induced protein PCNT107	0.77	GO:0008152;GO:0009409;GO:0016740;GO:0009635	29760.GSVIVG00006659001	SubName: Full=Chromosome undetermined scaffold_175, whole genome shotgun sequence;	0.8037	COG0625	KOG0406	_	K00799	GST, gst
cassava4.1_007565m.g	1746	gi|6015058|sp|O49169.1|EF1A_MANES	RecName: Full=Elongation factor 1-alpha; Short=EF-1-alpha elongation factor 1-alpha [Manihot esculenta]	0.99	gi|6015058|sp|O49169.1|EF1A_MANES	RecName: Full=Elongation factor 1-alpha; Short=EF-1-alpha	0.99	GO:0005840;GO:0006184;GO:0006448;GO:0003746;GO:0016779;GO:0005525;GO:0003924	3694.eugene3.00102124	RecName: Full=Elongation factor 1-alpha;; This protein promotes the GTP-dependent binding of [...]	0.9886	COG5256	KOG0052	_	K03231	EEF1A
cassava4.1_007323m.g	1879	gi|643732139|gb|KDP39331.1|	hypothetical protein JCGZ_01088 [Jatropha curcas]	0.97	gi|75311206|sp|Q9LIS3.1|GAE6_ARATH	RecName: Full=UDP-glucuronate 4-epimerase 6; AltName: Full=UDP-glucuronic acid epimerase 6; Short=AtUGlcAE2 [Arabidopsis thaliana]	0.91	GO:0005768;GO:0005975;GO:0016857;GO:0044237;GO:0005802;GO:0050662	3694.estExt_fgenesh4_pg.C_LG_I2408	SubName: Full=Putative uncharacterized protein;	0.9645	COG0451	KOG1371	_	None	_
cassava4.1_012136m.g	1179	gi|224080749|ref|XP_002306220.1|	chitinase family protein [Populus trichocarpa]	0.88	gi|544004|sp|P36361.1|CHI5_PHAVU	RecName: Full=Endochitinase CH5B; Flags: Precursor [Phaseolus vulgaris]	0.89	GO:0008061;GO:0006032;GO:0016998;GO:0005975;GO:0004568	3694.estExt_fgenesh4_pm.C_LG_IV0566	hypothetical protein	0.9398	COG3979	KOG4742	_	K01183	E3.2.1.14
cassava4.1_007512m.g	1682	gi|643741373|gb|KDP46849.1|	hypothetical protein JCGZ_24058 [Jatropha curcas]	0.78	_	_	_	_	3694.eugene3.00070549	hypothetical protein	0.7738	_	_	NOG289058	None	_
cassava4.1_018706m.g	561	gi|225450514|ref|XP_002281149.1|	PREDICTED: trafficking protein particle complex subunit 4 [Vitis vinifera]	0.99	gi|74855692|sp|Q54UU1.1|TPPC4_DICDI	RecName: Full=Trafficking protein particle complex subunit 4 [Dictyostelium discoideum]	0.71	GO:0006888;GO:0005801	29760.GSVIVG00022556001	SubName: Full=Putative uncharacterized protein (Chromosome chr14 scaffold_27, whole genome s [...]	0.9929	COG5122	KOG3369	_	None	_
cassava4.1_017192m.g	865	gi|643736999|gb|KDP43205.1|	hypothetical protein JCGZ_22757 [Jatropha curcas]	0.94	_	_	_	_	3694.gw1.IX.3107.1	hypothetical protein	0.9336	_	_	NOG84011	None	_
cassava4.1_000420m.g	4213	gi|643716914|gb|KDP28540.1|	hypothetical protein JCGZ_14311 [Jatropha curcas]	0.65	gi|75220240|sp|O82345.1|BAG6_ARATH	RecName: Full=BAG family molecular chaperone regulator 6; AltName: Full=Bcl-2-associated athanogene 6; AltName: Full=CaM-binding protein 1 [Arabidopsis thaliana]	0.7	_	_	_	_	_	_	_	None	_
cassava4.1_009055m.g	1790	gi|255554959|ref|XP_002518517.1|	Glucose-6-phosphate/phosphate translocator 2, chloroplast precursor, putative [Ricinus communis]	0.93	gi|325511333|sp|Q94B38.2|GPT2_ARATH	RecName: Full=Glucose-6-phosphate/phosphate translocator 2, chloroplastic; Flags: Precursor [Arabidopsis thaliana]	0.97	GO:0035436;GO:0009624;GO:0009643;GO:0015120;GO:0015714;GO:0009744;GO:0005774;GO:0006817;GO:0015713;GO:0005315;GO:0080167;GO:0071917;GO:0015760;GO:0015152;GO:0016021;GO:0009749;GO:0010109	3694.gw1.IV.1792.1	hypothetical protein	0.9505	_	KOG1441	_	K15283	SLC35E1
cassava4.1_011481m.g	1005	gi|255583202|ref|XP_002532366.1|	1-aminocyclopropane-1-carboxylate oxidase, putative [Ricinus 1-aminocyclopropane-1-carboxylate oxidase, putative [Ricinus commun	0.87	gi|269969449|sp|Q40062.3|IDS3_HORVU	RecName: Full=2'-deoxymugineic-acid 2'-dioxygenase; AltName: Full=Protein iron deficiency-specific 3	0.6	GO:0009821;GO:0005506;GO:0047998;GO:0055114	3694.eugene3.00020365	hypothetical protein	0.75	COG3491	KOG0143	_	None	_
cassava4.1_024048m.g	327	gi|643738268|gb|KDP44256.1|	hypothetical protein JCGZ_05723 [Jatropha curcas]	0.85	_	_	_	_	_	_	_	_	_	_	None	_
cassava4.1_025190m.g	894	gi|643706057|gb|KDP22189.1|	hypothetical protein JCGZ_26020 [Jatropha curcas]	0.87	gi|116332|sp|P29060.1|CHIA_TOBAC	RecName: Full=Acidic endochitinase; Flags: Precursor	0.8	GO:0004553;GO:0005975	3694.estExt_Genewise1_v1.C_1970084	hypothetical protein	0.8616	_	KOG4701	_	None	_
cassava4.1_011477m.g	1005	gi|590578454|ref|XP_007013515.1|	EamA transporter family [Theobroma cacao]	0.76	gi|75076639|sp|Q4R794.1|S35F5_MACFA	RecName: Full=Solute carrier family 35 member F5; Flags: Precursor	0.51	_	29760.GSVIVG00032766001	SubName: Full=Chromosome chr4 scaffold_6, whole genome shotgun sequence;	0.7674	COG0697	KOG2765	_	K15289	SLC35F5
cassava4.1_014859m.g	738	gi|643717995|gb|KDP29351.1|	hypothetical protein JCGZ_18272 [Jatropha curcas]	0.92	gi|75168885|sp|Q9C540.1|ACFR4_ARATH	RecName: Full=Probable transmembrane ascorbate ferrireductase 4; AltName: Full=Artb561-4; AltName: Full=Cytochrome b-561D [Arabidopsis thaliana]	0.73	GO:0016021	3694.estExt_fgenesh4_pg.C_LG_X1187	SubName: Full=Putative uncharacterized protein;	0.8774	_	KOG1619	_	K08360	CYB561
cassava4.1_010466m.g	1413	gi|255578868|ref|XP_002530288.1|	protein binding protein, putative [Ricinus communis]	0.88	_	_	_	GO:0008270	3694.estExt_fgenesh4_pg.C_LG_IX1416	hypothetical protein	0.8527	_	KOG1609	_	None	_
cassava4.1_013220m.g	1023	gi|643686972|gb|KDP20137.1|	hypothetical protein JCGZ_05906 [Jatropha curcas]	0.91	gi|322510093|sp|Q9SXB8.3|Y1133_ARATH	RecName: Full=G-type lectin S-receptor-like serine/threonine-protein kinase At1g11330; Flags: Precursor [Arabidopsis thaliana]	0.68	GO:0004674;GO:0005524;GO:0009069;GO:0006468	29760.GSVIVG00017705001	SubName: Full=Chromosome chr17 scaffold_16, whole genome shotgun sequence;	0.9262	COG0515	KOG1187	_	K04733	IRAK4
cassava4.1_008405m.g	1844	gi|643725368|gb|KDP34445.1|	hypothetical protein JCGZ_11916 [Jatropha curcas]	0.93	_	_	_	_	3694.gw1.X.3172.1	hypothetical protein	0.9119	_	_	NOG282467	None	_
cassava4.1_023058m.g	558	gi|643724033|gb|KDP33333.1|	hypothetical protein JCGZ_12882 [Jatropha curcas]	0.83	gi|14285418|sp|Q9JM83.2|CALM4_MOUSE	RecName: Full=Calmodulin-4; AltName: Full=Calcium-binding protein Dd112 [Mus musculus]	0.56	GO:0005509;GO:0008270	_	_	_	_	_	_	None	_
cassava4.1_017699m.g	633	gi|643716969|gb|KDP28595.1|	hypothetical protein JCGZ_14366 [Jatropha curcas]	0.89	gi|30913525|sp|Q9P7E1.1|YOF7_SCHPO	RecName: Full=Uncharacterized RING finger protein P4H10.07 [Schizosaccharomyces pombe 972h-]	0.64	GO:0008152;GO:0008270;GO:0016874	3694.grail3.0035020701	hypothetical protein	0.8535	_	KOG0800	_	K16281	RHA1
cassava4.1_034141m.g	1398	gi|643725265|gb|KDP34386.1|	hypothetical protein JCGZ_12780 [Jatropha curcas]	0.78	gi|75163973|sp|Q940Z5.1|PMAT1_ARATH	RecName: Full=Phenolic glucoside malonyltransferase 1 [Arabidopsis thaliana]	0.69	GO:0016747	_	_	_	_	_	_	None	_
cassava4.1_004929m.g	1713	gi|255540943|ref|XP_002511536.1|	WRKY transcription factor, putative [Ricinus communis]	0.7	gi|20978774|sp|Q8VWV6.1|WRK61_ARATH	RecName: Full=Probable WRKY transcription factor 61; AltName: Full=WRKY DNA-binding protein 61 [Arabidopsis thaliana]	0.69	_	_	_	_	_	_	_	None	_
cassava4.1_006831m.g	1571	gi|643735029|gb|KDP41699.1|	hypothetical protein JCGZ_16106 [Jatropha curcas]	0.86	_	_	_	_	29760.GSVIVG00014864001	SubName: Full=Chromosome chr18 scaffold_1, whole genome shotgun sequence;	0.8264	_	_	NOG275651;NOG234122	None	_
cassava4.1_000259m.g	4327	gi|567869039|ref|XP_006427141.1|	hypothetical protein CICLE_v10027430mg [Citrus clementina]	0.81	gi|75328829|sp|Q8GU89.1|PDR4_ORYSJ	RecName: Full=Pleiotropic drug resistance protein 4 [Oryza sativa Japonica Group]	0.82	GO:0016020;GO:0005524;GO:0006200;GO:0016887	39946.BGIOSIBCE029521	Os09g0332700	0.7867	COG0842;COG1131	KOG0065	_	None	_
cassava4.1_014178m.g	1604	gi|643725992|gb|KDP34824.1|	hypothetical protein JCGZ_11186 [Jatropha curcas]	0.86	gi|85701292|sp|Q682V0.2|XRCC4_ARATH	RecName: Full=DNA repair protein XRCC4 [Arabidopsis thaliana]	0.76	GO:0006302;GO:0005634;GO:0003677;GO:0006310	3694.gw1.X.5591.1	hypothetical protein	0.8855	_	_	NOG239879	K10886	XRCC4
cassava4.1_033289m.g	2226	gi|255568094|ref|XP_002525023.1|	Xylem serine proteinase 1 precursor, putative [Ricinus communis]	0.89	gi|75216522|sp|Q9ZSP5.1|AIR3_ARATH	RecName: Full=Subtilisin-like protease SBT5.3; AltName: Full=Auxin-induced in root cultures protein 3; AltName: Full=Subtilase subfamily 5 member 3; Short=AtSBT5.3;	0.71	GO:0004252;GO:0006508	3694.fgenesh4_pg.C_scaffold_1060000001	hypothetical protein	0.873	COG1404	_	_	None	_
cassava4.1_018457m.g	673	gi|255559364|ref|XP_002520702.1|	conserved hypothetical protein [Ricinus communis]	0.72	_	_	_	_	_	_	_	_	_	_	None	_
cassava4.1_003306m.g	2380	gi|643714887|gb|KDP27242.1|	hypothetical protein JCGZ_19941 [Jatropha curcas]	0.91	gi|75170431|sp|Q9FGH9.1|E70B1_ARATH	RecName: Full=Exocyst complex component EXO70B1; Short=AtExo70b1; AltName: Full=Exocyst subunit Exo70 family protein B1 [Arabidopsis thaliana]	0.64	GO:0000145;GO:0006887	3694.grail3.0059012701	hypothetical protein	0.8663	_	KOG2344	_	K07195	EXOC7, EXO70
cassava4.1_021302m.g	1032	gi|255541932|ref|XP_002512030.1|	Flavonol 4'-sulfotransferase, putative [Ricinus communis]	0.86	gi|27735199|sp|P52839.2|SOT12_ARATH	RecName: Full=Cytosolic sulfotransferase 12; Short=AtSOT12; AltName: Full=Sulfotransferase 1; Short=AtST1 [Arabidopsis thaliana]	0.71	GO:0006790;GO:0008209;GO:0004304;GO:0008210	3694.eugene3.00101317	hypothetical protein	0.8387	_	KOG1584	_	None	_
cassava4.1_013933m.g	838	gi|643734068|gb|KDP40911.1|	hypothetical protein JCGZ_24910 [Jatropha curcas]	0.92	gi|75311364|sp|Q9LMF0.1|U85A5_ARATH	RecName: Full=UDP-glycosyltransferase 85A5 [Arabidopsis thaliana]	0.8	GO:0047213;GO:0009813	3694.gw1.XVII.385.1	hypothetical protein	0.9062	_	KOG1192	_	None	_
cassava4.1_007652m.g	1360	gi|255552257|ref|XP_002517173.1|	pepsin A, putative [Ricinus pepsin A, putative [Ricinus communis]	0.88	_	_	_	GO:0006508;GO:0004190	_	_	_	_	_	_	None	_
cassava4.1_019218m.g	663	gi|645263414|ref|XP_008237226.1|	PREDICTED: anther-specific proline-rich protein APG [Prunus mume]	0.72	_	_	_	_	_	_	_	_	_	_	None	_
cassava4.1_024742m.g	459	gi|643735646|gb|KDP42174.1|	hypothetical protein JCGZ_02904 [Jatropha curcas]	0.81	gi|12230995|sp|Q39065.2|COPT1_ARATH	RecName: Full=Copper transporter 1; Short=AtCOPT1 [Arabidopsis thaliana]	0.73	GO:0005375;GO:0006825	3694.estExt_fgenesh4_pg.C_LG_IX1183	SubName: Full=Putative uncharacterized protein;	0.8306	_	KOG3386	_	K14686	SLC31A1, CTR1
cassava4.1_015872m.g	1060	gi|333690873|gb|AEF79856.1|	glutathione-S-transferase tau 1 [Hevea brasiliensis]	0.96	gi|416652|sp|Q03666.1|GSTX4_TOBAC	RecName: Full=Probable glutathione S-transferase; AltName: Full=Auxin-induced protein PCNT107	0.9	GO:0004462;GO:0006090;GO:0005975;GO:0016740	3694.estExt_fgenesh4_pg.C_LG_XI1201	hypothetical protein	0.9171	COG0625	KOG0406	_	K00799	GST, gst
cassava4.1_027376m.g	480	gi|590661523|ref|XP_007035697.1|	Pathogenesis-related protein 10.5 [Theobroma cacao]	0.86	gi|14423842|sp|O50001.1|PRU1_PRUAR	RecName: Full=Major allergen Pru ar 1; AltName: Allergen=Pru ar 1	0.81	GO:0006952;GO:0009607	29760.GSVIVG00033078001	SubName: Full=Chromosome chr5 scaffold_64, whole genome shotgun sequence;	0.8038	_	_	NOG218894	None	_
cassava4.1_010056m.g	1299	gi|224099005|ref|XP_002311350.1|	REVERSIBLY GLYCOSYLATED POLYPEPTIDE 3 family protein [Populus trichocarpa]	0.97	gi|75097537|sp|O22666.2|RGP3_ARATH	RecName: Full=UDP-arabinopyranose mutase 3; AltName: Full=Reversibly glycosylated polypeptide 3; Short=AtRGP3; AltName: Full=UDP-L-arabinose mutase 3 [Arabidopsis t	0.95	GO:0033356;GO:0009506;GO:0008466;GO:0030244;GO:0016866	3694.eugene3.00080911	hypothetical protein	0.9694	_	_	NOG82578	K13379	RGP, UTM
cassava4.1_005727m.g	1545	gi|643735038|gb|KDP41708.1|	hypothetical protein JCGZ_16115 [Jatropha curcas]	0.94	gi|158564340|sp|Q3EDL4.2|Y1154_ARATH	RecName: Full=Probable serine/threonine-protein kinase At1g01540 [Arabidopsis thaliana]	0.83	GO:0004674;GO:0005524;GO:0009069;GO:0006468	29760.GSVIVG00014847001	SubName: Full=Chromosome chr18 scaffold_1, whole genome shotgun sequence;	0.8479	COG0515	KOG1187	_	None	_
cassava4.1_032243m.g	822	gi|643720688|gb|KDP30952.1|	hypothetical protein JCGZ_11328 [Jatropha curcas]	0.85	gi|158564047|sp|Q84P23.2|4CLL9_ARATH	RecName: Full=4-coumarate--CoA ligase-like 9; AltName: Full=4-coumarate--CoA ligase isoform 4; Short=At4CL4 [Arabidopsis thaliana]	0.77	GO:0047077;GO:0055114;GO:0016874	3694.estExt_fgenesh4_pm.C_LG_XII0345	4-coumarate-coa ligase	0.8315	COG0318	KOG1176	_	None	_
cassava4.1_005792m.g	1677	gi|643717103|gb|KDP28729.1|	hypothetical protein JCGZ_14500 [Jatropha curcas]	0.9	gi|75319885|sp|Q50EK3.1|C04C1_PINTA	RecName: Full=Cytochrome P450 704C1; AltName: Full=Cytochrome P450 CYPD	0.7	GO:0005783;GO:0020037;GO:0070330;GO:0005506;GO:0055114	3694.eugene3.00140177	cytochrome P450	0.9273	COG2124	KOG0157	_	None	_
cassava4.1_019653m.g	836	gi|567904560|ref|XP_006444768.1|	hypothetical protein CICLE_v10022948mg [Citrus clementina]	0.94	_	_	_	_	3694.grail3.0035034201	SAUR family protein	0.9817	_	_	NOG289797;NOG268201	K14488	SAUR
cassava4.1_023236m.g	498	gi|354683684|gb|AER34989.1|	AGAMOUS-like protein [Mangifera indica]	0.87	gi|113511|sp|P29381.1|AGL1_ARATH	RecName: Full=Agamous-like MADS-box protein AGL1; AltName: Full=Protein SHATTERPROOF 1 [Arabidopsis thaliana]	0.74	GO:0005634;GO:0003677;GO:0005667;GO:0006355;GO:0045449;GO:0003700;GO:0046983	59689.fgenesh2_kg.5__2325__AT3G58780.1	SHATTERPROOF1	0.75	_	KOG0014	_	K09264	K09264
cassava4.1_032217m.g	2505	gi|643732179|gb|KDP39371.1|	hypothetical protein JCGZ_01128 [Jatropha curcas]	0.92	gi|317411737|sp|O48837.2|LRKS2_ARATH	RecName: Full=Receptor like protein kinase S.2; Short=LecRK-S.2 [Arabidopsis thaliana]	0.76	GO:0004674;GO:0005524;GO:0009069;GO:0006468	3694.eugene3.00170163	hypothetical protein	0.9115	COG0515	KOG1187	_	None	_
cassava4.1_018217m.g	690	gi|255588179|ref|XP_002534524.1|	conserved hypothetical protein [Ricinus communis]	0.66	_	_	_	_	_	_	_	_	_	_	None	_
cassava4.1_011940m.g	1085	gi|255556432|ref|XP_002519250.1|	WRKY transcription factor, putative [Ricinus communis]	0.75	gi|20978785|sp|Q9FGZ4.1|WRK48_ARATH	RecName: Full=Probable WRKY transcription factor 48; AltName: Full=WRKY DNA-binding protein 48 [Arabidopsis thaliana]	0.63	_	3694.estExt_fgenesh4_pg.C_LG_X1328	hypothetical protein	0.7606	_	_	NOG274765	None	_
cassava4.1_032018m.g	402	gi|643725487|gb|KDP34526.1|	hypothetical protein JCGZ_11076 [Jatropha curcas]	0.95	gi|158512823|sp|A2WW87.1|GAM1_ORYSI	RecName: Full=Transcription factor GAMYB; AltName: Full=OsGAMyb [Oryza sativa Indica Group]	0.88	GO:0003677;GO:0000785;GO:0003682	29760.GSVIVG00017281001	SubName: Full=Putative uncharacterized protein (Chromosome chr6 scaffold_15, whole genome sh [...]	0.9367	COG5147	KOG0048	_	K09422	MYBP
cassava4.1_008738m.g	1415	gi|316939056|gb|ADU64756.1|	cinnamyl alcohol dehydrogenase [Hevea brasiliensis]	0.95	gi|1168734|sp|P31657.2|CADH_POPDE	RecName: Full=Probable cinnamyl alcohol dehydrogenase; Short=CAD	0.94	GO:0009811;GO:0009809;GO:0045551;GO:0080167;GO:0008270;GO:0052747;GO:0055114;GO:0009805	29760.GSVIVG00036664001	SubName: Full=Chromosome chr3 scaffold_8, whole genome shotgun sequence;	0.9534	COG1064	KOG0023	_	K00083	E1.1.1.195
cassava4.1_034278m.g	2394	gi|255583260|ref|XP_002532394.1|	synaptotagmin, putative [Ricinus communis]	0.96	_	_	_	_	3694.grail3.0152001701	hypothetical protein	0.9275	_	KOG1030	_	None	_
cassava4.1_005875m.g	1530	gi|255552796|ref|XP_002517441.1|	ATP binding protein, putative [Ricinus communis]	0.86	gi|82000374|sp|Q5UR45.1|YL572_MIMIV	RecName: Full=Putative AAA family ATPase L572 [Acanthamoeba polyphaga mimivirus]	0.6	GO:0005524;GO:0008152;GO:0017111	3694.fgenesh4_pg.C_scaffold_911000001	hypothetical protein	0.8502	COG0465	KOG0743	_	None	_
cassava4.1_014450m.g	938	gi|255555313|ref|XP_002518693.1|	conserved hypothetical protein [Ricinus communis]	0.89	gi|223635262|sp|A7GPY2.1|KYNB_BACCN	RecName: Full=Kynurenine formamidase; Short=KFA; Short=KFase; AltName: Full=Arylformamidase; AltName: Full=N-formylkynurenine formamidase; Short=FKF [Bacillus cyto	0.42	GO:0005783;GO:0005618;GO:0005794;GO:0009651	3694.gw1.IX.2312.1	hypothetical protein	0.8411	COG1878	_	_	None	_
cassava4.1_024168m.g	1317	gi|255550978|ref|XP_002516537.1|	ankyrin repeat-containing protein, putative [Ricinus communis]	0.85	gi|218563483|sp|B2RXR6.1|ANR44_MOUSE	RecName: Full=Serine/threonine-protein phosphatase 6 regulatory ankyrin repeat subunit B; Short=PP6-ARS-B; Short=Serine/threonine-protein phosphatase 6 regulatory	0.52	_	_	_	_	_	_	_	None	_
cassava4.1_019818m.g	644	gi|255537145|ref|XP_002509639.1|	conserved hypothetical protein [Ricinus communis]	0.93	_	_	_	_	29760.GSVIVG00001026001	SubName: Full=Chromosome chr2 scaffold_112, whole genome shotgun sequence;	0.8214	_	_	NOG225717	None	_
cassava4.1_023698m.g	2748	gi|255540959|ref|XP_002511544.1|	abc transporter, putative [Ricinus communis]	0.93	gi|109818470|sp|Q9STT5.2|AB7A_ARATH	RecName: Full=ABC transporter A family member 7; Short=ABC transporter ABCA.7; Short=AtABCA7; AltName: Full=Probable ABC2 homolog 6 [Arabidopsis thaliana]	0.78	GO:1902047;GO:0005524;GO:0006200;GO:0015417	29760.GSVIVG00000115001	SubName: Full=Chromosome chr17 scaffold_101, whole genome shotgun sequence;	0.8557	COG1131	KOG0059	_	None	_
cassava4.1_023622m.g	738	gi|255564003|ref|XP_002523001.1|	sgp1 monomeric G-protein, putative [Ricinus communis]	0.95	gi|21542235|sp|P87027.1|SPG1_SCHPO	RecName: Full=Septum-promoting GTP-binding protein 1; AltName: Full=GTPase spg1; AltName: Full=Sid3 protein [Schizosaccharomyces pombe 972h-]	0.72	GO:0007264;GO:0005622;GO:0005525	3694.eugene3.00111119	hypothetical protein	0.9057	COG1100	KOG1673	_	K07976	RAB
cassava4.1_033181m.g	240	gi|566176689|ref|XP_006381709.1|	hypothetical protein POPTR_0006s16210g [Populus trichocarpa]	0.68	_	_	_	_	_	_	_	_	_	_	None	_
cassava4.1_033123m.g	666	gi|255549850|ref|XP_002515976.1|	conserved hypothetical protein [Ricinus communis]	0.82	_	_	_	_	3694.eugene3.48910001	hypothetical protein	0.7882	_	_	NOG236924	None	_
cassava4.1_030722m.g	1410	gi|255538276|ref|XP_002510203.1|	triacylglycerol lipase, putative [Ricinus communis]	0.88	gi|48428990|sp|P61871.1|LIP_RHINI	RecName: Full=Lipase; AltName: Full=Lipase II; AltName: Full=RNL; AltName: Full=Triacylglycerol lipase; Flags: Precursor [Rhizopus niveus]	0.56	GO:0016042;GO:0046486;GO:0004806	3694.eugene3.00400311	hypothetical protein	0.808	_	KOG4569	_	None	_
cassava4.1_005186m.g	1614	gi|255550283|ref|XP_002516192.1|	Pectinesterase PPE8B precursor, putative [Ricinus communis]	0.9	gi|75318311|sp|O48711.1|PME12_ARATH	RecName: Full=Probable pectinesterase/pectinesterase inhibitor 12; Includes: RecName: Full=Pectinesterase inhibitor 12; AltName: Full=Pectin methylesterase inhibit	0.83	GO:0005982;GO:0045330;GO:0005985;GO:0030599;GO:0005618;GO:0045490;GO:0004857;GO:0043086;GO:0042545	3694.eugene3.00280096	pectinesterase family protein (EC:3.1.1.11)	0.9067	COG4677	_	_	K01051	E3.1.1.11
cassava4.1_015569m.g	1042	gi|566151127|ref|XP_002298402.2|	hypothetical protein POPTR_0001s26540g [Populus trichocarpa]	0.91	_	_	_	GO:0044183;GO:0061077;GO:0009570	3694.gw1.I.1529.1	hypothetical protein	0.9182	_	_	NOG14198	None	_
cassava4.1_004717m.g	1956	gi|643714863|gb|KDP27218.1|	hypothetical protein JCGZ_19917 [Jatropha curcas]	0.85	gi|130172|sp|P27598.1|PHSL_IPOBA	RecName: Full=Alpha-1,4 glucan phosphorylase L isozyme, chloroplastic/amyloplastic; AltName: Full=Starch phosphorylase L; Flags: Precursor [Ipomoea batatas]	0.84	GO:0009414;GO:0005975;GO:0008184;GO:0030170;GO:0009266	_	_	_	_	_	_	K00688	E2.4.1.1, glgP, PYG
cassava4.1_014710m.g	1056	gi|643729388|gb|KDP37268.1|	hypothetical protein JCGZ_06324 [Jatropha curcas]	0.97	gi|32363275|sp|Q41951.2|TIP21_ARATH	RecName: Full=Aquaporin TIP2-1; AltName: Full=Delta-tonoplast intrinsic protein; Short=Delta-TIP; AltName: Full=Tonoplast intrinsic protein 2-1; Short=AtTIP2;1; Co	0.92	GO:0006810;GO:0016021;GO:0005215	3694.grail3.0037015101	aquaporin, MIP family, TIP subfamily	0.965	COG0580	KOG0223	_	K09873	TIP
cassava4.1_012200m.g	1163	gi|643733668|gb|KDP40511.1|	hypothetical protein JCGZ_24510 [Jatropha curcas]	0.86	gi|21264397|sp|P51074.2|ANX4_FRAAN	RecName: Full=Annexin-like protein RJ4 [Fragaria x ananassa]	0.82	GO:0005544;GO:0005509	59689.fgenesh2_kg.6__1220__AT5G12380.1	annotation not avaliable	0.7556	_	KOG0819	_	K17099	ANXA13
cassava4.1_004971m.g	2052	gi|643732006|gb|KDP39198.1|	hypothetical protein JCGZ_00955 [Jatropha curcas]	0.96	gi|75171506|sp|Q9FLP0.1|MA651_ARATH	RecName: Full=65-kDa microtubule-associated protein 1; Short=AtMAP65-1 [Arabidopsis thaliana]	0.89	GO:0045298;GO:0000226;GO:0000910;GO:0008017	3694.estExt_Genewise1_v1.C_LG_I4410	SubName: Full=Putative uncharacterized protein;	0.9273	_	KOG4302	_	K16732	PRC1
cassava4.1_015766m.g	1157	gi|283135872|gb|ADB11327.1|	tau class glutathione transferase GSTU45 [Populus trichocarpa]	0.89	gi|75337546|sp|Q9SR36.1|GSTU8_ARATH	RecName: Full=Glutathione S-transferase U8; Short=AtGSTU8; AltName: Full=GST class-tau member 8 [Arabidopsis thaliana]	0.77	GO:0008152;GO:0016740	3694.gw1.XVI.3350.1	annotation not avaliable	0.8873	COG0625	KOG0406	_	K00799	GST, gst
cassava4.1_024021m.g	741	gi|255549325|ref|XP_002515716.1|	DUF26 domain-containing protein 2 precursor, putative [Ricinus communis]	0.88	gi|75273758|sp|Q9LRJ9.1|CRR38_ARATH	RecName: Full=Cysteine-rich repeat secretory protein 38; Flags: Precursor [Arabidopsis thaliana]	0.71	GO:0016310;GO:0016301	3694.estExt_Genewise1_v1.C_LG_VII1106	hypothetical protein	0.8285	_	_	NOG235789	None	_
cassava4.1_020357m.g	437	gi|566171000|ref|XP_006383186.1|	hypothetical protein POPTR_0005s12390g [Populus trichocarpa]	0.92	gi|75324337|sp|Q6NNN0.1|RADL3_ARATH	RecName: Full=Protein RADIALIS-like 3; Short=AtRL3; Short=Protein RAD-like 3	0.84	GO:0003677;GO:0005634;GO:0000785;GO:0003682	3694.gw1.57.329.1	hypothetical protein	0.9306	_	KOG0724	_	None	_
cassava4.1_033596m.g	564	gi|567197406|ref|XP_006406561.1|	hypothetical protein EUTSA_v10020178mg [Eutrema salsugineum]	0.72	gi|310947337|sp|Q9LS95.2|PERK6_ARATH	RecName: Full=Putative proline-rich receptor-like protein kinase PERK6; AltName: Full=Proline-rich extensin-like receptor kinase 6; Short=AtPERK6 [Arabidopsis tha	0.72	GO:0004672	_	_	_	_	_	_	K04733	IRAK4
cassava4.1_005246m.g	2035	gi|643704245|gb|KDP21309.1|	hypothetical protein JCGZ_21780 [Jatropha curcas]	0.97	gi|122064608|sp|Q0WPE9.2|NAT7_ARATH	RecName: Full=Nucleobase-ascorbate transporter 7; Short=AtNAT7 [Arabidopsis thaliana]	0.92	GO:0016020;GO:0055085;GO:0005215	3694.estExt_fgenesh4_pg.C_LG_VIII1297	nucleobase ascorbate transporter	0.9512	COG2233	KOG1292	_	K14611	SLC23A1_2, SVCT1_2
cassava4.1_006280m.g	1657	gi|255541562|ref|XP_002511845.1|	receptor protein kinase, putative [Ricinus communis]	0.95	gi|75333858|sp|Q9FHD7.1|Y5126_ARATH	RecName: Full=Probable serine/threonine-protein kinase At5g41260 [Arabidopsis thaliana]	0.87	GO:0005524;GO:0004672;GO:0006468	3694.estExt_fgenesh4_pg.C_LG_XIV0268	hypothetical protein	0.9505	COG0515	KOG1187	_	K14500	BSK
cassava4.1_023324m.g	969	gi|255561683|ref|XP_002521851.1|	Lignin-forming anionic peroxidase precursor, putative [Ricinus communis]	0.9	gi|25453213|sp|Q9M9Q9.2|PER5_ARATH	RecName: Full=Peroxidase 5; Short=Atperox P5; Flags: Precursor [Arabidopsis thaliana]	0.83	GO:0006804;GO:0006979;GO:0046872;GO:0020037;GO:0004601;GO:0005576;GO:0055114	3694.eugene3.35870002	hypothetical protein	0.8669	_	_	NOG277836	K00430	E1.11.1.7
cassava4.1_005161m.g	1891	gi|255567689|ref|XP_002524823.1|	multicopper oxidase, putative [Ricinus communis]	0.96	gi|114268|sp|Q00624.1|ASOL_BRANA	RecName: Full=L-ascorbate oxidase homolog; Flags: Precursor	0.69	GO:0019852;GO:0016020;GO:0009506;GO:0006118;GO:0055114;GO:0009505;GO:0005507;GO:0008447	3694.eugene3.00002084	hypothetical protein	0.9533	COG2132	KOG1263	_	None	_
cassava4.1_022287m.g	1989	gi|643734947|gb|KDP41617.1|	hypothetical protein JCGZ_16024 [Jatropha curcas]	0.94	gi|75206004|sp|Q9SHY2.1|YSL7_ARATH	RecName: Full=Probable metal-nicotianamine transporter YSL7; AltName: Full=Protein YELLOW STRIPE LIKE 7; Short=AtYSL7 [Arabidopsis thaliana]	0.87	GO:0055085	3694.fgenesh4_pg.C_LG_IV000291	oligopeptide transporter OPT family	0.8937	COG1297	_	_	None	_
cassava4.1_002371m.g	2535	gi|442022520|gb|AGC51785.1|	delta1-pyrroline-5-carboxylate synthase [Manihot esculenta]	1	gi|6225816|sp|O04015.1|P5CS_ACTDE	RecName: Full=Delta-1-pyrroline-5-carboxylate synthase; Short=P5CS; Includes: RecName: Full=Glutamate 5-kinase; Short=GK; AltName: Full=Gamma-glutamyl kinase; Includ	0.93	GO:0006561;GO:0016310;GO:0000051;GO:0004350;GO:0006537;GO:0004349;GO:0055114;GO:0005737	3694.estExt_fgenesh4_pm.C_LG_X0783	delta-1-pyrroline-5-carboxylate synthetase (EC:2.7.2.11 1.2.1.41)	0.9549	COG0014;COG0263	KOG1154;KOG4165	_	K12657	ALDH18A1, P5CS
cassava4.1_004686m.g	1949	gi|590708572|ref|XP_007048315.1|	TCP-1/cpn60 chaperonin family protein [Theobroma cacao]	0.98	gi|82233791|sp|Q5ZJK8.1|TCPH_CHICK	RecName: Full=T-complex protein 1 subunit eta; Short=TCP-1-eta; AltName: Full=CCT-eta	0.82	GO:0006457;GO:0046686;GO:0005524;GO:0005829;GO:0051082	3694.estExt_fgenesh4_pg.C_660100	hypothetical protein	0.9888	COG0459	KOG0361	_	K09499	CCT7
cassava4.1_018326m.g	693	gi|643719053|gb|KDP30058.1|	hypothetical protein JCGZ_18383 [Jatropha curcas]	0.9	gi|75311178|sp|Q9LHN8.1|F6H1_ARATH	RecName: Full=Feruloyl CoA ortho-hydroxylase 1 [Arabidopsis thaliana]	0.55	_	_	_	_	_	_	_	None	_
cassava4.1_010330m.g	1616	gi|255540451|ref|XP_002511290.1|	copine, putative [Ricinus copine, putative [Ricinus communis]	0.92	gi|75181029|sp|Q9LY87.1|RGLG2_ARATH	RecName: Full=E3 ubiquitin-protein ligase RGLG2; AltName: Full=RING domain ligase 2 [Arabidopsis thaliana]	0.77	GO:0008270	3694.grail3.0015020301	hypothetical protein	0.8818	_	KOG1327	_	K16280	RGLG
cassava4.1_006106m.g	1503	gi|255586803|ref|XP_002534016.1|	Pectate lyase precursor, putative [Ricinus communis]	0.88	gi|32129931|sp|Q9SCP2.2|PLY12_ARATH	RecName: Full=Probable pectate lyase 12; Flags: Precursor [Arabidopsis thaliana]	0.79	GO:0046872;GO:0045490;GO:0030570	3694.gw1.X.2863.1	hypothetical protein	0.9353	COG3866	_	_	K01728	E4.2.2.2, pel
cassava4.1_034125m.g	1209	gi|255565663|ref|XP_002523821.1|	gtpase activating protein, putative [Ricinus communis]	0.88	gi|75171716|sp|Q9FMR1.1|RGAP1_ARATH	RecName: Full=Rho GTPase-activating protein 1; AltName: Full=Rho-type GTPase-activating protein 1 [Arabidopsis thaliana]	0.88	GO:0007165;GO:0005622	3694.gw1.IX.321.1	hypothetical protein	0.903	_	KOG4270	_	None	_
cassava4.1_031777m.g	1179	gi|28628597|gb|AAO49267.1|AF480476_1	P66 protein [Hevea brasiliensis]	0.92	gi|75296358|sp|Q7XKV5.2|BGL11_ORYSJ	RecName: Full=Beta-glucosidase 11; Short=Os4bglu11; Flags: Precursor	0.7	GO:0008422;GO:0005975	_	_	_	_	_	_	K01188	E3.2.1.21
cassava4.1_033110m.g	1299	gi|255569078|ref|XP_002525508.1|	protein phosphatase 2c, putative [Ricinus communis]	0.92	gi|75303253|sp|Q8RX37.1|P2C02_ARATH	RecName: Full=Probable protein phosphatase 2C 2; Short=AtPP2C02; AltName: Full=Protein phosphatase AP2C2 [Arabidopsis thaliana]	0.7	GO:0004721;GO:0006470	3694.gw1.XIX.1764.1	hypothetical protein	0.9173	COG0631	KOG0698	_	K17506	PPM1L, PP2CE
cassava4.1_029120m.g	1257	gi|645219068|ref|XP_008233855.1|	PREDICTED: xyloglucan galactosyltransferase KATAMARI1 homolog [Prunus mume]	0.79	gi|68052329|sp|Q7XJ98.1|KATAM_ARATH	RecName: Full=Xyloglucan galactosyltransferase KATAMARI1; AltName: Full=Protein MURUS 3 [Arabidopsis thaliana]	0.61	_	59689.fgenesh1_pg.C_scaffold_2001190	annotation not avaliable	0.7827	_	KOG1021	_	None	_
cassava4.1_009231m.g	1467	gi|643704316|gb|KDP21380.1|	hypothetical protein JCGZ_21851 [Jatropha curcas]	0.94	gi|75216893|sp|Q9ZV19.1|DJ1E_ARATH	RecName: Full=DJ-1 protein homolog E; Short=AtDJ-1E; AltName: Full=Protein YELLOW-LEAF-SPECIFIC GENE 5 [Arabidopsis thaliana]	0.76	_	59689.fgenesh2_kg.4__1961__AT2G38860.2	annotation not avaliable	0.7876	COG0693	KOG2764	_	K18881	DJ1D
cassava4.1_001624m.g	2991	gi|629090436|gb|KCW56689.1|	hypothetical protein EUGRSUZ_I02384 [Eucalyptus grandis]	0.95	gi|75202767|sp|Q9SCV9.1|BGAL3_ARATH	RecName: Full=Beta-galactosidase 3; Short=Lactase 3; Flags: Precursor [Arabidopsis thaliana]	0.89	GO:0030246;GO:0009341;GO:0004565;GO:0046486;GO:0006012;GO:0006027;GO:0006687	3694.estExt_Genewise1_v1.C_LG_VII3760	hypothetical protein	0.9385	COG1874	KOG0496	_	None	_
cassava4.1_026973m.g	1197	gi|224140975|ref|XP_002323852.1|	hypothetical protein POPTR_0017s11830g [Populus trichocarpa]	0.84	gi|50401215|sp|Q9ZVH0.1|FEZ_ARATH	RecName: Full=Protein FEZ; AltName: Full=NAC domain-containing protein 9; Short=ANAC009 [Arabidopsis thaliana]	0.74	GO:0003677;GO:0006355	3694.gw1.XVII.1057.1	NAC domain protein, IPR003441	0.922	_	_	NOG245165	None	_
cassava4.1_009059m.g	1441	gi|478738996|gb|AGJ52154.1|	WRKY transcription factor 08 [Jatropha curcas]	0.83	gi|20978771|sp|O22921.1|WRK25_ARATH	RecName: Full=Probable WRKY transcription factor 25; AltName: Full=WRKY DNA-binding protein 25 [Arabidopsis thaliana]	0.68	GO:0005667;GO:0006355;GO:0043565;GO:0045449;GO:0003700	3694.eugene3.00161228	hypothetical protein	0.7896	_	_	NOG290545	K13424	WRKY33
cassava4.1_008249m.g	1538	gi|118481033|gb|ABK92470.1|	unknown [Populus trichocarpa]	0.9	gi|75335617|sp|Q9LXK7.1|PME32_ARATH	RecName: Full=Probable pectinesterase/pectinesterase inhibitor 32; Includes: RecName: Full=Pectinesterase inhibitor 32; AltName: Full=Pectin methylesterase inhibit	0.79	GO:0005982;GO:0045330;GO:0005985;GO:0030599;GO:0005618;GO:0045490;GO:0004857;GO:0043086;GO:0042545	3694.eugene3.00280097	RecName: Full=Pectinesterase; EC=3.1.1.11;	0.936	COG4677	_	_	K01051	E3.1.1.11
cassava4.1_001997m.g	2483	gi|255583321|ref|XP_002532423.1|	transcription factor, putative [Ricinus communis]	0.77	gi|374095497|sp|Q7X9B9.3|NLP2_ARATH	RecName: Full=Protein NLP2; Short=AtNLP2; AltName: Full=NIN-like protein 2; AltName: Full=Nodule inception protein-like protein 2	0.63	_	_	_	_	_	_	_	None	_
cassava4.1_026684m.g	477	gi|171452358|dbj|BAG15870.1|	hypothetical protein [Bruguiera gymnorhiza]	0.56	_	_	_	_	_	_	_	_	_	_	None	_
cassava4.1_011492m.g	1367	gi|643739441|gb|KDP45195.1|	hypothetical protein JCGZ_15060 [Jatropha curcas]	0.95	gi|75274615|sp|Q9SE97.1|FH1_ARATH	RecName: Full=Formin-like protein 1; Short=AtFH1; Short=AtFORMIN-8; Flags: Precursor [Arabidopsis thaliana]	0.86	_	3694.grail3.0012038601	hypothetical protein	0.9439	_	KOG1922	_	None	_
cassava4.1_017116m.g	667	gi|643720717|gb|KDP30981.1|	hypothetical protein JCGZ_11357 [Jatropha curcas]	0.92	_	_	_	GO:0008152;GO:0008270;GO:0016874	3694.fgenesh4_pg.C_LG_XII000908	hypothetical protein	0.8854	_	KOG1039	_	None	_
cassava4.1_013035m.g	961	gi|643722659|gb|KDP32409.1|	hypothetical protein JCGZ_13334 [Jatropha curcas]	0.91	gi|75119476|sp|Q69XJ0.1|SPX1_ORYSJ	RecName: Full=SPX domain-containing protein 1; AltName: Full=Protein SPX DOMAIN GENE 1; Short=OsSPX1 [Oryza sativa Japonica Group]	0.73	_	3694.eugene3.00181176	hypothetical protein	0.814	COG5036	KOG1161	_	None	_
cassava4.1_032117m.g	1671	gi|643722552|gb|KDP32302.1|	hypothetical protein JCGZ_13227 [Jatropha curcas]	0.92	gi|37089595|sp|Q94LW6.1|SUT35_ARATH	RecName: Full=Probable sulfate transporter 3.5 [Arabidopsis thaliana]	0.82	GO:1902358;GO:0016021;GO:0008271	29760.GSVIVG00016767001	SubName: Full=Chromosome chr11 scaffold_13, whole genome shotgun sequence;	0.8606	COG0659	KOG0236	_	K17471	SULTR3
cassava4.1_012074m.g	1382	gi|255574752|ref|XP_002528284.1|	phospholipase C, putative [Ricinus communis]	0.93	_	_	_	GO:0008081;GO:0006629	3694.estExt_Genewise1_v1.C_LG_IV1055	hypothetical protein	0.9308	_	KOG4306	_	None	_
cassava4.1_003059m.g	2019	gi|643717097|gb|KDP28723.1|	hypothetical protein JCGZ_14494 [Jatropha curcas]	0.93	gi|75337634|sp|Q9STJ8.1|Y4539_ARATH	RecName: Full=Receptor-like serine/threonine-protein kinase At4g25390; Flags: Precursor [Arabidopsis thaliana]	0.61	GO:0004674;GO:0005524;GO:0009069;GO:0006468	3694.gw1.XIV.889.1	hypothetical protein	0.8411	COG0515	KOG1187	_	None	_
cassava4.1_004044m.g	1944	gi|255558256|ref|XP_002520155.1|	nitrate transporter, putative [Ricinus communis]	0.9	gi|75158815|sp|Q8RX77.1|PTR21_ARATH	RecName: Full=Protein NRT1/ PTR FAMILY 2.13; Short=AtNPF2.13; AltName: Full=Nitrate transporter 1.7 [Arabidopsis thaliana]	0.79	GO:0016020;GO:0006810;GO:0005215	3694.fgenesh4_pg.C_LG_VIII001934	hypothetical protein	0.8967	COG3104	KOG1237	_	None	_
cassava4.1_014078m.g	1092	gi|566193927|ref|XP_006377408.1|	hypothetical protein POPTR_0011s05640g [Populus trichocarpa]	0.62	gi|232024|sp|Q01197.1|E6_GOSHI	RecName: Full=Protein E6	0.5	_	_	_	_	_	_	_	None	_
cassava4.1_000971m.g	3172	gi|255543555|ref|XP_002512840.1|	lysosomal alpha-mannosidase, putative [Ricinus communis]	0.91	gi|550544316|sp|Q29451.4|MA2B1_BOVIN	RecName: Full=Lysosomal alpha-mannosidase; Short=Laman; AltName: Full=Lysosomal acid alpha-mannosidase; AltName: Full=Mannosidase alpha class 2B member 1; AltName	0.61	GO:0006013;GO:0030246;GO:0008270;GO:0004559	59689.fgenesh2_kg.6__1359__AT5G13980.1	annotation not avaliable	0.8398	_	KOG1959	_	K01191	E3.2.1.24
cassava4.1_010282m.g	1092	gi|643708441|gb|KDP23357.1|	hypothetical protein JCGZ_23190 [Jatropha curcas]	0.89	gi|75099786|sp|O80522.1|GDL2_ARATH	RecName: Full=GDSL esterase/lipase At1g09390; AltName: Full=Extracellular lipase At1g09390; Flags: Precursor [Arabidopsis thaliana]	0.8	_	29760.GSVIVG00022552001	SubName: Full=Chromosome chr14 scaffold_27, whole genome shotgun sequence;	0.8616	_	_	NOG293377	None	_
cassava4.1_009742m.g	1499	gi|643724685|gb|KDP33886.1|	hypothetical protein JCGZ_07457 [Jatropha curcas]	0.98	gi|75151601|sp|Q8GZ92.1|BRXL4_ARATH	RecName: Full=Protein Brevis radix-like 4; Short=AtBRXL4 [Arabidopsis thaliana]	0.86	_	3694.fgenesh4_pm.C_LG_VI000402	hypothetical protein	0.9416	_	_	NOG259785	None	_
cassava4.1_017149m.g	1068	gi|643725915|gb|KDP34762.1|	hypothetical protein JCGZ_10542 [Jatropha curcas]	0.91	gi|75265385|sp|Q9S7R3.1|LSH10_ARATH	RecName: Full=Protein LIGHT-DEPENDENT SHORT HYPOCOTYLS 10; AltName: Full=Protein ORGAN BOUNDARY 10 [Arabidopsis thaliana]	0.86	_	3694.grail3.0014003601	hypothetical protein	0.9554	_	_	NOG297518;NOG239486	None	_
cassava4.1_008057m.g	1330	gi|643722085|gb|KDP31964.1|	hypothetical protein JCGZ_12425 [Jatropha curcas]	0.83	gi|75206916|sp|Q9SND9.1|Y3028_ARATH	RecName: Full=Uncharacterized acetyltransferase At3g50280 [Arabidopsis thaliana]	0.64	_	_	_	_	_	_	_	None	_
cassava4.1_002086m.g	2492	gi|643697057|gb|KDP20200.1|	hypothetical protein JCGZ_07920 [Jatropha curcas]	0.96	_	_	_	_	3694.grail3.0161003201	hypothetical protein	0.9421	_	KOG1030	_	None	_
cassava4.1_031642m.g	2646	gi|643736012|gb|KDP42428.1|	hypothetical protein JCGZ_00225 [Jatropha curcas]	0.68	gi|46577339|sp|Q40392.1|TMVRN_NICGU	RecName: Full=TMV resistance protein N [Nicotiana glutinosa]	0.63	_	_	_	_	_	_	_	None	_
cassava4.1_003643m.g	2326	gi|643713956|gb|KDP26621.1|	hypothetical protein JCGZ_17779 [Jatropha curcas]	0.96	gi|75331811|sp|Q93ZS4.1|NIK3_ARATH	RecName: Full=Protein NSP-INTERACTING KINASE 3; AltName: Full=LRR receptor-like serine/threonine-protein kinase NIK3; Flags: Precursor [Arabidopsis thaliana]	0.9	GO:0004674;GO:0005524;GO:0004715;GO:0009069;GO:0016021;GO:0018108	3694.gw1.VIII.435.1	hypothetical protein	0.9673	COG0515	KOG0619;KOG1187	_	None	_
cassava4.1_009663m.g	1868	gi|643729322|gb|KDP37202.1|	hypothetical protein JCGZ_06258 [Jatropha curcas]	0.87	_	_	_	_	3694.estExt_fgenesh4_pg.C_LG_I1151	hypothetical protein	0.7556	_	_	NOG230344	None	_
cassava4.1_017594m.g	1450	gi|255553735|ref|XP_002517908.1|	conserved hypothetical protein [Ricinus communis]	0.87	_	_	_	_	29760.GSVIVG00018591001	SubName: Full=Chromosome chr12 scaffold_18, whole genome shotgun sequence;	0.805	_	_	NOG218818	None	_
cassava4.1_014368m.g	987	gi|522191301|gb|AGQ04217.1|	WRKY transcription factor 29 [Jatropha curcas]	0.73	gi|20978782|sp|Q9C5T4.2|WRK18_ARATH	RecName: Full=WRKY transcription factor 18; AltName: Full=WRKY DNA-binding protein 18; Short=AtWRKY18 [Arabidopsis thaliana]	0.8	GO:0098542;GO:0010033;GO:0050789;GO:0005488	_	_	_	_	_	_	None	_
cassava4.1_026031m.g	963	gi|643733092|gb|KDP40039.1|	hypothetical protein JCGZ_02037 [Jatropha curcas]	0.89	gi|25453224|sp|Q9ZV04.1|PER24_ARATH	RecName: Full=Peroxidase 24; Short=Atperox P24; AltName: Full=ATP47; Flags: Precursor [Arabidopsis thaliana]	0.71	GO:0006804;GO:0006979;GO:0046872;GO:0020037;GO:0004601;GO:0055114	29760.GSVIVG00023610001	SubName: Full=Chromosome chr7 scaffold_31, whole genome shotgun sequence;	0.8413	_	_	NOG231650	K00430	E1.11.1.7
cassava4.1_027961m.g	867	gi|643708735|gb|KDP23651.1|	hypothetical protein JCGZ_23484 [Jatropha curcas]	0.93	gi|75265348|sp|Q9S726.1|RPI3_ARATH	RecName: Full=Probable ribose-5-phosphate isomerase 3, chloroplastic; AltName: Full=Phosphoriboisomerase 3; AltName: Full=Protein EMBRYO DEFECTIVE 3119; Flags: Prec	0.81	GO:0015976;GO:0009535;GO:0009052;GO:0009941;GO:0042742;GO:0004751;GO:0009570	29760.GSVIVG00031147001	SubName: Full=Chromosome chr14 scaffold_54, whole genome shotgun sequence;	0.9064	COG0120	KOG3075	_	K01807	rpiA
cassava4.1_006681m.g	1570	gi|643736220|gb|KDP42595.1|	hypothetical protein JCGZ_24369 [Jatropha curcas]	0.81	gi|122314926|sp|Q0AKB3.1|DNAJ_MARMM	RecName: Full=Chaperone protein DnaJ [Maricaulis maris MCS10]	0.62	_	29760.GSVIVG00031892001	SubName: Full=Chromosome undetermined scaffold_60, whole genome shotgun sequence;	0.9474	COG1141;COG2214;COG0484	KOG0716	_	None	_
cassava4.1_014803m.g	990	gi|255584815|ref|XP_002533125.1|	Alpha-expansin 5 precursor, putative [Ricinus communis]	0.96	gi|20138196|sp|Q38864.1|EXPA5_ARATH	RecName: Full=Expansin-A5; Short=AtEXPA5; AltName: Full=Alpha-expansin-5; Short=At-EXP5; Short=AtEx5; AltName: Full=Ath-ExpAlpha-1.4; Flags: Precursor [Arabidopsis	0.92	GO:0016020;GO:0009664;GO:0005618;GO:0005576	3694.fgenesh4_pg.C_LG_XIII000294	hypothetical protein	0.9159	_	_	NOG249343;NOG269048	None	_
cassava4.1_010861m.g	1166	gi|255585128|ref|XP_002533269.1|	conserved hypothetical protein [Ricinus communis]	0.87	gi|74730222|sp|Q8NE86.1|MCU_HUMAN	RecName: Full=Calcium uniporter protein, mitochondrial; AltName: Full=Coiled-coil domain-containing protein 109A [Homo sapiens]	0.56	_	29760.GSVIVG00025005001	SubName: Full=Chromosome chr4 scaffold_32, whole genome shotgun sequence;	0.7642	_	KOG2966	_	None	_
cassava4.1_014351m.g	1180	gi|643716124|gb|KDP27897.1|	hypothetical protein JCGZ_18977 [Jatropha curcas]	0.95	gi|78102500|sp|Q9CX48.1|ZCH10_MOUSE	RecName: Full=Zinc finger CCHC domain-containing protein 10 [Mus musculus]	0.46	GO:0008270;GO:0003676	3694.estExt_fgenesh4_pg.C_LG_X1282	hypothetical protein	0.8791	_	KOG3116	_	None	_
cassava4.1_006336m.g	1732	gi|31580730|gb|AAP51059.1|	latex cyanogenic beta glucosidase [Hevea brasiliensis]	0.93	gi|75309126|sp|Q9FIW4.1|BGL42_ARATH	RecName: Full=Beta-glucosidase 42; Short=AtBGLU42 [Arabidopsis thaliana]	0.85	GO:0008422;GO:0071732;GO:0005829;GO:0030245;GO:0071369;GO:0071281	3694.gw1.X.1458.1	annotation not avaliable	0.9269	COG2723	KOG0626	_	K01188	E3.2.1.21
cassava4.1_017631m.g	788	gi|566163303|ref|XP_002304730.2|	hypothetical protein POPTR_0003s18150g [Populus trichocarpa]	0.9	gi|75220730|sp|Q39131.1|LAML_ARATH	RecName: Full=Lamin-like protein; Flags: Precursor [Arabidopsis thaliana]	0.58	GO:0009055;GO:0005507;GO:0006118	3694.estExt_fgenesh4_pg.C_2080017	SubName: Full=Putative uncharacterized protein;	0.8994	_	_	NOG272274	None	_
cassava4.1_004080m.g	2136	gi|255577869|ref|XP_002529807.1|	serine-threonine protein kinase, plant-type, putative [Ricinus communis]	0.82	gi|75167720|sp|Q9ASS4.1|Y5838_ARATH	RecName: Full=Probably inactive leucine-rich repeat receptor-like protein kinase At5g48380; Flags: Precursor [Arabidopsis thaliana]	0.67	GO:0005524;GO:0004672;GO:0016021;GO:0006468	3694.fgenesh4_pg.C_scaffold_170000025	hypothetical protein	0.7542	_	KOG0619;KOG1187	_	None	_
cassava4.1_010137m.g	1487	gi|643737762|gb|KDP43803.1|	hypothetical protein JCGZ_23011 [Jatropha curcas]	0.84	gi|52840166|sp|Q940T9.2|COL4_ARATH	RecName: Full=Zinc finger protein CONSTANS-LIKE 4 [Arabidopsis thaliana]	0.75	GO:0005622;GO:0008270	3694.estExt_fgenesh4_pm.C_1710004	hypothetical protein	0.8177	_	KOG1601	_	None	_
cassava4.1_016778m.g	934	gi|255539735|ref|XP_002510932.1|	21 kDa protein precursor, putative [Ricinus communis]	0.91	gi|112717|sp|P17407.1|21KD_DAUCA	RecName: Full=21 kDa protein; AltName: Full=1.2 protein; Flags: Precursor	0.77	GO:0005982;GO:0004857;GO:0043086;GO:0005985;GO:0030599	3694.eugene3.00121241	SubName: Full=Putative uncharacterized protein;	0.8629	_	_	NOG251411	None	_
cassava4.1_001740m.g	2654	gi|255585520|ref|XP_002533451.1|	Potassium channel SKOR, putative [Ricinus communis]	0.88	gi|44888539|sp|Q9M8S6.1|SKOR_ARATH	RecName: Full=Potassium channel SKOR; AltName: Full=Stelar K(+) outward rectifying channel [Arabidopsis thaliana]	0.81	GO:0009395;GO:0004622;GO:0005249;GO:0071805;GO:0008076	3694.eugene3.00120017	hypothetical protein	0.8333	COG0666	KOG0498	_	None	_
cassava4.1_001097m.g	2865	gi|255571792|ref|XP_002526839.1|	protein with unknown function [Ricinus communis]	0.84	gi|263432299|sp|Q9FIZ3.2|GSO2_ARATH	RecName: Full=LRR receptor-like serine/threonine-protein kinase GSO2; AltName: Full=Protein EMBRYO SAC DEVELOPMENT ARREST 23; AltName: Full=Protein GASSHO 2; Flags	0.51	GO:0005524;GO:0004672;GO:0016021;GO:0006468;GO:0055114;GO:0016491	3694.eugene3.00190765	SubName: Full=Putative uncharacterized protein;	0.9275	COG4886	KOG0619;KOG1187	_	None	_
cassava4.1_024609m.g	519	gi|255572589|ref|XP_002527228.1|	mads box protein, putative [Ricinus communis]	0.84	gi|91207149|sp|Q6EP49.2|MAD27_ORYSJ	RecName: Full=MADS-box transcription factor 27; AltName: Full=OsMADS27; AltName: Full=RMADS218 [Oryza sativa Japonica Group]	0.74	GO:0005634;GO:0003677;GO:0006355;GO:0046983;GO:0005667;GO:0048578;GO:0045449;GO:0003700;GO:0008134	29760.GSVIVG00015065001	SubName: Full=Chromosome chr18 scaffold_1, whole genome shotgun sequence;	0.8232	_	KOG0014	_	None	_
cassava4.1_018048m.g	936	gi|643723089|gb|KDP32694.1|	hypothetical protein JCGZ_11986 [Jatropha curcas]	0.94	gi|416731|sp|P33050.1|PSC13_MAIZE	RecName: Full=Pollen-specific protein C13; Flags: Precursor [Zea mays]	0.65	GO:0005615	3694.estExt_fgenesh4_pg.C_LG_V0869	SubName: Full=Putative uncharacterized protein;	0.8428	_	_	NOG270759	None	_
cassava4.1_028730m.g	204	gi|643701092|gb|KDP20346.1|	hypothetical protein JCGZ_06884 [Jatropha curcas]	0.88	_	_	_	_	59689.fgenesh2_kg.8__1623__AT5G57123.1	annotation not avaliable	0.8358	_	_	NOG289818;NOG298376	None	_
cassava4.1_011438m.g	1247	gi|643738410|gb|KDP44363.1|	hypothetical protein JCGZ_20043 [Jatropha curcas]	0.96	gi|75308072|sp|Q9ATM6.1|PIP24_MAIZE	RecName: Full=Aquaporin PIP2-4; AltName: Full=Plasma membrane intrinsic protein 2-4; AltName: Full=ZmPIP2-4; AltName: Full=ZmPIP2;4 [Zea mays]	0.91	GO:0006810;GO:0016021;GO:0005215	3694.eugene3.00102165	SubName: Full=Putative uncharacterized protein;	0.9809	COG0580	KOG0223	_	K09872	PIP
cassava4.1_006972m.g	1656	gi|643720427|gb|KDP30806.1|	hypothetical protein JCGZ_13749 [Jatropha curcas]	0.94	gi|75154301|sp|Q8L868.1|E1311_ARATH	RecName: Full=Glucan endo-1,3-beta-glucosidase 11; AltName: Full=(1-)3)-beta-glucan endohydrolase 11; Short=(1-)3)-beta-glucanase 11; AltName: Full=Beta-1,3-endogl	0.67	GO:0004553;GO:0005975	3694.eugene3.04210001	SubName: Full=Putative uncharacterized protein;	0.9383	_	_	NOG270202	None	_
cassava4.1_000062m.g	6353	gi|566157076|ref|XP_002301032.2|	hypothetical protein POPTR_0002s09230g [Populus trichocarpa]	0.76	_	_	_	_	3694.grail3.0002006501	hypothetical protein	0.7639	_	_	NOG228017	None	_
cassava4.1_002783m.g	2204	gi|643703989|gb|KDP21053.1|	hypothetical protein JCGZ_21524 [Jatropha curcas]	0.8	_	_	_	_	_	_	_	_	_	_	None	_
cassava4.1_020503m.g	497	gi|257219566|gb|ACV50436.1|	Avr9/Cf-9 rapidly elicited protein [Jatropha curcas]	0.78	_	_	_	_	_	_	_	_	_	_	None	_
cassava4.1_003582m.g	2161	gi|255565893|ref|XP_002523935.1|	hydrolase, hydrolyzing O-glycosyl compounds, putative [Ricinus communis]	0.94	gi|221272026|sp|Q23892.2|GLUA_DICDI	RecName: Full=Lysosomal beta glucosidase; Flags: Precursor [Dictyostelium discoideum]	0.53	GO:0008422;GO:0005975	3694.estExt_fgenesh4_pg.C_LG_IX0154	hypothetical protein	0.9322	COG1472	_	_	K05349	bglX
cassava4.1_017805m.g	507	gi|255569851|ref|XP_002525889.1|	serine-threonine protein kinase, plant-type, putative [Ricinus communis]	0.81	gi|264664489|sp|C0LGP4.1|Y3475_ARATH	RecName: Full=Probable LRR receptor-like serine/threonine-protein kinase At3g47570; Flags: Precursor [Arabidopsis thaliana]	0.71	GO:0032440;GO:0004674;GO:0005524;GO:0009069;GO:0016021;GO:0006468;GO:0055114	_	_	_	_	_	_	None	_
cassava4.1_015673m.g	964	gi|255583194|ref|XP_002532362.1|	Ethylene-responsive transcription factor 1B, putative [Ricinus communis]	0.81	gi|57012702|sp|Q8LDC8.2|ERF92_ARATH	RecName: Full=Ethylene-responsive transcription factor 1B; Short=AtERF1B; AltName: Full=Ethylene-responsive element-binding factor 1B; Short=EREBP-1B [Arabidopsis	0.7	GO:0005634;GO:0003677;GO:0005667;GO:0006355;GO:0045449;GO:0003700	29760.GSVIVG00007520001	SubName: Full=Chromosome chr7 scaffold_192, whole genome shotgun sequence;	0.7559	_	_	NOG284889;NOG220915	K14516	ERF1
cassava4.1_001508m.g	2829	gi|643722264|gb|KDP32143.1|	hypothetical protein JCGZ_12604 [Jatropha curcas]	0.95	gi|75219638|sp|O49545.1|BAME1_ARATH	RecName: Full=Leucine-rich repeat receptor-like serine/threonine-protein kinase BAM1; AltName: Full=Protein BARELY ANY MERISTEM 1; Flags: Precursor [Arabidopsis th	0.91	GO:0032440;GO:0004709;GO:0005524;GO:0009069;GO:0007178;GO:0055114;GO:0016021;GO:0000186	3702.AT5G65700.1-P	BAM1 (BARELY ANY MERISTEM 1); ATP binding / kinase/ protein serine/threonine kinase; Encodes [...]	0.9745	COG4886;COG0515	KOG0619;KOG1187	_	None	_
cassava4.1_020537m.g	622	gi|332656174|gb|AEE81756.1|	metallothionein [Hevea brasiliensis]	0.92	gi|2497902|sp|Q40410.1|MT2_NICPL	RecName: Full=Metallothionein-like protein type 2	0.76	GO:0046872	39946.BGIOSIBCE000385	Metallothionein-like protein 2A (Class I metallothionein-like protein 2A) (OsMT-I-2a) (OsMT2 [...]	0.7654	_	_	NOG255306	None	_
cassava4.1_012935m.g	1003	gi|643706057|gb|KDP22189.1|	hypothetical protein JCGZ_26020 [Jatropha curcas]	0.92	gi|544006|sp|P36908.1|CHIA_CICAR	RecName: Full=Acidic endochitinase; Flags: Precursor	0.85	GO:0004553;GO:0005975	3694.estExt_Genewise1_v1.C_1970084	hypothetical protein	0.8893	_	KOG4701	_	K01183	E3.2.1.14
cassava4.1_020209m.g	486	gi|255538782|ref|XP_002510456.1|	Thioredoxin H-type, putative [Ricinus communis]	0.86	gi|11135282|sp|Q43636.1|TRXH_RICCO	RecName: Full=Thioredoxin H-type; Short=Trx-H [Ricinus communis]	0.78	GO:0006662;GO:0015035;GO:0006118;GO:0055114;GO:0045454	3694.estExt_fgenesh4_pg.C_LG_V1461	SubName: Full=Putative uncharacterized protein;	0.7667	COG0526	KOG0907	_	K03671	trxA
cassava4.1_009991m.g	1428	gi|255579635|ref|XP_002530658.1|	oxidoreductase, putative [Ricinus communis]	0.95	_	_	_	GO:0006020;GO:0055114;GO:0050112	3694.estExt_fgenesh4_pg.C_LG_III0576	hypothetical protein	0.9773	COG0673	KOG2741	_	None	_
cassava4.1_015615m.g	1017	gi|643732150|gb|KDP39342.1|	hypothetical protein JCGZ_01099 [Jatropha curcas]	0.85	gi|123916477|sp|Q3MV19.1|TRF6A_XENLA	RecName: Full=TNF receptor-associated factor 6-A; AltName: Full=E3 ubiquitin-protein ligase TRAF6 [Xenopus laevis]	0.47	_	_	_	_	_	_	_	None	_
cassava4.1_022151m.g	1344	gi|144583293|gb|ABP01349.1|	D8-sphingolipid desaturase [Jatropha hypothetical protein JCGZ_07663 [Jatropha curcas]	0.93	gi|122214988|sp|Q3EBF7.1|SLD2_ARATH	RecName: Full=Delta(8)-fatty-acid desaturase 2; AltName: Full=Delta(8)-sphingolipid desaturase 2; AltName: Full=Sphingoid long-chain base desaturase 2; Short=Sphin	0.8	GO:0020037;GO:0005506;GO:0006633;GO:0055114;GO:0016717	3694.eugene3.00061614	hypothetical protein	0.8904	COG3239;COG5274	KOG4232	_	K13076	SLD
cassava4.1_018019m.g	854	gi|643738267|gb|KDP44255.1|	hypothetical protein JCGZ_05722 [Jatropha curcas]	0.68	_	_	_	_	_	_	_	_	_	_	None	_
cassava4.1_021443m.g	834	gi|255552788|ref|XP_002517437.1|	prolyl 4-hydroxylase alpha subunit, putative [Ricinus communis]	0.9	gi|75245815|sp|Q8L970.1|P4H7_ARATH	RecName: Full=Probable prolyl 4-hydroxylase 7; Flags: Precursor [Arabidopsis thaliana]	0.83	GO:0006525;GO:0004656;GO:0005506;GO:0018401;GO:0055114;GO:0031418;GO:0006560	3694.gw1.XVII.795.1	oxidoreductase, 2OG-Fe(II) oxygenase family protein	0.8918	_	KOG1591	_	K00472	E1.14.11.2
cassava4.1_031993m.g	1782	gi|643736094|gb|KDP42510.1|	hypothetical protein JCGZ_00307 [Jatropha curcas]	0.74	gi|46395894|sp|Q8L7G0.2|ARFA_ARATH	RecName: Full=Auxin response factor 1 [Arabidopsis thaliana]	0.71	GO:0044699;GO:0009733;GO:0006355;GO:0005488	_	_	_	_	_	_	K14486	K14486, ARF
cassava4.1_032622m.g	1569	gi|566154094|ref|XP_006370302.1|	hypothetical protein POPTR_0001s41440g [Populus trichocarpa]	0.83	gi|75296458|sp|Q7XSK0.2|BGL18_ORYSJ	RecName: Full=Beta-glucosidase 18; Short=Os4bglu18; Flags: Precursor [Oryza sativa Japonica Group]	0.74	GO:0004553;GO:0005975	3694.gw1.107.211.1	hypothetical protein	0.859	COG2723	KOG0626	_	K01229	LCT
cassava4.1_018390m.g	1172	gi|643738257|gb|KDP44245.1|	hypothetical protein JCGZ_05712 [Jatropha curcas]	0.99	gi|218563528|sp|Q9M0X8.2|BH114_ARATH	RecName: Full=Transcription factor bHLH114; AltName: Full=Basic helix-loop-helix protein 114; Short=AtbHLH114; Short=bHLH 114; AltName: Full=Transcription factor	0.72	GO:0046983	3694.fgenesh4_pg.C_LG_XIX000891	hypothetical protein	0.907	_	_	NOG233141;NOG280931	None	_
cassava4.1_007369m.g	1388	gi|643708356|gb|KDP23272.1|	hypothetical protein JCGZ_23105 [Jatropha curcas]	0.95	gi|75331738|sp|Q93Y09.1|SCP45_ARATH	RecName: Full=Serine carboxypeptidase-like 45; Flags: Precursor [Arabidopsis thaliana]	0.9	GO:0009505;GO:0006508;GO:0004185;GO:0009506	3694.fgenesh4_pm.C_LG_I000205	hypothetical protein	0.9444	COG2939	KOG1282	_	K16297	SCPL-II
cassava4.1_001362m.g	3094	gi|255558214|ref|XP_002520134.1|	alpha-amylase, putative [Ricinus communis]	0.9	gi|75306316|sp|Q94A41.1|AMY3_ARATH	RecName: Full=Alpha-amylase 3, chloroplastic; Short=AtAMY3; AltName: Full=1,4-alpha-D-glucan glucanohydrolase; Flags: Precursor [Arabidopsis thaliana]	0.85	GO:0005982;GO:0004556;GO:0005509;GO:0005985;GO:0033910	29760.GSVIVG00028996001	SubName: Full=Chromosome chr1 scaffold_46, whole genome shotgun sequence;	0.9064	COG0366	KOG0471	_	None	_
cassava4.1_009367m.g	1621	gi|255538116|ref|XP_002510123.1|	conserved hypothetical protein [Ricinus communis]	0.93	gi|75207747|sp|Q9STX2.1|VEP1_ARATH	RecName: Full=3-oxo-Delta(4,5)-steroid 5-beta-reductase; AltName: Full=Delta(4)-3-oxosteroid 5-beta-reductase; AltName: Full=Delta-4,5-steroid 5-beta-reductase; Sho	0.87	_	3694.estExt_Genewise1_v1.C_401050	SubName: Full=Putative uncharacterized protein;	0.8897	_	_	NOG46937	None	_
cassava4.1_020467m.g	466	gi|590693483|ref|XP_007044346.1|	Clavata3/esr-related 43, putative [Theobroma cacao]	0.69	_	_	_	_	_	_	_	_	_	_	None	_
cassava4.1_032399m.g	447	gi|643703954|gb|KDP21018.1|	hypothetical protein JCGZ_21489 [Jatropha curcas]	0.88	gi|75204928|sp|Q9SGP6.1|GRXC9_ARATH	RecName: Full=Glutaredoxin-C9; Short=AtGrxC9; AltName: Full=Protein ROXY 19 [Arabidopsis thaliana]	0.8	GO:0015035;GO:0009055;GO:0006118;GO:0055114;GO:0045454	3694.eugene3.01870005	glutaredoxin C9	0.823	_	KOG1752	_	K03676	grxC, GLRX, GLRX2
cassava4.1_027302m.g	2142	gi|255549990|ref|XP_002516046.1|	serine-threonine protein kinase, plant-type, putative [Ricinus communis]	0.68	gi|75335529|sp|Q9LV48.1|PERK1_ARATH	RecName: Full=Proline-rich receptor-like protein kinase PERK1; AltName: Full=Proline-rich extensin-like receptor kinase 1; Short=AtPERK1 [Arabidopsis thaliana]	0.59	GO:0016310;GO:0004674;GO:0009069	_	_	_	_	_	_	K04730	IRAK1
cassava4.1_006735m.g	1973	gi|590635186|ref|XP_007028566.1|	Ankyrin repeat family protein / BTB/POZ domain-containing protein [Theobroma cacao]	0.95	gi|75315939|sp|Q9ZVC2.1|NPR5_ARATH	RecName: Full=Regulatory protein NPR5; AltName: Full=BTB/POZ domain-containing protein NPR5; AltName: Full=Protein BLADE ON PETIOLE 2 [Arabidopsis thaliana]	0.85	GO:0010582;GO:0009965;GO:0009864;GO:0010227;GO:0045893;GO:0010434;GO:0048439;GO:0009954;GO:0009944;GO:0010254	3694.eugene3.00060387	BOP/NPR1/NIM1-like regulatory protein	0.9437	_	KOG0504	_	None	_
cassava4.1_025251m.g	3306	gi|643733670|gb|KDP40513.1|	hypothetical protein JCGZ_24512 [Jatropha curcas]	0.85	gi|29839649|sp|Q9LRR4.1|R13L1_ARATH	RecName: Full=Putative disease resistance RPP13-like protein 1 [Arabidopsis thaliana]	0.62	GO:0043531;GO:0004721;GO:0006952;GO:0006470	29760.GSVIVG00031034001	SubName: Full=Chromosome undetermined scaffold_53, whole genome shotgun sequence;	0.7703	_	KOG4658	_	None	_
cassava4.1_014653m.g	1624	gi|643733814|gb|KDP40657.1|	hypothetical protein JCGZ_24656 [Jatropha curcas]	0.77	_	_	_	_	29760.GSVIVG00034027001	SubName: Full=Chromosome chr9 scaffold_7, whole genome shotgun sequence;	0.9381	COG0484	KOG0714	_	K09512	DNAJB6
cassava4.1_007047m.g	1401	gi|62526575|gb|AAX84673.1|	cysteine protease CP1 [Manihot esculenta]	0.9	gi|1172873|sp|P43297.1|RD21A_ARATH	RecName: Full=Cysteine proteinase RD21a; Short=RD21; Flags: Precursor [Arabidopsis thaliana]	0.78	GO:0032440;GO:0008234;GO:0006508;GO:0055114	3694.fgenesh4_pg.C_scaffold_40000333	SubName: Full=Putative uncharacterized protein;	0.8313	COG4870	KOG4296;KOG1543	_	None	_
cassava4.1_001662m.g	2862	gi|643722192|gb|KDP32071.1|	hypothetical protein JCGZ_12532 [Jatropha curcas]	0.95	gi|12229639|sp|O81108.1|ACA2_ARATH	RecName: Full=Calcium-transporting ATPase 2, plasma membrane-type; AltName: Full=Ca(2+)-ATPase isoform 2 [Arabidopsis thaliana]	0.91	GO:0070588;GO:0008152;GO:0009555;GO:0005524;GO:0005388;GO:0016529;GO:0046872;GO:0016021;GO:0005516;GO:0005886	3694.fgenesh4_pg.C_LG_III000669	autoinhibited calcium ATPase	0.9334	COG0474	KOG0204	_	K01537	E3.6.3.8
cassava4.1_007033m.g	1838	gi|255548127|ref|XP_002515120.1|	carbon catabolite repressor protein, putative [Ricinus communis]	0.86	gi|148887024|sp|O81916.2|YC22_ARATH	RecName: Full=Uncharacterized calcium-binding protein At1g02270 [Arabidopsis thaliana]	0.79	GO:0005634;GO:0009409;GO:0005509	3694.gw1.XIV.1980.1	hypothetical protein	0.863	_	KOG2338	_	None	_
cassava4.1_009905m.g	1187	gi|255556119|ref|XP_002519094.1|	AT14A, putative [Ricinus AT14A, putative [Ricinus communis]	0.96	gi|75213510|sp|Q9SYZ7.1|U496A_ARATH	RecName: Full=UPF0496 protein At4g34320 [Arabidopsis thaliana]	0.86	_	3694.fgenesh4_pm.C_LG_IX000270	hypothetical protein	0.9465	_	_	NOG255690	None	_
cassava4.1_018641m.g	499	gi|255536949|ref|XP_002509541.1|	Polcalcin Jun o, putative [Ricinus communis]	0.93	gi|75337561|sp|Q9SRE6.1|CML38_ARATH	RecName: Full=Calcium-binding protein CML38; AltName: Full=Calmodulin-like protein 38 [Arabidopsis thaliana]	0.7	GO:0005509	3694.fgenesh4_pg.C_LG_I002303	hypothetical protein	0.8768	COG5126	KOG0027	_	K13448	CML
cassava4.1_024041m.g	564	gi|255540707|ref|XP_002511418.1|	DNA binding protein, putative [Ricinus communis]	0.87	_	_	_	GO:0003677;GO:0046983	3694.eugene3.00150536	hypothetical protein	0.8514	_	_	NOG285967	None	_
cassava4.1_000556m.g	3751	gi|224099571|ref|XP_002311536.1|	RNA-directed RNA Polymerase family protein [Populus trichocarpa]	0.87	gi|75335341|sp|Q9LQV2.1|RDR1_ARATH	RecName: Full=RNA-dependent RNA polymerase 1; Short=AtRDRP1; AltName: Full=RNA-directed RNA polymerase 1 [Arabidopsis thaliana]	0.77	GO:0010025;GO:0003968;GO:0001172;GO:0003676;GO:0009751;GO:0060148;GO:0000166;GO:0006144;GO:0009615;GO:0031379	3694.estExt_fgenesh4_pg.C_LG_VIII1203	rna-dependent RNA polymerase	0.8742	_	KOG0988	_	K11699	RDR, RDRP
cassava4.1_005936m.g	1524	gi|643706321|gb|KDP22453.1|	hypothetical protein JCGZ_26284 [Jatropha curcas]	0.91	gi|1708191|sp|Q07423.1|HEX6_RICCO	RecName: Full=Hexose carrier protein HEX6	0.88	GO:0032440;GO:0008643;GO:0055085;GO:0016021;GO:0015293;GO:0055114;GO:0022891	29760.GSVIVG00030854001	SubName: Full=Chromosome undetermined scaffold_52, whole genome shotgun sequence;	0.9021	COG0477	KOG0254	_	None	_
cassava4.1_021008m.g	1152	gi|28628597|gb|AAO49267.1|AF480476_1	P66 protein [Hevea brasiliensis]	0.95	gi|75296358|sp|Q7XKV5.2|BGL11_ORYSJ	RecName: Full=Beta-glucosidase 11; Short=Os4bglu11; Flags: Precursor	0.7	GO:0008422;GO:0005975	_	_	_	_	_	_	K01188	E3.2.1.21
cassava4.1_019660m.g	679	gi|643714831|gb|KDP27186.1|	hypothetical protein JCGZ_19885 [Jatropha curcas]	0.86	gi|81882492|sp|Q5BJP5.1|TM230_RAT	RecName: Full=Transmembrane protein 230 [Rattus norvegicus]	0.6	_	3694.estExt_fgenesh4_kg.C_LG_VI0015	SubName: Full=Putative uncharacterized protein;	0.8522	_	KOG4753	_	None	_
cassava4.1_006303m.g	2073	gi|12002676|gb|AAG43363.1|AF151368_1	catalase [Hevea brasiliensis]	0.97	gi|1345676|sp|Q01297.2|CATA1_RICCO	RecName: Full=Catalase isozyme 1	0.97	GO:0020037;GO:0015947;GO:0055114;GO:0006804;GO:0046872;GO:0004096;GO:0006568;GO:0042744;GO:0009514	3694.eugene3.00020082	catalase (EC:1.11.1.6); Occurs in almost all aerobically respiring organisms and serves to p [...]	0.9457	COG0753	KOG0047	_	K03781	katE, CAT, catB, srpA
cassava4.1_026579m.g	1797	gi|643716292|gb|KDP28042.1|	hypothetical protein JCGZ_19719 [Jatropha curcas]	0.96	gi|42558879|sp|Q9C6B8.1|PINI_ARATH	RecName: Full=Auxin efflux carrier component 1; AltName: Full=Protein PIN-FORMED; Short=AtPIN1 [Arabidopsis thaliana]	0.88	GO:0055085;GO:0016021	3694.eugene3.00060333	auxin efflux carrier component	0.9434	_	_	NOG148674	K13947	PIN
cassava4.1_002101m.g	2316	gi|255568157|ref|XP_002525054.1|	run and tbc1 domain containing 3, plant, putative [Ricinus communis]	0.88	gi|262527563|sp|Q9Z1A9.2|TBCD8_MOUSE	RecName: Full=TBC1 domain family member 8; AltName: Full=BUB2-like protein 1; AltName: Full=Vascular Rab-GAP/TBC-containing protein [Mus musculus]	0.63	GO:0005097;GO:0032851	3694.gw1.X.2461.1	hypothetical protein	0.8639	COG5210	KOG2058	_	None	_
cassava4.1_012035m.g	1541	gi|255540907|ref|XP_002511518.1|	homeobox protein, putative [Ricinus communis]	0.89	gi|399900|sp|Q02283.1|HAT5_ARATH	RecName: Full=Homeobox-leucine zipper protein HAT5; AltName: Full=HD-ZIP protein ATHB-1; AltName: Full=Homeodomain transcription factor ATHB-1; AltName: Full=Homeodom	0.74	GO:0005634;GO:0005667;GO:0006355;GO:0000976;GO:0045449;GO:0003700	3694.fgenesh4_pm.C_LG_XV000148	SubName: Full=Putative uncharacterized protein;	0.9397	_	KOG0483	_	None	_
cassava4.1_005970m.g	1760	gi|255582261|ref|XP_002531922.1|	Glucan endo-1,3-beta-glucosidase precursor, putative [Ricinus communis]	0.95	gi|115502152|sp|Q9C7U5.2|E132_ARATH	RecName: Full=Glucan endo-1,3-beta-glucosidase 2; AltName: Full=(1-)3)-beta-glucan endohydrolase 2; Short=(1-)3)-beta-glucanase 2; AltName: Full=Beta-1,3-endogluca	0.88	GO:0042973;GO:0005982;GO:0005985	3694.gw1.IV.3627.1	hypothetical protein	0.9756	_	KOG1267	NOG221473	None	_
cassava4.1_031144m.g	1179	gi|255546939|ref|XP_002514527.1|	conserved hypothetical protein [Ricinus communis]	0.83	_	_	_	_	3694.estExt_fgenesh4_pg.C_LG_VIII0964	hypothetical protein	0.7596	_	_	NOG277286	None	_
cassava4.1_015541m.g	706	gi|643732082|gb|KDP39274.1|	hypothetical protein JCGZ_01031 [Jatropha curcas]	0.58	_	_	_	_	_	_	_	_	_	_	None	_
cassava4.1_022301m.g	870	gi|643739598|gb|KDP45336.1|	hypothetical protein JCGZ_09585 [Jatropha curcas]	0.69	_	_	_	_	_	_	_	_	_	_	None	_
cassava4.1_014914m.g	792	gi|495025672|gb|AGL39693.1|	NAC transcription factor 037 [Jatropha curcas]	0.86	gi|50401162|sp|Q9FMR3.1|NAC90_ARATH	RecName: Full=NAC domain-containing protein 90; Short=ANAC090 [Arabidopsis thaliana]	0.7	GO:0003677;GO:0006355	3694.fgenesh4_pg.C_LG_I001572	annotation not avaliable	0.7869	_	_	NOG291412	None	_
cassava4.1_030796m.g	831	gi|643726991|gb|KDP35556.1|	hypothetical protein JCGZ_08994 [Jatropha curcas]	0.85	gi|68565924|sp|Q94B74.1|NUDT2_ARATH	RecName: Full=Nudix hydrolase 2; Short=AtNUDT2; AltName: Full=ADP-ribose pyrophosphatase; AltName: Full=NADH pyrophosphatase [Arabidopsis thaliana]	0.75	GO:0006769;GO:0006979;GO:0051287;GO:0000210;GO:0046497	3694.gw1.XVI.594.1	hypothetical protein	0.8256	_	KOG0648	_	None	_
cassava4.1_023908m.g	1503	gi|255576623|ref|XP_002529201.1|	voltage-gated clc-type chloride channel, putative [Ricinus communis]	0.92	gi|41688504|sp|Q8RXR2.2|CLCF_ARATH	RecName: Full=Chloride channel protein CLC-f; Short=AtCLC-f; AltName: Full=CBS domain-containing protein CBSCLC1 [Arabidopsis thaliana]	0.84	GO:0006821;GO:0034220;GO:0030554;GO:0016021;GO:0005247;GO:0044070	29760.GSVIVG00003335001	SubName: Full=Chromosome undetermined scaffold_142, whole genome shotgun sequence;	0.9423	COG0038	KOG0475	_	None	_
cassava4.1_034417m.g	1956	gi|590582638|ref|XP_007014678.1|	Calmodulin binding protein, putative [Theobroma cacao]	0.74	_	_	_	_	3694.gw1.I.6485.1	hypothetical protein	0.852	_	_	NOG70632	None	_
cassava4.1_008609m.g	1245	gi|255578424|ref|XP_002530077.1|	monoxygenase, putative [Ricinus monoxygenase, putative [Ricinus communis]	0.84	gi|403399424|sp|A6T923.1|HPXO_KLEP7	RecName: Full=FAD-dependent urate hydroxylase [Klebsiella pneumoniae subsp. pneumoniae MGH 78578]	0.74	GO:0055114;GO:0016491	3694.fgenesh4_pg.C_scaffold_117000065	hypothetical protein	0.8165	COG0654	KOG2614	_	None	_
cassava4.1_026931m.g	1335	gi|643712215|gb|KDP25643.1|	hypothetical protein JCGZ_20799 [Jatropha curcas]	0.92	gi|544018|sp|Q05085.1|PTR7_ARATH	RecName: Full=Protein NRT1/ PTR FAMILY 6.3; Short=AtNPF6.3; AltName: Full=Nitrate transporter 1.1; Short=AtNRT1; AltName: Full=Nitrate/chlorate transporter; AltName:	0.78	GO:0015112;GO:0006857;GO:0009414;GO:0016021;GO:0010167;GO:0005886;GO:0015706	3694.eugene3.00030833	hypothetical protein	0.919	COG3104	KOG1237	_	K14638	SLC15A3_4, PHT
cassava4.1_002141m.g	2304	gi|255576268|ref|XP_002529027.1|	glycerophosphoryl diester phosphodiesterase, putative [Ricinus communis]	0.87	gi|34395718|sp|Q9FJ62.1|GLPQ1_ARATH	RecName: Full=Probable glycerophosphoryl diester phosphodiesterase 1; Flags: Precursor [Arabidopsis thaliana]	0.72	GO:0009395;GO:0006071;GO:0046486;GO:0008889	3694.fgenesh4_pg.C_LG_I002833	hypothetical protein	0.8418	COG0584	KOG2258	_	None	_
cassava4.1_002869m.g	2286	gi|643704038|gb|KDP21102.1|	hypothetical protein JCGZ_21573 [Jatropha curcas]	0.78	_	_	_	_	_	_	_	_	_	_	None	_
cassava4.1_001804m.g	2576	gi|643715343|gb|KDP27456.1|	hypothetical protein JCGZ_19817 [Jatropha curcas]	0.96	gi|71153243|sp|Q39547.1|CUCM1_CUCME	RecName: Full=Cucumisin; AltName: Allergen=Cuc m 1; Flags: Precursor [Cucumis melo]	0.52	GO:0004252;GO:0016020;GO:0006508;GO:0005618;GO:0005576	3694.eugene3.00060632	hypothetical protein	0.9621	COG1404	_	_	None	_
cassava4.1_032743m.g	2364	gi|255583185|ref|XP_002532358.1|	BRASSINOSTEROID INSENSITIVE 1-associated receptor kinase 1 precursor, putative [Ricinus BRASSINOSTEROID INSENSITIVE 1-associated	0.81	gi|313471496|sp|Q39202.2|RLK1_ARATH	RecName: Full=G-type lectin S-receptor-like serine/threonine-protein kinase RLK1; AltName: Full=Receptor-like protein kinase 1; Flags: Precursor [Arabidopsis thali	0.75	GO:0050321;GO:0004674;GO:0005524;GO:0009069;GO:0006468	3694.fgenesh4_pg.C_scaffold_1505000001	hypothetical protein	0.7835	COG0515	_	_	None	_
cassava4.1_004685m.g	2110	gi|566159633|ref|XP_002301743.2|	hypothetical protein POPTR_0002s23650g [Populus trichocarpa]	0.76	gi|75311240|sp|Q9LK48.1|BH077_ARATH	RecName: Full=Transcription factor bHLH77; AltName: Full=Basic helix-loop-helix protein 77; Short=AtbHLH77; Short=bHLH 77; AltName: Full=Protein ACTIVATOR FOR CELL	0.75	_	3694.eugene3.00140963	hypothetical protein	0.7625	_	_	NOG261035	None	_
cassava4.1_028668m.g	594	gi|255569817|ref|XP_002525872.1|	Miraculin precursor, putative [Ricinus communis]	0.83	_	_	_	GO:0010951;GO:0004866	_	_	_	_	_	_	None	_
cassava4.1_011916m.g	969	gi|255586170|ref|XP_002533744.1|	catalytic, putative [Ricinus catalytic, putative [Ricinus communis]	0.87	_	_	_	GO:0016787;GO:0008152	3702.AT5G59480.1-P	haloacid dehalogenase-like hydrolase family protein; haloacid dehalogenase-like hydrolase fa [...]	0.7574	COG1011	KOG3109	_	K07025	K07025
cassava4.1_022269m.g	1320	gi|643737938|gb|KDP43926.1|	hypothetical protein JCGZ_05393 [Jatropha curcas]	0.86	gi|322518395|sp|A9ZPJ7.1|AGCT2_HORVU	RecName: Full=Agmatine coumaroyltransferase-2 [Hordeum vulgare]	0.7	_	_	_	_	_	_	_	None	_
cassava4.1_002615m.g	2142	gi|255545686|ref|XP_002513903.1|	heat shock protein binding protein, putative [Ricinus communis]	0.86	gi|75336154|sp|Q9MAH1.1|TTL1_ARATH	RecName: Full=TPR repeat-containing thioredoxin TTL1; AltName: Full=Tetratricopeptide repeat thioredoxin-like 1 [Arabidopsis thaliana]	0.66	GO:0006950;GO:0045454	3694.gw1.V.4937.1	hypothetical protein	0.9025	COG0457	KOG1124;KOG0907	_	K09527	DNAJC7
cassava4.1_032908m.g	801	gi|643718843|gb|KDP29942.1|	hypothetical protein JCGZ_18511 [Jatropha curcas]	0.9	gi|68565949|sp|Q9SU14.1|NUDT7_ARATH	RecName: Full=Nudix hydrolase 7; Short=AtNUDT7; AltName: Full=ADP-ribose pyrophosphatase; AltName: Full=NADH pyrophosphatase; AltName: Full=Protein GROWTH FACTOR G	0.77	GO:0006769;GO:0000210;GO:0046497	3694.gw1.XIV.3818.1	hypothetical protein	0.8872	_	KOG0648	_	None	_
cassava4.1_033976m.g	828	gi|255541778|ref|XP_002511953.1|	conserved hypothetical protein [Ricinus communis]	0.74	_	_	_	_	_	_	_	_	_	_	None	_
cassava4.1_026961m.g	522	gi|247421610|gb|ACS96438.1|	allene oxide cyclase [Jatropha hypothetical protein JCGZ_18289 [Jatropha curcas]	0.94	gi|73921673|sp|Q9LS01.1|AOC3_ARATH	RecName: Full=Allene oxide cyclase 3, chloroplastic; Flags: Precursor [Arabidopsis thaliana]	0.86	GO:0008152;GO:0009507;GO:0046423	3694.gw1.VIII.1137.1	allene-oxide cyclase family protein (EC:5.3.99.6)	0.936	_	_	NOG264551	K10525	AOC
cassava4.1_004040m.g	2073	gi|566165163|ref|XP_002305056.2|	hypothetical protein POPTR_0004s05960g [Populus trichocarpa]	0.89	_	_	_	_	3694.estExt_Genewise1_v1.C_LG_IV2634	hypothetical protein	0.8909	COG0702	KOG1203	_	None	_
cassava4.1_006143m.g	2612	gi|643736526|gb|KDP42816.1|	hypothetical protein JCGZ_23758 [Jatropha curcas]	0.94	gi|75331205|sp|Q8VZR6.1|INT1_ARATH	RecName: Full=Inositol transporter 1 [Arabidopsis thaliana]	0.9	GO:0009705;GO:0008643;GO:0055085;GO:0016021;GO:0015798;GO:0015992;GO:0005366	3694.gw1.64.282.1	hypothetical protein	0.9366	COG0477	KOG0254	_	K08150	SLC2A13, ITR
cassava4.1_022288m.g	669	gi|643730271|gb|KDP37824.1|	hypothetical protein JCGZ_06726 [Jatropha curcas]	0.86	gi|51315814|sp|O80365.1|ARR8_ARATH	RecName: Full=Two-component response regulator ARR8; AltName: Full=Response reactor 3 [Arabidopsis thaliana]	0.77	GO:0016310;GO:0000160;GO:0016301;GO:0035556;GO:0045449;GO:0000156	29760.GSVIVG00000667001	SubName: Full=Chromosome chr8 scaffold_106, whole genome shotgun sequence;	0.9329	COG3706;COG0784	KOG1601	_	K14492	ARR-A
cassava4.1_005514m.g	1831	gi|643706142|gb|KDP22274.1|	hypothetical protein JCGZ_26105 [Jatropha curcas]	0.95	gi|75313630|sp|Q9SMT7.1|4CLLA_ARATH	RecName: Full=4-coumarate--CoA ligase-like 10; AltName: Full=4-coumarate--CoA ligase isoform 8; Short=At4CL8; AltName: Full=Adenosine monophosphate binding protein	0.89	GO:0050832;GO:0048046;GO:0009506;GO:0008756;GO:0006744;GO:0050203;GO:0010214;GO:0046686;GO:0010030;GO:0033611;GO:0046487;GO:0009570	29760.GSVIVG00009148001	SubName: Full=Chromosome undetermined scaffold_222, whole genome shotgun sequence;	0.9141	COG0318	KOG1176	_	None	_
cassava4.1_007511m.g	1611	gi|643697970|gb|KDP20228.1|	hypothetical protein JCGZ_09860 [Jatropha curcas]	0.94	gi|74698589|sp|Q9Y7K5.2|YGI3_SCHPO	RecName: Full=Uncharacterized WD repeat-containing protein C2A9.03 [Schizosaccharomyces pombe 972h-]	0.55	_	29760.GSVIVG00015254001	SubName: Full=Chromosome chr18 scaffold_1, whole genome shotgun sequence;	0.9062	COG2319	KOG4532	_	None	_
cassava4.1_007516m.g	1896	gi|643724075|gb|KDP33375.1|	hypothetical protein JCGZ_12924 [Jatropha curcas]	0.94	gi|32129844|sp|Q940Q1.2|PLY1_ARATH	RecName: Full=Probable pectate lyase 1; AltName: Full=Pectate lyase A1; Flags: Precursor [Arabidopsis thaliana]	0.93	GO:0016020;GO:0046872;GO:0045490;GO:0030570	3694.estExt_Genewise1_v1.C_LG_III0932	SubName: Full=Putative uncharacterized protein;	0.9894	COG3866	_	_	K01728	E4.2.2.2, pel
cassava4.1_004221m.g	2530	gi|643718421|gb|KDP29636.1|	hypothetical protein JCGZ_18798 [Jatropha curcas]	0.94	gi|75099392|sp|O65351.1|SUBL_ARATH	RecName: Full=Subtilisin-like protease; AltName: Full=Cucumisin-like serine protease; Flags: Precursor [Arabidopsis thaliana]	0.69	GO:0004252;GO:0006508;GO:0005576	3694.eugene3.00041341	hypothetical protein	0.955	COG1404	_	_	None	_
cassava4.1_011960m.g	1249	gi|643728973|gb|KDP36910.1|	hypothetical protein JCGZ_08201 [Jatropha curcas]	0.9	gi|25091401|sp|O80327.1|TLP1_PYRPY	RecName: Full=Thaumatin-like protein 1; Flags: Precursor	0.69	_	3694.gw1.V.1814.1	hypothetical protein	0.9028	_	_	NOG231260;NOG70012;NOG222148	None	_
cassava4.1_003308m.g	1958	gi|566201793|ref|XP_002320013.2|	hypothetical protein POPTR_0014s01260g [Populus trichocarpa]	0.82	gi|82592621|sp|Q38914.2|ANT_ARATH	RecName: Full=AP2-like ethylene-responsive transcription factor ANT; AltName: Full=Complementing a protein kinase C mutant protein 1; AltName: Full=Protein AINTEGUME	0.83	GO:0005634;GO:0003677;GO:0005667;GO:0006355;GO:0045449;GO:0003700	3694.gw1.II.4141.1	AP2 domain-containing transcription factor	0.9291	_	_	NOG278828	None	_
cassava4.1_010443m.g	1415	gi|255569692|ref|XP_002525811.1|	LysM domain GPI-anchored protein 2 precursor, putative [Ricinus communis]	0.79	gi|38257899|sp|O23006.1|LYM2_ARATH	RecName: Full=LysM domain-containing GPI-anchored protein 2; AltName: Full=Chitin elicitor-binding protein LYM2; Short=CEBiP LYM2; Flags: Precursor [Arabidopsis tha	0.69	_	3694.gw1.IV.1491.1	hypothetical protein	0.8065	_	_	NOG218878	None	_
cassava4.1_031665m.g	1920	gi|255539529|ref|XP_002510829.1|	ATP binding protein, putative [Ricinus communis]	0.88	gi|75267756|sp|Q9ZPH9.1|PMTF_ARATH	RecName: Full=Probable methyltransferase PMT15 [Arabidopsis thaliana]	0.79	GO:0008168;GO:0032259	3694.fgenesh4_pm.C_LG_XV000439	hypothetical protein	0.8733	_	_	NOG295245;NOG239686	None	_
cassava4.1_004219m.g	2127	gi|255540817|ref|XP_002511473.1|	lipase, putative [Ricinus lipase, putative [Ricinus communis]	0.83	gi|122219644|sp|Q4F883.1|SG101_ARATH	RecName: Full=Senescence-associated carboxylesterase 101; Flags: Precursor [Arabidopsis thaliana]	0.46	GO:0016042;GO:0046486;GO:0004806	_	_	_	_	_	_	K18875	EDS1
cassava4.1_011882m.g	1296	gi|643727533|gb|KDP35919.1|	hypothetical protein JCGZ_09891 [Jatropha curcas]	0.94	gi|75220139|sp|O81884.1|GALDH_ARATH	RecName: Full=L-galactose dehydrogenase; Short=At-GalDH; Short=L-GalDH [Arabidopsis thaliana]	0.91	GO:0042816;GO:0050235;GO:0005829;GO:0019853;GO:0010349;GO:0055114	3694.estExt_fgenesh4_pm.C_LG_IX0390	L-galactose dehydrogenase	0.95	COG0667	KOG1576	_	K17744	GalDH
cassava4.1_012439m.g	1062	gi|567913613|ref|XP_006449120.1|	hypothetical protein CICLE_v10014504mg [Citrus clementina]	0.89	gi|334302916|sp|Q8GYA4.3|CRK10_ARATH	RecName: Full=Cysteine-rich receptor-like protein kinase 10; Short=Cysteine-rich RLK10; AltName: Full=Receptor-like protein kinase 4; Flags: Precursor [Arabidopsi	0.82	GO:0004674;GO:0005524;GO:0009069;GO:0006468	3694.eugene3.00110243	hypothetical protein	0.8539	COG0515	KOG1187	_	None	_
cassava4.1_008536m.g	1967	gi|643711793|gb|KDP25221.1|	hypothetical protein JCGZ_20377 [Jatropha curcas]	0.89	gi|75154301|sp|Q8L868.1|E1311_ARATH	RecName: Full=Glucan endo-1,3-beta-glucosidase 11; AltName: Full=(1-)3)-beta-glucan endohydrolase 11; Short=(1-)3)-beta-glucanase 11; AltName: Full=Beta-1,3-endogl	0.82	GO:0042973;GO:0005982;GO:0005985	3694.fgenesh4_pm.C_LG_XI000425	hypothetical protein	0.9414	_	_	NOG271144	None	_
cassava4.1_017361m.g	960	gi|643717672|gb|KDP29115.1|	hypothetical protein JCGZ_16504 [Jatropha curcas]	0.92	gi|75127116|sp|Q6NPF8.1|CSPL9_ARATH	RecName: Full=CASP-like protein At2g37200 [Arabidopsis thaliana]	0.83	GO:0016021;GO:0005886	29760.GSVIVG00018187001	SubName: Full=Chromosome chr13 scaffold_17, whole genome shotgun sequence;	0.8079	_	_	NOG247960;NOG223440	None	_
cassava4.1_023549m.g	3324	gi|643728567|gb|KDP36592.1|	hypothetical protein JCGZ_08359 [Jatropha curcas]	0.69	gi|20178285|sp|Q00874.2|DR100_ARATH	RecName: Full=DNA-damage-repair/toleration protein DRT100; Flags: Precursor [Arabidopsis thaliana]	0.6	_	_	_	_	_	_	_	None	_
cassava4.1_033230m.g	972	gi|643719369|gb|KDP30239.1|	hypothetical protein JCGZ_17021 [Jatropha curcas]	0.88	gi|74692669|sp|Q753H5.1|IZH1_ASHGO	RecName: Full=ADIPOR-like receptor IZH1 [Ashbya gossypii ATCC 10895]	0.67	GO:0016021	29760.GSVIVG00006426001	SubName: Full=Chromosome chr11 scaffold_170, whole genome shotgun sequence;	0.8149	COG1272	KOG0748	_	K07297	ADIPOR
cassava4.1_025306m.g	624	gi|392612325|gb|AFM82472.1|	cullin 1-like protein [Hevea brasiliensis]	0.86	_	_	_	GO:0006511;GO:0031625;GO:0031461	_	_	_	_	_	_	K03347	CUL1, CDC53
cassava4.1_007550m.g	1526	gi|629102172|gb|KCW67641.1|	hypothetical protein EUGRSUZ_F01387 [Eucalyptus grandis]	0.78	gi|75311582|sp|Q9LUC5.1|C7A15_ARATH	RecName: Full=Cytochrome P450 72A15 [Arabidopsis thaliana]	0.76	GO:0005488	29760.GSVIVG00005888001	SubName: Full=Chromosome undetermined scaffold_160, whole genome shotgun sequence;	0.7689	COG2124	KOG0157	_	None	_
cassava4.1_001960m.g	2485	gi|643722281|gb|KDP32160.1|	hypothetical protein JCGZ_12621 [Jatropha curcas]	0.9	gi|75264319|sp|Q9LXA8.1|BXL6_ARATH	RecName: Full=Probable beta-D-xylosidase 6; Short=AtBXL6; Flags: Precursor [Arabidopsis thaliana]	0.81	GO:0005774;GO:0004553;GO:0005975	3694.gw1.I.8543.1	hypothetical protein	0.9392	COG1472	_	_	None	_
cassava4.1_031085m.g	780	gi|134104328|pdb|2G4L|A	Chain A, Anomalous Substructure Of Hydroxynitrile Lyase	0.8	gi|1708278|sp|P52704.1|HNL_HEVBR	RecName: Full=(S)-hydroxynitrile lyase; AltName: Full=(S)-acetone-cyanohydrin lyase; AltName: Full=Oxynitrilase [Hevea brasiliensis]	0.8	GO:0052891;GO:0008152;GO:0052892	_	_	_	_	_	_	None	_
cassava4.1_006548m.g	1890	gi|643731117|gb|KDP38455.1|	hypothetical protein JCGZ_04380 [Jatropha curcas]	0.92	gi|193806611|sp|P0C7Q8.1|DA1_ARATH	RecName: Full=Protein DA1; AltName: Full=Protein SUPPRESSOR OF LARGE SEED AND ORGAN PHENOTYPES OF DA1-1 1 [Arabidopsis thaliana]	0.85	GO:0008270	29760.GSVIVG00014692001	SubName: Full=Chromosome chr18 scaffold_1, whole genome shotgun sequence;	0.8634	_	KOG1703	_	None	_
cassava4.1_027035m.g	471	gi|255577131|ref|XP_002529449.1|	conserved hypothetical protein [Ricinus communis]	0.76	_	_	_	_	3694.eugene3.00040169	hypothetical protein	0.7778	_	_	NOG127988	None	_
cassava4.1_005451m.g	1806	gi|643731088|gb|KDP38426.1|	hypothetical protein JCGZ_04351 [Jatropha curcas]	0.84	gi|5915844|sp|O49858.1|C82A3_SOYBN	RecName: Full=Cytochrome P450 82A3; AltName: Full=Cytochrome P450 CP6 [Glycine max]	0.69	_	3694.fgenesh4_pg.C_scaffold_40000205	cytochrome P450	0.8038	COG2124	KOG0156	_	None	_
cassava4.1_005913m.g	2077	gi|643718569|gb|KDP29763.1|	hypothetical protein JCGZ_18698 [Jatropha curcas]	0.94	gi|75162430|sp|Q8W486.1|Y1491_ARATH	RecName: Full=Uncharacterized protein At1g04910 [Arabidopsis thaliana]	0.57	_	29760.GSVIVG00015106001	SubName: Full=Chromosome chr18 scaffold_1, whole genome shotgun sequence;	0.877	_	_	NOG275998	None	_
cassava4.1_033471m.g	1143	gi|255574599|ref|XP_002528210.1|	Auxin-induced protein 5NG4, putative [Ricinus communis]	0.8	gi|75181441|sp|Q9M0B8.1|WTR37_ARATH	RecName: Full=WAT1-related protein At4g30420 [Arabidopsis thaliana]	0.66	GO:0016020	_	_	_	_	_	_	None	_
cassava4.1_004985m.g	1638	gi|643703722|gb|KDP20786.1|	hypothetical protein JCGZ_21257 [Jatropha curcas]	0.85	gi|2507165|sp|P09607.2|PME21_SOLLC	RecName: Full=Pectinesterase 2.1; Short=PE 2.1; AltName: Full=Pectin methylesterase 2.1; Flags: Precursor [Solanum lycopersicum]	0.73	GO:0005982;GO:0045330;GO:0005985;GO:0030599;GO:0005618;GO:0045490;GO:0004857;GO:0043086;GO:0042545	3694.estExt_fgenesh4_pg.C_LG_XI0229	RecName: Full=Pectinesterase; EC=3.1.1.11;	0.9155	COG4677	_	_	K01051	E3.1.1.11
cassava4.1_002273m.g	2506	gi|255558560|ref|XP_002520305.1|	ATP binding protein, putative [Ricinus communis]	0.87	gi|310947344|sp|Q9SGY7.2|PEK11_ARATH	RecName: Full=Putative proline-rich receptor-like protein kinase PERK11; AltName: Full=Proline-rich extensin-like receptor kinase 11; Short=AtPERK11 [Arabidopsis	0.66	GO:0005524;GO:0004689;GO:0009069;GO:0006468;GO:0006950;GO:0005964	3694.estExt_Genewise1_v1.C_LG_V0045	hypothetical protein	0.8833	COG0515	KOG1187	_	None	_
cassava4.1_034092m.g	2211	gi|643726622|gb|KDP35302.1|	hypothetical protein JCGZ_09461 [Jatropha curcas]	0.99	gi|73917714|sp|Q94JQ6.2|CESA6_ARATH	RecName: Full=Cellulose synthase A catalytic subunit 6 [UDP-forming]	0.89	GO:0043622;GO:0006011;GO:0005982;GO:0010192;GO:0005985;GO:0016049;GO:0016760;GO:0010214;GO:0005794;GO:0009833;GO:0016021;GO:0008270;GO:0030244;GO:0005886	3694.estExt_fgenesh4_pg.C_LG_VII0650	SubName: Full=Putative uncharacterized protein;	0.9864	COG1215	_	_	None	_
cassava4.1_022289m.g	1131	gi|643729348|gb|KDP37228.1|	hypothetical protein JCGZ_06284 [Jatropha curcas]	0.96	gi|75305929|sp|Q940B8.1|KIN13_ARATH	RecName: Full=Kinesin-13A; Short=AtKinesin-13A [Arabidopsis thaliana]	0.72	GO:0045298;GO:0007018;GO:0005874;GO:0008152;GO:0005524;GO:0003777;GO:0008017;GO:0005871	3694.estExt_Genewise1_v1.C_LG_III1820	hypothetical protein	0.9946	COG5059	_	_	K10393	KIF2_24, MCAK
cassava4.1_005089m.g	1700	gi|255554849|ref|XP_002518462.1|	multicopper oxidase, putative [Ricinus communis]	0.95	gi|114268|sp|Q00624.1|ASOL_BRANA	RecName: Full=L-ascorbate oxidase homolog; Flags: Precursor	0.68	GO:0019852;GO:0005507;GO:0006118;GO:0055114;GO:0008447	3694.eugene3.02520012	SubName: Full=Putative uncharacterized protein;	0.9346	COG2132	KOG1263	_	None	_
cassava4.1_010392m.g	1641	gi|643724302|gb|KDP33503.1|	hypothetical protein JCGZ_07074 [Jatropha curcas]	0.96	gi|75266736|sp|Q9SZ53.1|P2C60_ARATH	RecName: Full=Probable protein phosphatase 2C 60; Short=AtPP2C60 [Arabidopsis thaliana]	0.91	GO:0008287;GO:0046872;GO:0006470;GO:0004722	3694.eugene3.00061958	hypothetical protein	0.9424	COG0631	KOG0698	_	K17499	PPM1G, PP2CG
cassava4.1_002984m.g	2706	gi|255537079|ref|XP_002509606.1|	leucine rich repeat receptor kinase, putative [Ricinus communis]	0.89	gi|332278211|sp|Q9LDQ3.3|CRK35_ARATH	RecName: Full=Putative cysteine-rich receptor-like protein kinase 35; Short=Cysteine-rich RLK35; Flags: Precursor	0.6	GO:0032440;GO:0005524;GO:0004672;GO:0016021;GO:0006468;GO:0055114	3694.fgenesh4_pm.C_scaffold_127000014	hypothetical protein	0.8757	COG4886;COG0515	KOG0619;KOG1187	_	None	_
cassava4.1_002524m.g	2166	gi|643702851|gb|KDP20546.1|	hypothetical protein JCGZ_04229 [Jatropha curcas]	0.86	gi|78099093|sp|Q8L796.2|PI5K2_ARATH	RecName: Full=Phosphatidylinositol 4-phosphate 5-kinase 2; Short=AtPIP5K2; AltName: Full=1-phosphatidylinositol 4-phosphate kinase 2; AltName: Full=Diphosphoinosit	0.8	GO:0005524;GO:0016308;GO:0046854	3694.eugene3.01350047	hypothetical protein	0.8647	COG5253	KOG0229	_	K00889	PIP5K
cassava4.1_030683m.g	333	gi|255541432|ref|XP_002511780.1|	conserved hypothetical protein [Ricinus communis]	0.85	_	_	_	_	3694.eugene3.00140238	hypothetical protein	0.8037	_	_	NOG242019	None	_
cassava4.1_006920m.g	1420	gi|255554611|ref|XP_002518344.1|	conserved hypothetical protein [Ricinus communis]	0.53	_	_	_	_	_	_	_	_	_	_	None	_
cassava4.1_000576m.g	3482	gi|255538348|ref|XP_002510239.1|	conserved hypothetical protein [Ricinus communis]	0.89	gi|75171699|sp|Q9FMN2.1|PAH2_ARATH	RecName: Full=Phosphatidate phosphatase PAH2; AltName: Full=Phosphatidic acid phosphohydrolase 2; Short=AtPAH2 [Arabidopsis thaliana]	0.87	_	29760.GSVIVG00014803001	SubName: Full=Chromosome chr18 scaffold_1, whole genome shotgun sequence;	0.8314	COG5083	KOG2116	_	K15728	LPIN
cassava4.1_001637m.g	2535	gi|566181148|ref|XP_002310279.2|	beta-galactosidase family protein [Populus trichocarpa]	0.94	gi|75202767|sp|Q9SCV9.1|BGAL3_ARATH	RecName: Full=Beta-galactosidase 3; Short=Lactase 3; Flags: Precursor [Arabidopsis thaliana]	0.9	GO:0030246;GO:0009341;GO:0004565;GO:0046486;GO:0006012;GO:0006027;GO:0006687	3694.estExt_Genewise1_v1.C_LG_VII3760	hypothetical protein	0.9362	COG1874	KOG0496	_	None	_
cassava4.1_008224m.g	1505	gi|643737032|gb|KDP43238.1|	hypothetical protein JCGZ_22790 [Jatropha curcas]	0.74	_	_	_	_	29760.GSVIVG00022265001	SubName: Full=Chromosome chr6 scaffold_25, whole genome shotgun sequence;	0.8084	_	_	NOG284449	None	_
cassava4.1_024575m.g	1272	gi|255536919|ref|XP_002509526.1|	ubiquitin-protein ligase, putative [Ricinus communis]	0.94	gi|75273330|sp|Q9LI89.1|FBK70_ARATH	RecName: Full=F-box/kelch-repeat protein At3g27150 [Arabidopsis thaliana]	0.71	GO:0005634;GO:0008152;GO:0005829;GO:0016874	3694.gw1.I.3033.1	f-box family protein	0.9088	_	KOG1072	_	None	_
cassava4.1_029545m.g	312	gi|255549192|ref|XP_002515650.1|	fad NAD binding oxidoreductases, putative [Ricinus communis]	0.88	gi|82185784|sp|Q6NWI4.1|YPEL3_DANRE	RecName: Full=Protein yippee-like 3 [Danio rerio]	0.7	_	3694.eugene3.00150105	hypothetical protein	0.8614	_	KOG3399	_	None	_
cassava4.1_005158m.g	1617	gi|643706415|gb|KDP22547.1|	hypothetical protein JCGZ_26378 [Jatropha curcas]	0.88	gi|47605929|sp|Q9LSE2.1|ICE1_ARATH	RecName: Full=Transcription factor ICE1; AltName: Full=Basic helix-loop-helix protein 116; Short=AtbHLH116; Short=bHLH 116; AltName: Full=Inducer of CBF expression	0.86	GO:0046983	29760.GSVIVG00018030001	SubName: Full=Chromosome chr17 scaffold_16, whole genome shotgun sequence;	0.7681	_	_	NOG244226	None	_
cassava4.1_025594m.g	597	gi|255559597|ref|XP_002520818.1|	conserved hypothetical protein [Ricinus communis]	0.82	gi|139780|sp|P20144.1|WUN1_SOLTU	RecName: Full=Wound-induced protein 1	0.68	_	3694.grail3.0010007401	hypothetical protein	0.8158	_	_	NOG296114	None	_
cassava4.1_013496m.g	1282	gi|643717678|gb|KDP29121.1|	hypothetical protein JCGZ_16510 [Jatropha curcas]	0.8	gi|12230584|sp|Q08935.1|ROC1_NICSY	RecName: Full=29 kDa ribonucleoprotein A, chloroplastic; AltName: Full=CP29A; Flags: Precursor	0.8	GO:0000166;GO:0030529;GO:0019013;GO:0003676	3694.fgenesh4_pm.C_LG_XVI000330	hypothetical protein	0.9441	COG0724	KOG0118	_	K11294	NCL, NSR1
cassava4.1_029665m.g	1386	gi|225463934|ref|XP_002266212.1|	PREDICTED: DELLA protein RGL2 [Vitis vinifera]	0.91	gi|75168234|sp|Q9AVK4.1|SCR_PEA	RecName: Full=Protein SCARECROW; AltName: Full=PsSCR	0.55	_	29760.GSVIVG00002310001	SubName: Full=Chromosome undetermined scaffold_129, whole genome shotgun sequence;	0.9286	_	_	NOG228724	None	_
cassava4.1_005181m.g	1909	gi|643721997|gb|KDP31876.1|	hypothetical protein JCGZ_12337 [Jatropha curcas]	0.95	gi|114268|sp|Q00624.1|ASOL_BRANA	RecName: Full=L-ascorbate oxidase homolog; Flags: Precursor	0.7	GO:0019852;GO:0009505;GO:0005507;GO:0080167;GO:0006118;GO:0055114;GO:0008447	3694.estExt_Genewise1_v1.C_LG_VII3096	multicopper oxidase (EC:1.10.3.3)	0.9188	COG2132	KOG1263	_	None	_
cassava4.1_029174m.g	2325	gi|643729205|gb|KDP37085.1|	hypothetical protein JCGZ_06141 [Jatropha curcas]	0.9	gi|75330727|sp|Q8RWZ5.1|SD25_ARATH	RecName: Full=G-type lectin S-receptor-like serine/threonine-protein kinase SD2-5; AltName: Full=S-domain-2 (SD2) receptor kinase 5; Short=SD2-5; Flags: Precursor [	0.7	GO:0004674;GO:0005524;GO:0004715;GO:0009069;GO:0018108	29760.GSVIVG00000338001	SubName: Full=Chromosome chr9 scaffold_104, whole genome shotgun sequence;	0.8404	COG0515	KOG1187	_	None	_
cassava4.1_027157m.g	1800	gi|566152205|ref|XP_002300417.2|	hypothetical protein POPTR_0001s32460g [Populus trichocarpa]	0.7	_	_	_	_	3694.fgenesh4_pg.C_LG_I002450	hypothetical protein	0.7877	_	_	NOG123279	None	_
cassava4.1_031818m.g	1155	gi|255573101|ref|XP_002527480.1|	conserved hypothetical protein [Ricinus communis]	0.88	gi|75265789|sp|Q9SFC7.1|FB135_ARATH	RecName: Full=F-box protein At3g07870 [Arabidopsis thaliana]	0.58	_	_	_	_	_	_	_	None	_
cassava4.1_007908m.g	1626	gi|643733697|gb|KDP40540.1|	hypothetical protein JCGZ_24539 [Jatropha curcas]	0.93	gi|61214233|sp|Q766C3.1|NEP1_NEPGR	RecName: Full=Aspartic proteinase nepenthesin-1; AltName: Full=Nepenthesin-I; Flags: Precursor [Nepenthes gracilis]	0.5	GO:0009505;GO:0006508;GO:0004190	3694.estExt_Genewise1_v1.C_LG_I7028	SubName: Full=Putative uncharacterized protein;	0.8818	_	KOG1339	_	None	_
cassava4.1_004384m.g	2037	gi|643736602|gb|KDP42892.1|	hypothetical protein JCGZ_23834 [Jatropha curcas]	0.86	gi|2493321|sp|Q40588.1|ASO_TOBAC	RecName: Full=L-ascorbate oxidase; Short=ASO; Short=Ascorbase; Flags: Precursor	0.8	GO:0019852;GO:0005507;GO:0005576;GO:0006118;GO:0055114;GO:0008447	3694.gw1.I.700.1	SubName: Full=Putative uncharacterized protein;	0.8635	COG2132	KOG1263	_	K00423	E1.10.3.3
cassava4.1_004741m.g	1680	gi|255567411|ref|XP_002524685.1|	NADH dehydrogenase, putative [Ricinus communis]	0.97	gi|75332084|sp|Q94BV7.1|NDB2_ARATH	RecName: Full=External alternative NAD(P)H-ubiquinone oxidoreductase B2, mitochondrial; AltName: Full=External alternative NADH dehydrogenase NDB2; AltName: Full=NA	0.88	GO:0006120;GO:0005509;GO:0006744;GO:0050660;GO:0015992;GO:0006814;GO:0008137	3694.estExt_fgenesh4_pg.C_LG_IV0222	hypothetical protein	0.9532	COG1252	KOG2495	_	K17871	ndh1
cassava4.1_034316m.g	813	gi|255553631|ref|XP_002517856.1|	Protein E6, putative [Ricinus Protein E6, putative [Ricinus communis]	0.64	gi|232024|sp|Q01197.1|E6_GOSHI	RecName: Full=Protein E6	0.5	_	_	_	_	_	_	_	None	_
cassava4.1_008986m.g	1242	gi|255563835|ref|XP_002522918.1|	nucellin, putative [Ricinus nucellin, putative [Ricinus communis]	0.91	gi|122221757|sp|Q0IU52.1|ASP1_ORYSJ	RecName: Full=Aspartic proteinase Asp1; Short=OSAP1; Short=OsAsp1; AltName: Full=Nucellin-like protein; Flags: Precursor [Oryza sativa Japonica Group]	0.6	GO:0006508;GO:0004190	3694.gw1.V.2636.1	SubName: Full=Putative uncharacterized protein;	0.8613	_	KOG1339	_	None	_
cassava4.1_027504m.g	456	gi|255581168|ref|XP_002531397.1|	conserved hypothetical protein [Ricinus communis]	0.79	_	_	_	GO:0006952;GO:0009607	_	_	_	_	_	_	None	_
cassava4.1_017439m.g	1082	gi|21585695|gb|AAM55492.1|	allergenic-related protein Pt2L4 [Manihot esculenta]	0.97	_	_	_	_	_	_	_	_	_	_	None	_
cassava4.1_025005m.g	1704	gi|643713974|gb|KDP26639.1|	hypothetical protein JCGZ_17797 [Jatropha curcas]	0.76	_	_	_	_	_	_	_	_	_	_	None	_
cassava4.1_032411m.g	1332	gi|255552906|ref|XP_002517496.1|	electron transporter, putative [Ricinus communis]	0.77	gi|75273210|sp|Q9LH89.1|Y3885_ARATH	RecName: Full=Uncharacterized protein At3g28850 [Arabidopsis thaliana]	0.83	GO:0044699	3694.gw1.XVII.1039.1	hypothetical protein	0.7889	_	KOG2824	_	None	_
cassava4.1_007801m.g	1596	gi|643714180|gb|KDP26845.1|	hypothetical protein JCGZ_18003 [Jatropha curcas]	0.96	gi|81170616|sp|Q5FPT6.1|GLND_GLUOX	RecName: Full=Bifunctional uridylyltransferase/uridylyl-removing enzyme; Short=UTase/UR; AltName: Full=Bifunctional [protein-PII]	0.58	GO:0016597;GO:0008152	3694.estExt_fgenesh4_pm.C_LG_I0188	SubName: Full=Putative uncharacterized protein;	1	COG2844	_	_	None	_
cassava4.1_032982m.g	582	gi|566207974|ref|XP_002322501.2|	hypothetical protein POPTR_0016s00790g [Populus trichocarpa]	0.72	_	_	_	_	3694.fgenesh4_pg.C_LG_XVI000014	hypothetical protein	0.7905	_	_	NOG231100	None	_
cassava4.1_022773m.g	1764	gi|643715124|gb|KDP27374.1|	hypothetical protein JCGZ_20198 [Jatropha curcas]	0.81	gi|322510108|sp|Q9ZT07.3|RKS1_ARATH	RecName: Full=G-type lectin S-receptor-like serine/threonine-protein kinase RKS1; AltName: Full=Receptor-like protein kinase 1; Flags: Precursor [Arabidopsis thali	0.66	_	_	_	_	_	_	_	None	_
cassava4.1_029519m.g	2412	gi|643722268|gb|KDP32147.1|	hypothetical protein JCGZ_12608 [Jatropha curcas]	0.87	gi|82209779|sp|Q7ZXX2.1|KIF19_XENLA	RecName: Full=Kinesin-like protein KIF19 [Xenopus laevis]	0.66	GO:0045298;GO:0007018;GO:0005874;GO:0008152;GO:0005524;GO:0003777;GO:0008017;GO:0005871	59689.scaffold_501967.1	annotation not avaliable	0.9301	COG5059	KOG0242	_	K10401	KIF18_19
cassava4.1_012192m.g	1174	gi|255544035|ref|XP_002513080.1|	annexin, putative [Ricinus annexin, putative [Ricinus communis]	0.92	gi|21264397|sp|P51074.2|ANX4_FRAAN	RecName: Full=Annexin-like protein RJ4 [Fragaria x ananassa]	0.86	GO:0005544;GO:0005509	3702.AT5G12380.1-P	annexin, putative; annexin, putative; FUNCTIONS IN: calcium-dependent phospholipid binding, [...]	0.7724	_	KOG0819	_	K17099	ANXA13
cassava4.1_012539m.g	1227	gi|255547273|ref|XP_002514694.1|	synaptosomal associated protein, putative [Ricinus communis]	0.9	gi|27805727|sp|Q9S7P9.1|SNP33_ARATH	RecName: Full=SNAP25 homologous protein SNAP33; Short=AtSNAP33; AltName: Full=Snap25a; AltName: Full=Synaptosomal-associated protein SNAP25-like 1; Short=SNAP-25-l	0.79	GO:0000911;GO:0009612;GO:0009504;GO:0016021;GO:0051707;GO:0009737;GO:0009507	3694.estExt_fgenesh4_pg.C_LG_XV0236	hypothetical protein	0.8689	_	KOG3065	_	K18211	SNAP25
cassava4.1_008011m.g	1682	gi|255557899|ref|XP_002519978.1|	Protein kinase APK1B, chloroplast precursor, putative [Ricinus communis]	0.98	gi|75328961|sp|Q8GXZ3.1|Y5102_ARATH	RecName: Full=Serine/threonine-protein kinase At5g01020 [Arabidopsis thaliana]	0.92	GO:0004674;GO:0005524;GO:0004715;GO:0009069;GO:0005886;GO:0018108	3694.gw1.28.1115.1	hypothetical protein	0.9659	COG0515	KOG1187	_	None	_
cassava4.1_005497m.g	1815	gi|643713682|gb|KDP26347.1|	hypothetical protein JCGZ_17505 [Jatropha curcas]	0.81	gi|75278027|sp|O49394.2|C82C2_ARATH	RecName: Full=Cytochrome P450 82C2 [Arabidopsis thaliana]	0.67	_	_	_	_	_	_	_	K17961	CYP82G1
cassava4.1_000614m.g	3330	gi|255585368|ref|XP_002533380.1|	conserved hypothetical protein [Ricinus communis]	0.8	_	_	_	GO:0005524	3694.grail3.0022012901	hypothetical protein	0.8061	COG0542	_	_	None	_
cassava4.1_016298m.g	830	gi|643716928|gb|KDP28554.1|	hypothetical protein JCGZ_14325 [Jatropha curcas]	0.89	gi|68565091|sp|O82353.1|ATL67_ARATH	RecName: Full=RING-H2 finger protein ATL67 [Arabidopsis thaliana]	0.83	GO:0008270	3694.gw1.XIV.1451.1	hypothetical protein	0.8798	_	KOG0800	_	None	_
cassava4.1_001154m.g	4013	gi|643730584|gb|KDP38016.1|	hypothetical protein JCGZ_04659 [Jatropha curcas]	0.94	gi|75259114|sp|Q6H6V4.1|ARFF_ORYSJ	RecName: Full=Auxin response factor 6; AltName: Full=OsARF6a [Oryza sativa Japonica Group]	0.75	_	4558.Sb04g004430.1	hypothetical protein	0.7709	_	_	NOG235169	None	_
cassava4.1_019424m.g	731	gi|118482080|gb|ABK92971.1|	unknown [Populus trichocarpa]	0.9	gi|2494219|sp|Q39580.1|DYL1_CHLRE	RecName: Full=Dynein 8 kDa light chain, flagellar outer arm [Chlamydomonas reinhardtii]	0.82	GO:0005875;GO:0007017	59689.fgenesh2_kg.7__2725__AT4G15930.1	annotation not avaliable	0.88	_	KOG3430	_	K10418	DYNLL
cassava4.1_010317m.g	1089	gi|255553583|ref|XP_002517832.1|	o-methyltransferase, putative [Ricinus communis]	0.77	gi|403399690|sp|B6VJS4.2|ROMT_VITVI	RecName: Full=Trans-resveratrol di-O-methyltransferase; AltName: Full=Resveratrol O-methyltransferase; Short=ROMT; Short=VvROMT [Vitis vinifera]	0.69	GO:0008171	3694.estExt_fgenesh4_pg.C_19310001	flavonoid o-methyltransferase related	0.755	COG0500	KOG3178	_	None	_
cassava4.1_029985m.g	1053	gi|643732131|gb|KDP39323.1|	hypothetical protein JCGZ_01080 [Jatropha curcas]	0.92	gi|1346028|sp|P49351.1|FPPS1_LUPAL	RecName: Full=Farnesyl pyrophosphate synthase 1; Short=FPP synthase 1; Short=FPS 1; AltName: Full=(2E,6E)-farnesyl diphosphate synthase 1; AltName: Full=Dimethylall	0.83	GO:0006694;GO:0016114;GO:0004161	29760.GSVIVG00033429001	SubName: Full=Chromosome chr19 scaffold_66, whole genome shotgun sequence;	0.8438	COG0142	KOG0711	_	K00787	FDPS
cassava4.1_034232m.g	738	gi|643724638|gb|KDP33839.1|	hypothetical protein JCGZ_07410 [Jatropha curcas]	0.68	_	_	_	_	_	_	_	_	_	_	None	_
cassava4.1_022165m.g	1563	gi|255550026|ref|XP_002516064.1|	Serine/threonine-protein kinase PBS1, putative [Ricinus communis]	0.66	gi|313118276|sp|Q9LW83.2|CE101_ARATH	RecName: Full=G-type lectin S-receptor-like serine/threonine-protein kinase CES101; AltName: Full=Protein CALLUS EXPRESSION OF RBCS 101; Flags: Precursor [Arabido	0.58	GO:0016301	_	_	_	_	_	_	None	_
cassava4.1_023807m.g	1083	gi|643739753|gb|KDP45491.1|	hypothetical protein JCGZ_09740 [Jatropha curcas]	0.86	gi|84028319|sp|Q5EA79.1|GALM_BOVIN	RecName: Full=Aldose 1-epimerase; AltName: Full=Galactose mutarotase [Bos taurus]	0.61	GO:0030246;GO:0004034;GO:0006094;GO:0006096	3694.gw1.IV.4373.1	aldose 1-epimerase (EC:5.1.3.3)	0.87	COG2017	KOG1604	_	K01785	galM, GALM
cassava4.1_014268m.g	1245	gi|590589255|ref|XP_007016396.1|	Expansin A4, ALPHA 1.6,EXPA4 [Theobroma cacao]	0.98	gi|20138158|sp|O48818.1|EXPA4_ARATH	RecName: Full=Expansin-A4; Short=AtEXPA4; AltName: Full=Alpha-expansin-4; Short=At-EXP4; Short=AtEx4; AltName: Full=Ath-ExpAlpha-1.6; Flags: Precursor [Arabidopsis	0.96	GO:0016020;GO:0009664;GO:0005618;GO:0005576	3694.estExt_Genewise1_v1.C_LG_I1253	SubName: Full=Putative uncharacterized protein;	0.9798	_	_	NOG298661	None	_
cassava4.1_002180m.g	2577	gi|347596005|gb|AEP13980.1|	ARC5 protein [Manihot esculenta]	1	gi|327507753|sp|Q84N64.2|ARC5_ARATH	RecName: Full=Dynamin-like protein ARC5; AltName: Full=Dynamin-related protein 5B; AltName: Full=Protein ACCUMULATION AND REPLICATION OF CHLOROPLASTS 5 [Arabidopsi	0.9	GO:0006184;GO:0005525;GO:0003924	29760.GSVIVG00031524001	SubName: Full=Chromosome chr12 scaffold_57, whole genome shotgun sequence;	0.9468	COG0699	KOG0446	_	None	_
cassava4.1_004812m.g	1988	gi|643708499|gb|KDP23415.1|	hypothetical protein JCGZ_23248 [Jatropha curcas]	0.75	_	_	_	_	_	_	_	_	_	_	None	_
cassava4.1_010172m.g	1391	gi|255542972|ref|XP_002512549.1|	Auxin-induced protein 5NG4, putative [Ricinus communis]	0.92	gi|75151175|sp|Q8GXB4.1|WTR2_ARATH	RecName: Full=WAT1-related protein At1g09380 [Arabidopsis thaliana]	0.81	GO:0016020	3694.eugene3.01310062	hypothetical protein	0.8815	_	_	NOG260542	None	_
cassava4.1_033637m.g	963	gi|643715124|gb|KDP27374.1|	hypothetical protein JCGZ_20198 [Jatropha curcas]	0.95	gi|75220124|sp|O81833.1|SD11_ARATH	RecName: Full=G-type lectin S-receptor-like serine/threonine-protein kinase SD1-1; AltName: Full=S-domain-1 (SD1) receptor kinase 1; Short=SD1-1; Flags: Precursor [	0.87	GO:0016772	3694.gw1.XI.259.1	hypothetical protein	0.7745	COG0515	_	_	K04730	IRAK1
cassava4.1_032385m.g	927	gi|255542126|ref|XP_002512127.1|	Cationic peroxidase 2 precursor, putative [Ricinus communis]	0.88	gi|75315324|sp|Q9XIV8.1|PERN1_TOBAC	RecName: Full=Peroxidase N1; AltName: Full=Peroxidase B2; AltName: Full=Peroxidase B3; Flags: Precursor [Nicotiana tabacum]	0.82	GO:0006804;GO:0006979;GO:0046872;GO:0020037;GO:0004601;GO:0005576;GO:0055114	3694.grail3.0025022201	cationic peroxidase	0.8706	_	_	NOG219951;NOG272451	K00430	E1.11.1.7
cassava4.1_019721m.g	690	gi|643729259|gb|KDP37139.1|	hypothetical protein JCGZ_06195 [Jatropha curcas]	0.94	gi|51316534|sp|Q9LUV2.1|POP3_ARATH	RecName: Full=Probable protein Pop3 [Arabidopsis thaliana]	0.88	_	3694.grail3.0113000401	SubName: Full=Putative uncharacterized protein;	0.8857	_	_	NOG150762;NOG14742	None	_
cassava4.1_015634m.g	1032	gi|643722153|gb|KDP32032.1|	hypothetical protein JCGZ_12493 [Jatropha curcas]	0.7	gi|75172044|sp|Q9FPR2.1|AGP18_ARATH	RecName: Full=Lysine-rich arabinogalactan protein 18; Short=Lys-rich AGP 18; Flags: Precursor [Arabidopsis thaliana]	0.47	_	_	_	_	_	_	_	None	_
cassava4.1_003766m.g	1854	gi|643728977|gb|KDP36914.1|	hypothetical protein JCGZ_08205 [Jatropha curcas]	0.87	_	_	_	_	29760.GSVIVG00014410001	SubName: Full=Chromosome chr18 scaffold_1, whole genome shotgun sequence;	0.799	_	_	NOG267288	None	_
cassava4.1_014967m.g	1101	gi|643713379|gb|KDP26247.1|	hypothetical protein JCGZ_22493 [Jatropha curcas]	0.97	gi|75116638|sp|Q67Z52.1|TBCB_ARATH	RecName: Full=Tubulin-folding cofactor B; Short=AtTFCB; AltName: Full=Protein EMBRYO DEFECTIVE 2804 [Arabidopsis thaliana]	0.89	GO:0005634;GO:0009524;GO:0051301;GO:0005829;GO:0009790	3694.estExt_Genewise1_v1.C_LG_VI1872	SubName: Full=Putative uncharacterized protein;	0.9253	_	KOG3206	_	K17262	TBCB, CKAP1, ALF1
cassava4.1_030318m.g	552	gi|255571338|ref|XP_002526618.1|	conserved hypothetical protein [Ricinus communis]	0.83	gi|332278150|sp|Q8LBH4.2|SPX1_ARATH	RecName: Full=SPX domain-containing protein 1; AltName: Full=Protein SPX DOMAIN GENE 1; Short=AtSPX1 [Arabidopsis thaliana]	0.71	_	3694.fgenesh4_pg.C_LG_I001498	hypothetical protein	0.8841	COG5036	KOG1161	_	None	_
cassava4.1_006179m.g	1626	gi|643730766|gb|KDP38198.1|	hypothetical protein JCGZ_04841 [Jatropha curcas]	0.96	gi|1169238|sp|Q07346.1|DCE_PETHY	RecName: Full=Glutamate decarboxylase; Short=GAD [Petunia x hybrida]	0.91	GO:0019530;GO:0005634;GO:0004351;GO:0006531;GO:0006536;GO:0006522;GO:0019482;GO:0005829;GO:0030170	3694.gw1.X.6258.1	hypothetical protein	0.9638	COG0076	KOG1383	_	K01580	E4.1.1.15, gadB, gadA, GAD
cassava4.1_020041m.g	514	gi|225427874|ref|XP_002276412.1|	PREDICTED: auxin-induced protein X10A [Vitis vinifera]	0.81	gi|416688|sp|P33080.1|AX10A_SOYBN	RecName: Full=Auxin-induced protein X10A [Glycine max]	0.88	_	29760.GSVIVG00036017001	SubName: Full=Putative uncharacterized protein (Chromosome chr3 scaffold_8, whole genome sho [...]	0.8105	_	_	NOG269634;NOG269046	K14488	SAUR
cassava4.1_005980m.g	1784	gi|590710687|ref|XP_007048896.1|	TT12-2 MATE transporter [Theobroma cacao]	0.9	gi|27151710|sp|Q9LYT3.1|TT12_ARATH	RecName: Full=Protein TRANSPARENT TESTA 12; AltName: Full=MATE efflux family protein TT12; AltName: Full=Protein DTX41 [Arabidopsis thaliana]	0.86	GO:0016021;GO:0015238;GO:0015297;GO:0006855	3694.fgenesh4_pg.C_LG_V001238	hypothetical protein	0.9264	COG0534	KOG1347	_	K03327	TC.MATE, SLC47A, norM, mdtK, dinF
cassava4.1_003090m.g	2418	gi|255565362|ref|XP_002523672.1|	Alpha-N-arabinofuranosidase 1 precursor, putative [Ricinus communis]	0.91	gi|75265802|sp|Q9SG80.1|ASD1_ARATH	RecName: Full=Alpha-L-arabinofuranosidase 1; Short=AtASD1; AltName: Full=Beta-D-xylosidase; Flags: Precursor [Arabidopsis thaliana]	0.84	GO:0045493;GO:0046556;GO:0048046;GO:0005982;GO:0005985;GO:0009117;GO:0005773;GO:0009505;GO:0046373;GO:0009044	3694.estExt_fgenesh4_pm.C_LG_VI0086	hypothetical protein	0.9356	COG3534	_	_	K01209	E3.2.1.55, abfA
cassava4.1_016229m.g	649	gi|255547373|ref|XP_002514744.1|	Calmodulin, putative [Ricinus Calmodulin, putative [Ricinus communis]	0.65	gi|75336201|sp|Q9MBG5.1|CML30_ARATH	RecName: Full=Probable calcium-binding protein CML30; AltName: Full=Calmodulin-like protein 30 [Arabidopsis thaliana]	0.72	_	29760.GSVIVG00020989001	SubName: Full=Chromosome chr14 scaffold_21, whole genome shotgun sequence;	0.7573	_	KOG0027	_	K02183	CALM
cassava4.1_004625m.g	2286	gi|643707511|gb|KDP23006.1|	hypothetical protein JCGZ_01728 [Jatropha curcas]	0.93	_	_	_	_	3702.AT4G12700.1-P	unknown protein; unknown protein; FUNCTIONS IN: molecular_function unknown; INVOLVED IN: bio [...]	0.8627	_	_	NOG266596	None	_
cassava4.1_028340m.g	1452	gi|643716938|gb|KDP28564.1|	hypothetical protein JCGZ_14335 [Jatropha curcas]	0.93	gi|17366971|sp|Q9MB95.1|1A11_PRUMU	RecName: Full=1-aminocyclopropane-1-carboxylate synthase 1; Short=ACC synthase 1; AltName: Full=S-adenosyl-L-methionine methylthioadenosine-lyase	0.84	GO:0042218;GO:0016847;GO:0030170;GO:0006519	3694.estExt_fgenesh4_pm.C_LG_II0741	1-aminocyclopropane-1-carboxylate	0.9014	COG0436	KOG0256	_	K01762	ACS
cassava4.1_013025m.g	1231	gi|255543280|ref|XP_002512703.1|	Xyloglucan endotransglucosylase/hydrolase protein A precursor, putative [Ricinus communis]	0.98	gi|38605591|sp|Q8LNZ5.1|XTHB_PHAAN	RecName: Full=Probable xyloglucan endotransglucosylase/hydrolase protein B; AltName: Full=VaXTH2; Flags: Precursor	0.94	GO:0016762;GO:0048046;GO:0004553;GO:0005618;GO:0006073	3694.estExt_Genewise1_v1.C_LG_I8040	SubName: Full=Xyloglucan endotransglycosylase/hydrolase XTH-27;	0.9569	COG2273	_	NOG254514	K08235	E2.4.1.207
cassava4.1_033827m.g	1131	gi|643729583|gb|KDP37399.1|	hypothetical protein JCGZ_08410 [Jatropha curcas]	0.9	gi|426020918|sp|A7WM73.1|HEXO1_ARATH	RecName: Full=Beta-hexosaminidase 1; AltName: Full=Beta-GlcNAcase 1; AltName: Full=Beta-N-acetylhexosaminidase 1; AltName: Full=Beta-hexosaminidase 2; Short=AtHEX	0.84	GO:0001575;GO:0004563;GO:0006040;GO:0005975;GO:0006027	29760.GSVIVG00029535001	SubName: Full=Chromosome chr13 scaffold_48, whole genome shotgun sequence;	0.8669	COG3525	KOG2499	_	K12373	HEXA_B
cassava4.1_010021m.g	1432	gi|309387111|gb|ADO78230.1|	mitochondrial beta-cyanoalanine synthase [Manihot esculenta]	1	gi|122179246|sp|Q1KLZ2.1|CAS1_MALDO	RecName: Full=L-3-cyanoalanine synthase 1, mitochondrial; Short=MdCAS1; Flags: Precursor	0.89	GO:0004124;GO:0009333;GO:0080147;GO:0019500;GO:0005507;GO:0006535;GO:0016740;GO:0009507	3694.grail3.0039007102	RecName: Full=Cysteine synthase; EC=2.5.1.47;	0.9521	COG0031	KOG1252	_	K13034	ATCYSC1
cassava4.1_033094m.g	2517	gi|643738245|gb|KDP44233.1|	hypothetical protein JCGZ_05700 [Jatropha curcas]	0.66	gi|576017937|sp|F4HSD5.1|TRM32_ARATH	RecName: Full=Protein TRM32; AltName: Full=TON1-RECRUITING MOTIF protein 32 [Arabidopsis thaliana]	0.63	_	_	_	_	_	_	_	None	_
cassava4.1_007555m.g	2369	gi|643734886|gb|KDP41556.1|	hypothetical protein JCGZ_15963 [Jatropha curcas]	0.95	_	_	_	_	3694.eugene3.00021044	hypothetical protein	0.9279	_	_	NOG225445	None	_
cassava4.1_023906m.g	1482	gi|255553484|ref|XP_002517783.1|	polyamine oxidase, putative [Ricinus communis]	0.96	gi|75171808|sp|Q9FNA2.1|PAO1_ARATH	RecName: Full=Polyamine oxidase 1; Short=AtPAO1; AltName: Full=N(1)-acetylpolyamine oxidase; AltName: Full=Spermine oxidase [Arabidopsis thaliana]	0.91	GO:0046592;GO:0055114	29760.GSVIVG00028738001	SubName: Full=Chromosome chr13 scaffold_45, whole genome shotgun sequence;	0.9257	COG1231	KOG0029	_	K13366	MPAO, PAO1
cassava4.1_010339m.g	1089	gi|643703809|gb|KDP20873.1|	hypothetical protein JCGZ_21344 [Jatropha curcas]	0.78	gi|75328917|sp|Q8GWP0.1|MYB39_ARATH	RecName: Full=Transcription factor MYB39; AltName: Full=Myb-related protein 39; Short=AtMYB39 [Arabidopsis thaliana]	0.78	GO:1901700;GO:0001101;GO:0006970;GO:0009725;GO:0005488	29760.GSVIVG00013648001	SubName: Full=Chromosome undetermined scaffold_521, whole genome shotgun sequence;	0.9722	COG5147	KOG0048	_	K09422	MYBP
cassava4.1_020556m.g	426	gi|255545390|ref|XP_002513755.1|	Low-molecular-weight cysteine-rich protein LCR69 precursor, putative [Ricinus communis]	0.81	gi|239977643|sp|A3FPF2.1|DEF_NELNU	RecName: Full=Defensin-like protein; AltName: Full=Gamma-thionin homolog; Flags: Precursor	0.79	GO:0050832;GO:0005576;GO:0031640	29760.GSVIVG00035146001	SubName: Full=Chromosome chr1 scaffold_75, whole genome shotgun sequence;	0.7662	_	_	NOG297358	None	_
cassava4.1_023273m.g	1719	gi|657401417|gb|KEH40395.1|	stress-induced receptor-like kinase, putative [Medicago truncatula]	0.81	gi|75333905|sp|Q9FID6.1|Y5392_ARATH	RecName: Full=Probable receptor-like protein kinase At5g39020; Flags: Precursor [Arabidopsis thaliana]	0.7	_	29760.GSVIVG00038463001	SubName: Full=Chromosome chr16 scaffold_94, whole genome shotgun sequence;	0.8525	COG0515	KOG1187	_	None	_
cassava4.1_000369m.g	3872	gi|255548261|ref|XP_002515187.1|	multidrug resistance protein 1, 2, putative [Ricinus communis]	0.93	gi|75318687|sp|O80725.1|AB4B_ARATH	RecName: Full=ABC transporter B family member 4; Short=ABC transporter ABCB.4; Short=AtABCB4; AltName: Full=Multidrug resistance protein 4; AltName: Full=P-glycopro	0.89	GO:0005524;GO:0006200;GO:0016021;GO:0008559;GO:0035435;GO:0042908;GO:0006855;GO:0015415	3694.estExt_fgenesh4_pm.C_LG_XIV0249	multidrug/pheromone exporter, MDR family, ABC transporter family	0.9355	COG1132	KOG0055	_	K05658	ABCB1
cassava4.1_021992m.g	729	gi|643703818|gb|KDP20882.1|	hypothetical protein JCGZ_21353 [Jatropha curcas]	0.77	_	_	_	_	_	_	_	_	_	_	None	_
cassava4.1_025530m.g	765	gi|255538370|ref|XP_002510250.1|	Gibberellin receptor GID1, putative [Ricinus communis]	0.9	gi|75337806|sp|Q9SX78.1|CXE2_ARATH	RecName: Full=Probable carboxylesterase 2; AltName: Full=AtCXE2 [Arabidopsis thaliana]	0.68	GO:0016787;GO:0008152	3694.gw1.40.697.1	hypothetical protein	0.8312	COG0657	KOG1515	_	None	_
cassava4.1_024544m.g	1380	gi|255583363|ref|XP_002532442.1|	UDP-glucosyltransferase, putative [Ricinus communis]	0.84	gi|75277343|sp|O22820.1|U74F1_ARATH	RecName: Full=UDP-glycosyltransferase 74F1; AltName: Full=Flavonol 7-O-glucosyltransferase [Arabidopsis thaliana]	0.68	GO:0047215;GO:0008152	29760.GSVIVG00004164001	SubName: Full=Chromosome undetermined scaffold_617, whole genome shotgun sequence;	0.7696	COG1819	KOG1192	_	K13691	SGT1
cassava4.1_011430m.g	1532	gi|643735081|gb|KDP41722.1|	hypothetical protein JCGZ_26740 [Jatropha curcas]	0.72	gi|71660777|sp|Q9FH57.1|GATA5_ARATH	RecName: Full=GATA transcription factor 5 [Arabidopsis thaliana]	0.53	GO:0005488	_	_	_	_	_	_	None	_
cassava4.1_007284m.g	1890	gi|643736320|gb|KDP42659.1|	hypothetical protein JCGZ_00163 [Jatropha curcas]	0.9	gi|75153682|sp|Q8L4B0.1|GAUTF_ARATH	RecName: Full=Probable galacturonosyltransferase 15 [Arabidopsis thaliana]	0.74	GO:0008152;GO:0016757	29760.GSVIVG00018928001	SubName: Full=Chromosome chr12 scaffold_18, whole genome shotgun sequence;	0.8353	_	_	NOG223478	K13648	GAUT
cassava4.1_026112m.g	597	gi|255585140|ref|XP_002533275.1|	Calmodulin, putative [Ricinus Calmodulin, putative [Ricinus communis]	0.79	gi|75337561|sp|Q9SRE6.1|CML38_ARATH	RecName: Full=Calcium-binding protein CML38; AltName: Full=Calmodulin-like protein 38 [Arabidopsis thaliana]	0.61	GO:0032440;GO:0005509;GO:0055114	29760.GSVIVG00025011001	SubName: Full=Chromosome chr4 scaffold_32, whole genome shotgun sequence;	0.8421	COG5126	KOG0027	_	K13448	CML
cassava4.1_021034m.g	528	gi|643703808|gb|KDP20872.1|	hypothetical protein JCGZ_21343 [Jatropha curcas]	0.94	gi|17433105|sp|Q9XFK7.1|MFT_ARATH	RecName: Full=Protein MOTHER of FT and TF 1 [Arabidopsis thaliana]	0.73	_	29760.GSVIVG00013086001	SubName: Full=Chromosome undetermined scaffold_434, whole genome shotgun sequence (Chromosom [...]	0.864	COG1881	KOG3346	_	None	_
cassava4.1_002393m.g	2408	gi|255555635|ref|XP_002518853.1|	transferase, putative [Ricinus transferase, putative [Ricinus communis]	0.83	gi|172046067|sp|Q0WVN5.2|CSLG3_ARATH	RecName: Full=Cellulose synthase-like protein G3; Short=AtCslG3 [Arabidopsis thaliana]	0.72	GO:0016760;GO:0006011;GO:0005982;GO:0016021;GO:0030244;GO:0005985	3694.eugene3.00031146	cellulose synthase (EC:2.4.1.12)	0.8184	COG1215	_	_	None	_
cassava4.1_011298m.g	1238	gi|643730544|gb|KDP37976.1|	hypothetical protein JCGZ_04619 [Jatropha curcas]	0.96	gi|49035968|sp|Q9XG83.1|G2OX_PHACN	RecName: Full=Gibberellin 2-beta-dioxygenase; AltName: Full=GA 2-oxidase; AltName: Full=Gibberellin 2-beta-hydroxylase; AltName: Full=Gibberellin 2-oxidase	0.84	GO:0005506;GO:0016102;GO:0016707;GO:0055114	3694.fgenesh4_pg.C_LG_IV000327	gibberellin 2-oxidase	0.9177	COG3491	KOG0143	_	K04125	E1.14.11.13
cassava4.1_024197m.g	441	_	_	_	_	_	_	_	_	_	_	_	_	_	None	_
cassava4.1_020368m.g	416	gi|255567905|ref|XP_002524930.1|	conserved hypothetical protein [Ricinus communis]	0.81	_	_	_	_	_	_	_	_	_	_	None	_
cassava4.1_024728m.g	294	gi|643736744|gb|KDP43015.1|	hypothetical protein JCGZ_25201 [Jatropha curcas]	0.64	gi|119711|sp|P06599.1|EXTN_DAUCA	RecName: Full=Extensin; Flags: Precursor	0.62	_	_	_	_	_	_	_	None	_
cassava4.1_033835m.g	978	gi|255561715|ref|XP_002521867.1|	Lignin-forming anionic peroxidase precursor, putative [Ricinus communis]	0.91	gi|400750|sp|Q02200.1|PERX_NICSY	RecName: Full=Lignin-forming anionic peroxidase; Flags: Precursor	0.85	GO:0006804;GO:0006979;GO:0046872;GO:0020037;GO:0004601;GO:0005576;GO:0055114	3694.fgenesh4_pm.C_LG_VIII000081	hypothetical protein	0.8958	_	_	NOG277836	K00430	E1.11.1.7
cassava4.1_024206m.g	1596	gi|255575021|ref|XP_002528416.1|	amino acid transporter, putative [Ricinus communis]	0.94	gi|75266609|sp|Q9SX98.1|LHTL8_ARATH	RecName: Full=Lysine histidine transporter-like 8; AltName: Full=Amino acid transporter-like protein 1 [Arabidopsis thaliana]	0.76	GO:0016021	29760.GSVIVG00010114001	SubName: Full=Chromosome undetermined scaffold_1894, whole genome shotgun sequence;	0.8557	_	KOG1303	_	None	_
cassava4.1_023695m.g	375	gi|255585980|ref|XP_002533660.1|	conserved hypothetical protein [Ricinus communis]	0.72	_	_	_	_	_	_	_	_	_	_	None	_
cassava4.1_011863m.g	972	gi|643706775|gb|KDP22699.1|	hypothetical protein JCGZ_02792 [Jatropha curcas]	0.75	gi|75107030|sp|P81395.1|MYB30_ANTMA	RecName: Full=Myb-related protein 330	0.92	GO:0009611;GO:0003677;GO:0000785;GO:0009753;GO:0009739;GO:0009723;GO:0009737;GO:0009751;GO:0046686;GO:0003682;GO:0009651	3694.gw1.XIX.264.1	hypothetical protein	0.9804	COG5147	KOG0048	_	K09422	MYBP
cassava4.1_012791m.g	2149	gi|643733247|gb|KDP40194.1|	hypothetical protein JCGZ_02192 [Jatropha curcas]	0.78	_	_	_	_	3694.eugene3.00100783	hypothetical protein	0.7867	_	_	NOG258908	None	_
cassava4.1_010785m.g	1443	gi|590636501|ref|XP_007028866.1|	C2H2-type zinc finger family protein [Theobroma cacao]	0.8	gi|27151706|sp|Q8VWG3.1|TT1_ARATH	RecName: Full=Protein TRANSPARENT TESTA 1; AltName: Full=TTL1; AltName: Full=Zinc finger protein TT1 [Arabidopsis thaliana]	0.81	GO:0005634;GO:0046872;GO:0010500;GO:0009860;GO:0003676	3694.fgenesh4_pg.C_LG_XVI000404	hypothetical protein	0.9158	_	KOG1721	_	None	_
cassava4.1_033496m.g	408	gi|643738281|gb|KDP44269.1|	hypothetical protein JCGZ_05736 [Jatropha curcas]	0.82	gi|75296762|sp|Q7Y1Z0.1|CHI5_ORYSJ	RecName: Full=Chitinase 5; AltName: Full=Class IV chitinase a; Short=OsChia4a; AltName: Full=Pathogenesis related (PR)-3 chitinase 5; Flags: Precursor [Oryza sativa	0.78	GO:0008061;GO:0006032;GO:0016998;GO:0005975;GO:0004568	3694.eugene3.00190854	hypothetical protein	0.7612	COG3979	KOG4742	_	K01183	E3.2.1.14
cassava4.1_033918m.g	1818	gi|255585740|ref|XP_002533551.1|	ubiquitin ligase protein cop1, putative [Ricinus communis]	0.94	gi|75332075|sp|Q94BM7.1|SPA4_ARATH	RecName: Full=Protein SPA1-RELATED 4 [Arabidopsis thaliana]	0.81	GO:0032440;GO:0005524;GO:0004672;GO:0006468;GO:0055114;GO:0016874	29760.GSVIVG00027690001	SubName: Full=Chromosome chr19 scaffold_4, whole genome shotgun sequence;	0.9231	COG2319	KOG0265;KOG0266	_	None	_
cassava4.1_002428m.g	2292	gi|643708411|gb|KDP23327.1|	hypothetical protein JCGZ_23160 [Jatropha curcas]	0.8	gi|20532207|sp|O80536.1|PIF3_ARATH	RecName: Full=Transcription factor PIF3; AltName: Full=Basic helix-loop-helix protein 8; Short=AtbHLH8; Short=bHLH 8; AltName: Full=Phytochrome-associated protein 3	0.67	_	3694.eugene3.01310021	hypothetical protein	0.7525	_	_	NOG234863	None	_
cassava4.1_025218m.g	612	gi|568836742|ref|XP_006472393.1|	PREDICTED: uncharacterized protein LOC102626376 isoform X1 [Citrus sinensis]	0.95	_	_	_	_	29760.GSVIVG00015052001	SubName: Full=Putative uncharacterized protein (Chromosome chr18 scaffold_1, whole genome sh [...]	0.8919	COG0406	KOG4754	_	None	_
cassava4.1_006914m.g	1448	gi|643724596|gb|KDP33797.1|	hypothetical protein JCGZ_07368 [Jatropha curcas]	0.84	gi|75219638|sp|O49545.1|BAME1_ARATH	RecName: Full=Leucine-rich repeat receptor-like serine/threonine-protein kinase BAM1; AltName: Full=Protein BARELY ANY MERISTEM 1; Flags: Precursor [Arabidopsis th	0.59	GO:0004674;GO:0005524;GO:0009069;GO:0016021;GO:0006468;GO:0005886	3694.fgenesh4_pg.C_LG_XVIII000754	hypothetical protein	0.8387	COG0515	KOG1187	_	None	_
cassava4.1_021510m.g	2958	gi|643727529|gb|KDP35915.1|	hypothetical protein JCGZ_09887 [Jatropha curcas]	0.89	gi|75273596|sp|Q9LJM4.1|IKU2_ARATH	RecName: Full=Receptor-like protein kinase HAIKU2; Flags: Precursor [Arabidopsis thaliana]	0.72	GO:0032440;GO:0004674;GO:0005524;GO:0009069;GO:0016021;GO:0006468;GO:0055114	29760.GSVIVG00038540001	SubName: Full=Chromosome chr3 scaffold_95, whole genome shotgun sequence;	0.8503	COG4886;COG0515	KOG0619;KOG1187	_	None	_
cassava4.1_026097m.g	2733	gi|641838506|gb|KDO57448.1|	hypothetical protein CISIN_1g042277mg, partial [Citrus sinensis]	0.84	gi|635552620|sp|Q8W1Y3.2|KP1_ARATH	RecName: Full=Kinesin KP1; AltName: Full=Kinesin-like protein 1; Short=AtKP1 [Arabidopsis thaliana]	0.77	_	39947.LOC_Os01g54080.1	kinesin motor protein-related, putative, expressed	0.7991	COG5059	KOG0239	_	K10406	KIFC2_3
cassava4.1_024752m.g	465	gi|224124708|ref|XP_002319402.1|	hypothetical protein POPTR_0013s14930g [Populus trichocarpa]	0.82	_	_	_	_	3694.estExt_Genewise1_v1.C_LG_XIII0142	hypothetical protein	0.8269	_	_	NOG298173	None	_
cassava4.1_009759m.g	1445	gi|643731732|gb|KDP38924.1|	hypothetical protein JCGZ_00681 [Jatropha curcas]	0.93	gi|74851902|sp|Q54GD8.1|PX24C_DICDI	RecName: Full=PXMP2/4 family protein 3; Flags: Precursor [Dictyostelium discoideum]	0.52	GO:0016021	3702.AT1G52870.2-P	peroxisomal membrane protein-related; peroxisomal membrane protein-related; FUNCTIONS IN: mo [...]	0.8095	_	KOG1944	_	K13348	MPV17
cassava4.1_021441m.g	1500	gi|643716486|gb|KDP28112.1|	hypothetical protein JCGZ_13883 [Jatropha curcas]	0.87	gi|75300968|sp|Q8L4H0.1|WEE1_ARATH	RecName: Full=Wee1-like protein kinase; AltName: Full=Wee1-At [Arabidopsis thaliana]	0.77	GO:0004674;GO:0005524;GO:0009069;GO:0006468	3694.gw1.XIV.277.1	hypothetical protein	0.8744	COG0515	KOG0601	_	K06632	WEE1
cassava4.1_008347m.g	1269	gi|643686981|gb|KDP20146.1|	hypothetical protein JCGZ_05915 [Jatropha curcas]	0.85	_	_	_	GO:0005634;GO:0006355;GO:0010112;GO:0080142;GO:0005667;GO:0043565;GO:0003700;GO:0045449	3694.estExt_fgenesh4_pg.C_LG_XII0454	hypothetical protein	0.8198	_	_	NOG227408	None	_
cassava4.1_020080m.g	491	gi|643728911|gb|KDP36848.1|	hypothetical protein JCGZ_08139 [Jatropha curcas]	0.97	gi|128592|sp|P29162.1|ASOL_TOBAC	RecName: Full=L-ascorbate oxidase homolog; AltName: Full=Pollen-specific protein NTP303; Flags: Precursor	0.66	GO:0019852;GO:0005507;GO:0006118;GO:0055114;GO:0008447	_	_	_	_	_	_	None	_
cassava4.1_029550m.g	495	gi|255579096|ref|XP_002530396.1|	heat-shock protein, putative [Ricinus communis]	0.93	gi|123544|sp|P05478.1|HSP16_SOYBN	RecName: Full=18.5 kDa class I heat shock protein; AltName: Full=HSP 18.5	0.86	GO:0009408	3694.eugene3.101950001	hypothetical protein	0.9104	COG0071	KOG0710	_	K13993	HSP20
cassava4.1_006123m.g	1807	gi|643716173|gb|KDP27946.1|	hypothetical protein JCGZ_19026 [Jatropha curcas]	0.95	gi|12643845|sp|Q9SEE5.2|GALK1_ARATH	RecName: Full=Galactokinase; AltName: Full=Galactose kinase [Arabidopsis thaliana]	0.89	GO:0046835;GO:0005524;GO:0033858;GO:0006012;GO:0005737;GO:0004335	3694.estExt_Genewise1_v1.C_LG_X0656	galactokinase (EC:2.7.1.6)	0.9476	COG0153	KOG0631	_	K18674	GALK2
cassava4.1_033220m.g	1047	gi|643718116|gb|KDP29461.1|	hypothetical protein JCGZ_19290 [Jatropha curcas]	0.98	gi|75315908|sp|Q9ZU50.2|BAT1_ARATH	RecName: Full=Amino-acid permease BAT1; AltName: Full=Bidirectional amino acid transporter 1; AltName: Full=GABA permease; Short=AtGABP [Arabidopsis thaliana]	0.65	GO:0016021;GO:0003333;GO:0015171	4558.Sb06g017100.1	hypothetical protein	0.9341	COG0531	KOG1289	_	None	_
cassava4.1_004501m.g	2111	gi|643729477|gb|KDP37309.1|	hypothetical protein JCGZ_06763 [Jatropha curcas]	0.97	gi|586038|sp|P37107.1|SR54C_ARATH	RecName: Full=Signal recognition particle 54 kDa protein, chloroplastic; Short=54 chloroplast protein; Short=54CP; Short=SRP54; Short=cpSRP54; AltName: Full=FFC; Fla	0.92	GO:0006614;GO:0006184;GO:0005525;GO:0048500;GO:0003924;GO:0008312	3694.gw1.XVI.2493.1	hypothetical protein	0.9693	COG0541	KOG0780	_	K03106	SRP54, ffh
cassava4.1_009811m.g	1374	gi|643736615|gb|KDP42905.1|	hypothetical protein JCGZ_23847 [Jatropha curcas]	0.94	gi|1168401|sp|P44505.1|AKH_HAEIN	RecName: Full=Bifunctional aspartokinase/homoserine dehydrogenase; Short=AK-HD; Includes: RecName: Full=Aspartokinase; Includes: RecName: Full=Homoserine dehydrogenas	0.57	GO:0016310;GO:0016301;GO:0009085;GO:0009097;GO:0009088;GO:0004412;GO:0055114;GO:0006563;GO:0050661;GO:0006544;GO:0009086	3694.eugene3.00660115	homoserine dehydrogenase family protein	0.9302	COG0460	KOG0455	_	None	_
cassava4.1_015387m.g	1157	gi|643716521|gb|KDP28147.1|	hypothetical protein JCGZ_13918 [Jatropha curcas]	0.94	gi|308191417|sp|B8B5U8.1|BAHL2_ORYSI	RecName: Full=Probable E3 ubiquitin-protein ligase BAH1-like 1	0.82	GO:0008152;GO:0008270;GO:0016874	3694.eugene3.00140746	hypothetical protein	0.9268	_	_	NOG261043	K16275	BAH, NLA
cassava4.1_024420m.g	1359	gi|643741062|gb|KDP46608.1|	hypothetical protein JCGZ_04542 [Jatropha curcas]	0.73	gi|29427830|sp|Q8LPB4.1|PSKR1_DAUCA	RecName: Full=Phytosulfokine receptor 1; Short=DcPSKR1; AltName: Full=Phytosulfokine LRR receptor kinase 1; Flags: Precursor [Daucus carota]	0.6	_	_	_	_	_	_	_	None	_
cassava4.1_021160m.g	858	gi|255576270|ref|XP_002529028.1|	pirin, putative [Ricinus pirin, putative [Ricinus communis]	0.93	gi|14195017|sp|Q9SEE4.1|PIRL_SOLLC	RecName: Full=Pirin-like protein [Solanum lycopersicum]	0.8	_	29760.GSVIVG00027223001	SubName: Full=Chromosome chr19 scaffold_4, whole genome shotgun sequence;	0.9036	COG1741	_	_	K06911	K06911
cassava4.1_010283m.g	1356	gi|566186247|ref|XP_002314143.2|	hypothetical protein POPTR_0009s04350g [Populus trichocarpa]	0.64	_	_	_	_	_	_	_	_	_	_	None	_
cassava4.1_026408m.g	744	gi|643736039|gb|KDP42455.1|	hypothetical protein JCGZ_00252 [Jatropha curcas]	0.61	_	_	_	_	_	_	_	_	_	_	None	_
cassava4.1_008581m.g	1482	gi|255566137|ref|XP_002524056.1|	Spotted leaf protein, putative [Ricinus communis]	0.91	gi|75148205|sp|Q84TG3.1|PUB23_ARATH	RecName: Full=E3 ubiquitin-protein ligase PUB23; AltName: Full=Plant U-box protein 23; AltName: Full=U-box domain-containing protein 23 [Arabidopsis thaliana]	0.81	GO:0010200;GO:0009414;GO:0000151;GO:0005829;GO:0051865;GO:0002679;GO:0004842	3694.fgenesh4_pg.C_LG_XVI000572	hypothetical protein	0.8636	_	KOG0167	_	None	_
cassava4.1_008511m.g	1823	gi|643708408|gb|KDP23324.1|	hypothetical protein JCGZ_23157 [Jatropha curcas]	0.94	_	_	_	_	3694.gw1.XIII.422.1	hypothetical protein	0.937	_	KOG4287	_	None	_
cassava4.1_021028m.g	2100	gi|643724946|gb|KDP34147.1|	hypothetical protein JCGZ_07718 [Jatropha curcas]	0.82	gi|292630778|sp|Q9FFN2.2|GLYT3_ARATH	RecName: Full=Probable glycosyltransferase At5g03795 [Arabidopsis thaliana]	0.63	_	29760.GSVIVG00032427001	SubName: Full=Chromosome chr4 scaffold_6, whole genome shotgun sequence;	0.7523	_	KOG1021	_	None	_
cassava4.1_014084m.g	1241	gi|643715484|gb|KDP27529.1|	hypothetical protein JCGZ_20167 [Jatropha curcas]	0.83	gi|122202899|sp|Q2QDF6.1|DET2_GOSHI	RecName: Full=Steroid 5-alpha-reductase DET2; Short=GhDET2	0.64	GO:0016627;GO:0016021;GO:0009941;GO:0055114;GO:0006629	3694.estExt_fgenesh4_pg.C_66340001	hypothetical protein	0.7739	_	KOG1638	_	None	_
cassava4.1_006953m.g	1686	gi|643712354|gb|KDP25712.1|	hypothetical protein JCGZ_24013 [Jatropha curcas]	0.81	gi|46395757|sp|Q7ZTL7.1|BCS1_XENLA	RecName: Full=Mitochondrial chaperone BCS1; AltName: Full=BCS1-like protein [Xenopus laevis]	0.55	_	3694.gw1.VIII.592.1	hypothetical protein	0.7853	COG0465	KOG0743	_	K08900	BCS1
cassava4.1_013164m.g	920	gi|643727867|gb|KDP36160.1|	hypothetical protein JCGZ_08804 [Jatropha curcas]	0.9	gi|75306652|sp|Q94KL8.1|SILD_PODPE	RecName: Full=Secoisolariciresinol dehydrogenase	0.74	_	29760.GSVIVG00021544001	SubName: Full=Chromosome chr8 scaffold_23, whole genome shotgun sequence;	0.8696	COG1028	KOG0725	_	None	_
cassava4.1_000218m.g	4455	gi|255554304|ref|XP_002518192.1|	myosin XI, putative [Ricinus myosin XI, putative [Ricinus communis]	0.9	gi|519882190|sp|F4IUG9.1|MYO13_ARATH	RecName: Full=Myosin-13; AltName: Full=Myosin XI G; Short=AtXIG [Arabidopsis thaliana]	0.76	GO:0003779;GO:0008152;GO:0005524;GO:0003774;GO:0016459	29760.GSVIVG00020400001	SubName: Full=Chromosome chr5 scaffold_2, whole genome shotgun sequence;	0.8773	COG5022	KOG0160	_	K10357	MYO5
cassava4.1_011588m.g	1429	gi|643739529|gb|KDP45283.1|	hypothetical protein JCGZ_15148 [Jatropha curcas]	0.88	gi|67460977|sp|Q9SV68.1|QORH_ARATH	RecName: Full=Putative quinone-oxidoreductase homolog, chloroplastic [Arabidopsis thaliana]	0.87	GO:0008270;GO:0055114;GO:0016491	59689.fgenesh2_kg.9__70__AT4G13010.1	annotation not avaliable	0.8696	COG0604	KOG1198	_	None	_
cassava4.1_017521m.g	926	gi|255556338|ref|XP_002519203.1|	protein translocase, putative [Ricinus communis]	0.93	gi|378523232|sp|Q0WMZ5.1|OP162_ARATH	RecName: Full=Outer envelope pore protein 16-2, chloroplastic; AltName: Full=Chloroplastic outer envelope pore protein of 16 kDa 2; Short=AtOEP16-2; Short=OEP16-2	0.72	GO:0031359;GO:0003333;GO:0015171	3694.grail3.0010037101	hypothetical protein	0.9006	_	_	NOG287153	None	_
cassava4.1_009520m.g	1561	gi|317106672|dbj|BAJ53175.1|	JHL18I08.9 [Jatropha curcas]	0.96	gi|75165000|sp|Q94AP3.1|WAT1_ARATH	RecName: Full=Protein WALLS ARE THIN 1 [Arabidopsis thaliana]	0.87	GO:0009705;GO:0009826;GO:0090355;GO:0090358;GO:0005886;GO:0009834	3694.estExt_fgenesh4_pg.C_LG_II0267	SubName: Full=Putative uncharacterized protein;	0.9297	_	_	NOG242902	None	_
cassava4.1_009464m.g	1368	gi|643707009|gb|KDP22819.1|	hypothetical protein JCGZ_00406 [Jatropha curcas]	0.97	gi|75202761|sp|Q9SCU1.1|PATL6_ARATH	RecName: Full=Patellin-6 [Arabidopsis thaliana]	0.89	GO:0006810;GO:0016021;GO:0005886	3694.fgenesh4_pm.C_LG_XVI000470	hypothetical protein	0.9503	_	KOG1471	_	None	_
cassava4.1_002788m.g	2088	gi|255585357|ref|XP_002533375.1|	ATP binding protein, putative [Ricinus communis]	0.91	gi|1723347|sp|P51281.1|YCF45_PORPU	RecName: Full=Uncharacterized protein ycf45; AltName: Full=ORF565 (chloroplast) [Porphyra purpurea]	0.77	GO:0005524;GO:0008152;GO:0017111	29760.GSVIVG00018119001	SubName: Full=Chromosome chr13 scaffold_17, whole genome shotgun sequence;	0.8732	COG3854	_	_	None	_
cassava4.1_008031m.g	1299	gi|255568657|ref|XP_002525302.1|	conserved hypothetical protein [Ricinus communis]	0.82	gi|75213370|sp|Q9SY57.1|P2A10_ARATH	RecName: Full=Protein PHLOEM PROTEIN 2-LIKE A10; Short=AtPP2-A10 [Arabidopsis thaliana]	0.72	_	3694.eugene3.00140035	hypothetical protein	0.7948	_	_	NOG292418	None	_
cassava4.1_023718m.g	225	gi|255571155|ref|XP_002526528.1|	metal ion binding protein, putative [Ricinus communis]	0.89	_	_	_	GO:0046872;GO:0030001	_	_	_	_	_	_	None	_
cassava4.1_016301m.g	776	gi|255538366|ref|XP_002510248.1|	conserved hypothetical protein [Ricinus communis]	0.84	_	_	_	_	3694.grail3.0033014101	hypothetical protein	0.75	_	_	NOG271456	None	_
cassava4.1_018483m.g	1471	gi|643738212|gb|KDP44200.1|	hypothetical protein JCGZ_05667 [Jatropha curcas]	0.99	gi|7387726|sp|O22582.3|H2B_GOSHI	RecName: Full=Histone H2B	0.98	GO:0005634;GO:0003677;GO:0046982;GO:0006334;GO:0000786	3694.eugene3.00002335	histone 2; Core component of nucleosome. Nucleosomes wrap and compact DNA into chromatin, li [...]	0.9891	_	KOG1744	_	K11252	H2B
cassava4.1_004576m.g	1707	gi|566159858|ref|XP_002303073.2|	basic helix-loop-helix family protein [Populus trichocarpa]	0.79	gi|75313804|sp|Q9SRT2.1|BH062_ARATH	RecName: Full=Transcription factor bHLH62; AltName: Full=Basic helix-loop-helix protein 62; Short=AtbHLH62; Short=bHLH 62; AltName: Full=Transcription factor EN 85	0.64	_	3694.eugene3.00002538	hypothetical protein	0.793	_	_	NOG261035	None	_
cassava4.1_010597m.g	1378	gi|643712534|gb|KDP25795.1|	hypothetical protein JCGZ_22517 [Jatropha curcas]	0.99	gi|12643762|sp|Q42899.2|GLNA1_LOTJA	RecName: Full=Glutamine synthetase cytosolic isozyme; AltName: Full=GS1; AltName: Full=Glutamate--ammonia ligase	1	GO:0009252;GO:0005524;GO:0004356;GO:0006542;GO:0005737	59689.scaffold_703639.1	annotation not avaliable	0.9823	COG0174	KOG0683	_	K01915	glnA, GLUL
cassava4.1_015962m.g	1182	gi|255568357|ref|XP_002525153.1|	protein with unknown function [Ricinus communis]	0.98	gi|75171043|sp|Q9FJH0.1|RAA1F_ARATH	RecName: Full=Ras-related protein RABA1f; Short=AtRABA1f [Arabidopsis thaliana]	0.96	GO:0008152;GO:0016787;GO:0007264;GO:0005525;GO:0015031	3694.grail3.0142006701	hypothetical protein	0.9712	COG1100	KOG0087	_	K07904	RAB11A
cassava4.1_032325m.g	2265	gi|255584904|ref|XP_002533167.1|	Xylem serine proteinase 1 precursor, putative [Ricinus communis]	0.96	gi|75099392|sp|O65351.1|SUBL_ARATH	RecName: Full=Subtilisin-like protease; AltName: Full=Cucumisin-like serine protease; Flags: Precursor [Arabidopsis thaliana]	0.87	GO:0004252;GO:0006508	29760.GSVIVG00019628001	SubName: Full=Chromosome chr7 scaffold_20, whole genome shotgun sequence;	0.9273	COG1404	_	_	None	_
cassava4.1_006899m.g	1634	gi|91241600|gb|ABD92702.1|	1-deoxy-D-xylulose 5-phosphate reductoisomerase [Hevea brasiliensis]	0.98	gi|12644032|sp|Q9XFS9.2|DXR_ARATH	RecName: Full=1-deoxy-D-xylulose 5-phosphate reductoisomerase, chloroplastic; Short=1-deoxyxylulose-5-phosphate reductoisomerase; Short=DXP reductoisomerase; AltName	0.93	GO:0006694;GO:0008299;GO:0046872;GO:0016853;GO:0055114;GO:0070402;GO:0030604	3694.estExt_Genewise1_v1.C_LG_XII0355	SubName: Full=Putative chloroplast 1-deoxy-D-xylulose 5-phosphate reductoisomerase; EC=1.1.1 [...]	0.9843	COG0743	_	_	K00099	dxr
cassava4.1_008463m.g	1781	gi|643720052|gb|KDP30591.1|	hypothetical protein JCGZ_16244 [Jatropha curcas]	0.95	_	_	_	_	3694.estExt_fgenesh4_pg.C_LG_III1812	SubName: Full=Putative uncharacterized protein;	0.9592	_	_	NOG274737	None	_
cassava4.1_031763m.g	2415	gi|255544746|ref|XP_002513434.1|	ATP binding protein, putative [Ricinus communis]	0.79	gi|313471496|sp|Q39202.2|RLK1_ARATH	RecName: Full=G-type lectin S-receptor-like serine/threonine-protein kinase RLK1; AltName: Full=Receptor-like protein kinase 1; Flags: Precursor [Arabidopsis thali	0.79	GO:0000166;GO:0004672;GO:0006468	3694.fgenesh4_pg.C_scaffold_1505000001	hypothetical protein	0.7734	COG0515	KOG1187	_	None	_
cassava4.1_016108m.g	876	gi|672143192|ref|XP_008795466.1|	PREDICTED: NADH dehydrogenase [ubiquinone]	0.84	gi|1171866|sp|P42027.1|NDUS7_BRAOL	RecName: Full=NADH dehydrogenase [ubiquinone]	0.83	GO:0006744;GO:0046872;GO:0006120;GO:0051539;GO:0048038;GO:0008137;GO:0006814;GO:0015992	4558.Sb09g026580.1	hypothetical protein	0.9542	COG0377	KOG1687	_	K03940	NDUFS7
cassava4.1_009638m.g	1149	gi|643726471|gb|KDP35178.1|	hypothetical protein JCGZ_10712 [Jatropha curcas]	0.79	gi|75296487|sp|Q7XTV7.2|HIP1_ORYSJ	RecName: Full=Probable E3 ubiquitin-protein ligase HIP1; AltName: Full=HAL3-interacting protein 1; Short=OsHIP1; AltName: Full=RING-H2 finger HIP1 [Oryza sativa Jap	0.7	_	3694.eugene3.00120446	hypothetical protein	0.7523	_	KOG0800	_	None	_
cassava4.1_007068m.g	1429	gi|566238227|ref|XP_006371342.1|	cytochrome P450 family protein [Populus trichocarpa]	0.87	gi|75305905|sp|Q93Z79.1|C14A1_ARATH	RecName: Full=Cytochrome P450 714A1; AltName: Full=EUI-like P450 A1 [Arabidopsis thaliana]	0.79	GO:0016705;GO:0020037;GO:0005506;GO:0004497;GO:0055114	3694.gw1.125.153.1	cytochrome P450	0.8747	COG2124	KOG0157	_	None	_
cassava4.1_031695m.g	1548	gi|255578884|ref|XP_002530296.1|	beta-galactosidase, putative [Ricinus communis]	0.92	gi|152013364|sp|Q9SCV4.2|BGAL8_ARATH	RecName: Full=Beta-galactosidase 8; Short=Lactase 8; AltName: Full=Protein AR782; Flags: Precursor [Arabidopsis thaliana]	0.87	GO:0030246;GO:0009341;GO:0004565;GO:0046486;GO:0006012;GO:0006027;GO:0006687	29760.GSVIVG00024515001	RecName: Full=Beta-galactosidase; EC=3.2.1.23;	0.9036	COG1874	KOG0496	_	None	_
cassava4.1_016983m.g	820	gi|643716072|gb|KDP27845.1|	hypothetical protein JCGZ_18925 [Jatropha curcas]	0.81	_	_	_	_	_	_	_	_	_	_	None	_
cassava4.1_005921m.g	1567	gi|643733847|gb|KDP40690.1|	hypothetical protein JCGZ_24689 [Jatropha curcas]	0.95	gi|311033356|sp|P24465.2|C71A1_PERAE	RecName: Full=Cytochrome P450 71A1; AltName: Full=ARP-2; AltName: Full=CYPLXXIA1	0.64	GO:0020037;GO:0005506;GO:0055114;GO:0033772	3694.eugene3.00030242	cytochrome P450	0.9054	COG2124	KOG0156	_	None	_
cassava4.1_034288m.g	2751	gi|255566474|ref|XP_002524222.1|	Disease resistance protein RPP8, putative [Ricinus communis]	0.74	gi|378405250|sp|Q9LQ54.3|DRL12_ARATH	RecName: Full=Probable disease resistance protein At1g59620; AltName: Full=CW9 [Arabidopsis thaliana]	0.56	GO:0008152;GO:0016787	_	_	_	_	_	_	None	_
cassava4.1_016359m.g	800	gi|643728922|gb|KDP36859.1|	hypothetical protein JCGZ_08150 [Jatropha curcas]	0.9	_	_	_	_	3694.estExt_fgenesh4_pm.C_LG_II0071	hypothetical protein	0.8706	_	KOG2633	_	None	_
cassava4.1_019763m.g	471	gi|255581277|ref|XP_002531450.1|	conserved hypothetical protein [Ricinus communis]	0.88	_	_	_	_	_	_	_	_	_	_	None	_
cassava4.1_012667m.g	1204	gi|643723370|gb|KDP32949.1|	hypothetical protein JCGZ_12980 [Jatropha curcas]	0.89	gi|27805498|sp|Q9M886.1|LBD41_ARATH	RecName: Full=LOB domain-containing protein 41; AltName: Full=ASYMMETRIC LEAVES 2-like protein 38; Short=AS2-like protein 38 [Arabidopsis thaliana]	0.86	_	29760.GSVIVG00038218001	SubName: Full=Putative uncharacterized protein (Chromosome chr14 scaffold_9, whole genome sh [...]	0.8025	_	_	NOG266657	None	_
cassava4.1_012495m.g	1101	gi|255543080|ref|XP_002512603.1|	conserved hypothetical protein [Ricinus communis]	0.86	gi|75268077|sp|Q9ZVQ8.1|PP2B8_ARATH	RecName: Full=Putative F-box protein PP2-B8; AltName: Full=Protein PHLOEM PROTEIN 2-LIKE B8; Short=AtPP2-B8 [Arabidopsis thaliana]	0.66	_	3694.estExt_Genewise1_v1.C_LG_VI2655	annotation not avaliable	0.7833	_	_	NOG242148	None	_
cassava4.1_033536m.g	372	gi|566179394|ref|XP_006380351.1|	hypothetical protein POPTR_0007s03370g [Populus trichocarpa]	0.71	_	_	_	_	_	_	_	_	_	_	None	_
cassava4.1_032921m.g	780	gi|590686440|ref|XP_007042381.1|	Alpha/beta-Hydrolases superfamily protein, putative [Theobroma cacao]	0.83	gi|75337419|sp|Q9SMN0.1|CXE12_ARATH	RecName: Full=Probable carboxylesterase 12; AltName: Full=AtCXE12 [Arabidopsis thaliana]	0.72	GO:0016787;GO:0008152	3694.eugene3.08120001	hypothetical protein	0.8793	COG0657	KOG1515	_	None	_
cassava4.1_007917m.g	1502	gi|255539531|ref|XP_002510830.1|	(S)-N-methylcoclaurine 3'-hydroxylase isozyme, putative [Ricinus communis]	0.82	gi|75309900|sp|Q9FXW4.1|C80B2_COPJA	RecName: Full=Probable (S)-N-methylcoclaurine 3'-hydroxylase isozyme 2; AltName: Full=Cytochrome P450 80B2	0.66	GO:0020037;GO:0005506;GO:0050593;GO:0055114	3694.gw1.XII.1735.1	cytochrome P450	0.819	COG2124	KOG0156	_	None	_
cassava4.1_003838m.g	1839	gi|255586158|ref|XP_002533739.1|	Indole-3-acetic acid-amido synthetase GH3.6, putative [Ricinus communis]	0.97	gi|62900334|sp|Q9LSQ4.1|GH36_ARATH	RecName: Full=Indole-3-acetic acid-amido synthetase GH3.6; AltName: Full=Auxin-responsive GH3-like protein 6; Short=AtGH3-6; AltName: Full=Protein DWARF IN LIGHT 1;	0.92	_	3694.eugene3.00130808	GH3 family protein	0.9523	_	_	NOG227646;NOG86848	K14487	GH3
cassava4.1_003507m.g	2129	gi|643721939|gb|KDP31818.1|	hypothetical protein JCGZ_12279 [Jatropha curcas]	0.87	gi|75318503|sp|O64825.1|LYK4_ARATH	RecName: Full=LysM domain receptor-like kinase 4; Short=LysM-containing receptor-like kinase 4; Flags: Precursor [Arabidopsis thaliana]	0.66	_	3694.eugene3.00071024	hypothetical protein	0.8221	COG0515	KOG1187	_	None	_
cassava4.1_032400m.g	1611	gi|255562920|ref|XP_002522465.1|	cytochrome P450, putative [Ricinus communis]	0.94	gi|75308847|sp|Q9C788.1|C70B1_ARATH	RecName: Full=Cytochrome P450 704B1 [Arabidopsis thaliana]	0.9	GO:0020037;GO:0070330;GO:0005506;GO:0055114	29760.GSVIVG00036932001	SubName: Full=Chromosome chr1 scaffold_84, whole genome shotgun sequence;	0.9302	COG2124	KOG0157	_	None	_
cassava4.1_008448m.g	1423	gi|643724574|gb|KDP33775.1|	hypothetical protein JCGZ_07346 [Jatropha curcas]	0.95	_	_	_	_	29760.GSVIVG00016640001	SubName: Full=Chromosome chr11 scaffold_13, whole genome shotgun sequence;	0.9017	_	_	NOG264873	None	_
cassava4.1_004026m.g	1824	gi|255540889|ref|XP_002511509.1|	nitrate transporter, putative [Ricinus communis]	0.89	gi|75180586|sp|Q9LV10.1|PTR53_ARATH	RecName: Full=Protein NRT1/ PTR FAMILY 2.11; Short=AtNPF2.11; AltName: Full=Nitrate transporter 1.10; AltName: Full=Protein GLUCOSINOLATE TRANSPORTER-2 [Arabidopsi	0.82	GO:0016020;GO:0006810;GO:0005215	3694.gw1.XII.1795.1	hypothetical protein	0.9085	COG3104	KOG1237	_	K14638	SLC15A3_4, PHT
cassava4.1_001244m.g	3039	gi|255581663|ref|XP_002531635.1|	alpha-glucosidase, putative [Ricinus communis]	0.93	gi|75265389|sp|Q9S7Y7.1|XYL1_ARATH	RecName: Full=Alpha-xylosidase 1; Flags: Precursor [Arabidopsis thaliana]	0.88	GO:0030246;GO:0032450;GO:0005975	3694.eugene3.00081119	hypothetical protein	0.9229	COG1501	KOG1065	_	K15925	XYL1
cassava4.1_017353m.g	928	gi|643717672|gb|KDP29115.1|	hypothetical protein JCGZ_16504 [Jatropha curcas]	0.94	gi|75127116|sp|Q6NPF8.1|CSPL9_ARATH	RecName: Full=CASP-like protein At2g37200 [Arabidopsis thaliana]	0.83	GO:0016021;GO:0005886	29760.GSVIVG00018187001	SubName: Full=Chromosome chr13 scaffold_17, whole genome shotgun sequence;	0.8427	_	_	NOG247960;NOG223440	None	_
cassava4.1_015031m.g	977	gi|643703833|gb|KDP20897.1|	hypothetical protein JCGZ_21368 [Jatropha curcas]	0.83	_	_	_	_	_	_	_	_	_	_	None	_
cassava4.1_022486m.g	852	gi|255542810|ref|XP_002512468.1|	conserved hypothetical protein [Ricinus communis]	0.85	gi|334302842|sp|O80494.2|P2B15_ARATH	RecName: Full=F-box protein PP2-B15; AltName: Full=Protein PHLOEM PROTEIN 2-LIKE B15; Short=AtPP2-B15 [Arabidopsis thaliana]	0.67	_	3694.fgenesh4_pg.C_LG_XIII000060	hypothetical protein	0.8237	_	_	NOG242148	None	_
cassava4.1_027604m.g	708	gi|643724392|gb|KDP33593.1|	hypothetical protein JCGZ_07164 [Jatropha curcas]	0.63	_	_	_	_	_	_	_	_	_	_	None	_
cassava4.1_007197m.g	1832	gi|164605002|dbj|BAF98297.1|	4-hydroxy-3-methylbut-2-enyl diphosphate reductase [Hevea brasiliensis]	0.98	gi|75254572|sp|Q6AVG6.1|ISPH_ORYSJ	RecName: Full=4-hydroxy-3-methylbut-2-enyl diphosphate reductase, chloroplastic; Flags: Precursor [Oryza sativa Japonica Group]	0.92	GO:0051745;GO:0055114;GO:0019288	3694.eugene3.00090556	SubName: Full=Putative chloroplast 4-hydroxy-3-methylbut-2-en-1-yl diphosphate reductase; EC [...]	0.9681	COG0761	_	_	K03527	ispH, lytB
cassava4.1_002796m.g	2942	gi|643705988|gb|KDP22120.1|	hypothetical protein JCGZ_25951 [Jatropha curcas]	0.92	gi|122247068|sp|Q10LZ9.1|C3H23_ORYSJ	RecName: Full=Zinc finger CCCH domain-containing protein 23; Short=OsC3H23 [Oryza sativa Japonica Group]	0.63	GO:0003723;GO:0046872;GO:0000166	_	_	_	_	_	_	None	_
cassava4.1_001736m.g	2662	gi|255564329|ref|XP_002523161.1|	ATP binding protein, putative [Ricinus communis]	0.9	gi|75334039|sp|Q9FLW0.1|Y5241_ARATH	RecName: Full=Probable receptor-like protein kinase At5g24010; Flags: Precursor [Arabidopsis thaliana]	0.79	GO:0004674;GO:0005524;GO:0004715;GO:0009069;GO:0018108	29760.GSVIVG00037712001	SubName: Full=Chromosome undetermined scaffold_91, whole genome shotgun sequence;	0.8217	COG0515	KOG1187	_	None	_
cassava4.1_034295m.g	1407	gi|643706249|gb|KDP22381.1|	hypothetical protein JCGZ_26212 [Jatropha curcas]	0.95	_	_	_	_	29760.GSVIVG00038487001	SubName: Full=Chromosome chr16 scaffold_94, whole genome shotgun sequence;	0.8963	_	_	NOG283801	None	_
cassava4.1_014660m.g	753	gi|643728935|gb|KDP36872.1|	hypothetical protein JCGZ_08163 [Jatropha curcas]	0.8	gi|75205052|sp|Q9SGS5.1|Y1607_ARATH	RecName: Full=Uncharacterized protein At1g76070 [Arabidopsis thaliana]	0.54	_	_	_	_	_	_	_	None	_
cassava4.1_030106m.g	615	gi|255555951|ref|XP_002519010.1|	transmembrane receptor, putative [Ricinus communis]	0.9	_	_	_	GO:0007165;GO:0016021	3694.gw1.IV.2340.1	hypothetical protein	0.9106	_	_	NOG279879	None	_
cassava4.1_004227m.g	2189	gi|643704020|gb|KDP21084.1|	hypothetical protein JCGZ_21555 [Jatropha curcas]	0.95	gi|12644387|sp|Q05758.2|ILV5_ARATH	RecName: Full=Ketol-acid reductoisomerase, chloroplastic; AltName: Full=Acetohydroxy-acid reductoisomerase; AltName: Full=Alpha-keto-beta-hydroxylacyl reductoisomer	0.87	GO:0015940;GO:0048046;GO:0016853;GO:0009097;GO:0004455;GO:0055114;GO:0009098;GO:0009099;GO:0046686;GO:0005618;GO:0005507;GO:0005739;GO:0009941;GO:0050662;GO:0009570	59689.fgenesh2_kg.5__2304__AT3G58610.1	annotation not avaliable	0.9751	COG0059	_	_	K00053	ilvC
cassava4.1_014849m.g	1235	gi|590642617|ref|XP_007030567.1|	Indoleacetic acid-induced protein 16 [Theobroma cacao]	0.86	gi|46395697|sp|Q38832.2|IAA14_ARATH	RecName: Full=Auxin-responsive protein IAA14; AltName: Full=Indoleacetic acid-induced protein 14; AltName: Full=Protein SOLITARY ROOT [Arabidopsis thaliana]	0.74	GO:0005634;GO:0006355;GO:0009734;GO:0046983	29760.GSVIVG00020121001	SubName: Full=Chromosome chr5 scaffold_2, whole genome shotgun sequence;	0.8178	_	_	NOG255902	None	_
cassava4.1_034240m.g	1002	gi|147790068|emb|CAN75990.1|	hypothetical protein VITISV_012195 [Vitis vinifera]	0.67	gi|75213326|sp|Q9SY06.1|FAF1_ARATH	RecName: Full=Protein FANTASTIC FOUR 1 [Arabidopsis thaliana]	0.53	_	_	_	_	_	_	_	None	_
cassava4.1_001971m.g	2861	gi|590624807|ref|XP_007025709.1|	Uncharacterized protein TCM_029927 [Theobroma cacao]	0.66	_	_	_	_	_	_	_	_	_	_	None	_
cassava4.1_022562m.g	1485	gi|28628597|gb|AAO49267.1|AF480476_1	P66 protein [Hevea brasiliensis]	0.86	gi|114975|sp|P26205.1|BGLT_TRIRP	RecName: Full=Cyanogenic beta-glucosidase; AltName: Full=Linamarase; Flags: Precursor	0.71	GO:0004553;GO:0005975	29760.GSVIVG00003801001	SubName: Full=Chromosome chr13 scaffold_149, whole genome shotgun sequence;	0.7529	COG2723	KOG0626	_	K01188	E3.2.1.21
cassava4.1_011983m.g	1103	gi|643709795|gb|KDP24204.1|	hypothetical protein JCGZ_25861 [Jatropha curcas]	0.87	gi|75208205|sp|Q9SUC9.1|UGPI7_ARATH	RecName: Full=Uncharacterized GPI-anchored protein At4g28100; Flags: Precursor [Arabidopsis thaliana]	0.84	_	3694.gw1.XIX.2939.1	SubName: Full=Putative uncharacterized protein;	0.8635	_	_	NOG282839	None	_
cassava4.1_030675m.g	351	gi|255554901|ref|XP_002518488.1|	conserved hypothetical protein [Ricinus communis]	0.76	_	_	_	_	_	_	_	_	_	_	None	_
cassava4.1_005932m.g	1792	gi|255554909|ref|XP_002518492.1|	multidrug resistance pump, putative [Ricinus communis]	0.95	gi|27151710|sp|Q9LYT3.1|TT12_ARATH	RecName: Full=Protein TRANSPARENT TESTA 12; AltName: Full=MATE efflux family protein TT12; AltName: Full=Protein DTX41 [Arabidopsis thaliana]	0.67	GO:0016021;GO:0015238;GO:0015297;GO:0006855	3694.eugene3.00110024	hypothetical protein	0.9308	COG0534	KOG1347	_	K03327	TC.MATE, SLC47A, norM, mdtK, dinF
cassava4.1_016281m.g	1044	gi|643706292|gb|KDP22424.1|	hypothetical protein JCGZ_26255 [Jatropha curcas]	0.91	gi|3122232|sp|Q96331.1|HS23M_ARATH	RecName: Full=23.6 kDa heat shock protein, mitochondrial; Short=AtHsp23.6; Flags: Precursor [Arabidopsis thaliana]	0.78	_	3694.estExt_fgenesh4_pg.C_LG_III0867	hypothetical protein	0.8342	COG0071	KOG0710	_	K13993	HSP20
cassava4.1_027135m.g	213	gi|255549754|ref|XP_002515928.1|	conserved hypothetical protein [Ricinus communis]	0.9	_	_	_	_	_	_	_	_	_	_	None	_
cassava4.1_012668m.g	934	gi|643722133|gb|KDP32012.1|	hypothetical protein JCGZ_12473 [Jatropha curcas]	0.87	gi|5915842|sp|P93147.2|C81E1_GLYEC	RecName: Full=Isoflavone 2'-hydroxylase; AltName: Full=CYP GE-3; AltName: Full=Cytochrome P450 81E1; AltName: Full=Cytochrome P450 91A4	0.73	GO:0020037;GO:0005506;GO:0033773;GO:0055114	3694.gw1.205.7.1	cytochrome P450	0.8536	COG2124	KOG0156	_	None	_
cassava4.1_005907m.g	1610	gi|629511599|gb|AHY84732.1|	hexokinase [Manihot esculenta]	1	gi|75311440|sp|Q9LPS1.1|HXK3_ARATH	RecName: Full=Hexokinase-3 [Arabidopsis thaliana]	0.82	GO:0005982;GO:0005524;GO:0006096;GO:0080147;GO:0006013;GO:0019872;GO:0009651;GO:0031307;GO:0009409;GO:0006000;GO:0006094;GO:0005985;GO:0046835;GO:0006040;GO:0009536;GO:0004396;GO:0006012	3694.fgenesh4_pg.C_LG_IX001086	hexokinase	0.9212	COG5026	KOG1369	_	K00844	HK
cassava4.1_002985m.g	2349	gi|643711971|gb|KDP25399.1|	hypothetical protein JCGZ_20555 [Jatropha curcas]	0.85	gi|75220706|sp|Q38897.2|BEL1_ARATH	RecName: Full=Homeobox protein BEL1 homolog [Arabidopsis thaliana]	0.77	GO:0005634;GO:0005667;GO:0006355;GO:0043565;GO:0045449;GO:0003700	29760.GSVIVG00002560001	SubName: Full=Chromosome chr2 scaffold_132, whole genome shotgun sequence;	0.8673	_	KOG0773	_	None	_
cassava4.1_032258m.g	510	gi|255556448|ref|XP_002519258.1|	Pectinesterase inhibitor, putative [Ricinus communis]	0.78	gi|387942476|sp|F4HWQ8.1|CVIF1_ARATH	RecName: Full=Cell wall / vacuolar inhibitor of fructosidase 1; Short=AtC/VIF1; Flags: Precursor [Arabidopsis thaliana]	0.67	GO:0008152	3694.gw1.X.4688.1	hypothetical protein	0.8175	_	_	NOG289000	None	_
cassava4.1_005000m.g	1638	gi|643732748|gb|KDP39804.1|	hypothetical protein JCGZ_03940 [Jatropha curcas]	0.95	gi|353558711|sp|E0CTY1.1|GATA_VITVI	RecName: Full=Glutamyl-tRNA(Gln) amidotransferase subunit A, chloroplastic/mitochondrial; Short=Glu-AdT subunit A; Flags: Precursor [Vitis vinifera]	0.91	GO:0006536;GO:0005524;GO:0032543;GO:0050567;GO:0070681;GO:0005739;GO:0030956;GO:0009570	3702.AT3G25660.1-P	glutamyl-tRNA(Gln) amidotransferase, putative; glutamyl-tRNA(Gln) amidotransferase, putative [...]	0.888	COG0154	KOG1211	_	K02433	gatA, QRSL1
cassava4.1_004089m.g	1788	gi|590600534|ref|XP_007019482.1|	Duplicated homeodomain-like superfamily protein isoform 1 [Theobroma cacao]	0.65	gi|75281803|sp|Q39117.1|TGT2_ARATH	RecName: Full=Trihelix transcription factor GT-2; AltName: Full=Trihelix DNA-binding protein GT-2 [Arabidopsis thaliana]	0.61	_	4558.Sb04g033390.1	hypothetical protein	0.8706	_	KOG4282	_	None	_
cassava4.1_003969m.g	2037	gi|643711611|gb|KDP25118.1|	hypothetical protein JCGZ_22653 [Jatropha curcas]	0.95	_	_	_	GO:0008152;GO:0003824	29760.GSVIVG00030177001	SubName: Full=Chromosome chr1 scaffold_5, whole genome shotgun sequence;	0.8653	_	_	NOG219752	None	_
cassava4.1_015488m.g	1049	gi|643731511|gb|KDP38783.1|	hypothetical protein JCGZ_05119 [Jatropha curcas]	0.94	gi|68566175|sp|Q69GY7.1|UCRIA_SOLTU	RecName: Full=Cytochrome b6-f complex iron-sulfur subunit, chloroplastic; AltName: Full=Plastohydroquinone:plastocyanin oxidoreductase iron-sulfur protein; AltName	0.84	GO:0051537;GO:0008121;GO:0009512;GO:0006118;GO:0042742;GO:0009534;GO:0055114;GO:0042651;GO:0006119;GO:0016021;GO:0009941;GO:0005886;GO:0010196;GO:0009496;GO:0045285;GO:0046872;GO:1902600;GO:0045158;GO:0080167;GO:0015979	3694.estExt_fgenesh4_pg.C_LG_XIX1025	SubName: Full=Putative uncharacterized protein;	0.927	COG0723	KOG1671	_	K02636	petC
cassava4.1_003253m.g	2805	gi|643735718|gb|KDP42246.1|	hypothetical protein JCGZ_02976 [Jatropha curcas]	0.95	gi|206558299|sp|Q9XE58.2|SCL14_ARATH	RecName: Full=Scarecrow-like protein 14; Short=AtSCL14; AltName: Full=GRAS family protein 2; Short=AtGRAS-2 [Arabidopsis thaliana]	0.81	GO:0006355	3694.gw1.IX.4157.1	GRAS family transcription factor	0.8084	_	_	NOG253329	None	_
cassava4.1_011020m.g	1052	gi|643724922|gb|KDP34123.1|	hypothetical protein JCGZ_07694 [Jatropha curcas]	0.9	gi|75126923|sp|Q6NKS1.1|P2C65_ARATH	RecName: Full=Probable protein phosphatase 2C 65; Short=AtPP2C65 [Arabidopsis thaliana]	0.64	GO:0004721;GO:0006470	3694.estExt_fgenesh4_pg.C_LG_VI1587	SubName: Full=Putative uncharacterized protein;	0.8605	COG0631	KOG0698	_	None	_
cassava4.1_004510m.g	2090	gi|643723137|gb|KDP32742.1|	hypothetical protein JCGZ_12034 [Jatropha curcas]	0.86	gi|110350836|sp|Q39008.2|M3K1_ARATH	RecName: Full=Mitogen-activated protein kinase kinase kinase 1; Short=ARAKIN; Short=AtMEKK1; Short=MAP kinase kinase kinase 1 [Arabidopsis thaliana]	0.71	_	29760.GSVIVG00015318001	SubName: Full=Chromosome chr18 scaffold_1, whole genome shotgun sequence;	0.8648	COG0515	KOG0198	_	K13414	MEKK1P
cassava4.1_032209m.g	429	gi|658052339|ref|XP_008361907.1|	PREDICTED: thioredoxin-like protein YLS8 isoform X2 [Malus domestica]	0.99	gi|75333690|sp|Q9FE62.1|YLS8_ARATH	RecName: Full=Thioredoxin-like protein YLS8; AltName: Full=Protein YELLOW-LEAF-SPECIFIC GENE 8 [Arabidopsis thaliana]	0.99	GO:0005681;GO:0007067	3694.estExt_fgenesh4_kg.C_LG_VII0024	SubName: Full=Putative uncharacterized protein;	0.993	COG0526	KOG3414	_	K12859	TXNL4A, DIB1
cassava4.1_030887m.g	801	gi|643731406|gb|KDP38694.1|	hypothetical protein JCGZ_04047 [Jatropha curcas]	0.65	_	_	_	GO:0005488	_	_	_	_	_	_	None	_
cassava4.1_019791m.g	564	gi|224099201|ref|XP_002311401.1|	hypothetical protein POPTR_0008s10780g [Populus trichocarpa]	0.83	_	_	_	_	_	_	_	_	_	_	None	_
cassava4.1_008697m.g	1236	gi|643716772|gb|KDP28398.1|	hypothetical protein JCGZ_14169 [Jatropha curcas]	0.72	gi|75246354|sp|Q8LMR9.1|Y3209_ORYSJ	RecName: Full=B3 domain-containing protein Os03g0120900 [Oryza sativa Japonica Group]	0.8	_	29760.GSVIVG00026190001	SubName: Full=Chromosome chr15 scaffold_37, whole genome shotgun sequence;	0.8324	_	_	NOG287338	None	_
cassava4.1_011968m.g	963	gi|239909311|gb|ACS32301.1|	cinnamoyl-CoA reductase [Jatropha hypothetical protein JCGZ_18323 [Jatropha curcas]	0.94	gi|75169824|sp|Q9CA28.1|TKPR2_ARATH	RecName: Full=Tetraketide alpha-pyrone reductase 2; AltName: Full=Protein CINNAMOYL-COA REDUCTASE-LIKE 6 [Arabidopsis thaliana]	0.88	GO:0045552;GO:0009813;GO:0005829;GO:0055114;GO:0080110;GO:0050662	3694.fgenesh4_pg.C_LG_VIII001076	hypothetical protein	0.92	COG0451	KOG1502	_	None	_
cassava4.1_031391m.g	735	gi|255553357|ref|XP_002517720.1|	LOB domain-containing protein, putative [Ricinus communis]	0.78	gi|29427824|sp|Q8L5T5.2|LBD15_ARATH	RecName: Full=LOB domain-containing protein 15; AltName: Full=ASYMMETRIC LEAVES 2-like protein 11; Short=AS2-like protein 11 [Arabidopsis thaliana]	0.76	_	3694.gw1.XIX.2703.1	hypothetical protein	0.844	_	_	NOG228039	None	_
cassava4.1_027683m.g	342	gi|566215302|ref|XP_006372116.1|	hypothetical protein POPTR_0018s11350g [Populus trichocarpa]	0.68	_	_	_	_	_	_	_	_	_	_	None	_
cassava4.1_030087m.g	1803	gi|643710298|gb|KDP24505.1|	hypothetical protein JCGZ_25069 [Jatropha curcas]	0.9	gi|75162430|sp|Q8W486.1|Y1491_ARATH	RecName: Full=Uncharacterized protein At1g04910 [Arabidopsis thaliana]	0.54	_	29760.GSVIVG00021447001	SubName: Full=Chromosome chr8 scaffold_23, whole genome shotgun sequence;	0.8339	_	_	NOG290763	None	_
cassava4.1_013222m.g	1220	gi|643735090|gb|KDP41731.1|	hypothetical protein JCGZ_26749 [Jatropha curcas]	0.7	_	_	_	_	29760.GSVIVG00035943001	SubName: Full=Chromosome chr3 scaffold_8, whole genome shotgun sequence;	0.7881	_	_	NOG262664	None	_
cassava4.1_034007m.g	663	gi|255554288|ref|XP_002518184.1|	glutathione s-transferase, putative [Ricinus communis]	0.87	gi|416651|sp|Q03664.1|GSTX3_TOBAC	RecName: Full=Probable glutathione S-transferase; AltName: Full=Auxin-induced protein PCNT103	0.68	GO:0004462;GO:0006090;GO:0005975;GO:0016740	3694.gw1.942.4.1	hypothetical protein	0.8798	COG0625	KOG0406	_	K00799	GST, gst
cassava4.1_009808m.g	1595	gi|629095609|gb|KCW61604.1|	hypothetical protein EUGRSUZ_H04339 [Eucalyptus grandis]	0.98	gi|152032496|sp|A2Z7B3.1|GME1_ORYSI	RecName: Full=GDP-mannose 3,5-epimerase 1; Short=GDP-Man 3,5-epimerase 1; AltName: Full=OsGME-1	0.95	GO:0006357;GO:0016592;GO:0047918;GO:0001104;GO:0050662	29760.GSVIVG00031181001	SubName: Full=Chromosome chr14 scaffold_54, whole genome shotgun sequence;	0.9787	COG0451	KOG1429	_	K10046	GME
cassava4.1_011700m.g	1281	gi|255554204|ref|XP_002518142.1|	potassium channel beta, putative [Ricinus communis]	0.99	gi|75277353|sp|O23016.1|KCAB_ARATH	RecName: Full=Probable voltage-gated potassium channel subunit beta; AltName: Full=K(+) channel subunit beta; AltName: Full=Potassium voltage beta 1; Short=KV-beta1	0.97	GO:0055114;GO:0047681	3694.estExt_fgenesh4_pg.C_LG_I0454	SubName: Full=Putative uncharacterized protein;	0.9779	COG0667	KOG1575	_	None	_
cassava4.1_005937m.g	2126	gi|643718569|gb|KDP29763.1|	hypothetical protein JCGZ_18698 [Jatropha curcas]	0.94	gi|75162430|sp|Q8W486.1|Y1491_ARATH	RecName: Full=Uncharacterized protein At1g04910 [Arabidopsis thaliana]	0.57	_	59689.fgenesh2_kg.8__2596__AT5G65470.1	annotation not avaliable	0.8795	_	_	NOG275998;NOG252416	None	_
cassava4.1_024245m.g	975	gi|255561683|ref|XP_002521851.1|	Lignin-forming anionic peroxidase precursor, putative [Ricinus communis]	0.91	gi|25453213|sp|Q9M9Q9.2|PER5_ARATH	RecName: Full=Peroxidase 5; Short=Atperox P5; Flags: Precursor [Arabidopsis thaliana]	0.82	GO:0006804;GO:0006979;GO:0046872;GO:0020037;GO:0004601;GO:0005576;GO:0055114	3694.eugene3.35870002	hypothetical protein	0.8669	_	_	NOG277836	K00430	E1.11.1.7
cassava4.1_027569m.g	1533	gi|255556952|ref|XP_002519509.1|	RNA polymerase sigma factor rpoD, putative [Ricinus communis]	0.86	gi|75173811|sp|Q9LD95.1|SIGF_ARATH	RecName: Full=RNA polymerase sigma factor sigF, chloroplastic; Short=Sigma factor F; Short=Sigma-F; AltName: Full=Protein SINGLET OXYGEN-LINKED DEATH ACTIVATOR 8; A	0.69	GO:0003677;GO:0005667;GO:0006355;GO:0045449;GO:0016987;GO:0003700;GO:0006352	3694.fgenesh4_pm.C_scaffold_28000088	hypothetical protein	0.8645	COG0568	_	_	None	_
cassava4.1_026580m.g	1491	gi|333394171|gb|AEF32085.1|	ent-kaurenoic acid oxidase [Castanea mollissima]	0.87	gi|5915848|sp|O23051.1|KAO1_ARATH	RecName: Full=Ent-kaurenoic acid oxidase 1; Short=AtKAO1; AltName: Full=Cytochrome P450 88A3 [Arabidopsis thaliana]	0.85	GO:0016705;GO:0020037;GO:0005506;GO:0004497;GO:0055114	3694.estExt_fgenesh4_pm.C_LG_XIV0527	cytochrome P450 probable ent-kaurenoic acid oxidase (EC:1.14.13.79)	0.8812	COG2124	KOG0157	_	K04123	KAO
cassava4.1_002559m.g	2443	gi|566160063|ref|XP_002301867.2|	hypothetical protein POPTR_0002s26220g [Populus trichocarpa]	0.83	gi|75174900|sp|Q9LN50.1|PMTS_ARATH	RecName: Full=Probable methyltransferase PMT28 [Arabidopsis thaliana]	0.76	GO:0008168;GO:0005506;GO:0055114;GO:0005802;GO:0051536;GO:0005768;GO:0010181;GO:0032259;GO:0016491	3694.estExt_fgenesh4_pg.C_LG_II2588	hypothetical protein	0.837	_	_	NOG251683	None	_
cassava4.1_017027m.g	933	gi|643720861|gb|KDP31125.1|	hypothetical protein JCGZ_11501 [Jatropha curcas]	0.81	_	_	_	GO:0006396;GO:0003723;GO:0004525;GO:0016075;GO:0090502;GO:0051252	3694.estExt_fgenesh4_pg.C_LG_XII0765	hypothetical protein	0.7744	_	_	NOG224397	None	_
cassava4.1_003904m.g	2737	gi|255555123|ref|XP_002518599.1|	S-locus-specific glycoprotein S6 precursor, putative [Ricinus communis]	0.88	gi|75266612|sp|Q9SXB4.1|Y1130_ARATH	RecName: Full=G-type lectin S-receptor-like serine/threonine-protein kinase At1g11300; Flags: Precursor [Arabidopsis thaliana]	0.55	GO:0004674;GO:0005524;GO:0009069;GO:0006468;GO:0048544	_	_	_	_	_	_	None	_
cassava4.1_007542m.g	1765	gi|442022401|gb|AGC51776.1|	fatty acid desaturase [Manihot esculenta]	0.93	gi|1345969|sp|P48619.1|FAD3C_RICCO	RecName: Full=Omega-3 fatty acid desaturase, chloroplastic; Flags: Precursor [Ricinus communis]	0.86	GO:0042389;GO:0009409;GO:0009941;GO:0055114;GO:0016717;GO:0006629	3694.estExt_Genewise1_v1.C_LG_X1702	omega-3 fatty acid desaturase	0.9563	COG3239	_	_	K10257	FAD8, desB
cassava4.1_012007m.g	1128	gi|643719403|gb|KDP30273.1|	hypothetical protein JCGZ_17055 [Jatropha curcas]	0.81	gi|34395673|sp|Q8LC95.2|ENL3_ARATH	RecName: Full=Early nodulin-like protein 3; AltName: Full=Phytocyanin-like protein; Flags: Precursor [Arabidopsis thaliana]	0.51	GO:0009055;GO:0005507;GO:0006118	_	_	_	_	_	_	None	_
cassava4.1_006561m.g	1793	gi|346682865|gb|AEO45781.1|	cyanohydrin UDP-glucosyltransferase UGT85K4 [Manihot esculenta]	1	gi|334351205|sp|Q9LMF1.2|U85A3_ARATH	RecName: Full=UDP-glycosyltransferase 85A3 [Arabidopsis thaliana]	0.72	GO:0008152;GO:0016758	29760.GSVIVG00013562001	SubName: Full=Chromosome undetermined scaffold_502, whole genome shotgun sequence;	0.8021	_	KOG1192	_	None	_
cassava4.1_005693m.g	1559	gi|643716728|gb|KDP28354.1|	hypothetical protein JCGZ_14125 [Jatropha curcas]	0.87	gi|342162470|sp|B9X287.1|C7346_ORYSJ	RecName: Full=Cytochrome P450 734A6 [Oryza sativa Japonica Group]	0.61	_	29760.GSVIVG00028225001	SubName: Full=Chromosome chr7 scaffold_42, whole genome shotgun sequence;	0.793	COG2124	KOG0157	_	K15639	CYP734A1, BAS1
cassava4.1_003895m.g	2408	gi|643724721|gb|KDP33922.1|	hypothetical protein JCGZ_07493 [Jatropha curcas]	0.93	gi|75099392|sp|O65351.1|SUBL_ARATH	RecName: Full=Subtilisin-like protease; AltName: Full=Cucumisin-like serine protease; Flags: Precursor [Arabidopsis thaliana]	0.72	GO:0004252;GO:0006508;GO:0005576	3694.estExt_fgenesh4_pg.C_280029	hypothetical protein	0.9121	COG1404	_	_	None	_
cassava4.1_027622m.g	717	gi|595865793|ref|XP_007211976.1|	hypothetical protein PRUPE_ppa010886mg [Prunus persica]	0.89	gi|75117002|sp|Q688X9.1|DI191_ORYSJ	RecName: Full=Protein DEHYDRATION-INDUCED 19; AltName: Full=OsDi19 [Oryza sativa Japonica Group]	0.63	_	_	_	_	_	_	_	None	_
cassava4.1_013271m.g	1118	gi|255572763|ref|XP_002527314.1|	zinc finger protein, putative [Ricinus communis]	0.74	gi|27923894|sp|Q42485.1|ZFP1_ARATH	RecName: Full=Zinc finger protein 1 [Arabidopsis thaliana]	0.72	_	_	_	_	_	_	_	None	_
cassava4.1_008616m.g	1245	gi|643732744|gb|KDP39800.1|	hypothetical protein JCGZ_03936 [Jatropha curcas]	0.9	gi|75305701|sp|Q93VB5.1|HFA4D_ORYSJ	RecName: Full=Heat stress transcription factor A-4d; AltName: Full=Heat stress transcription factor 10; Short=rHsf10; AltName: Full=Heat stress transcription facto	0.72	GO:0005634;GO:0005667;GO:0006355;GO:0043565;GO:0045449;GO:0009408;GO:0003700	3694.gw1.XIV.2953.1	hypothetical protein	0.8736	COG5169	KOG0627	_	K09419	HSFF
cassava4.1_008836m.g	1729	gi|643730545|gb|KDP37977.1|	hypothetical protein JCGZ_04620 [Jatropha curcas]	0.94	gi|189028371|sp|A0JMA9.1|KATL2_XENTR	RecName: Full=Katanin p60 ATPase-containing subunit A-like 2; Short=Katanin p60 subunit A-like 2; AltName: Full=p60 katanin-like 2	0.68	GO:0005524;GO:0008568;GO:0006200	29760.GSVIVG00028283001	SubName: Full=Chromosome chr10 scaffold_43, whole genome shotgun sequence;	0.9426	COG0464	KOG0738	_	None	_
cassava4.1_012407m.g	1170	gi|255543887|ref|XP_002513006.1|	aldo-keto reductase, putative [Ricinus communis]	0.98	gi|134153|sp|P28475.1|S6PD_MALDO	RecName: Full=NADP-dependent D-sorbitol-6-phosphate dehydrogenase; AltName: Full=Aldose-6-phosphate reductase [NADPH]	0.87	GO:0046686;GO:0005829;GO:0047641;GO:0055114	3694.estExt_fgenesh4_pm.C_LG_IX0206	hypothetical protein	0.9622	COG0656	KOG1577	_	K00011	E1.1.1.21, AKR1
cassava4.1_013209m.g	1325	gi|255557947|ref|XP_002520002.1|	conserved hypothetical protein [Ricinus communis]	0.93	_	_	_	_	3694.estExt_fgenesh4_pg.C_LG_XIX0304	hypothetical protein	0.8857	_	_	NOG240815	None	_
cassava4.1_014931m.g	1041	gi|643730692|gb|KDP38124.1|	hypothetical protein JCGZ_04767 [Jatropha curcas]	0.89	_	_	_	_	29760.GSVIVG00030598001	SubName: Full=Chromosome chr1 scaffold_5, whole genome shotgun sequence;	0.8613	_	KOG1470	_	None	_
cassava4.1_019082m.g	1065	gi|643714161|gb|KDP26826.1|	hypothetical protein JCGZ_17984 [Jatropha curcas]	0.88	_	_	_	_	3694.estExt_Genewise1_v1.C_LG_I7755	SubName: Full=Putative uncharacterized protein;	0.7984	_	_	NOG242868	None	_
cassava4.1_006843m.g	1724	gi|643733675|gb|KDP40518.1|	hypothetical protein JCGZ_24517 [Jatropha curcas]	0.97	gi|21431826|sp|Q42586.2|UMPS_ARATH	RecName: Full=Uridine 5'-monophosphate synthase; Short=UMP synthase; Includes: RecName: Full=Orotate phosphoribosyltransferase; Short=OPRTase; Includes: RecName: Fu	0.91	GO:0016036;GO:0046686;GO:0044205;GO:0005829;GO:0004590;GO:0006207;GO:0004588	3694.grail3.0074007001	hypothetical protein	0.9394	COG0461;COG0284	KOG1377	_	K13421	UMPS
cassava4.1_023548m.g	1548	gi|255580457|ref|XP_002531054.1|	triacylglycerol lipase, putative [Ricinus communis]	0.89	gi|75333522|sp|Q9C8J6.1|PLA17_ARATH	RecName: Full=Phospholipase A1-Igamma3, chloroplastic; Flags: Precursor [Arabidopsis thaliana]	0.59	GO:0016042;GO:0046486;GO:0004806	3702.AT1G30370.1-P	lipase class 3 family protein; lipase class 3 family protein; FUNCTIONS IN: triacylglycerol [...]	0.761	_	KOG4569	_	None	_
cassava4.1_021174m.g	264	_	_	_	_	_	_	_	_	_	_	_	_	_	None	_
cassava4.1_030847m.g	432	gi|593700399|ref|XP_007150638.1|	hypothetical protein PHAVU_005G169200g [Phaseolus vulgaris]	0.84	gi|75186213|sp|Q9M815.2|PCR8_ARATH	RecName: Full=Protein PLANT CADMIUM RESISTANCE 8; Short=AtPCR8 [Arabidopsis thaliana]	0.77	GO:0006979	29760.GSVIVG00034367001	SubName: Full=Chromosome chr9 scaffold_7, whole genome shotgun sequence;	0.8286	_	_	NOG284250	None	_
cassava4.1_017259m.g	796	gi|643733571|gb|KDP40451.1|	hypothetical protein JCGZ_03951 [Jatropha curcas]	0.76	gi|34395528|sp|O80517.1|BCB2_ARATH	RecName: Full=Uclacyanin-2; AltName: Full=Blue copper-binding protein II; Short=BCB II; AltName: Full=Phytocyanin 2; AltName: Full=Uclacyanin-II; Flags: Precursor [	0.45	_	29760.GSVIVG00005357001	hypothetical protein LOC100242543	0.7876	_	_	NOG285859	None	_
cassava4.1_003667m.g	2352	gi|643710014|gb|KDP24340.1|	hypothetical protein JCGZ_25636 [Jatropha curcas]	0.96	gi|75334958|sp|Q9LFS4.1|NIK1_ARATH	RecName: Full=Protein NSP-INTERACTING KINASE 1; AltName: Full=LRR receptor-like serine/threonine-protein kinase NIK1; Flags: Precursor [Arabidopsis thaliana]	0.86	GO:0032440;GO:0004674;GO:0005524;GO:0009069;GO:0016021;GO:0006468;GO:0055114	3694.gw1.IV.4247.1	hypothetical protein	0.9755	COG0515	KOG0619;KOG1187	_	None	_
cassava4.1_020602m.g	583	gi|643709724|gb|KDP24133.1|	hypothetical protein JCGZ_25790 [Jatropha curcas]	0.87	_	_	_	_	29760.GSVIVG00018573001	SubName: Full=Chromosome chr12 scaffold_18, whole genome shotgun sequence;	0.7654	_	_	NOG253403	None	_
cassava4.1_014073m.g	978	gi|255537926|ref|XP_002510028.1|	homeobox protein, putative [Ricinus communis]	0.82	gi|1170409|sp|P46604.1|HAT22_ARATH	RecName: Full=Homeobox-leucine zipper protein HAT22; AltName: Full=Homeodomain-leucine zipper protein HAT22; Short=HD-ZIP protein 22 [Arabidopsis thaliana]	0.66	GO:0005634;GO:0005667;GO:0006355;GO:0043565;GO:0045449;GO:0003700	3694.estExt_fgenesh4_pg.C_LG_II1036	hypothetical protein	0.8015	_	KOG0483	_	K09338	HD-ZIP
cassava4.1_017528m.g	609	gi|255580053|ref|XP_002530860.1|	conserved hypothetical protein [Ricinus communis]	0.69	_	_	_	_	_	_	_	_	_	_	None	_
cassava4.1_018107m.g	763	gi|566190698|ref|XP_002314879.2|	hypothetical protein POPTR_0010s13790g [Populus trichocarpa]	0.84	gi|332320581|sp|Q9SX26.2|PCR12_ARATH	RecName: Full=Protein PLANT CADMIUM RESISTANCE 12; Short=AtPCR12	0.69	_	3694.gw1.X.303.1	hypothetical protein	0.8507	_	_	NOG232717;NOG222030	None	_
cassava4.1_017915m.g	544	gi|643737770|gb|KDP43811.1|	hypothetical protein JCGZ_23019 [Jatropha curcas]	0.93	gi|2500715|sp|Q40374.1|PR1_MEDTR	RecName: Full=Pathogenesis-related protein PR-1; Flags: Precursor [Medicago truncatula]	0.79	GO:0005576	3694.gw1.171.61.1	hypothetical protein	0.9104	COG2340	KOG3017	_	None	_
cassava4.1_009704m.g	1226	gi|255548537|ref|XP_002515325.1|	ATP binding protein, putative [Ricinus communis]	0.91	_	_	_	_	3694.eugene3.00021810	hypothetical protein	0.8774	_	_	NOG254134	None	_
cassava4.1_026351m.g	1194	gi|643732192|gb|KDP39384.1|	hypothetical protein JCGZ_01141 [Jatropha curcas]	0.9	gi|75296458|sp|Q7XSK0.2|BGL18_ORYSJ	RecName: Full=Beta-glucosidase 18; Short=Os4bglu18; Flags: Precursor [Oryza sativa Japonica Group]	0.79	GO:0004553;GO:0005975;GO:0016023	39947.LOC_Os04g43410.1	Os4bglu18 - monolignol beta-glucoside homologue, expressed	0.791	COG2723	KOG0626	_	K05350	bglB
cassava4.1_003515m.g	2446	gi|255557825|ref|XP_002519942.1|	ATP-binding cassette transporter, putative [Ricinus communis]	0.93	gi|75333445|sp|Q9C6W5.1|AB14G_ARATH	RecName: Full=ABC transporter G family member 14; Short=ABC transporter ABCG.14; Short=AtABCG14; AltName: Full=White-brown complex homolog protein 14; Short=AtWBC1	0.87	GO:0016020;GO:0015748;GO:0005524;GO:0015416;GO:0006200;GO:0015716	3694.gw1.86.419.1	white-brown-complex ABC transporter family	0.932	COG1131	KOG0061	_	None	_
cassava4.1_012183m.g	1106	gi|566199177|ref|XP_002319607.2|	hypothetical protein POPTR_0013s03350g [Populus trichocarpa]	0.74	gi|37538314|sp|Q9H239.2|MMP28_HUMAN	RecName: Full=Matrix metalloproteinase-28; Short=MMP-28; AltName: Full=Epilysin; Flags: Precursor [Homo sapiens]	0.52	GO:0046872;GO:0008237	_	_	_	_	_	_	K01402	MMP8
cassava4.1_023374m.g	1404	gi|255582921|ref|XP_002532232.1|	TRANSPARENT TESTA 12 protein, putative [Ricinus communis]	0.89	gi|75151249|sp|Q8GXM8.1|MATE7_ARATH	RecName: Full=MATE efflux family protein 7; AltName: Full=Protein DETOXIFICATION 1-like 3; AltName: Full=Protein DTX2 [Arabidopsis thaliana]	0.68	GO:0016021;GO:0015238;GO:0015297;GO:0006855	3694.gw1.VIII.389.1	hypothetical protein	0.8624	COG0534	KOG1347	_	K03327	TC.MATE, SLC47A, norM, mdtK, dinF
cassava4.1_004580m.g	2207	gi|643734087|gb|KDP40930.1|	hypothetical protein JCGZ_24929 [Jatropha curcas]	0.93	gi|27735197|sp|P47924.2|RIBA1_ARATH	RecName: Full=Bifunctional riboflavin biosynthesis protein RIBA 1, chloroplastic; Short=AtRIBA1; Includes: RecName: Full=3,4-dihydroxy-2-butanone 4-phosphate synth	0.87	GO:0016020;GO:0008686;GO:0003935;GO:0009231;GO:0009570	29760.GSVIVG00031262001	SubName: Full=Chromosome undetermined scaffold_55, whole genome shotgun sequence;	0.9333	COG0807;COG0108	KOG1284	_	K14652	ribBA
cassava4.1_007445m.g	1362	gi|224130802|ref|XP_002320929.1|	hypothetical protein POPTR_0014s10680g [Populus trichocarpa]	0.79	gi|56749347|sp|Q8LPH6.1|MYB86_ARATH	RecName: Full=Transcription factor MYB86; AltName: Full=Myb homolog 4; Short=AtMyb4; AltName: Full=Myb-related protein 86; Short=AtMYB86 [Arabidopsis thaliana]	0.84	GO:0003677;GO:0000785;GO:0003682	29760.GSVIVG00028224001	SubName: Full=Chromosome chr7 scaffold_42, whole genome shotgun sequence;	0.991	COG5147	KOG0048	_	K09422	MYBP
cassava4.1_014315m.g	1048	gi|255556005|ref|XP_002519037.1|	Stem-specific protein TSJT1, putative [Ricinus communis]	0.93	gi|136452|sp|P24805.1|TSJT1_TOBAC	RecName: Full=Stem-specific protein TSJT1 [Nicotiana tabacum]	0.69	_	_	_	_	_	_	_	None	_
cassava4.1_006126m.g	3155	gi|255573511|ref|XP_002527680.1|	glutamate decarboxylase, putative [Ricinus communis]	0.96	gi|1706318|sp|P54767.1|DCE_SOLLC	RecName: Full=Glutamate decarboxylase; Short=GAD; AltName: Full=ERT D1 [Solanum lycopersicum]	0.96	GO:0019530;GO:0004351;GO:0006531;GO:0009506;GO:0006536;GO:0006522;GO:0019482;GO:0005516;GO:0030170	3694.eugene3.00120058	hypothetical protein	0.9607	COG0076	KOG1383	_	K01580	E4.1.1.15, gadB, gadA, GAD
cassava4.1_033519m.g	1530	gi|643706240|gb|KDP22372.1|	hypothetical protein JCGZ_26203 [Jatropha curcas]	0.87	gi|68052329|sp|Q7XJ98.1|KATAM_ARATH	RecName: Full=Xyloglucan galactosyltransferase KATAMARI1; AltName: Full=Protein MURUS 3 [Arabidopsis thaliana]	0.58	GO:0009969;GO:0005794;GO:0008378	3694.eugene3.00151108	hypothetical protein	0.8146	_	KOG1021	_	None	_
cassava4.1_029048m.g	903	gi|255561749|ref|XP_002521884.1|	conserved hypothetical protein [Ricinus communis]	0.82	gi|332278133|sp|Q700D9.2|MYBF_ARATH	RecName: Full=Putative Myb family transcription factor At1g14600	0.7	GO:0003677;GO:0000785;GO:0003682	29760.GSVIVG00030688001	SubName: Full=Chromosome chr1 scaffold_5, whole genome shotgun sequence;	1	_	KOG1601	_	None	_
cassava4.1_006110m.g	1592	gi|255555263|ref|XP_002518668.1|	UDP-glucosyltransferase, putative [Ricinus communis]	0.9	gi|13431605|sp|Q9MB73.1|LGT_CITUN	RecName: Full=Limonoid UDP-glucosyltransferase; Short=LGTase; Short=Limonoid GTase; Short=Limonoid glucosyltransferase	0.87	GO:0050645;GO:0080167;GO:0010224;GO:0009801;GO:0005737;GO:0009718	3694.gw1.IX.2384.1	limonoid glucosyltransferase (EC:2.4.1.120)	0.8687	_	KOG1192	_	None	_
cassava4.1_001347m.g	2706	gi|629111281|gb|KCW76241.1|	hypothetical protein EUGRSUZ_D00620 [Eucalyptus grandis]	0.72	gi|75331117|sp|Q8VY10.1|UBC24_ARATH	RecName: Full=Probable ubiquitin-conjugating enzyme E2 24; AltName: Full=AtPHO2; AltName: Full=Ubiquitin carrier protein 24; AltName: Full=Ubiquitin-protein ligase	0.82	_	_	_	_	_	_	_	K10581	UBE2O
cassava4.1_015024m.g	896	gi|566189392|ref|XP_002314566.2|	hypothetical protein POPTR_0010s06320g [Populus trichocarpa]	0.78	gi|123563|sp|P09887.1|HS22C_SOYBN	RecName: Full=Small heat shock protein, chloroplastic	0.7	_	3694.fgenesh4_pg.C_LG_X000514	hypothetical protein	0.8531	COG0071	KOG0710	_	K13993	HSP20
cassava4.1_025256m.g	315	gi|255567998|ref|XP_002524976.1|	Multidrug resistance protein mdtG, putative [Ricinus communis]	0.9	gi|75249957|sp|Q94BZ1.1|ZIFL1_ARATH	RecName: Full=Protein ZINC INDUCED FACILITATOR-LIKE 1; AltName: Full=Protein ZIF-LIKE 1 [Arabidopsis thaliana]	0.87	GO:0055085;GO:0016021	_	_	_	_	_	_	None	_
cassava4.1_021251m.g	1887	gi|643718608|gb|KDP29802.1|	hypothetical protein JCGZ_18737 [Jatropha curcas]	0.91	_	_	_	GO:0016829;GO:0030246;GO:0005975	3694.estExt_fgenesh4_pm.C_LG_XIV0002	hypothetical protein	0.8451	_	_	NOG43733	K18195	RGL4, rhiE
[truncated: 2,290 more rows]
