# Supplementary material for: Comparative Physiological and Transcriptomic Analyses Reveal the Actions of Melatonin in the Delay of Postharvest Physiological Deterioration of Cassava
Source: Front Plant Sci. 2016 May 27;7:736. doi: 10.3389/fpls.2016.00736 (PMC4882330; doi:10.3389/fpls.2016.00736)
Supplement: Supplementary file 4 [file Table_2.XLSX]

## Sheet: Table 1
Supplemental Table S2. DEGs identified by DEGseq according to the read count for each gene (fold change≥2; P-value≤0.05) at 6 h storage after melatonin treatment. A total of 1439 DEGs were identified from M6/CK6.
Gene_id	CK6_count	M6_count	CK6_fpkm	M6_fpkm	pvalue	FDR	log2FC(M6/CK6)	up-down-regulation(M6/CK6)	significant(FDR<=0.05,|logFC|>=1)	status	Qeury_length	NR_tophit_name	NR_tophit_description	NR_topHSP_%-Simil	Swissprot_tophit_name	Swissprot_tophit_description	Swissprot_tophsp_%-Simil	GOs	String_tophit_name	String_tophit_description	String_topHSP_%-Simil	COG	KOG	NOG	KO/Gene_ID	KEGG_GENE_NAME
cassava4.1_000177m.g	341.802	762.937	3.00975	6.71712	5e-05	0.00112201	1.1582	up	yes	OK	4949	gi|255568422|ref|XP_002525185.1|	ubiquitin protein ligase E3a, putative [Ricinus communis]	0.87	gi|75181166|sp|Q9LYZ7.1|UPL4_ARATH	RecName: Full=E3 ubiquitin-protein ligase UPL4; Short=Ubiquitin-protein ligase 4 [Arabidopsis thaliana]	0.8	GO:0016567;GO:0004842;GO:0016874	29760.GSVIVG00023059001	SubName: Full=Chromosome chr8 scaffold_29, whole genome shotgun sequence;	0.8402	COG5021	KOG0170	_	K10590	TRIP12
cassava4.1_000209m.g	5.58564	177.858	0.0502979	1.60096	5e-05	0.00112201	4.9923	up	yes	OK	4843	gi|643717293|gb|KDP28919.1|	hypothetical protein JCGZ_14690 [Jatropha curcas]	0.91	gi|374095362|sp|Q9M1C7.2|AB9C_ARATH	RecName: Full=ABC transporter C family member 9; Short=ABC transporter ABCC.9; Short=AtABCC9; AltName: Full=ATP-energized glutathione S-conjugate pump 9; AltName:	0.81	_	29760.GSVIVG00018959001	SubName: Full=Chromosome chr15 scaffold_19, whole genome shotgun sequence;	0.8887	COG1132	KOG0054	_	K05665	ABCC1
cassava4.1_000218m.g	68.3941	167.479	0.671303	1.6434	0.00035	0.0059436	1.29165	up	yes	OK	4455	gi|255554304|ref|XP_002518192.1|	myosin XI, putative [Ricinus myosin XI, putative [Ricinus communis]	0.9	gi|519882190|sp|F4IUG9.1|MYO13_ARATH	RecName: Full=Myosin-13; AltName: Full=Myosin XI G; Short=AtXIG [Arabidopsis thaliana]	0.76	GO:0003779;GO:0008152;GO:0005524;GO:0003774;GO:0016459	29760.GSVIVG00020400001	SubName: Full=Chromosome chr5 scaffold_2, whole genome shotgun sequence;	0.8773	COG5022	KOG0160	_	K10357	MYO5
cassava4.1_000220m.g	932.892	8581.94	8.39483	77.2337	5e-05	0.00112201	3.20166	up	yes	OK	4845	gi|643733954|gb|KDP40797.1|	hypothetical protein JCGZ_24796 [Jatropha curcas]	0.9	gi|75335110|sp|Q9LK64.1|AB3C_ARATH	RecName: Full=ABC transporter C family member 3; Short=ABC transporter ABCC.3; Short=AtABCC3; AltName: Full=ATP-energized glutathione S-conjugate pump 3; AltName: F	0.66	GO:0032440;GO:0055085;GO:0005524;GO:0006200;GO:0042626;GO:0016021;GO:0055114	29760.GSVIVG00034196001	SubName: Full=Chromosome chr9 scaffold_7, whole genome shotgun sequence;	0.8513	COG1132	KOG0054	_	None	_
cassava4.1_000323m.g	99.7491	218.512	1.09439	2.3974	0.0005	0.00800112	1.13134	up	yes	OK	3999	gi|566151200|ref|XP_002299922.2|	NBS-LRR resistance gene-like protein ARGH30 [Populus trichocarpa]	0.67	gi|29839649|sp|Q9LRR4.1|R13L1_ARATH	RecName: Full=Putative disease resistance RPP13-like protein 1 [Arabidopsis thaliana]	0.6	_	_	_	_	_	_	_	None	_
cassava4.1_000402m.g	143.427	389.286	1.67349	4.54233	5e-05	0.00112201	1.44057	up	yes	OK	3769	gi|255539230|ref|XP_002510680.1|	hedgehog receptor, putative [Ricinus communis]	0.94	gi|8134591|sp|P56941.1|NPC1_PIG	RecName: Full=Niemann-Pick C1 protein; Flags: Precursor	0.59	GO:0007165;GO:0009506;GO:0008158;GO:0016021;GO:0005886;GO:0030301	3694.eugene3.00020079	annotation not avaliable	0.9208	_	KOG1933	_	K12385	NPC1
cassava4.1_000426m.g	431.928	941.996	5.09915	11.1182	5e-05	0.00112201	1.12459	up	yes	OK	3727	gi|568849751|ref|XP_006478604.1|	PREDICTED: disease resistance protein At4g27190-like [Citrus sinensis]	0.66	gi|46395938|sp|Q940K0.2|DRL15_ARATH	RecName: Full=Probable disease resistance protein At1g61180 [Arabidopsis thaliana]	0.53	GO:0000166	_	_	_	_	_	_	K13459	RPS2
cassava4.1_000474m.g	1250.77	2543.52	14.3808	29.24	5e-05	0.00112201	1.0238	up	yes	OK	3823	gi|643717976|gb|KDP29332.1|	hypothetical protein JCGZ_18253 [Jatropha curcas]	0.93	gi|12229673|sp|Q9SX33.1|ALA9_ARATH	RecName: Full=Putative phospholipid-transporting ATPase 9; Short=AtALA9; AltName: Full=Aminophospholipid flippase 9 [Arabidopsis thaliana]	0.87	GO:0000287;GO:0008152;GO:0005524;GO:0019829;GO:0015917;GO:0006812;GO:0045332;GO:0016021;GO:0004012	59689.fgenesh2_kg.2__1127__AT1G68710.1	annotation not avaliable	0.8747	COG0474	KOG0206	_	K01530	E3.6.3.1
cassava4.1_000573m.g	48.5567	182.039	0.59081	2.21469	5e-05	0.00112201	1.90634	up	yes	OK	3620	gi|643715111|gb|KDP27361.1|	hypothetical protein JCGZ_20185 [Jatropha curcas]	0.88	gi|46577339|sp|Q40392.1|TMVRN_NICGU	RecName: Full=TMV resistance protein N [Nicotiana glutinosa]	0.61	GO:0050896	3694.gw1.I.4710.1	tir-nbs-lrr resistance protein	0.8049	_	KOG0619	_	None	_
cassava4.1_000576m.g	260.549	719.499	3.30176	9.11637	5e-05	0.00112201	1.46522	up	yes	OK	3482	gi|255538348|ref|XP_002510239.1|	conserved hypothetical protein [Ricinus communis]	0.89	gi|75171699|sp|Q9FMN2.1|PAH2_ARATH	RecName: Full=Phosphatidate phosphatase PAH2; AltName: Full=Phosphatidic acid phosphohydrolase 2; Short=AtPAH2 [Arabidopsis thaliana]	0.87	_	29760.GSVIVG00014803001	SubName: Full=Chromosome chr18 scaffold_1, whole genome shotgun sequence;	0.8314	COG5083	KOG2116	_	K15728	LPIN
cassava4.1_000589m.g	21.4117	79.932	0.282046	1.05202	0.0004	0.00661905	1.89916	up	yes	OK	3357	gi|643739885|gb|KDP45571.1|	hypothetical protein JCGZ_17178 [Jatropha curcas]	0.75	gi|75097884|sp|O23530.3|SNC1_ARATH	RecName: Full=Protein SUPPRESSOR OF npr1-1, CONSTITUTIVE 1; Short=AtSNC1; AltName: Full=Disease resistance RPP5-like protein [Arabidopsis thaliana]	0.6	_	3694.eugene3.01250002	annotation not avaliable	0.7547	_	KOG0619	_	None	_
cassava4.1_000627m.g	1111.7	3251.01	13.9327	40.7392	5e-05	0.00112201	1.54794	up	yes	OK	3519	gi|255579570|ref|XP_002530627.1|	TMV resistance protein N, putative [Ricinus communis]	0.83	gi|46577339|sp|Q40392.1|TMVRN_NICGU	RecName: Full=TMV resistance protein N [Nicotiana glutinosa]	0.61	GO:0043531;GO:0007165;GO:0006952	3694.eugene3.00770103	tir-nbs-lrr resistance protein	0.7569	COG4886	KOG4658;KOG0619	_	None	_
cassava4.1_000720m.g	79.1631	201.767	1.10067	2.80491	0.0003	0.00518519	1.34957	up	yes	OK	3186	gi|643735094|gb|KDP41735.1|	hypothetical protein JCGZ_26753 [Jatropha curcas]	0.9	gi|74853977|sp|Q54NP8.1|KIF4_DICDI	RecName: Full=Kinesin-related protein 4; AltName: Full=Kinesin family member 4; AltName: Full=Kinesin-7 [Dictyostelium discoideum]	0.65	_	3694.gw1.IV.730.1	hypothetical protein	0.9801	COG5059	KOG0242	_	None	_
cassava4.1_000856m.g	245.638	757.355	3.57355	11.0165	5e-05	0.00112201	1.62424	up	yes	OK	3051	gi|643735340|gb|KDP41981.1|	hypothetical protein JCGZ_26999 [Jatropha curcas]	0.93	_	_	_	GO:0000151;GO:0016567;GO:0004842;GO:0016874	3694.eugene3.00100720	SubName: Full=Putative uncharacterized protein;	0.8833	_	KOG0167	_	None	_
cassava4.1_000857m.g	3877.22	8945	50.7559	117.006	5e-05	0.00112201	1.20494	up	yes	OK	3473	gi|643722192|gb|KDP32071.1|	hypothetical protein JCGZ_12532 [Jatropha curcas]	0.96	gi|12229639|sp|O81108.1|ACA2_ARATH	RecName: Full=Calcium-transporting ATPase 2, plasma membrane-type; AltName: Full=Ca(2+)-ATPase isoform 2 [Arabidopsis thaliana]	0.93	GO:0070588;GO:0046872;GO:0008152;GO:0005524;GO:0005388;GO:0016021;GO:0005516;GO:0016529	3694.fgenesh4_pg.C_LG_III000669	autoinhibited calcium ATPase	0.9403	COG0474	KOG0204	_	K01537	E3.6.3.8
cassava4.1_000874m.g	918.564	1944.18	11.9595	25.3045	5e-05	0.00112201	1.08124	up	yes	OK	3393	gi|567905180|ref|XP_006445078.1|	hypothetical protein CICLE_v10018672mg [Citrus clementina]	0.92	gi|75313542|sp|Q9SKR2.2|SYT1_ARATH	RecName: Full=Synaptotagmin-1; AltName: Full=NTMC2T1.1; AltName: Full=Synaptotagmin A [Arabidopsis thaliana]	0.5	_	29760.GSVIVG00000407001	SubName: Full=Chromosome chr2 scaffold_105, whole genome shotgun sequence;	0.8834	_	KOG1030	_	None	_
cassava4.1_000887m.g	3.95473	101.175	0.0538562	1.37675	0.0003	0.00518519	4.67601	up	yes	OK	3251	gi|255554367|ref|XP_002518223.1|	receptor protein kinase, putative [Ricinus communis]	0.92	gi|75335370|sp|Q9LRT1.1|Y3804_ARATH	RecName: Full=Probably inactive leucine-rich repeat receptor-like protein kinase At3g28040; Flags: Precursor [Arabidopsis thaliana]	0.78	GO:0032440;GO:0050321;GO:0005524;GO:0016021;GO:0006468;GO:0055114	3694.eugene3.00140943	hypothetical protein	0.9593	COG4886;COG0515	KOG0619;KOG1187	_	None	_
cassava4.1_000944m.g	38.1331	103.202	0.569518	1.54087	0.00095	0.0134048	1.43593	up	yes	OK	2976	gi|255564962|ref|XP_002523474.1|	TMV resistance protein N, putative [Ricinus communis]	0.8	gi|46577339|sp|Q40392.1|TMVRN_NICGU	RecName: Full=TMV resistance protein N [Nicotiana glutinosa]	0.67	GO:0043531;GO:0007165;GO:0006952	3694.eugene3.01250002	annotation not avaliable	0.761	_	KOG0619	_	None	_
cassava4.1_001061m.g	70.2858	147.182	1.07129	2.24264	0.0028	0.0316322	1.06585	up	yes	OK	2919	gi|255557913|ref|XP_002519985.1|	receptor protein kinase, putative [Ricinus communis]	0.91	gi|75335456|sp|Q9LT96.1|Y5977_ARATH	RecName: Full=Probable leucine-rich repeat receptor-like protein kinase At5g49770; Flags: Precursor [Arabidopsis thaliana]	0.75	GO:0032440;GO:0004709;GO:0005524;GO:0009069;GO:0007178;GO:0055114;GO:0016021;GO:0000186	29760.GSVIVG00033612001	SubName: Full=Chromosome chr8 scaffold_68, whole genome shotgun sequence;	0.945	COG0515	KOG0619;KOG1187	_	None	_
cassava4.1_001097m.g	90.4263	183.937	1.40582	2.8582	0.003	0.0332412	1.02369	up	yes	OK	2865	gi|255571792|ref|XP_002526839.1|	protein with unknown function [Ricinus communis]	0.84	gi|263432299|sp|Q9FIZ3.2|GSO2_ARATH	RecName: Full=LRR receptor-like serine/threonine-protein kinase GSO2; AltName: Full=Protein EMBRYO SAC DEVELOPMENT ARREST 23; AltName: Full=Protein GASSHO 2; Flags	0.51	GO:0005524;GO:0004672;GO:0016021;GO:0006468;GO:0055114;GO:0016491	3694.eugene3.00190765	SubName: Full=Putative uncharacterized protein;	0.9275	COG4886	KOG0619;KOG1187	_	None	_
cassava4.1_001113m.g	871.664	2821.48	12.0685	39.0522	5e-05	0.00112201	1.69416	up	yes	OK	3199	gi|255540953|ref|XP_002511541.1|	abc transporter, putative [Ricinus communis]	0.89	gi|75327852|sp|Q84K47.1|AB2A_ARATH	RecName: Full=ABC transporter A family member 2; Short=ABC transporter ABCA.2; Short=AtABCA2; AltName: Full=ABC2 homolog 1 [Arabidopsis thaliana]	0.83	GO:0048316;GO:0015245;GO:0015908;GO:0005524;GO:0015408;GO:0006200;GO:0015682	29760.GSVIVG00000113001	SubName: Full=Chromosome chr17 scaffold_101, whole genome shotgun sequence;	0.8627	COG1131	KOG0059	_	None	_
cassava4.1_001146m.g	1061.28	2249.11	16.6772	35.3373	5e-05	0.00112201	1.08331	up	yes	OK	2835	gi|643740601|gb|KDP46191.1|	hypothetical protein JCGZ_10031 [Jatropha curcas]	0.83	gi|75223199|sp|O80462.2|XLG1_ARATH	RecName: Full=Extra-large guanine nucleotide-binding protein 1; AltName: Full=Extra-large GTP-binding protein 1; Short=Extra-large G-protein 1 [Arabidopsis thaliana	0.7	GO:0007186;GO:0031683;GO:0006184;GO:0005525;GO:0004871;GO:0003924	3694.gw1.IX.1988.1	hypothetical protein	0.8136	_	KOG0082	_	None	_
cassava4.1_001177m.g	185.889	394.044	2.63463	5.58329	0.0001	0.00206605	1.08352	up	yes	OK	3130	gi|643710317|gb|KDP24524.1|	hypothetical protein JCGZ_25088 [Jatropha curcas]	0.75	_	_	_	_	_	_	_	_	_	_	None	_
cassava4.1_001209m.g	44.274	113.452	0.707386	1.81266	0.0008	0.011634	1.35754	up	yes	OK	2790	gi|565342193|ref|XP_006338245.1|	PREDICTED: uncharacterized protein LOC102600396 [Solanum tuberosum]	0.75	_	_	_	GO:0008152;GO:0009536;GO:0003824;GO:0005886;GO:0030170	29760.GSVIVG00014738001	SubName: Full=Chromosome chr18 scaffold_1, whole genome shotgun sequence;	0.8195	COG0520	KOG2142	_	None	_
cassava4.1_001210m.g	88.6539	221.692	1.33653	3.34207	0.0002	0.00370885	1.32225	up	yes	OK	2949	gi|255563210|ref|XP_002522608.1|	conserved hypothetical protein [Ricinus communis]	0.69	gi|46577339|sp|Q40392.1|TMVRN_NICGU	RecName: Full=TMV resistance protein N [Nicotiana glutinosa]	0.59	_	3694.eugene3.00190624	tir-nbs-lrr resistance protein	0.7546	_	KOG0619	_	None	_
cassava4.1_001241m.g	1156.21	4225.66	17.3263	63.3129	5e-05	0.00112201	1.86954	up	yes	OK	2971	gi|643733846|gb|KDP40689.1|	hypothetical protein JCGZ_24688 [Jatropha curcas]	0.93	gi|75277588|sp|O24371.1|LOX31_SOLTU	RecName: Full=Linoleate 13S-lipoxygenase 3-1, chloroplastic; Flags: Precursor [Solanum tuberosum]	0.9	GO:0005506;GO:0055114;GO:0031408;GO:0016165	3694.estExt_fgenesh4_pg.C_1580006	lipoxygenase (EC:1.13.11.12); Plant lipoxygenase may be involved in a number of diverse aspe [...]	0.9248	_	_	NOG69653	K00454	LOX2S
cassava4.1_001246m.g	37.8017	101.353	0.610433	1.6363	0.00125	0.0168478	1.42253	up	yes	OK	2763	gi|566159403|ref|XP_002301573.2|	Disease resistance protein RPM1 [Populus trichocarpa]	0.86	gi|29839510|sp|Q39214.1|RPM1_ARATH	RecName: Full=Disease resistance protein RPM1; AltName: Full=Resistance to Pseudomonas syringae protein 3 [Arabidopsis thaliana]	0.69	GO:0043531;GO:0006952;GO:0005886	3694.fgenesh4_pg.C_LG_II001977	cc-nbs-lrr resistance protein	0.8642	COG4886	KOG4658	_	K13457	RPM1, RPS3
cassava4.1_001295m.g	104.686	291.828	1.53654	4.28336	5e-05	0.00112201	1.47906	up	yes	OK	3025	gi|643722188|gb|KDP32067.1|	hypothetical protein JCGZ_12528 [Jatropha curcas]	0.86	gi|75171125|sp|Q9FJX6.1|FH6_ARATH	RecName: Full=Formin-like protein 6; Short=AtFH6; Short=AtFORMIN-6; Flags: Precursor [Arabidopsis thaliana]	0.69	_	29760.GSVIVG00019656001	SubName: Full=Chromosome chr7 scaffold_20, whole genome shotgun sequence;	0.9243	_	KOG1922	_	None	_
cassava4.1_001332m.g	18.7421	220.289	0.289296	3.40033	5e-05	0.00112201	3.55506	up	yes	OK	2884	gi|643737309|gb|KDP43421.1|	hypothetical protein JCGZ_16708 [Jatropha curcas]	0.92	gi|75277587|sp|O24370.1|LOX21_SOLTU	RecName: Full=Linoleate 13S-lipoxygenase 2-1, chloroplastic; AltName: Full=Lipoxygenase 2-1; Flags: Precursor [Solanum tuberosum]	0.78	GO:0005506;GO:0055114;GO:0031408;GO:0016165	29760.GSVIVG00008869001	RecName: Full=Lipoxygenase; EC=1.13.11.12;; Plant lipoxygenase may be involved in a number o [...]	0.8263	_	_	NOG69653	K00454	LOX2S
cassava4.1_001334m.g	1038.26	2717.78	11.8283	30.9572	5e-05	0.00112201	1.38803	up	yes	OK	3857	gi|255538650|ref|XP_002510390.1|	lrr receptor protein kinase, putative [Ricinus communis]	0.87	gi|264664473|sp|C0LGK4.1|Y2165_ARATH	RecName: Full=Probable LRR receptor-like serine/threonine-protein kinase At2g16250; Flags: Precursor [Arabidopsis thaliana]	0.68	GO:0032440;GO:0005524;GO:0004672;GO:0016021;GO:0006468;GO:0055114	3694.estExt_Genewise1_v1.C_LG_XIV0221	hypothetical protein	0.8503	_	KOG1187	_	None	_
cassava4.1_001362m.g	742.784	1761.36	10.6725	25.2793	5e-05	0.00112201	1.24406	up	yes	OK	3094	gi|255558214|ref|XP_002520134.1|	alpha-amylase, putative [Ricinus communis]	0.9	gi|75306316|sp|Q94A41.1|AMY3_ARATH	RecName: Full=Alpha-amylase 3, chloroplastic; Short=AtAMY3; AltName: Full=1,4-alpha-D-glucan glucanohydrolase; Flags: Precursor [Arabidopsis thaliana]	0.85	GO:0005982;GO:0004556;GO:0005509;GO:0005985;GO:0033910	29760.GSVIVG00028996001	SubName: Full=Chromosome chr1 scaffold_46, whole genome shotgun sequence;	0.9064	COG0366	KOG0471	_	None	_
cassava4.1_001397m.g	150.274	318.968	2.52417	5.35725	0.00035	0.0059436	1.08568	up	yes	OK	2661	gi|255546453|ref|XP_002514286.1|	hypothetical protein RCOM_1052490 [Ricinus communis]	0.76	_	_	_	_	_	_	_	_	_	_	None	_
cassava4.1_001409m.g	4366.73	11982.8	65.4437	179.518	5e-05	0.00112201	1.4558	up	yes	OK	2966	gi|313585352|gb|ADR70881.1|	respiratory burst oxidase B [Manihot esculenta]	1	gi|75164734|sp|Q948T9.1|RBOHB_SOLTU	RecName: Full=Respiratory burst oxidase homolog protein B; AltName: Full=NADPH oxidase RBOHB; AltName: Full=StRBOHB [Solanum tuberosum]	0.89	GO:0006979;GO:0006804;GO:0016174;GO:0005509;GO:0004601;GO:0016021;GO:0055114	29760.GSVIVG00022728001	SubName: Full=Chromosome chr14 scaffold_27, whole genome shotgun sequence;	0.9178	_	KOG0039	_	K13447	RBOH
cassava4.1_001459m.g	12.1763	64.5472	0.189522	1.0041	0.00035	0.0059436	2.40547	up	yes	OK	2862	gi|641820516|gb|KDO40442.1|	hypothetical protein CISIN_1g048006mg, partial [Citrus sinensis]	0.59	gi|75219581|sp|O49318.1|Y2317_ARATH	RecName: Full=Probable leucine-rich repeat receptor-like protein kinase At2g33170; Flags: Precursor [Arabidopsis thaliana]	0.53	_	_	_	_	_	_	_	None	_
cassava4.1_001492m.g	61.4294	128.807	1.05207	2.20582	0.00445	0.0451832	1.06808	up	yes	OK	2613	gi|643715775|gb|KDP27676.1|	hypothetical protein JCGZ_20096 [Jatropha curcas]	0.76	gi|75333906|sp|Q9FID8.1|Y5900_ARATH	RecName: Full=Putative receptor-like protein kinase At5g39000; Flags: Precursor [Arabidopsis thaliana]	0.65	GO:0004672	3694.gw1.277.2.1	hypothetical protein	0.8544	COG0515	_	_	None	_
cassava4.1_001503m.g	207.025	1676.68	3.51331	28.4576	5e-05	0.00112201	3.01791	up	yes	OK	2635	gi|641838824|gb|KDO57762.1|	hypothetical protein CISIN_1g004219mg [Citrus sinensis]	0.87	gi|1352078|sp|P48981.1|BGAL_MALDO	RecName: Full=Beta-galactosidase; AltName: Full=Acid beta-galactosidase; Short=Lactase; AltName: Full=Exo-(1--)4)-beta-D-galactanase; Flags: Precursor	0.92	GO:0009341;GO:0004565;GO:0046486;GO:0006012;GO:0006027;GO:0006687	3694.fgenesh4_pm.C_LG_VI000400	beta-galactosidase	0.9538	COG1874	KOG0496	_	None	_
cassava4.1_001506m.g	30.259	178.993	0.512576	3.02962	5e-05	0.00112201	2.5633	up	yes	OK	2641	gi|643733211|gb|KDP40158.1|	hypothetical protein JCGZ_02156 [Jatropha curcas]	0.91	gi|254810223|sp|Q9LUW0.2|LOX5_ARATH	RecName: Full=Linoleate 9S-lipoxygenase 5, chloroplastic; AltName: Full=Lipoxygenase 5; Short=AtLOX5 [Arabidopsis thaliana]	0.83	GO:0005506;GO:0055114;GO:0031408;GO:0016165	3694.estExt_fgenesh4_pm.C_LG_VIII0652	lipoxygenase (EC:1.13.11.12); Plant lipoxygenase may be involved in a number of diverse aspe [...]	0.8997	_	_	NOG69653	K15718	LOX1_5
cassava4.1_001541m.g	324.05	828.132	5.61053	14.3345	5e-05	0.00112201	1.35328	up	yes	OK	2586	gi|255540727|ref|XP_002511428.1|	trehalose-6-phosphate synthase, putative [Ricinus communis]	0.94	gi|75099896|sp|O80738.1|TPS10_ARATH	RecName: Full=Probable alpha,alpha-trehalose-phosphate synthase [UDP-forming]	0.85	GO:0004805;GO:0005982;GO:0005992;GO:0003825;GO:0005985;GO:0016311	3694.fgenesh4_pm.C_LG_XII000278	hypothetical protein	0.9317	COG0380;COG1877	KOG1050	_	K16055	TPS
cassava4.1_001616m.g	290.582	1067.16	4.91462	18.0473	5e-05	0.00112201	1.87663	up	yes	OK	2644	gi|255561967|ref|XP_002521992.1|	lipoxygenase, putative [Ricinus lipoxygenase, putative [Ricinus communis]	0.85	gi|126410|sp|P27481.1|LOXB_PHAVU	RecName: Full=Linoleate 9S-lipoxygenase; AltName: Full=Lipoxygenase	0.73	GO:0005506;GO:0055114;GO:0031408;GO:0016165	29760.GSVIVG00022800001	RecName: Full=Lipoxygenase; EC=1.13.11.12;; Plant lipoxygenase may be involved in a number o [...]	0.8677	_	_	NOG69653	K15718	LOX1_5
cassava4.1_001630m.g	349.244	1322.62	5.50692	20.848	5e-05	0.00112201	1.92059	up	yes	OK	2826	gi|255576207|ref|XP_002528997.1|	eukaryotic translation initiation factor 2c, putative [Ricinus communis]	0.75	gi|75205505|sp|Q9SHF3.1|AGO2_ARATH	RecName: Full=Protein argonaute 2 [Arabidopsis thaliana]	0.64	GO:0005840;GO:0006446;GO:0003743	_	_	_	_	_	_	K11593	ELF2C, AGO
cassava4.1_001635m.g	338.383	722.905	5.07142	10.8321	0.0001	0.00206605	1.09485	up	yes	OK	2966	gi|255554022|ref|XP_002518051.1|	beta-galactosidase, putative [Ricinus communis]	0.92	gi|75265632|sp|Q9SCV3.1|BGAL9_ARATH	RecName: Full=Beta-galactosidase 9; Short=Lactase 9; Flags: Precursor [Arabidopsis thaliana]	0.78	GO:0046486;GO:0006687;GO:0005774;GO:0009505;GO:0030246;GO:0004565;GO:0009341;GO:0006012;GO:0006027	3694.gw1.88.36.1	hypothetical protein	0.8965	COG1874	KOG0496	_	None	_
cassava4.1_001637m.g	43.9921	113.813	0.778025	2.01187	0.00065	0.00984819	1.37065	up	yes	OK	2535	gi|566181148|ref|XP_002310279.2|	beta-galactosidase family protein [Populus trichocarpa]	0.94	gi|75202767|sp|Q9SCV9.1|BGAL3_ARATH	RecName: Full=Beta-galactosidase 3; Short=Lactase 3; Flags: Precursor [Arabidopsis thaliana]	0.9	GO:0030246;GO:0009341;GO:0004565;GO:0046486;GO:0006012;GO:0006027;GO:0006687	3694.estExt_Genewise1_v1.C_LG_VII3760	hypothetical protein	0.9362	COG1874	KOG0496	_	None	_
cassava4.1_001662m.g	20.6957	289.917	0.322011	4.50917	5e-05	0.00112201	3.80768	up	yes	OK	2862	gi|643722192|gb|KDP32071.1|	hypothetical protein JCGZ_12532 [Jatropha curcas]	0.95	gi|12229639|sp|O81108.1|ACA2_ARATH	RecName: Full=Calcium-transporting ATPase 2, plasma membrane-type; AltName: Full=Ca(2+)-ATPase isoform 2 [Arabidopsis thaliana]	0.91	GO:0070588;GO:0008152;GO:0009555;GO:0005524;GO:0005388;GO:0016529;GO:0046872;GO:0016021;GO:0005516;GO:0005886	3694.fgenesh4_pg.C_LG_III000669	autoinhibited calcium ATPase	0.9334	COG0474	KOG0204	_	K01537	E3.6.3.8
cassava4.1_001757m.g	222.161	494.824	4.03564	8.9847	5e-05	0.00112201	1.15467	up	yes	OK	2472	gi|643708429|gb|KDP23345.1|	hypothetical protein JCGZ_23178 [Jatropha curcas]	0.76	gi|212288571|sp|Q76PD2.2|YJ01_SCHPO	RecName: Full=LIM domain and RING finger protein C1223.01 [Schizosaccharomyces pombe 972h-]	0.56	_	3694.gw1.II.498.1	hypothetical protein	0.8638	COG5236	_	_	None	_
cassava4.1_001762m.g	481.859	1310.16	8.76209	23.8223	5e-05	0.00112201	1.44297	up	yes	OK	2469	gi|255577304|ref|XP_002529533.1|	Potassium channel AKT2/3, putative [Ricinus communis]	0.91	gi|44887668|sp|Q38898.1|AKT2_ARATH	RecName: Full=Potassium channel AKT2/3 [Arabidopsis thaliana]	0.84	GO:0005249;GO:0071805;GO:0008076	29760.GSVIVG00026473001	SubName: Full=Chromosome chr12 scaffold_38, whole genome shotgun sequence;	0.8779	COG0666	KOG0498	_	None	_
cassava4.1_001832m.g	8.56539	42.2524	0.148618	0.732332	0.0024	0.0281401	2.30089	up	yes	OK	2583	gi|645225802|ref|XP_008219743.1|	PREDICTED: probable LRR receptor-like serine/threonine-protein kinase At4g08850 [Prunus mume]	0.71	gi|281185491|sp|Q8VZG8.3|Y4885_ARATH	RecName: Full=Probable LRR receptor-like serine/threonine-protein kinase At4g08850; Flags: Precursor [Arabidopsis thaliana]	0.7	_	_	_	_	_	_	_	None	_
cassava4.1_001834m.g	363.91	730.267	6.17283	12.3843	0.0001	0.00206605	1.00451	up	yes	OK	2637	gi|590639634|ref|XP_007029728.1|	NB-ARC domain-containing disease resistance protein, putative [Theobroma cacao]	0.58	_	_	_	_	_	_	_	_	_	_	None	_
cassava4.1_001886m.g	138.561	513.652	2.53232	9.39193	5e-05	0.00112201	1.89096	up	yes	OK	2457	gi|643735005|gb|KDP41675.1|	hypothetical protein JCGZ_16082 [Jatropha curcas]	0.83	gi|1346396|sp|P17801.2|KPRO_MAIZE	RecName: Full=Putative receptor protein kinase ZmPK1; Flags: Precursor [Zea mays]	0.72	_	29760.GSVIVG00014890001	SubName: Full=Chromosome chr18 scaffold_1, whole genome shotgun sequence;	0.8133	COG0515	KOG1187	_	None	_
cassava4.1_001975m.g	218.477	673.29	4.16005	12.8156	5e-05	0.00112201	1.62323	up	yes	OK	2364	gi|643704816|gb|KDP21668.1|	hypothetical protein JCGZ_03339 [Jatropha curcas]	0.95	gi|38502835|sp|O22881.2|POT2_ARATH	RecName: Full=Potassium transporter 2; Short=AtKT2; Short=AtKUP2; Short=AtPOT2 [Arabidopsis thaliana]	0.87	GO:0016021;GO:0071805;GO:0015079	3694.eugene3.00870022	hypothetical protein	0.9742	COG3158	_	_	K03549	kup
cassava4.1_001992m.g	6.2539	40.2132	0.113187	0.72764	0.00055	0.00863945	2.68452	up	yes	OK	2482	gi|643717979|gb|KDP29335.1|	hypothetical protein JCGZ_18256 [Jatropha curcas]	0.92	gi|75163762|sp|Q93ZF5.1|PHO11_ARATH	RecName: Full=Phosphate transporter PHO1 homolog 1; AltName: Full=Protein PHO1 homolog 1; Short=AtPHO1;H1 [Arabidopsis thaliana]	0.82	_	29760.GSVIVG00030246001	SubName: Full=Chromosome chr1 scaffold_5, whole genome shotgun sequence;	0.9648	COG5409	KOG1162	_	None	_
cassava4.1_001997m.g	257.071	1129.43	4.64525	20.4155	5e-05	0.00112201	2.13584	up	yes	OK	2483	gi|255583321|ref|XP_002532423.1|	transcription factor, putative [Ricinus communis]	0.77	gi|374095497|sp|Q7X9B9.3|NLP2_ARATH	RecName: Full=Protein NLP2; Short=AtNLP2; AltName: Full=NIN-like protein 2; AltName: Full=Nodule inception protein-like protein 2	0.63	_	_	_	_	_	_	_	None	_
cassava4.1_002024m.g	5489.69	10996.2	86.7764	173.813	5e-05	0.00112201	1.00216	up	yes	OK	2819	gi|643739240|gb|KDP45054.1|	hypothetical protein JCGZ_01554 [Jatropha curcas]	0.93	gi|61212928|sp|Q9XZ08.1|EXT3_DROME	RecName: Full=Exostosin-3; AltName: Full=Protein brother of tout-velu [Drosophila melanogaster]	0.55	GO:0008152;GO:0001888;GO:0031227	29760.GSVIVG00010799001	SubName: Full=Chromosome chr13 scaffold_286, whole genome shotgun sequence;	0.8585	_	KOG1022	_	None	_
cassava4.1_002031m.g	64.1185	150.28	1.23504	2.89187	0.00095	0.0134048	1.22744	up	yes	OK	2340	gi|255544746|ref|XP_002513434.1|	ATP binding protein, putative [Ricinus communis]	0.79	gi|313471496|sp|Q39202.2|RLK1_ARATH	RecName: Full=G-type lectin S-receptor-like serine/threonine-protein kinase RLK1; AltName: Full=Receptor-like protein kinase 1; Flags: Precursor [Arabidopsis thali	0.78	GO:0000166;GO:0004672;GO:0006468	3694.fgenesh4_pg.C_scaffold_1505000001	hypothetical protein	0.7885	COG0515	KOG1187	_	None	_
cassava4.1_002059m.g	848.886	1770.77	13.3669	27.8738	5e-05	0.00112201	1.06024	up	yes	OK	2830	gi|317106767|dbj|BAJ53259.1|	JMS10C05.2 [Jatropha curcas]	0.95	gi|269969644|sp|Q94A08.2|RFS2_ARATH	RecName: Full=Probable galactinol--sucrose galactosyltransferase 2; AltName: Full=Protein SEED IMBIBITION 2; AltName: Full=Raffinose synthase 2 [Arabidopsis thalia	0.88	GO:0006979;GO:0034484;GO:0052692;GO:0009506;GO:0080167	3694.estExt_Genewise1_v1.C_LG_XVI1715	hydrolase, hydrolyzing O-glycosyl compounds	0.9446	_	_	NOG06986	K06617	E2.4.1.82
cassava4.1_002070m.g	596.531	2490.19	10.6541	44.4914	5e-05	0.00112201	2.06212	up	yes	OK	2511	gi|317106767|dbj|BAJ53259.1|	JMS10C05.2 [Jatropha curcas]	0.94	gi|269969644|sp|Q94A08.2|RFS2_ARATH	RecName: Full=Probable galactinol--sucrose galactosyltransferase 2; AltName: Full=Protein SEED IMBIBITION 2; AltName: Full=Raffinose synthase 2 [Arabidopsis thalia	0.89	GO:0006979;GO:0034484;GO:0052692;GO:0009506;GO:0080167	3694.estExt_Genewise1_v1.C_LG_XVI1715	hydrolase, hydrolyzing O-glycosyl compounds	0.9407	_	_	NOG06986	K06617	E2.4.1.82
cassava4.1_002077m.g	28.4425	98.1654	0.550314	1.90204	0.00025	0.00446551	1.78922	up	yes	OK	2326	gi|643716114|gb|KDP27887.1|	hypothetical protein JCGZ_18967 [Jatropha curcas]	0.93	gi|75262458|sp|Q9FGY1.1|BXL1_ARATH	RecName: Full=Beta-D-xylosidase 1; Short=AtBXL1; AltName: Full=Alpha-L-arabinofuranosidase; Flags: Precursor [Arabidopsis thaliana]	0.85	GO:0008422;GO:0005975	3694.estExt_fgenesh4_pm.C_LG_X0551	hypothetical protein	0.9359	COG1472	_	_	None	_
cassava4.1_002086m.g	5.58209	47.0069	0.100523	0.84671	0.00085	0.0122033	3.07434	up	yes	OK	2492	gi|643697057|gb|KDP20200.1|	hypothetical protein JCGZ_07920 [Jatropha curcas]	0.96	_	_	_	_	3694.grail3.0161003201	hypothetical protein	0.9421	_	KOG1030	_	None	_
cassava4.1_002110m.g	709.788	1431.39	12.313	24.8337	5e-05	0.00112201	1.01212	up	yes	OK	2581	gi|643740998|gb|KDP46568.1|	hypothetical protein JCGZ_08540 [Jatropha curcas]	0.95	gi|110810580|sp|Q304B9.1|NCASE_ARATH	RecName: Full=Neutral ceramidase; Short=N-CDase; Short=NCDase; AltName: Full=Acylsphingosine deacylase; AltName: Full=N-acylsphingosine amidohydrolase; Flags: Pre	0.84	_	59689.fgenesh1_pm.C_scaffold_1000580	annotation not avaliable	0.8729	_	KOG2232	_	K12349	ASAH2
cassava4.1_002112m.g	406.288	1333.51	7.90717	25.9577	5e-05	0.00112201	1.71493	up	yes	OK	2316	gi|255575894|ref|XP_002528844.1|	Potassium transporter, putative [Ricinus communis]	0.91	gi|251764787|sp|Q5JK32.2|HAK5_ORYSJ	RecName: Full=Potassium transporter 5; AltName: Full=OsHAK5	0.77	GO:0016021;GO:0071805;GO:0015079	3694.fgenesh4_pg.C_LG_XIV000726	hypothetical protein	0.9175	COG3158	_	_	K03549	kup
cassava4.1_002248m.g	15.7712	54.3836	0.314286	1.08495	0.00225	0.0268529	1.78748	up	yes	OK	2265	gi|643740494|gb|KDP46092.1|	hypothetical protein JCGZ_06603 [Jatropha curcas]	0.94	gi|75334115|sp|Q9FNB5.1|AB6G_ARATH	RecName: Full=ABC transporter G family member 6; Short=ABC transporter ABCG.6; Short=AtABCG6; AltName: Full=White-brown complex homolog protein 6; Short=AtWBC6 [Ara	0.91	_	3694.fgenesh4_pm.C_LG_VIII000163	white-brown-complex ABC transporter family	0.9154	COG1131	KOG0061	_	None	_
cassava4.1_002273m.g	229.726	568.614	4.11282	10.1766	5e-05	0.00112201	1.30706	up	yes	OK	2506	gi|255558560|ref|XP_002520305.1|	ATP binding protein, putative [Ricinus communis]	0.87	gi|310947344|sp|Q9SGY7.2|PEK11_ARATH	RecName: Full=Putative proline-rich receptor-like protein kinase PERK11; AltName: Full=Proline-rich extensin-like receptor kinase 11; Short=AtPERK11 [Arabidopsis	0.66	GO:0005524;GO:0004689;GO:0009069;GO:0006468;GO:0006950;GO:0005964	3694.estExt_Genewise1_v1.C_LG_V0045	hypothetical protein	0.8833	COG0515	KOG1187	_	None	_
cassava4.1_002287m.g	30.1847	80.7858	0.5738	1.53747	0.0021	0.025548	1.42194	up	yes	OK	2367	gi|255568496|ref|XP_002525222.1|	ATP-binding cassette transporter, putative [Ricinus communis]	0.93	gi|75334940|sp|Q9LFG8.1|AB20G_ARATH	RecName: Full=ABC transporter G family member 20; Short=ABC transporter ABCG.20; Short=AtABCG20; AltName: Full=Probable white-brown complex homolog protein 20; Sho	0.87	GO:0016020;GO:0015748;GO:0005524;GO:0015416;GO:0006200;GO:0015716	3694.eugene3.00140262	white-brown-complex ABC transporter family	0.9025	COG1131	KOG0061	_	None	_
cassava4.1_002363m.g	7629.61	17111.5	128.562	288.405	5e-05	0.00112201	1.16563	up	yes	OK	2653	gi|164605000|dbj|BAF98296.1|	4-hydroxy-3-methylbut-2-en-1-yl diphosphate synthase [Hevea brasiliensis]	0.99	gi|391359289|sp|F4K0E8.1|ISPG_ARATH	RecName: Full=4-hydroxy-3-methylbut-2-en-1-yl diphosphate synthase, chloroplastic; AltName: Full=1-hydroxy-2-methyl-2-(E)-butenyl 4-diphosphate synthase; AltName:	0.95	GO:0005506;GO:0009862;GO:0003725;GO:0055114;GO:0016114;GO:0009941;GO:0046429;GO:0009617	29760.GSVIVG00024531001	SubName: Full=Chromosome chr6 scaffold_3, whole genome shotgun sequence;	0.9964	COG0821	_	_	K03526	E1.17.7.1, gcpE, ispG
cassava4.1_002371m.g	956.594	2224.08	17.5923	40.9179	5e-05	0.00112201	1.21779	up	yes	OK	2535	gi|442022520|gb|AGC51785.1|	delta1-pyrroline-5-carboxylate synthase [Manihot esculenta]	1	gi|6225816|sp|O04015.1|P5CS_ACTDE	RecName: Full=Delta-1-pyrroline-5-carboxylate synthase; Short=P5CS; Includes: RecName: Full=Glutamate 5-kinase; Short=GK; AltName: Full=Gamma-glutamyl kinase; Includ	0.93	GO:0006561;GO:0016310;GO:0000051;GO:0004350;GO:0006537;GO:0004349;GO:0055114;GO:0005737	3694.estExt_fgenesh4_pm.C_LG_X0783	delta-1-pyrroline-5-carboxylate synthetase (EC:2.7.2.11 1.2.1.41)	0.9549	COG0014;COG0263	KOG1154;KOG4165	_	K12657	ALDH18A1, P5CS
cassava4.1_002424m.g	2631.74	9015.65	50.3942	172.728	5e-05	0.00112201	1.77717	up	yes	OK	2351	gi|255586041|ref|XP_002533688.1|	1-deoxyxylulose-5-phosphate synthase, putative [Ricinus communis]	0.95	gi|75225072|sp|Q6YU51.1|DXS2_ORYSJ	RecName: Full=Probable 1-deoxy-D-xylulose-5-phosphate synthase 2, chloroplastic; Short=1-deoxyxylulose-5-phosphate synthase; Short=DXP synthase; Short=DXPS; Flags:	0.87	GO:0006694;GO:0016114;GO:0008661	29760.GSVIVG00031458001	SubName: Full=Chromosome chr11 scaffold_56, whole genome shotgun sequence;	0.9357	COG1154	KOG0523	_	K01662	dxs
cassava4.1_002541m.g	14.4471	96.5108	0.288128	1.92025	5e-05	0.00112201	2.73651	up	yes	OK	2288	gi|255569589|ref|XP_002525760.1|	Cyclic nucleotide-gated ion channel, putative [Ricinus communis]	0.92	gi|38503128|sp|Q94AS9.2|CNGC4_ARATH	RecName: Full=Cyclic nucleotide-gated ion channel 4; Short=AtCNGC4; AltName: Full=Cyclic nucleotide- and calmodulin-regulated ion channel 4; Short=AtHLM1 [Arabidop	0.86	_	3694.gw1.134.172.1	hypothetical protein	0.9283	_	KOG0498	_	None	_
cassava4.1_002542m.g	1009.89	2201.13	21.1743	46.1479	5e-05	0.00112201	1.12395	up	yes	OK	2160	gi|590659075|ref|XP_007035028.1|	Cellulose synthase like G2, putative isoform 1 [Theobroma cacao]	0.78	gi|75161526|sp|Q8VYR4.1|CSLG2_ARATH	RecName: Full=Cellulose synthase-like protein G2; Short=AtCslG2 [Arabidopsis thaliana]	0.58	_	_	_	_	_	_	_	None	_
cassava4.1_002551m.g	591.186	1788.53	12.4139	37.5566	5e-05	0.00112201	1.59711	up	yes	OK	2157	gi|643716871|gb|KDP28497.1|	hypothetical protein JCGZ_14268 [Jatropha curcas]	0.9	gi|38502855|sp|O65717.1|CNGC1_ARATH	RecName: Full=Cyclic nucleotide-gated ion channel 1; Short=AtCNGC1; AltName: Full=Cyclic nucleotide- and calmodulin-regulated ion channel 1 [Arabidopsis thaliana]	0.79	GO:0009620;GO:0034220;GO:0016021;GO:0006812;GO:0005261	3694.gw1.XIV.1684.1	hypothetical protein	0.853	_	KOG0498	_	K05391	CNGF
cassava4.1_002581m.g	229.017	557.82	4.82447	11.744	5e-05	0.00112201	1.28348	up	yes	OK	2151	gi|255587268|ref|XP_002534208.1|	conserved hypothetical protein [Ricinus communis]	0.92	gi|74866242|sp|Q8T1P1.2|Y3453_DICDI	RecName: Full=Uncharacterized protein DDB_G0273453/DDB_G0273565 [Dictyostelium discoideum]	0.74	_	3694.fgenesh4_pg.C_scaffold_66000265	hypothetical protein	0.9313	COG2074	_	_	None	_
cassava4.1_002608m.g	117.52	276.876	2.48276	5.84834	0.00015	0.00290258	1.23608	up	yes	OK	2145	gi|255587633|ref|XP_002534336.1|	WD-repeat protein, putative [Ricinus communis]	0.88	gi|75075025|sp|Q9XSC3.1|WDR44_BOVIN	RecName: Full=WD repeat-containing protein 44; AltName: Full=Rab11-binding protein; AltName: Full=Rabphilin-11	0.61	_	3694.gw1.XV.298.1	hypothetical protein	0.8766	COG2319	KOG0283	_	None	_
cassava4.1_002611m.g	8.83852	38.8625	0.162268	0.714202	0.00295	0.0329263	2.13795	up	yes	OK	2445	gi|593661588|ref|XP_007143254.1|	hypothetical protein PHAVU_007G057000g [Phaseolus vulgaris]	0.79	gi|122209238|sp|Q2V338.1|WNK9_ARATH	RecName: Full=Probable serine/threonine-protein kinase WNK9; Short=AtWNK9; AltName: Full=Protein kinase with no lysine 9 [Arabidopsis thaliana]	0.8	GO:0004672	59689.fgenesh2_kg.6__2776__AT5G28080.2	annotation not avaliable	0.9057	COG0515	KOG0584	_	K08867	WNK, PRKWNK
cassava4.1_002615m.g	653.626	1666.82	13.8301	35.2686	5e-05	0.00112201	1.35057	up	yes	OK	2142	gi|255545686|ref|XP_002513903.1|	heat shock protein binding protein, putative [Ricinus communis]	0.86	gi|75336154|sp|Q9MAH1.1|TTL1_ARATH	RecName: Full=TPR repeat-containing thioredoxin TTL1; AltName: Full=Tetratricopeptide repeat thioredoxin-like 1 [Arabidopsis thaliana]	0.66	GO:0006950;GO:0045454	3694.gw1.V.4937.1	hypothetical protein	0.9025	COG0457	KOG1124;KOG0907	_	K09527	DNAJC7
cassava4.1_002725m.g	117.674	284.423	2.53628	6.12769	5e-05	0.00112201	1.27263	up	yes	OK	2106	gi|255547047|ref|XP_002514581.1|	o-linked n-acetylglucosamine transferase, ogt, putative [Ricinus communis]	0.93	_	_	_	GO:0008152;GO:0016740	59689.fgenesh2_kg.4__2466__AT2G43040.1	annotation not avaliable	0.872	_	KOG4162	_	None	_
cassava4.1_002869m.g	65.7245	138.569	1.29751	2.73417	0.0024	0.0281401	1.07536	up	yes	OK	2286	gi|643704038|gb|KDP21102.1|	hypothetical protein JCGZ_21573 [Jatropha curcas]	0.78	_	_	_	_	_	_	_	_	_	_	None	_
cassava4.1_002876m.g	122.968	246.872	2.42083	4.85651	0.0021	0.025548	1.00442	up	yes	OK	2292	gi|643713902|gb|KDP26567.1|	hypothetical protein JCGZ_17725 [Jatropha curcas]	0.83	gi|75099899|sp|O80742.1|PUB19_ARATH	RecName: Full=U-box domain-containing protein 19; AltName: Full=Plant U-box protein 19 [Arabidopsis thaliana]	0.62	GO:0000151;GO:0008270;GO:0016567;GO:0004842	29760.GSVIVG00028839001	SubName: Full=Chromosome chr1 scaffold_46, whole genome shotgun sequence;	0.7716	_	KOG0167	_	None	_
cassava4.1_002905m.g	5.9153	42.7753	0.130612	0.944477	0.0019	0.0235713	2.85423	up	yes	OK	2058	gi|643705988|gb|KDP22120.1|	hypothetical protein JCGZ_25951 [Jatropha curcas]	0.86	gi|122247068|sp|Q10LZ9.1|C3H23_ORYSJ	RecName: Full=Zinc finger CCCH domain-containing protein 23; Short=OsC3H23 [Oryza sativa Japonica Group]	0.66	_	_	_	_	_	_	_	None	_
cassava4.1_002907m.g	1105.29	2404.68	21.5176	46.8262	5e-05	0.00112201	1.1218	up	yes	OK	2315	gi|643733876|gb|KDP40719.1|	hypothetical protein JCGZ_24718 [Jatropha curcas]	0.92	gi|75171814|sp|Q9FNA9.1|PDAT1_ARATH	RecName: Full=Phospholipid:diacylglycerol acyltransferase 1; Short=AtPDAT [Arabidopsis thaliana]	0.87	GO:0042967;GO:0046027;GO:0006629;GO:0008374	3694.gw1.III.811.1	phosphatidylcholine-sterol O-acyltransferase (EC:2.3.1.20)	0.9287	_	KOG2369	_	K00679	E2.3.1.158
cassava4.1_002922m.g	847.195	2306.98	12.3266	33.5546	5e-05	0.00112201	1.44474	up	yes	OK	3051	gi|643720425|gb|KDP30804.1|	hypothetical protein JCGZ_13747 [Jatropha curcas]	0.88	_	_	_	_	29760.GSVIVG00025944001	SubName: Full=Chromosome chr12 scaffold_36, whole genome shotgun sequence;	0.7892	_	_	NOG118324	None	_
cassava4.1_002977m.g	115.623	331.09	2.30834	6.608	5e-05	0.00112201	1.51736	up	yes	OK	2262	gi|255555021|ref|XP_002518548.1|	ATP binding protein, putative [Ricinus communis]	0.92	gi|75220153|sp|O81906.1|B120_ARATH	RecName: Full=G-type lectin S-receptor-like serine/threonine-protein kinase B120; Flags: Precursor [Arabidopsis thaliana]	0.79	GO:0004674;GO:0005524;GO:0004715;GO:0009069;GO:0018108	3694.gw1.IV.1878.1	hypothetical protein	0.8601	COG0515	KOG1187	_	None	_
cassava4.1_003008m.g	4.91738	24.9388	0.110123	0.558636	0.0048	0.0476941	2.34279	up	yes	OK	2031	gi|224108047|ref|XP_002314703.1|	copper/topa quinone amine oxidase precursor family protein [Populus trichocarpa]	0.83	gi|2501337|sp|Q43077.1|AMO_PEA	RecName: Full=Primary amine oxidase; AltName: Full=Amine oxidase [copper-containing]	0.69	GO:0008131;GO:0005507;GO:0048038;GO:0009308;GO:0055114	3694.gw1.X.5919.1	hypothetical protein	0.8528	COG3733	KOG1186	_	K00276	AOC3, AOC2, tynA
cassava4.1_003111m.g	473.041	1564.23	10.7473	35.5484	5e-05	0.00112201	1.72581	up	yes	OK	2004	gi|643733214|gb|KDP40161.1|	hypothetical protein JCGZ_02159 [Jatropha curcas]	0.88	gi|313471496|sp|Q39202.2|RLK1_ARATH	RecName: Full=G-type lectin S-receptor-like serine/threonine-protein kinase RLK1; AltName: Full=Receptor-like protein kinase 1; Flags: Precursor [Arabidopsis thali	0.73	GO:0004674;GO:0005524;GO:0009069;GO:0006468;GO:0048544	3694.eugene3.00130591	hypothetical protein	0.8842	COG0515	KOG1187	_	None	_
cassava4.1_003138m.g	75.912	466.439	1.71364	10.5234	5e-05	0.00112201	2.61846	up	yes	OK	2017	gi|566164554|ref|XP_006383966.1|	hypothetical protein POPTR_0004s02550g [Populus trichocarpa]	0.69	gi|75335771|sp|Q9M0X5.1|CRK25_ARATH	RecName: Full=Cysteine-rich receptor-like protein kinase 25; Short=Cysteine-rich RLK25; Flags: Precursor [Arabidopsis thaliana]	0.6	GO:0016772	3694.gw1.XI.1914.1	hypothetical protein	0.8493	COG0515	KOG1187	_	None	_
cassava4.1_003164m.g	248.568	568.909	5.14056	11.7547	5e-05	0.00112201	1.19324	up	yes	OK	2189	gi|255552680|ref|XP_002517383.1|	transferase, transferring glycosyl groups, putative [Ricinus communis]	0.95	gi|75273615|sp|Q9LJP4.1|CSLC4_ARATH	RecName: Full=Xyloglucan glycosyltransferase 4; AltName: Full=Cellulose synthase-like protein C4; Short=AtCslC4; AltName: Full=Xyloglucan synthase 4 [Arabidopsis t	0.89	GO:0016760;GO:0006011;GO:0005982;GO:0030244;GO:0005985	29760.GSVIVG00020790001	SubName: Full=Chromosome chr14 scaffold_21, whole genome shotgun sequence;	0.9619	COG1215	_	_	None	_
cassava4.1_003183m.g	617.805	1999.49	13.1386	42.5109	5e-05	0.00112201	1.69402	up	yes	OK	2132	gi|384371336|gb|AFH77957.1|	vacuolar invertase [Manihot esculenta]	1	gi|124713|sp|P29001.1|INVA_PHAAU	RecName: Full=Acid beta-fructofuranosidase; AltName: Full=Acid invertase; Short=AI; AltName: Full=Acid sucrose hydrolase; AltName: Full=Vacuolar invertase; Contains:	0.89	GO:0005982;GO:0017177;GO:0004575;GO:0005985	3694.estExt_fgenesh4_pg.C_LG_III0902	hypothetical protein	0.8652	COG1621	KOG0228	_	K01193	E3.2.1.26, sacA
cassava4.1_003190m.g	12.1657	40.6465	0.25257	0.842907	0.00385	0.0404165	1.73869	up	yes	OK	2181	gi|643735026|gb|KDP41696.1|	hypothetical protein JCGZ_16103 [Jatropha curcas]	0.9	gi|75163506|sp|Q93Y06.1|Y5720_ARATH	RecName: Full=Probable inactive receptor kinase At5g67200; Flags: Precursor [Arabidopsis thaliana]	0.78	GO:0005524;GO:0004672;GO:0006468	29760.GSVIVG00014870001	SubName: Full=Putative uncharacterized protein (Chromosome chr18 scaffold_1, whole genome sh [...]	0.8961	COG0515	KOG0619;KOG1187	_	None	_
cassava4.1_003224m.g	10.5312	68.076	0.212205	1.37141	0.0001	0.00206605	2.69213	up	yes	OK	2243	gi|568822271|ref|XP_006465559.1|	PREDICTED: probable sulfate transporter 3.4-like [Citrus sinensis]	0.94	gi|37089876|sp|Q9LW86.1|SUT34_ARATH	RecName: Full=Probable sulfate transporter 3.4 [Arabidopsis thaliana]	0.89	GO:1902358;GO:0016021;GO:0008271	3694.estExt_fgenesh4_pg.C_LG_III0366	sulfate/bicarbonate/oxalate exchanger and transporter sat-1	0.9358	COG0659	KOG0236	_	K17471	SULTR3
cassava4.1_003230m.g	1294.12	4445.22	25.9936	89.2923	5e-05	0.00112201	1.78038	up	yes	OK	2248	gi|643704350|gb|KDP21414.1|	hypothetical protein JCGZ_21885 [Jatropha curcas]	0.95	gi|37089958|sp|Q9SV13.1|SUT31_ARATH	RecName: Full=Sulfate transporter 3.1; AltName: Full=AST12; AltName: Full=AtST1 [Arabidopsis thaliana]	0.88	GO:1902358;GO:0016021;GO:0008271;GO:0009507	3694.fgenesh4_pm.C_LG_V000517	sulfate/bicarbonate/oxalate exchanger and transporter sat-1	0.9541	COG0659	KOG0236	_	K17471	SULTR3
cassava4.1_003253m.g	346.318	795.463	5.5037	12.6407	5e-05	0.00112201	1.1996	up	yes	OK	2805	gi|643735718|gb|KDP42246.1|	hypothetical protein JCGZ_02976 [Jatropha curcas]	0.95	gi|206558299|sp|Q9XE58.2|SCL14_ARATH	RecName: Full=Scarecrow-like protein 14; Short=AtSCL14; AltName: Full=GRAS family protein 2; Short=AtGRAS-2 [Arabidopsis thaliana]	0.81	GO:0006355	3694.gw1.IX.4157.1	GRAS family transcription factor	0.8084	_	_	NOG253329	None	_
cassava4.1_003270m.g	10.8468	58.4857	0.252587	1.36128	0.00065	0.00984819	2.43011	up	yes	OK	1959	gi|643729531|gb|KDP37363.1|	hypothetical protein JCGZ_06817 [Jatropha curcas]	0.89	gi|75333601|sp|Q9C9Y8.1|Y3868_ARATH	RecName: Full=Probable inactive receptor kinase At3g08680; Flags: Precursor [Arabidopsis thaliana]	0.46	GO:0032440;GO:0005524;GO:0004672;GO:0016021;GO:0006468;GO:0055114	3694.fgenesh4_pg.C_scaffold_152000012	hypothetical protein	0.8591	COG0515	KOG0619;KOG1187	_	None	_
cassava4.1_003320m.g	27.6461	160.249	0.527573	3.05441	5e-05	0.00112201	2.53345	up	yes	OK	2361	gi|643733276|gb|KDP40223.1|	hypothetical protein JCGZ_02221 [Jatropha curcas]	0.95	gi|37089958|sp|Q9SV13.1|SUT31_ARATH	RecName: Full=Sulfate transporter 3.1; AltName: Full=AST12; AltName: Full=AtST1 [Arabidopsis thaliana]	0.87	GO:1902358;GO:0016021;GO:0008271;GO:0009507	3694.fgenesh4_pm.C_LG_X000302	sulfate/bicarbonate/oxalate exchanger and transporter sat-1	0.9594	COG0659	KOG0236	_	K17471	SULTR3
cassava4.1_003324m.g	526.524	1355.93	12.1752	31.347	5e-05	0.00112201	1.36438	up	yes	OK	1972	gi|255555051|ref|XP_002518563.1|	serine-threonine protein kinase, plant-type, putative [Ricinus communis]	0.85	gi|75337951|sp|Q9T0J1.1|CRK26_ARATH	RecName: Full=Cysteine-rich receptor-like protein kinase 26; Short=Cysteine-rich RLK26; Flags: Precursor [Arabidopsis thaliana]	0.68	GO:0004709;GO:0005524;GO:0009069;GO:0007178;GO:0050254;GO:0000186	3694.fgenesh4_pm.C_LG_IV000044	hypothetical protein	0.8315	COG0515	KOG1187	_	None	_
cassava4.1_003335m.g	148.604	369.85	2.64855	6.59314	5e-05	0.00112201	1.31576	up	yes	OK	2516	gi|643720173|gb|KDP30661.1|	hypothetical protein JCGZ_16686 [Jatropha curcas]	0.9	gi|75338636|sp|Q9XID3.1|Y1343_ARATH	RecName: Full=G-type lectin S-receptor-like serine/threonine-protein kinase At1g34300; Flags: Precursor [Arabidopsis thaliana]	0.74	GO:0004674;GO:0005524;GO:0009069;GO:0006468;GO:0048544	3694.fgenesh4_pg.C_LG_XIX000796	hypothetical protein	0.9455	COG0515	KOG1187	_	None	_
cassava4.1_003388m.g	32.4805	82.9857	0.81036	2.10033	0.00265	0.0303549	1.37398	up	yes	OK	1935	gi|643730608|gb|KDP38040.1|	hypothetical protein JCGZ_04683 [Jatropha curcas]	0.9	gi|75262229|sp|Q9C9A6.1|PUB10_ARATH	RecName: Full=U-box domain-containing protein 10; AltName: Full=Plant U-box protein 10 [Arabidopsis thaliana]	0.85	GO:0000151;GO:0016567;GO:0004842;GO:0016874	3694.gw1.VIII.534.1	hypothetical protein	0.8843	_	KOG0167	_	None	_
cassava4.1_003430m.g	366.03	1140.53	4.26122	13.2707	5e-05	0.00112201	1.63891	up	yes	OK	3778	gi|255572957|ref|XP_002527409.1|	beta-galactosidase, putative [Ricinus communis]	0.96	gi|75274602|sp|Q9SCW1.1|BGAL1_ARATH	RecName: Full=Beta-galactosidase 1; Short=Lactase 1; Flags: Precursor [Arabidopsis thaliana]	0.93	GO:0030246;GO:0009341;GO:0004565;GO:0046486;GO:0006012;GO:0006027;GO:0006687	3694.fgenesh4_pm.C_scaffold_44000028	hypothetical protein	0.9603	COG1874	KOG0496	_	None	_
cassava4.1_003504m.g	559.459	1365.97	10.1693	24.8286	5e-05	0.00112201	1.28778	up	yes	OK	2470	gi|643706051|gb|KDP22183.1|	hypothetical protein JCGZ_26014 [Jatropha curcas]	0.92	gi|75337688|sp|Q9SUQ3.1|Y4374_ARATH	RecName: Full=Probable inactive receptor kinase At4g23740; Flags: Precursor [Arabidopsis thaliana]	0.73	GO:0005524;GO:0004672;GO:0016021;GO:0006468	3694.eugene3.00120117	hypothetical protein	0.9264	COG0515	KOG0619;KOG1187	_	None	_
cassava4.1_003507m.g	318.06	826.453	6.77492	17.5949	5e-05	0.00112201	1.37688	up	yes	OK	2129	gi|643721939|gb|KDP31818.1|	hypothetical protein JCGZ_12279 [Jatropha curcas]	0.87	gi|75318503|sp|O64825.1|LYK4_ARATH	RecName: Full=LysM domain receptor-like kinase 4; Short=LysM-containing receptor-like kinase 4; Flags: Precursor [Arabidopsis thaliana]	0.66	_	3694.eugene3.00071024	hypothetical protein	0.8221	COG0515	KOG1187	_	None	_
cassava4.1_003515m.g	46.3652	151.756	0.851699	2.78869	0.0002	0.00370885	1.71117	up	yes	OK	2446	gi|255557825|ref|XP_002519942.1|	ATP-binding cassette transporter, putative [Ricinus communis]	0.93	gi|75333445|sp|Q9C6W5.1|AB14G_ARATH	RecName: Full=ABC transporter G family member 14; Short=ABC transporter ABCG.14; Short=AtABCG14; AltName: Full=White-brown complex homolog protein 14; Short=AtWBC1	0.87	GO:0016020;GO:0015748;GO:0005524;GO:0015416;GO:0006200;GO:0015716	3694.gw1.86.419.1	white-brown-complex ABC transporter family	0.932	COG1131	KOG0061	_	None	_
cassava4.1_003530m.g	1181.09	2963.57	24.1223	60.5002	5e-05	0.00112201	1.32657	up	yes	OK	2214	gi|643720740|gb|KDP31004.1|	hypothetical protein JCGZ_11380 [Jatropha curcas]	0.89	gi|75265989|sp|Q9SKB2.1|SBIR1_ARATH	RecName: Full=Leucine-rich repeat receptor-like serine/threonine/tyrosine-protein kinase SOBIR1; AltName: Full=Protein EVERSHED; AltName: Full=Protein SUPPRESSOR O	0.79	GO:0005524;GO:0004683;GO:0009069;GO:0016021;GO:0006468	3694.grail3.0015020701	hypothetical protein	0.9262	COG0515	KOG0619;KOG1187	_	None	_
cassava4.1_003553m.g	209.499	509.224	5.0537	12.2817	5e-05	0.00112201	1.2811	up	yes	OK	1896	gi|255537253|ref|XP_002509693.1|	molybdopterin cofactor sulfurase, putative [Ricinus communis]	0.81	_	_	_	GO:0008152;GO:0003824;GO:0030170	29760.GSVIVG00001078001	SubName: Full=Chromosome chr2 scaffold_112, whole genome shotgun sequence;	0.7849	COG0520	KOG2142	_	None	_
cassava4.1_003582m.g	181.461	688.219	3.80453	14.4199	5e-05	0.00112201	1.92227	up	yes	OK	2161	gi|255565893|ref|XP_002523935.1|	hydrolase, hydrolyzing O-glycosyl compounds, putative [Ricinus communis]	0.94	gi|221272026|sp|Q23892.2|GLUA_DICDI	RecName: Full=Lysosomal beta glucosidase; Flags: Precursor [Dictyostelium discoideum]	0.53	GO:0008422;GO:0005975	3694.estExt_fgenesh4_pg.C_LG_IX0154	hypothetical protein	0.9322	COG1472	_	_	K05349	bglX
cassava4.1_003589m.g	65.7724	637.848	1.56371	15.1576	5e-05	0.00112201	3.277	up	yes	OK	1923	gi|225451459|ref|XP_002274073.1|	PREDICTED: acetolactate synthase 1, chloroplastic-like [Vitis vinifera]	0.92	gi|124367|sp|P09342.1|ILVB1_TOBAC	RecName: Full=Acetolactate synthase 1, chloroplastic; AltName: Full=ALS I; AltName: Full=Acetohydroxy-acid synthase I; AltName: Full=Acetolactate synthase I; Flags:	0.9	GO:0000287;GO:0015940;GO:0050660;GO:0009097;GO:0009635;GO:0003984;GO:0009098;GO:0005948;GO:0009099;GO:0030976;GO:0009507	3694.grail3.0005029001	acetolactate synthase I/II/III large subunit (EC:2.2.1.6)	0.9221	COG0028	KOG4166	_	K01652	E2.2.1.6L, ilvB, ilvG, ilvI
cassava4.1_003704m.g	27.8821	219.018	0.562121	4.41568	5e-05	0.00112201	2.97368	up	yes	OK	2240	gi|643720273|gb|KDP30704.1|	hypothetical protein JCGZ_16402 [Jatropha curcas]	0.96	gi|292630923|sp|A5JTQ3.1|XYL2_MEDSV	RecName: Full=Beta-xylosidase/alpha-L-arabinofuranosidase 2; AltName: Full=Xylan 1,4-beta-xylosidase/Alpha-L-arabinofuranosidase 2; Short=MsXyl2; Includes: RecName	0.88	GO:0008422;GO:0031222	3694.gw1.I.26.1	hypothetical protein	0.8727	COG1472	_	_	K15920	XYL4
cassava4.1_003723m.g	113.981	956.145	2.512	21.067	5e-05	0.00112201	3.06808	up	yes	OK	2062	gi|643741222|gb|KDP46726.1|	hypothetical protein JCGZ_06514 [Jatropha curcas]	0.88	gi|74996656|sp|Q54HY8.1|BCS1A_DICDI	RecName: Full=Probable mitochondrial chaperone BCS1-A; AltName: Full=BCS1-like protein 1 [Dictyostelium discoideum]	0.57	GO:0005524;GO:0008152;GO:0017111	3694.eugene3.00071219	hypothetical protein	0.8867	COG0465	KOG0743	_	K08900	BCS1
cassava4.1_003727m.g	126.77	807.334	3.12448	19.8809	5e-05	0.00112201	2.6697	up	yes	OK	1860	gi|643734040|gb|KDP40883.1|	hypothetical protein JCGZ_24882 [Jatropha curcas]	0.65	_	_	_	_	_	_	_	_	_	_	None	_
cassava4.1_003766m.g	716.89	1814.07	17.7144	44.8203	5e-05	0.00112201	1.33923	up	yes	OK	1854	gi|643728977|gb|KDP36914.1|	hypothetical protein JCGZ_08205 [Jatropha curcas]	0.87	_	_	_	_	29760.GSVIVG00014410001	SubName: Full=Chromosome chr18 scaffold_1, whole genome shotgun sequence;	0.799	_	_	NOG267288	None	_
cassava4.1_003862m.g	301.786	790.006	6.15274	16.0992	5e-05	0.00112201	1.38769	up	yes	OK	2218	gi|255543473|ref|XP_002512799.1|	pentatricopeptide repeat-containing protein, putative [Ricinus communis]	0.91	gi|294862494|sp|Q9Y6X0.3|SETBP_HUMAN	RecName: Full=SET-binding protein; Short=SEB [Homo sapiens]	0.6	GO:0015693;GO:0016020;GO:0015095	3694.estExt_fgenesh4_pg.C_LG_XIV0798	hypothetical protein	0.9272	_	KOG2922	_	None	_
cassava4.1_003891m.g	209.865	898.481	5.2738	22.569	5e-05	0.00112201	2.09743	up	yes	OK	1827	gi|567908257|ref|XP_006446442.1|	hypothetical protein CICLE_v10014579mg [Citrus clementina]	0.91	gi|75265810|sp|Q9SGH6.1|DOX1_ARATH	RecName: Full=Alpha-dioxygenase 1; Short=Alpha DOX1; AltName: Full=Fatty acid dioxygenase AlphaDOX1; AltName: Full=Pathogen-induced oxygenase; AltName: Full=Plant a	0.89	GO:0071732;GO:0016702;GO:0020037;GO:0001561;GO:0009627;GO:0042742;GO:0008219;GO:0009737;GO:0071446;GO:0006804;GO:0004601	29760.GSVIVG00020782001	SubName: Full=Chromosome chr14 scaffold_21, whole genome shotgun sequence;	0.907	_	KOG2408	_	K10529	DOX1
cassava4.1_003895m.g	23.6595	72.0056	0.4419	1.34475	0.001	0.0139536	1.60555	up	yes	OK	2408	gi|643724721|gb|KDP33922.1|	hypothetical protein JCGZ_07493 [Jatropha curcas]	0.93	gi|75099392|sp|O65351.1|SUBL_ARATH	RecName: Full=Subtilisin-like protease; AltName: Full=Cucumisin-like serine protease; Flags: Precursor [Arabidopsis thaliana]	0.72	GO:0004252;GO:0006508;GO:0005576	3694.estExt_fgenesh4_pg.C_280029	hypothetical protein	0.9121	COG1404	_	_	None	_
cassava4.1_003916m.g	34.8042	110.92	0.875417	2.78887	5e-05	0.00112201	1.67164	up	yes	OK	1824	gi|2833388|sp|Q43784.1|SSG1_MANES	RecName: Full=Granule-bound starch synthase 1, chloroplastic/amyloplastic; AltName: Full=Granule-bound starch synthase I; Short=GBSS-I; Flags: em	0.88	gi|2833388|sp|Q43784.1|SSG1_MANES	RecName: Full=Granule-bound starch synthase 1, chloroplastic/amyloplastic; AltName: Full=Granule-bound starch synthase I; Short=GBSS-I; Flags: Precursor	0.88	GO:0019252;GO:0033840;GO:0009501;GO:0009011;GO:0005985;GO:0009507	3694.estExt_fgenesh4_pg.C_LG_I3141	SubName: Full=Putative uncharacterized protein;	0.8898	COG0297	_	_	K13679	WAXY
cassava4.1_003956m.g	448.739	2178.19	10.304	49.9766	5e-05	0.00112201	2.27805	up	yes	OK	1986	gi|255588826|ref|XP_002534730.1|	protein binding protein, putative [Ricinus communis]	0.83	gi|75181250|sp|Q9LZD3.1|E70A1_ARATH	RecName: Full=Exocyst complex component EXO70A1; Short=AtExo70a1; AltName: Full=Exocyst subunit Exo70 family protein A1 [Arabidopsis thaliana]	0.61	GO:0000145;GO:0006887	3694.eugene3.00011658	hypothetical protein	0.8157	_	KOG2344	_	K07195	EXOC7, EXO70
cassava4.1_003963m.g	1401.26	6644.09	33.8758	160.577	5e-05	0.00112201	2.24494	up	yes	OK	1892	gi|643741410|gb|KDP46886.1|	hypothetical protein JCGZ_24095 [Jatropha curcas]	0.89	gi|114270|sp|P14133.1|ASO_CUCSA	RecName: Full=L-ascorbate oxidase; Short=ASO; Short=Ascorbase; Flags: Precursor	0.67	GO:0019852;GO:0005507;GO:0005576;GO:0006118;GO:0055114;GO:0008447	3694.fgenesh4_pg.C_LG_V000192	oxidoreductase (EC:1.10.3.3)	0.8486	COG2132	KOG1263	_	None	_
cassava4.1_003995m.g	8.54415	145.82	0.182706	3.11742	5e-05	0.00112201	4.09276	up	yes	OK	2121	gi|255549878|ref|XP_002515990.1|	ankyrin repeat-containing protein, putative [Ricinus communis]	0.65	_	_	_	_	_	_	_	_	_	_	None	_
cassava4.1_004017m.g	200.992	521.784	3.91419	10.1568	5e-05	0.00112201	1.37566	up	yes	OK	2315	gi|255559237|ref|XP_002520639.1|	conserved hypothetical protein [Ricinus communis]	0.87	_	_	_	_	3694.gw1.148.13.1	hypothetical protein	0.939	_	_	NOG263619	None	_
cassava4.1_004032m.g	111.588	1925.44	2.6192	45.2015	5e-05	0.00112201	4.10917	up	yes	OK	1944	gi|566190665|ref|XP_002314866.2|	hypothetical protein POPTR_0010s13620g [Populus trichocarpa]	0.92	gi|75266596|sp|Q9SX20.1|PTR18_ARATH	RecName: Full=Protein NRT1/ PTR FAMILY 3.1; Short=AtNPF3.1 [Arabidopsis thaliana]	0.86	GO:0016020;GO:0006810;GO:0005215	29760.GSVIVG00030327001	SubName: Full=Chromosome chr1 scaffold_5, whole genome shotgun sequence;	0.8951	COG3104	KOG1237	_	None	_
cassava4.1_004055m.g	519.167	3839.13	13.3004	98.2956	5e-05	0.00112201	2.88566	up	yes	OK	1794	gi|590648619|ref|XP_007032206.1|	AMP-dependent synthetase and ligase family protein [Theobroma cacao]	0.91	gi|75313812|sp|Q9SS01.1|AAE20_ARATH	RecName: Full=Benzoate--CoA ligase, peroxisomal; AltName: Full=Acyl-activating enzyme 20; AltName: Full=Protein BENZOYLOXYGLUCOSINOLATE 1 [Arabidopsis thaliana]	0.78	GO:0008152;GO:0016874	29760.GSVIVG00023508001	SubName: Full=Chromosome undetermined scaffold_30, whole genome shotgun sequence;	0.879	COG0318	KOG1176	_	None	_
cassava4.1_004080m.g	382.151	1921.05	8.11201	40.7568	5e-05	0.00112201	2.32891	up	yes	OK	2136	gi|255577869|ref|XP_002529807.1|	serine-threonine protein kinase, plant-type, putative [Ricinus communis]	0.82	gi|75167720|sp|Q9ASS4.1|Y5838_ARATH	RecName: Full=Probably inactive leucine-rich repeat receptor-like protein kinase At5g48380; Flags: Precursor [Arabidopsis thaliana]	0.67	GO:0005524;GO:0004672;GO:0016021;GO:0006468	3694.fgenesh4_pg.C_scaffold_170000025	hypothetical protein	0.7542	_	KOG0619;KOG1187	_	None	_
cassava4.1_004114m.g	4098.26	10074.5	89.4648	219.857	5e-05	0.00112201	1.29717	up	yes	OK	2081	gi|643704020|gb|KDP21084.1|	hypothetical protein JCGZ_21555 [Jatropha curcas]	0.97	gi|12644387|sp|Q05758.2|ILV5_ARATH	RecName: Full=Ketol-acid reductoisomerase, chloroplastic; AltName: Full=Acetohydroxy-acid reductoisomerase; AltName: Full=Alpha-keto-beta-hydroxylacyl reductoisomer	0.89	GO:0015940;GO:0016853;GO:0009097;GO:0004455;GO:0055114;GO:0009099;GO:0009098;GO:0046872;GO:0050662	3694.estExt_fgenesh4_pg.C_LG_IV0521	hypothetical protein	0.9678	COG0059	_	_	K00053	ilvC
cassava4.1_004211m.g	66.9391	201.111	1.38282	4.15431	5e-05	0.00112201	1.587	up	yes	OK	2190	gi|255540211|ref|XP_002511170.1|	conserved hypothetical protein [Ricinus communis]	0.94	_	_	_	_	29760.GSVIVG00017962001	SubName: Full=Chromosome chr17 scaffold_16, whole genome shotgun sequence;	0.9009	_	_	NOG113745	None	_
cassava4.1_004219m.g	909.871	2113.16	19.3949	45.0358	5e-05	0.00112201	1.21539	up	yes	OK	2127	gi|255540817|ref|XP_002511473.1|	lipase, putative [Ricinus lipase, putative [Ricinus communis]	0.83	gi|122219644|sp|Q4F883.1|SG101_ARATH	RecName: Full=Senescence-associated carboxylesterase 101; Flags: Precursor [Arabidopsis thaliana]	0.46	GO:0016042;GO:0046486;GO:0004806	_	_	_	_	_	_	K18875	EDS1
cassava4.1_004227m.g	2027.18	4108.63	44.0284	89.2152	5e-05	0.00112201	1.01886	up	yes	OK	2189	gi|643704020|gb|KDP21084.1|	hypothetical protein JCGZ_21555 [Jatropha curcas]	0.95	gi|12644387|sp|Q05758.2|ILV5_ARATH	RecName: Full=Ketol-acid reductoisomerase, chloroplastic; AltName: Full=Acetohydroxy-acid reductoisomerase; AltName: Full=Alpha-keto-beta-hydroxylacyl reductoisomer	0.87	GO:0015940;GO:0048046;GO:0016853;GO:0009097;GO:0004455;GO:0055114;GO:0009098;GO:0009099;GO:0046686;GO:0005618;GO:0005507;GO:0005739;GO:0009941;GO:0050662;GO:0009570	59689.fgenesh2_kg.5__2304__AT3G58610.1	annotation not avaliable	0.9751	COG0059	_	_	K00053	ilvC
cassava4.1_004232m.g	249.068	696.605	4.60017	12.8595	5e-05	0.00112201	1.48308	up	yes	OK	2434	gi|568844340|ref|XP_006476047.1|	PREDICTED: ankyrin repeat-containing protein At3g12360-like [Citrus sinensis]	0.54	_	_	_	_	_	_	_	_	_	_	None	_
cassava4.1_004323m.g	17.4075	74.1115	0.457614	1.94695	0.0001	0.00206605	2.08901	up	yes	OK	1752	gi|255571326|ref|XP_002526612.1|	Root phototropism protein, putative [Ricinus communis]	0.91	gi|166228367|sp|Q9S9Q9.2|Y1044_ARATH	RecName: Full=BTB/POZ domain-containing protein At1g30440 [Arabidopsis thaliana]	0.84	GO:0005886	29760.GSVIVG00028396001	SubName: Full=Chromosome chr10 scaffold_43, whole genome shotgun sequence;	0.9115	_	_	NOG133259;NOG290590	None	_
cassava4.1_004339m.g	17.7018	73.2034	0.42551	1.7603	0.0006	0.009295	2.04856	up	yes	OK	1901	gi|643733784|gb|KDP40627.1|	hypothetical protein JCGZ_24626 [Jatropha curcas]	0.89	gi|6174912|sp|O04886.1|PME1_CITSI	RecName: Full=Pectinesterase 1; Short=PE 1; AltName: Full=Pectin methylesterase; Flags: Precursor [Citrus sinensis]	0.84	GO:0005982;GO:0045330;GO:0005985;GO:0030599;GO:0005618;GO:0045490;GO:0004857;GO:0043086;GO:0042545	3694.eugene3.00030462	hypothetical protein	0.9293	COG4677	_	_	K01051	E3.1.1.11
cassava4.1_004373m.g	25.3311	76.014	0.671154	2.01245	0.001	0.0139536	1.58424	up	yes	OK	1740	gi|643724231|gb|KDP33432.1|	hypothetical protein JCGZ_07003 [Jatropha curcas]	0.9	gi|110825715|sp|Q38JU2.2|CRYD_SOLLC	RecName: Full=Cryptochrome DASH, chloroplastic/mitochondrial; AltName: Full=Cryptochrome-3; Flags: Precursor [Solanum lycopersicum]	0.82	GO:0003904;GO:0006281	39947.LOC_Os06g45100.1	FAD binding domain of DNA photolyase domain containing protein, expressed; May have a photor [...]	0.8513	COG0415	KOG0133	_	K01669	phrB
cassava4.1_004400m.g	26.3114	117.033	0.620596	2.75924	5e-05	0.00112201	2.15254	up	yes	OK	1937	gi|255562186|ref|XP_002522101.1|	pyruvate kinase, putative [Ricinus communis]	0.88	gi|2497539|sp|Q43117.1|KPYA_RICCO	RecName: Full=Pyruvate kinase isozyme A, chloroplastic; Flags: Precursor [Ricinus communis]	0.78	GO:0000287;GO:0016310;GO:0004743;GO:0006094;GO:0006096;GO:0030955;GO:0015976;GO:0006144	29760.GSVIVG00038611001	RecName: Full=Pyruvate kinase; EC=2.7.1.40;	0.8822	COG0469	KOG2323	_	K00873	PK, pyk
cassava4.1_004435m.g	56.4749	845.858	1.37791	20.6402	5e-05	0.00112201	3.9049	up	yes	OK	1876	gi|255571891|ref|XP_002526888.1|	anthranilate synthase component I, putative [Ricinus communis]	0.92	gi|418133|sp|P32068.1|TRPE_ARATH	RecName: Full=Anthranilate synthase alpha subunit 1, chloroplastic; AltName: Full=Anthranilate synthase component 1-1; AltName: Full=Anthranilate synthase component I	0.85	GO:0009094;GO:0006571;GO:0005950;GO:0000162;GO:0004049	3694.gw1.X.1797.1	anthranilate synthase, alpha subunit 1 (EC:4.1.3.27)	0.8929	COG0147	KOG1223	_	K01657	trpE
cassava4.1_004491m.g	55.6447	338.976	1.31688	8.01621	5e-05	0.00112201	2.6058	up	yes	OK	1931	gi|643711821|gb|KDP25249.1|	hypothetical protein JCGZ_20405 [Jatropha curcas]	0.88	gi|75266347|sp|Q9SU50.1|TRE1_ARATH	RecName: Full=Trehalase; AltName: Full=Alpha,alpha-trehalase; AltName: Full=Alpha,alpha-trehalose glucohydrolase; AltName: Full=Trehalase 1; Short=AtTRE1 [Arabidops	0.76	GO:0005982;GO:0004555;GO:0005985;GO:0005991	3694.estExt_fgenesh4_pg.C_LG_III1199	alpha,alpha-trehalase (EC:3.2.1.28)	0.8574	COG1626	KOG0602	_	K01194	E3.2.1.28, treA, treF
cassava4.1_004576m.g	19.3822	61.7318	0.524095	1.66856	0.0026	0.0299427	1.6707	up	yes	OK	1707	gi|566159858|ref|XP_002303073.2|	basic helix-loop-helix family protein [Populus trichocarpa]	0.79	gi|75313804|sp|Q9SRT2.1|BH062_ARATH	RecName: Full=Transcription factor bHLH62; AltName: Full=Basic helix-loop-helix protein 62; Short=AtbHLH62; Short=bHLH 62; AltName: Full=Transcription factor EN 85	0.64	_	3694.eugene3.00002538	hypothetical protein	0.793	_	_	NOG261035	None	_
cassava4.1_004580m.g	3298.64	10109.7	68.427	209.665	5e-05	0.00112201	1.61545	up	yes	OK	2207	gi|643734087|gb|KDP40930.1|	hypothetical protein JCGZ_24929 [Jatropha curcas]	0.93	gi|27735197|sp|P47924.2|RIBA1_ARATH	RecName: Full=Bifunctional riboflavin biosynthesis protein RIBA 1, chloroplastic; Short=AtRIBA1; Includes: RecName: Full=3,4-dihydroxy-2-butanone 4-phosphate synth	0.87	GO:0016020;GO:0008686;GO:0003935;GO:0009231;GO:0009570	29760.GSVIVG00031262001	SubName: Full=Chromosome undetermined scaffold_55, whole genome shotgun sequence;	0.9333	COG0807;COG0108	KOG1284	_	K14652	ribBA
cassava4.1_004658m.g	79.7907	194.195	1.81712	4.42331	0.0003	0.00518519	1.28347	up	yes	OK	2000	gi|255557999|ref|XP_002520028.1|	AMP dependent CoA ligase, putative [Ricinus communis]	0.94	gi|18266852|sp|P31687.2|4CL2_SOYBN	RecName: Full=4-coumarate--CoA ligase 2; Short=4CL 2; AltName: Full=4-coumaroyl-CoA synthase 2; AltName: Full=Clone 4CL16	0.89	GO:0047077;GO:0055114;GO:0016874	3694.grail3.0099003002	SubName: Full=Putative uncharacterized protein;	0.9168	COG0318	KOG1176	_	K01904	4CL
cassava4.1_004689m.g	31.1421	236.929	0.803389	6.11691	5e-05	0.00112201	2.92863	up	yes	OK	1781	gi|643728542|gb|KDP36567.1|	hypothetical protein JCGZ_08334 [Jatropha curcas]	0.83	gi|75339093|sp|Q9ZVM9.1|Y1461_ARATH	RecName: Full=Probable serine/threonine-protein kinase At1g54610 [Arabidopsis thaliana]	0.76	GO:0004674;GO:0005524;GO:0009069;GO:0006468	29760.GSVIVG00031721001	SubName: Full=Chromosome chr18 scaffold_59, whole genome shotgun sequence;	0.9036	COG0515	KOG0600	_	K08819	CDK12_13
cassava4.1_004710m.g	84.4101	210.183	2.31328	5.75719	0.0002	0.00370885	1.31542	up	yes	OK	1686	gi|255538518|ref|XP_002510324.1|	Protein ariadne-1, putative [Ricinus communis]	0.81	gi|75337348|sp|Q9SKC4.1|ARI10_ARATH	RecName: Full=Probable E3 ubiquitin-protein ligase ARI10; AltName: Full=ARIADNE-like protein ARI10; AltName: Full=Protein ariadne homolog 10 [Arabidopsis thaliana]	0.66	GO:0008270;GO:0003676	3694.gw1.II.4118.1	hypothetical protein	0.7841	_	KOG1815	_	K11968	ARIH1
cassava4.1_004723m.g	123.938	332	3.21634	8.61156	5e-05	0.00112201	1.42085	up	yes	OK	1773	gi|516561183|gb|AGO89326.1|	Ca4CL9 [Salix arbutifolia]	0.86	gi|158564048|sp|Q84P24.2|4CLL6_ARATH	RecName: Full=4-coumarate--CoA ligase-like 6; AltName: Full=4-coumarate--CoA ligase isoform 7; Short=At4CL7 [Arabidopsis thaliana]	0.8	GO:0008152;GO:0003824	29760.GSVIVG00003591001	SubName: Full=Chromosome undetermined scaffold_146, whole genome shotgun sequence;	0.7963	COG0318	KOG1176	_	K01904	4CL
cassava4.1_004741m.g	176.467	398.849	4.85533	10.976	0.0001	0.00206605	1.17671	up	yes	OK	1680	gi|255567411|ref|XP_002524685.1|	NADH dehydrogenase, putative [Ricinus communis]	0.97	gi|75332084|sp|Q94BV7.1|NDB2_ARATH	RecName: Full=External alternative NAD(P)H-ubiquinone oxidoreductase B2, mitochondrial; AltName: Full=External alternative NADH dehydrogenase NDB2; AltName: Full=NA	0.88	GO:0006120;GO:0005509;GO:0006744;GO:0050660;GO:0015992;GO:0006814;GO:0008137	3694.estExt_fgenesh4_pg.C_LG_IV0222	hypothetical protein	0.9532	COG1252	KOG2495	_	K17871	ndh1
cassava4.1_004812m.g	2175.15	6200.97	51.9863	148.097	5e-05	0.00112201	1.51034	up	yes	OK	1988	gi|643708499|gb|KDP23415.1|	hypothetical protein JCGZ_23248 [Jatropha curcas]	0.75	_	_	_	_	_	_	_	_	_	_	None	_
cassava4.1_004926m.g	576.943	1303.46	15.7995	35.6645	5e-05	0.00112201	1.17461	up	yes	OK	1688	gi|255539553|ref|XP_002510841.1|	multidrug resistance pump, putative [Ricinus communis]	0.93	_	_	_	GO:0016021;GO:0015238;GO:0015297;GO:0006855	3694.gw1.XII.1638.1	hypothetical protein	0.9462	COG0534	KOG1347	_	K03327	TC.MATE, SLC47A, norM, mdtK, dinF
cassava4.1_004929m.g	541.397	1185.97	14.5723	31.9331	5e-05	0.00112201	1.13182	up	yes	OK	1713	gi|255540943|ref|XP_002511536.1|	WRKY transcription factor, putative [Ricinus communis]	0.7	gi|20978774|sp|Q8VWV6.1|WRK61_ARATH	RecName: Full=Probable WRKY transcription factor 61; AltName: Full=WRKY DNA-binding protein 61 [Arabidopsis thaliana]	0.69	_	_	_	_	_	_	_	None	_
cassava4.1_004993m.g	96.6095	217.132	2.73321	6.14217	0.00065	0.00984819	1.16815	up	yes	OK	1638	gi|643703841|gb|KDP20905.1|	hypothetical protein JCGZ_21376 [Jatropha curcas]	0.94	gi|75328901|sp|Q8GWA1.1|NDA1_ARATH	RecName: Full=Internal alternative NAD(P)H-ubiquinone oxidoreductase A1, mitochondrial; AltName: Full=Internal alternative NADH dehydrogenase NDA1; AltName: Full=In	0.85	GO:0006120;GO:0006744;GO:0050660;GO:0015992;GO:0006814;GO:0008137	3694.gw1.XI.2060.1	hypothetical protein	0.9322	COG1252	KOG2495	_	K17871	ndh1
cassava4.1_005059m.g	109.403	4247.02	2.76573	107.323	5e-05	0.00112201	5.27816	up	yes	OK	1817	gi|75312214|sp|Q9M7B8.1|C79D1_MANES	RecName: Full=Valine N-monooxygenase 1; AltName: Full=Cytochrome P450 79D1 AF140613_1 N-hydroxylating cytochrome P450 [Manihot esculenta]	1	gi|75312214|sp|Q9M7B8.1|C79D1_MANES	RecName: Full=Valine N-monooxygenase 1; AltName: Full=Cytochrome P450 79D1	1	GO:0005783;GO:0020037;GO:0031090;GO:0005506;GO:0055114;GO:0019756;GO:0016705;GO:0016021;GO:0004497	3694.gw1.XIII.267.1	cytochrome P450	0.8229	COG2124	KOG0156	_	None	_
cassava4.1_005068m.g	342.533	1603.58	8.93694	41.7995	5e-05	0.00112201	2.22563	up	yes	OK	1765	gi|255546139|ref|XP_002514129.1|	calmodulin binding protein, putative [Ricinus communis]	0.82	_	_	_	_	3694.estExt_fgenesh4_pg.C_LG_VI0942	hypothetical protein	0.812	_	_	NOG70632;NOG252814	None	_
cassava4.1_005079m.g	1074.71	20688.1	26.4532	508.893	5e-05	0.00112201	4.26585	up	yes	OK	1862	gi|75312213|sp|Q9M7B7.1|C79D2_MANES	RecName: Full=Valine N-monooxygenase 2; AltName: Full=Cytochrome P450 79D2 AF140614_1 N-hydroxylating cytochrome P450 [Manihot esculenta]	1	gi|75312213|sp|Q9M7B7.1|C79D2_MANES	RecName: Full=Valine N-monooxygenase 2; AltName: Full=Cytochrome P450 79D2	1	GO:0005783;GO:0020037;GO:0031090;GO:0005506;GO:0055114;GO:0019756;GO:0016705;GO:0016021;GO:0004497	4558.Sb01g001200.1	RecName: Full=Tyrosine N-monooxygenase; EC=1.14.13.41; AltName: Full=Cytochrome P450Tyr; Alt [...]	0.7719	COG2124	KOG0156	_	K13027	CYP79A1
cassava4.1_005089m.g	3.62856	26.4398	0.0986777	0.717437	0.0045	0.0455178	2.86206	up	yes	OK	1700	gi|255554849|ref|XP_002518462.1|	multicopper oxidase, putative [Ricinus communis]	0.95	gi|114268|sp|Q00624.1|ASOL_BRANA	RecName: Full=L-ascorbate oxidase homolog; Flags: Precursor	0.68	GO:0019852;GO:0005507;GO:0006118;GO:0055114;GO:0008447	3694.eugene3.02520012	SubName: Full=Putative uncharacterized protein;	0.9346	COG2132	KOG1263	_	None	_
cassava4.1_005158m.g	180.739	551.575	5.1854	15.8261	5e-05	0.00112201	1.60978	up	yes	OK	1617	gi|643706415|gb|KDP22547.1|	hypothetical protein JCGZ_26378 [Jatropha curcas]	0.88	gi|47605929|sp|Q9LSE2.1|ICE1_ARATH	RecName: Full=Transcription factor ICE1; AltName: Full=Basic helix-loop-helix protein 116; Short=AtbHLH116; Short=bHLH 116; AltName: Full=Inducer of CBF expression	0.86	GO:0046983	29760.GSVIVG00018030001	SubName: Full=Chromosome chr17 scaffold_16, whole genome shotgun sequence;	0.7681	_	_	NOG244226	None	_
cassava4.1_005173m.g	7.8565	75.4146	0.180752	1.73609	5e-05	0.00112201	3.26376	up	yes	OK	1980	gi|595819106|ref|XP_007204452.1|	hypothetical protein PRUPE_ppa026419mg [Prunus persica]	0.67	_	_	_	_	_	_	_	_	_	_	None	_
cassava4.1_005175m.g	392.497	897.327	10.1208	23.1328	5e-05	0.00112201	1.19262	up	yes	OK	1783	gi|255538496|ref|XP_002510313.1|	cytochrome P450, putative [Ricinus communis]	0.8	gi|5915844|sp|O49858.1|C82A3_SOYBN	RecName: Full=Cytochrome P450 82A3; AltName: Full=Cytochrome P450 CP6 [Glycine max]	0.67	GO:0020037;GO:0005506;GO:0055114;GO:0033772	3694.gw1.40.513.1	cytochrome P450	0.8188	COG2124	KOG0156	_	None	_
cassava4.1_005206m.g	4939.14	10290.2	123.102	256.331	5e-05	0.00112201	1.05815	up	yes	OK	1840	gi|496474724|gb|AGL44402.1|	calcineurin-like phosphoesterase [Manihot esculenta]	1	gi|75265794|sp|Q9SFU3.1|PPA15_ARATH	RecName: Full=Purple acid phosphatase 15; AltName: Full=Phytase; Flags: Precursor [Arabidopsis thaliana]	0.84	GO:0019497;GO:0046872;GO:0006771;GO:0003993;GO:0016311	3694.fgenesh4_pg.C_LG_XVII000182	hypothetical protein	0.9176	COG1409	KOG1378	_	None	_
cassava4.1_005220m.g	108.375	610.361	2.92708	16.4674	5e-05	0.00112201	2.49208	up	yes	OK	1709	gi|643733379|gb|KDP40326.1|	hypothetical protein JCGZ_02324 [Jatropha curcas]	0.96	gi|75307847|sp|Q96303.1|PHT14_ARATH	RecName: Full=Inorganic phosphate transporter 1-4; Short=AtPht1;4; AltName: Full=H(+)/Pi cotransporter [Arabidopsis thaliana]	0.89	GO:0055085;GO:0006817;GO:0005315;GO:0016021	3694.grail3.0144000201	high affinity inorganic phosphate transporter	0.9375	COG0477	KOG0252	_	K08176	PHO84
cassava4.1_005221m.g	173.124	382.935	4.3214	9.55439	5e-05	0.00112201	1.14466	up	yes	OK	1838	gi|302353424|gb|ADL27918.1|	phosphate transporter 1 [Hevea brasiliensis]	0.99	gi|75307847|sp|Q96303.1|PHT14_ARATH	RecName: Full=Inorganic phosphate transporter 1-4; Short=AtPht1;4; AltName: Full=H(+)/Pi cotransporter [Arabidopsis thaliana]	0.94	GO:0005634;GO:0009506;GO:1901683;GO:0009737;GO:0005773;GO:1901684;GO:0006817;GO:0005315;GO:0005794;GO:0016021;GO:0005886	3694.eugene3.00051302	high affinity inorganic phosphate transporter	0.9746	COG0477	KOG0252	_	K08176	PHO84
cassava4.1_005373m.g	94.09	227.675	2.48941	6.01795	0.00015	0.00290258	1.27347	up	yes	OK	1746	gi|643738647|gb|KDP44560.1|	hypothetical protein JCGZ_22142 [Jatropha curcas]	0.92	gi|2506091|sp|P32839.2|BCS1_YEAST	RecName: Full=Mitochondrial chaperone BCS1 [Saccharomyces cerevisiae S288c]	0.62	GO:0005524;GO:0008152;GO:0017111	3694.eugene3.00071138	hypothetical protein	0.7815	COG0465	_	_	K08900	BCS1
cassava4.1_005378m.g	72.5615	212.679	1.56443	4.5909	5e-05	0.00112201	1.55314	up	yes	OK	2104	gi|643733316|gb|KDP40263.1|	hypothetical protein JCGZ_02261 [Jatropha curcas]	0.97	gi|75262422|sp|Q9FG87.1|KCS19_ARATH	RecName: Full=3-ketoacyl-CoA synthase 19; Short=KCS-19; AltName: Full=Very long-chain fatty acid condensing enzyme 19; Short=VLCFA condensing enzyme 19 [Arabidopsi	0.87	GO:0016020;GO:0016747;GO:0006633	3694.eugene3.00081500	beta-ketoacyl-coa synthase family protein	0.9547	COG3424	_	_	K15397	KCS
cassava4.1_005404m.g	307.568	1344.47	9.01104	39.3602	5e-05	0.00112201	2.12697	up	yes	OK	1587	gi|255539312|ref|XP_002510721.1|	inorganic phosphate transporter, putative [Ricinus communis]	0.91	gi|85687566|sp|Q9SYQ1.2|PHT18_ARATH	RecName: Full=Probable inorganic phosphate transporter 1-8; Short=AtPht1;8; AltName: Full=H(+)/Pi cotransporter [Arabidopsis thaliana]	0.75	GO:1901684;GO:0016021;GO:0035435;GO:0005886;GO:0015415	3694.eugene3.00020047	high affinity inorganic phosphate transporter	0.833	COG0477	KOG0252	_	K08176	PHO84
cassava4.1_005452m.g	1573.88	3549.58	46.2877	104.251	5e-05	0.00112201	1.17136	up	yes	OK	1581	gi|643715934|gb|KDP27749.1|	hypothetical protein JCGZ_19778 [Jatropha curcas]	0.92	gi|597500954|sp|H2DH22.1|C7A10_PANGI	RecName: Full=Cytochrome P450 CYP73A100 [Panax ginseng]	0.89	GO:0006558;GO:0020037;GO:0005506;GO:0055114;GO:0009811;GO:0009809;GO:0016710;GO:0009805	29760.GSVIVG00007155001	SubName: Full=Chromosome undetermined scaffold_184, whole genome shotgun sequence;	0.9344	COG2124	KOG0156	_	K00487	CYP73A
cassava4.1_005497m.g	66.1666	877.502	1.67201	22.1942	5e-05	0.00112201	3.73053	up	yes	OK	1815	gi|643713682|gb|KDP26347.1|	hypothetical protein JCGZ_17505 [Jatropha curcas]	0.81	gi|75278027|sp|O49394.2|C82C2_ARATH	RecName: Full=Cytochrome P450 82C2 [Arabidopsis thaliana]	0.67	_	_	_	_	_	_	_	K17961	CYP82G1
cassava4.1_005509m.g	650.292	1667.33	17.4757	44.7792	5e-05	0.00112201	1.35748	up	yes	OK	1717	gi|643731765|gb|KDP38957.1|	hypothetical protein JCGZ_00714 [Jatropha curcas]	0.92	gi|75168938|sp|Q9C5E5.1|DGK5_ARATH	RecName: Full=Diacylglycerol kinase 5; Short=AtDGK5; Short=DAG kinase 5; AltName: Full=Diglyceride kinase 5; Short=DGK 5 [Arabidopsis thaliana]	0.85	GO:0009395;GO:0006769;GO:0003951;GO:0016310;GO:0007205;GO:0005524;GO:0046486;GO:0046497;GO:0004143	29760.GSVIVG00029203001	SubName: Full=Chromosome chr12 scaffold_47, whole genome shotgun sequence;	0.8521	_	KOG1169	_	K00901	E2.7.1.107, DGK, dgkA
cassava4.1_005540m.g	99.8197	605.723	2.95888	17.9687	5e-05	0.00112201	2.60236	up	yes	OK	1569	gi|255572383|ref|XP_002527130.1|	laccase, putative [Ricinus laccase, putative [Ricinus communis]	0.89	gi|75325499|sp|Q6Z8L2.1|LAC9_ORYSJ	RecName: Full=Putative laccase-9; AltName: Full=Benzenediol:oxygen oxidoreductase 9; AltName: Full=Diphenol oxidase 9; AltName: Full=Urishiol oxidase 9; Flags: Prec	0.66	GO:0046274;GO:0048046;GO:0052716;GO:0005507;GO:0055114	3694.estExt_Genewise1_v1.C_LG_XIX2228	multicopper oxidase	0.7791	COG2132	KOG1263	_	None	_
cassava4.1_005548m.g	2386.46	6040.16	54.6364	138.112	5e-05	0.00112201	1.3379	up	yes	OK	1992	gi|643706291|gb|KDP22423.1|	hypothetical protein JCGZ_26254 [Jatropha curcas]	0.94	gi|75268167|sp|Q9C5L3.1|GLPT1_ARATH	RecName: Full=Putative glycerol-3-phosphate transporter 1; Short=G-3-P transporter 1; AltName: Full=Glycerol-3-phosphate permease 1; Short=AtG3Pp1; Short=G-3-P per	0.87	GO:0055085;GO:0016021;GO:0005215;GO:0055062	3694.eugene3.00290368	hypothetical protein	0.916	COG2271	KOG2533	_	K13783	SLC37A1_2
cassava4.1_005569m.g	73.7393	1242.84	1.9772	33.3368	5e-05	0.00112201	4.07558	up	yes	OK	1719	gi|643713682|gb|KDP26347.1|	hypothetical protein JCGZ_17505 [Jatropha curcas]	0.82	gi|75314129|sp|Q9SZ46.1|C82C4_ARATH	RecName: Full=Cytochrome P450 82C4 [Arabidopsis thaliana]	0.66	GO:0016705;GO:0046872;GO:0004497	3694.gw1.I.2906.1	cytochrome P450	0.7618	COG2124	KOG0156	_	None	_
cassava4.1_005571m.g	54.22	162.116	1.6148	4.82583	5e-05	0.00112201	1.57942	up	yes	OK	1563	gi|495026098|gb|AGL39723.1|	NAC transcription factor 067 [Jatropha curcas]	0.74	gi|238065075|sp|Q9FWX2.2|NAC7_ARATH	RecName: Full=NAC domain-containing protein 7; Short=ANAC007; AltName: Full=Protein EMBRYO DEFECTIVE 2749; AltName: Full=Protein VASCULAR RELATED NAC-DOMAIN 4 [Ara	0.48	_	_	_	_	_	_	_	None	_
cassava4.1_005615m.g	1503.26	3105.61	40.0446	82.7167	5e-05	0.00112201	1.04657	up	yes	OK	1730	gi|359484438|ref|XP_003633108.1|	PREDICTED: LOW QUALITY PROTEIN: secologanin synthase-like [Vitis vinifera]	0.84	gi|597500957|sp|H2DH21.1|C7A29_PANGI	RecName: Full=Cytochrome P450 CYP72A219; AltName: Full=Cytochrome P450 CYP72A129 [Panax ginseng]	0.7	GO:0050616;GO:0016705;GO:0020037;GO:0042432;GO:0005506;GO:0004497;GO:0055114	29760.GSVIVG00005881001	SubName: Full=Chromosome undetermined scaffold_160, whole genome shotgun sequence;	0.7637	COG2124	_	_	None	_
cassava4.1_005626m.g	83.0028	326.679	2.19946	8.66303	5e-05	0.00112201	1.97772	up	yes	OK	1738	gi|255586384|ref|XP_002533839.1|	conserved hypothetical protein [Ricinus communis]	0.88	_	_	_	_	3694.fgenesh4_pg.C_scaffold_64000167	hypothetical protein	0.8294	_	_	NOG292426	None	_
cassava4.1_005734m.g	13.7842	121.862	0.345468	3.05475	5e-05	0.00112201	3.14443	up	yes	OK	1830	gi|643736397|gb|KDP42716.1|	hypothetical protein JCGZ_23656 [Jatropha curcas]	0.81	_	_	_	_	3702.AT3G52870.1-P	calmodulin-binding family protein; calmodulin-binding family protein; FUNCTIONS IN: calmodul [...]	0.7995	_	_	NOG285709	None	_
cassava4.1_005766m.g	88.5303	194.896	2.42004	5.33112	0.0005	0.00800112	1.13941	up	yes	OK	1689	gi|643711635|gb|KDP25142.1|	hypothetical protein JCGZ_22677 [Jatropha curcas]	0.89	gi|75296357|sp|Q7XKV4.2|BGL12_ORYSJ	RecName: Full=Beta-glucosidase 12; Short=Os4bglu12; Flags: Precursor [Oryza sativa Japonica Group]	0.83	GO:0004553;GO:0005975	29760.GSVIVG00024688001	SubName: Full=Chromosome chr6 scaffold_3, whole genome shotgun sequence;	0.8718	COG2723	KOG0626	_	K01188	E3.2.1.21
cassava4.1_005815m.g	10.8397	43.393	0.27589	1.10579	0.0008	0.011634	2.00291	up	yes	OK	1804	gi|643740952|gb|KDP46522.1|	hypothetical protein JCGZ_08494 [Jatropha curcas]	0.95	gi|13878905|sp|P48422.2|C86A1_ARATH	RecName: Full=Cytochrome P450 86A1; AltName: Full=CYPLXXXVI; AltName: Full=P450-dependent fatty acid omega-hydroxylase; AltName: Full=Protein HYDROXYLASE OF ROOT S	0.88	GO:0020037;GO:0070330;GO:0006631;GO:0005506;GO:0055114;GO:0018685;GO:0010345;GO:0005773	3694.fgenesh4_pm.C_LG_I000645	hypothetical protein	0.957	COG2124	KOG0157	_	K15401	CYP86A1
cassava4.1_005817m.g	9934.79	28289.9	247.295	703.691	5e-05	0.00112201	1.50871	up	yes	OK	1843	gi|75293566|sp|Q6XQ14.1|C71E7_MANES	RecName: Full=2-methylbutanal oxime monooxygenase; AltName: Full=Cytochrome P450 71E7 cytochrome P450 protein CYP71E [Manihot esculenta]	1	gi|75293566|sp|Q6XQ14.1|C71E7_MANES	RecName: Full=2-methylbutanal oxime monooxygenase; AltName: Full=Cytochrome P450 71E7	1	GO:0016709;GO:0005783;GO:0020037;GO:0031090;GO:0005506;GO:0016021;GO:0055114	29760.GSVIVG00024118001	SubName: Full=Chromosome chr6 scaffold_3, whole genome shotgun sequence;	0.7582	COG2124	_	_	K13029	CYP71E1
cassava4.1_005818m.g	9.19825	42.9235	0.243331	1.13701	0.0022	0.0264185	2.22425	up	yes	OK	1741	gi|255569281|ref|XP_002525608.1|	cytochrome P450, putative [Ricinus communis]	0.97	gi|13878905|sp|P48422.2|C86A1_ARATH	RecName: Full=Cytochrome P450 86A1; AltName: Full=CYPLXXXVI; AltName: Full=P450-dependent fatty acid omega-hydroxylase; AltName: Full=Protein HYDROXYLASE OF ROOT S	0.88	GO:0020037;GO:0070330;GO:0006631;GO:0005506;GO:0055114;GO:0018685;GO:0010345;GO:0005773	3694.fgenesh4_pm.C_LG_I000645	hypothetical protein	0.9642	COG2124	KOG0157	_	K15401	CYP86A1
cassava4.1_005848m.g	54.4967	114.775	1.53181	3.22668	0.00385	0.0404165	1.07481	up	yes	OK	1647	gi|255577632|ref|XP_002529693.1|	UDP-glucosyltransferase, putative [Ricinus communis]	0.87	gi|75129976|sp|Q6WFW1.1|GLT3_CROSA	RecName: Full=Crocetin glucosyltransferase 3 [Crocus sativus]	0.59	GO:0047213;GO:0009813	29760.GSVIVG00033568001	SubName: Full=Chromosome chr5 scaffold_67, whole genome shotgun sequence;	0.8	_	KOG1192	_	None	_
cassava4.1_005868m.g	219.567	626.395	5.25073	14.9593	5e-05	0.00112201	1.51045	up	yes	OK	1913	gi|643708570|gb|KDP23486.1|	hypothetical protein JCGZ_23319 [Jatropha curcas]	0.97	gi|729620|sp|Q03684.1|BIP4_TOBAC	RecName: Full=Luminal-binding protein 4; Short=BiP 4; AltName: Full=78 kDa glucose-regulated protein homolog 4; Short=GRP-78-4; Flags: Precursor [Nicotiana tabacum]	0.92	GO:0005524;GO:0006950;GO:0009860	3694.eugene3.00130164	hypothetical protein	0.9653	COG0443	KOG0100	_	K09490	HSPA5, BIP
cassava4.1_005875m.g	810.093	2928.01	24.6993	89.221	5e-05	0.00112201	1.85291	up	yes	OK	1530	gi|255552796|ref|XP_002517441.1|	ATP binding protein, putative [Ricinus communis]	0.86	gi|82000374|sp|Q5UR45.1|YL572_MIMIV	RecName: Full=Putative AAA family ATPase L572 [Acanthamoeba polyphaga mimivirus]	0.6	GO:0005524;GO:0008152;GO:0017111	3694.fgenesh4_pg.C_scaffold_911000001	hypothetical protein	0.8502	COG0465	KOG0743	_	None	_
cassava4.1_005890m.g	92.7219	284.477	2.51516	7.70727	5e-05	0.00112201	1.61557	up	yes	OK	1703	gi|643734394|gb|KDP41124.1|	hypothetical protein JCGZ_03615 [Jatropha curcas]	0.95	gi|75311614|sp|Q9LV33.1|BGL44_ARATH	RecName: Full=Beta-glucosidase 44; Short=AtBGLU44; Flags: Precursor [Arabidopsis thaliana]	0.88	GO:0004553;GO:0005975	3694.eugene3.00150368	hypothetical protein	0.9252	COG2723	KOG0626	_	K05350	bglB
cassava4.1_005904m.g	158.478	613.716	4.32559	16.7446	5e-05	0.00112201	1.95273	up	yes	OK	1693	gi|643739447|gb|KDP45201.1|	hypothetical protein JCGZ_15066 [Jatropha curcas]	0.88	gi|193806609|sp|P0C7P7.1|U74E1_ARATH	RecName: Full=UDP-glycosyltransferase 74E1 [Arabidopsis thaliana]	0.67	GO:0047215;GO:0008152	29760.GSVIVG00004164001	SubName: Full=Chromosome undetermined scaffold_617, whole genome shotgun sequence;	0.7801	COG1819	KOG1192	_	K13691	SGT1
cassava4.1_005921m.g	5055.92	13442.1	150.128	399.031	5e-05	0.00112201	1.41031	up	yes	OK	1567	gi|643733847|gb|KDP40690.1|	hypothetical protein JCGZ_24689 [Jatropha curcas]	0.95	gi|311033356|sp|P24465.2|C71A1_PERAE	RecName: Full=Cytochrome P450 71A1; AltName: Full=ARP-2; AltName: Full=CYPLXXIA1	0.64	GO:0020037;GO:0005506;GO:0055114;GO:0033772	3694.eugene3.00030242	cytochrome P450	0.9054	COG2124	KOG0156	_	None	_
cassava4.1_005936m.g	138.501	333.861	4.23894	10.2212	0.00015	0.00290258	1.26979	up	yes	OK	1524	gi|643706321|gb|KDP22453.1|	hypothetical protein JCGZ_26284 [Jatropha curcas]	0.91	gi|1708191|sp|Q07423.1|HEX6_RICCO	RecName: Full=Hexose carrier protein HEX6	0.88	GO:0032440;GO:0008643;GO:0055085;GO:0016021;GO:0015293;GO:0055114;GO:0022891	29760.GSVIVG00030854001	SubName: Full=Chromosome undetermined scaffold_52, whole genome shotgun sequence;	0.9021	COG0477	KOG0254	_	None	_
cassava4.1_005972m.g	1498.12	3304.55	39.0242	86.0896	5e-05	0.00112201	1.14147	up	yes	OK	1766	gi|643702016|gb|KDP20456.1|	hypothetical protein JCGZ_05301 [Jatropha curcas]	0.93	gi|75278304|sp|O64698.1|C7102_ARATH	RecName: Full=Cytochrome P450 710A2; AltName: Full=C-22 sterol desaturase [Arabidopsis thaliana]	0.78	GO:0020037;GO:0005506;GO:0004497;GO:0000249;GO:0055114	3694.fgenesh4_pm.C_LG_IV000367	hypothetical protein	0.8845	COG2124	KOG0157	_	K09832	CYP710A
cassava4.1_006053m.g	14.4118	53.2791	0.402024	1.48796	0.0024	0.0281401	1.88798	up	yes	OK	1657	gi|643726086|gb|KDP34894.1|	hypothetical protein JCGZ_09182 [Jatropha curcas]	0.87	gi|3023260|sp|O04893.1|AGLU_SPIOL	RecName: Full=Alpha-glucosidase; AltName: Full=Maltase; Flags: Precursor	0.76	GO:0030246;GO:0032450;GO:0005975	3694.eugene3.00111309	hypothetical protein	0.8087	COG1501	KOG1065	_	K01187	malZ
cassava4.1_006099m.g	3496.23	8920.96	108.717	277.207	5e-05	0.00112201	1.35039	up	yes	OK	1503	gi|255559967|ref|XP_002521002.1|	cytochrome P450, putative [Ricinus communis]	0.89	gi|17366433|sp|P98188.1|C94A2_VICSA	RecName: Full=Cytochrome P450 94A2; AltName: Full=P450-dependent fatty acid omega-hydroxylase	0.78	GO:0020037;GO:0070330;GO:0005506;GO:0055114	29760.GSVIVG00023878001	SubName: Full=Chromosome chr7 scaffold_31, whole genome shotgun sequence;	0.8571	COG2124	KOG0157	_	K13407	CYP94A1
cassava4.1_006123m.g	109.676	251.936	2.78697	6.4	0.0002	0.00370885	1.19937	up	yes	OK	1807	gi|643716173|gb|KDP27946.1|	hypothetical protein JCGZ_19026 [Jatropha curcas]	0.95	gi|12643845|sp|Q9SEE5.2|GALK1_ARATH	RecName: Full=Galactokinase; AltName: Full=Galactose kinase [Arabidopsis thaliana]	0.89	GO:0046835;GO:0005524;GO:0033858;GO:0006012;GO:0005737;GO:0004335	3694.estExt_Genewise1_v1.C_LG_X0656	galactokinase (EC:2.7.1.6)	0.9476	COG0153	KOG0631	_	K18674	GALK2
cassava4.1_006128m.g	159.657	320.724	4.6594	9.35583	0.0009	0.0128093	1.00572	up	yes	OK	1592	gi|255543747|ref|XP_002512936.1|	ATP binding protein, putative [Ricinus communis]	0.87	gi|46395758|sp|Q7ZV60.2|BCS1_DANRE	RecName: Full=Mitochondrial chaperone BCS1; AltName: Full=BCS1-like protein [Danio rerio]	0.57	GO:0005524;GO:0008152;GO:0017111	3694.gw1.IX.1704.1	SubName: Full=Putative uncharacterized protein;	0.8711	COG0465	KOG0743	_	None	_
cassava4.1_006143m.g	756.935	1652.51	12.9681	28.3107	5e-05	0.00112201	1.12638	up	yes	OK	2612	gi|643736526|gb|KDP42816.1|	hypothetical protein JCGZ_23758 [Jatropha curcas]	0.94	gi|75331205|sp|Q8VZR6.1|INT1_ARATH	RecName: Full=Inositol transporter 1 [Arabidopsis thaliana]	0.9	GO:0009705;GO:0008643;GO:0055085;GO:0016021;GO:0015798;GO:0015992;GO:0005366	3694.gw1.64.282.1	hypothetical protein	0.9366	COG0477	KOG0254	_	K08150	SLC2A13, ITR
cassava4.1_006157m.g	92.9454	212.248	2.6623	6.08084	0.00065	0.00984819	1.1916	up	yes	OK	1619	gi|629084821|gb|KCW51178.1|	hypothetical protein EUGRSUZ_J00768 [Eucalyptus grandis]	0.87	gi|325530115|sp|Q9SYD6.2|MATE1_ARATH	RecName: Full=MATE efflux family protein 1; AltName: Full=Aluminum-activated citrate transporter; AltName: Full=FRD-like protein; AltName: Full=MATE citrate trans	0.83	GO:0016021;GO:0015238;GO:0015297;GO:0006855	3702.AT1G51340.2-P	MATE efflux family protein; MATE efflux family protein; FUNCTIONS IN: antiporter activity, d [...]	0.8874	COG0534	KOG1347	_	None	_
cassava4.1_006163m.g	821.618	4093.45	23.7257	118.18	5e-05	0.00112201	2.31646	up	yes	OK	1607	gi|643729682|gb|KDP37459.1|	hypothetical protein JCGZ_08300 [Jatropha curcas]	0.89	gi|74996656|sp|Q54HY8.1|BCS1A_DICDI	RecName: Full=Probable mitochondrial chaperone BCS1-A; AltName: Full=BCS1-like protein 1 [Dictyostelium discoideum]	0.57	GO:0005524;GO:0008152;GO:0017111	3694.gw1.VII.3711.1	hypothetical protein	0.8726	COG0465	KOG0743	_	K08900	BCS1
cassava4.1_006174m.g	142.19	422.086	3.7175	11.0333	5e-05	0.00112201	1.56946	up	yes	OK	1761	gi|255538866|ref|XP_002510498.1|	cytochrome P450, putative [Ricinus communis]	0.76	gi|13878365|sp|O65782.1|C83B1_ARATH	RecName: Full=Cytochrome P450 83B1; AltName: Full=Protein ALTERED TRYPTOPHAN REGULATION 4; AltName: Full=Protein RED ELONGATED 1; AltName: Full=Protein SUPERROOT 2	0.66	GO:0016709;GO:0046872	3694.fgenesh4_pg.C_LG_II000237	cytochrome P450	0.7745	COG2124	KOG0156	_	None	_
cassava4.1_006179m.g	167.815	364.936	4.78417	10.4037	0.0001	0.00206605	1.12076	up	yes	OK	1626	gi|643730766|gb|KDP38198.1|	hypothetical protein JCGZ_04841 [Jatropha curcas]	0.96	gi|1169238|sp|Q07346.1|DCE_PETHY	RecName: Full=Glutamate decarboxylase; Short=GAD [Petunia x hybrida]	0.91	GO:0019530;GO:0005634;GO:0004351;GO:0006531;GO:0006536;GO:0006522;GO:0019482;GO:0005829;GO:0030170	3694.gw1.X.6258.1	hypothetical protein	0.9638	COG0076	KOG1383	_	K01580	E4.1.1.15, gadB, gadA, GAD
cassava4.1_006190m.g	19.4669	132.52	0.462727	3.14607	5e-05	0.00112201	2.76532	up	yes	OK	1924	gi|657400301|gb|AES67948.2|	ankyrin repeat plant-like protein [Medicago truncatula]	0.67	_	_	_	_	_	_	_	_	_	_	None	_
cassava4.1_006201m.g	31.4702	93.8512	0.974298	2.90669	0.0008	0.011634	1.57694	up	yes	OK	1508	gi|643741793|gb|KDP47155.1|	hypothetical protein JCGZ_00046 [Jatropha curcas]	0.8	gi|75266609|sp|Q9SX98.1|LHTL8_ARATH	RecName: Full=Lysine histidine transporter-like 8; AltName: Full=Amino acid transporter-like protein 1 [Arabidopsis thaliana]	0.7	GO:0016020	3694.gw1.IV.1395.1	lysine/histidine transporter	0.7811	_	KOG1303	_	None	_
cassava4.1_006208m.g	29.8903	95.5051	0.777995	2.48908	0.0012	0.0162662	1.67778	up	yes	OK	1767	gi|643718047|gb|KDP29403.1|	hypothetical protein JCGZ_18324 [Jatropha curcas]	0.98	gi|75315046|sp|Q9XF43.1|KCS6_ARATH	RecName: Full=3-ketoacyl-CoA synthase 6; Short=KCS-6; AltName: Full=Cuticular protein 1; AltName: Full=Very long-chain fatty acid condensing enzyme 6; Short=VLCFA c	0.94	GO:0009922;GO:0005783;GO:0009826;GO:0009923;GO:0009409;GO:0009416;GO:0010025;GO:0048868;GO:0042967;GO:0006633	3694.eugene3.00101184	SubName: Full=Putative uncharacterized protein;	0.9794	COG3424	_	_	K15397	KCS
cassava4.1_006242m.g	316.241	675.659	9.93937	21.2273	5e-05	0.00112201	1.09469	up	yes	OK	1488	gi|255565531|ref|XP_002523756.1|	Aspartic proteinase Asp1 precursor, putative [Ricinus communis]	0.89	gi|118572746|sp|Q9S9K4.2|ASPL2_ARATH	RecName: Full=Aspartic proteinase-like protein 2; Flags: Precursor [Arabidopsis thaliana]	0.55	GO:0006508;GO:0004190	29760.GSVIVG00022117001	SubName: Full=Chromosome chr6 scaffold_25, whole genome shotgun sequence;	0.864	_	KOG1339	_	None	_
cassava4.1_006256m.g	261.965	659.498	6.24826	15.7249	5e-05	0.00112201	1.33152	up	yes	OK	1916	gi|643717774|gb|KDP29217.1|	hypothetical protein JCGZ_16606 [Jatropha curcas]	0.9	gi|118572746|sp|Q9S9K4.2|ASPL2_ARATH	RecName: Full=Aspartic proteinase-like protein 2; Flags: Precursor [Arabidopsis thaliana]	0.56	GO:0006508;GO:0004190	3694.eugene3.00160907	hypothetical protein	0.881	_	KOG1339	_	None	_
cassava4.1_006280m.g	269.209	547.558	7.52475	15.2889	0.00015	0.00290258	1.02277	up	yes	OK	1657	gi|255541562|ref|XP_002511845.1|	receptor protein kinase, putative [Ricinus communis]	0.95	gi|75333858|sp|Q9FHD7.1|Y5126_ARATH	RecName: Full=Probable serine/threonine-protein kinase At5g41260 [Arabidopsis thaliana]	0.87	GO:0005524;GO:0004672;GO:0006468	3694.estExt_fgenesh4_pg.C_LG_XIV0268	hypothetical protein	0.9505	COG0515	KOG1187	_	K14500	BSK
cassava4.1_006303m.g	1364.11	3073.44	29.9543	67.5453	5e-05	0.00112201	1.17309	up	yes	OK	2073	gi|12002676|gb|AAG43363.1|AF151368_1	catalase [Hevea brasiliensis]	0.97	gi|1345676|sp|Q01297.2|CATA1_RICCO	RecName: Full=Catalase isozyme 1	0.97	GO:0020037;GO:0015947;GO:0055114;GO:0006804;GO:0046872;GO:0004096;GO:0006568;GO:0042744;GO:0009514	3694.eugene3.00020082	catalase (EC:1.11.1.6); Occurs in almost all aerobically respiring organisms and serves to p [...]	0.9457	COG0753	KOG0047	_	K03781	katE, CAT, catB, srpA
cassava4.1_006313m.g	4.60002	62.7327	0.145563	1.98376	0.0002	0.00370885	3.76852	up	yes	OK	1479	gi|255571423|ref|XP_002526659.1|	transcription factor, putative [Ricinus communis]	0.76	gi|75159681|sp|Q8S4W7.1|GAI1_VITVI	RecName: Full=DELLA protein GAI1; AltName: Full=Gibberellic acid-insensitive mutant protein 1; AltName: Full=VvGAI1 [Vitis vinifera]	0.49	GO:0006355	_	_	_	_	_	_	None	_
cassava4.1_006352m.g	3703.45	12599.9	89.1195	303.219	5e-05	0.00112201	1.76655	up	yes	OK	1900	gi|590643347|ref|XP_007030778.1|	Major facilitator superfamily protein, putative [Theobroma cacao]	0.8	gi|75332302|sp|Q94KE0.1|ERDL3_ARATH	RecName: Full=Sugar transporter ERD6-like 3; AltName: Full=Sugar transporter-like protein 2 [Arabidopsis thaliana]	0.74	GO:0005783;GO:0055085;GO:0009414;GO:0009624;GO:0009737;GO:0010200;GO:0009651;GO:0016021;GO:0022891;GO:0009507	3694.estExt_Genewise1_v1.C_700474	hypothetical protein	0.818	COG0477	KOG0254	_	K08145	SLC2A8, GLUT8
cassava4.1_006376m.g	224.038	669.006	5.45843	16.2931	5e-05	0.00112201	1.5777	up	yes	OK	1884	gi|643737810|gb|KDP43835.1|	hypothetical protein JCGZ_20845 [Jatropha curcas]	0.73	_	_	_	_	_	_	_	_	_	_	None	_
cassava4.1_006407m.g	946.5	2796.58	29.7129	87.7109	5e-05	0.00112201	1.56167	up	yes	OK	1490	gi|643737689|gb|KDP43738.1|	hypothetical protein JCGZ_22365 [Jatropha curcas]	0.82	gi|378548264|sp|F4HUK6.1|AAE1_ARATH	RecName: Full=Probable acyl-activating enzyme 1, peroxisomal; AltName: Full=AMP-binding protein 1; Short=AtAMPBP1 [Arabidopsis thaliana]	0.67	_	3694.gw1.V.3702.1	hypothetical protein	0.7937	COG0318	KOG1176	_	None	_
cassava4.1_006442m.g	8925.31	19382.1	119.781	261.01	5e-05	0.00112201	1.12371	up	yes	OK	3591	gi|643709982|gb|KDP24308.1|	hypothetical protein JCGZ_25604 [Jatropha curcas]	0.99	gi|75309852|sp|Q9FWA3.1|6GPD3_ARATH	RecName: Full=6-phosphogluconate dehydrogenase, decarboxylating 3 [Arabidopsis thaliana]	0.97	GO:0050661;GO:0006098;GO:0004616;GO:0019521	3694.estExt_fgenesh4_pm.C_1230010	SubName: Full=Putative uncharacterized protein;	0.9895	COG0362	KOG2653	_	K00033	PGD, gnd
cassava4.1_006449m.g	66.3327	161.739	1.7509	4.26897	0.00045	0.00732725	1.28579	up	yes	OK	1745	gi|643739898|gb|KDP45584.1|	hypothetical protein JCGZ_17191 [Jatropha curcas]	0.94	gi|75169715|sp|Q9C9H5.1|GUN9_ARATH	RecName: Full=Endoglucanase 9; AltName: Full=Cellulase 3; Short=AtCEL3; AltName: Full=Endo-1,4-beta glucanase 9; Flags: Precursor [Arabidopsis thaliana]	0.87	GO:0005982;GO:0005985;GO:0008810	3694.fgenesh4_pm.C_scaffold_125000001	hypothetical protein	0.9262	_	_	NOG240932	None	_
cassava4.1_006469m.g	1106.89	2850.22	28.7422	74.291	5e-05	0.00112201	1.37002	up	yes	OK	1905	gi|643733395|gb|KDP40342.1|	hypothetical protein JCGZ_02340 [Jatropha curcas]	0.87	gi|122233562|sp|Q4FE47.1|XB35_ARATH	RecName: Full=Putative E3 ubiquitin-protein ligase XBAT35; AltName: Full=Ankyrin repeat domain and RING finger-containing protein XBAT35; AltName: Full=Protein XB3	0.88	GO:0008270	29760.GSVIVG00020279001	SubName: Full=Chromosome chr5 scaffold_2, whole genome shotgun sequence;	0.904	COG0666	KOG0504	_	None	_
cassava4.1_006521m.g	251.941	549.459	6.27474	13.7041	5e-05	0.00112201	1.12698	up	yes	OK	1841	gi|255538660|ref|XP_002510395.1|	sugar transporter, putative [Ricinus communis]	0.94	gi|75334257|sp|Q9FRL3.1|ERDL6_ARATH	RecName: Full=Sugar transporter ERD6-like 6 [Arabidopsis thaliana]	0.91	GO:0032440;GO:0055085;GO:0055114;GO:0042593;GO:0009705;GO:0008643;GO:0005794;GO:0010030;GO:0016021;GO:0022891	3694.fgenesh4_pg.C_LG_II002606	hypothetical protein	0.9138	COG0477	KOG0254	_	K08145	SLC2A8, GLUT8
cassava4.1_006522m.g	7.87947	34.6958	0.253954	1.1168	0.00375	0.039659	2.13673	up	yes	OK	1455	gi|643723006|gb|KDP32663.1|	hypothetical protein JCGZ_13661 [Jatropha curcas]	0.89	gi|118595575|sp|Q70E96.2|AL3F1_ARATH	RecName: Full=Aldehyde dehydrogenase family 3 member F1 [Arabidopsis thaliana]	0.81	GO:0016020;GO:0006558;GO:0005783;GO:0006094;GO:0006096;GO:0006547;GO:0055114;GO:0004030;GO:0006081;GO:0006570	3694.estExt_fgenesh4_pm.C_LG_VII0452	SubName: Full=Putative uncharacterized protein;	0.868	COG1012	KOG2456	_	K00128	E1.2.1.3
cassava4.1_006529m.g	456.496	1874.78	12.4896	51.2558	5e-05	0.00112201	2.03699	up	yes	OK	1689	gi|643736737|gb|KDP43008.1|	hypothetical protein JCGZ_25194 [Jatropha curcas]	0.94	gi|75312316|sp|Q9MA74.1|SDC1_ARATH	RecName: Full=Serine decarboxylase; Short=AtSDC; AltName: Full=Protein EMBRYO DEFECTIVE 1075; AltName: Full=Serine decarboxylase 1; Short=AtSDC1 [Arabidopsis thalia	0.88	GO:0019752;GO:0016831;GO:0005829;GO:0006580;GO:0005886;GO:0030170	3694.eugene3.00050974	serine decarboxylase (EC:4.1.1.53)	0.9748	COG0076	KOG0629	_	K01590	hdc, HDC
cassava4.1_006541m.g	122.062	311.13	3.93482	10.0235	5e-05	0.00112201	1.34902	up	yes	OK	1455	gi|643720848|gb|KDP31112.1|	hypothetical protein JCGZ_11488 [Jatropha curcas]	0.9	gi|6225822|sp|O64411.1|PAO_MAIZE	RecName: Full=Polyamine oxidase; Flags: Precursor [Zea mays]	0.68	GO:0046592;GO:0055114	3694.grail3.0005009402	polyamine oxidase (EC:1.5.3.11)	0.8863	COG1231	KOG0029	_	K13366	MPAO, PAO1
cassava4.1_006558m.g	954.181	5583.09	26.6572	155.856	5e-05	0.00112201	2.54762	up	yes	OK	1658	gi|346682867|gb|AEO45782.1|	cyanohydrin UDP-glucosyltransferase UGT85K5 [Manihot esculenta]	1	gi|75315975|sp|Q9ZWJ3.1|U85A2_ARATH	RecName: Full=UDP-glycosyltransferase 85A2 [Arabidopsis thaliana]	0.74	GO:0008152;GO:0016758	29760.GSVIVG00013562001	SubName: Full=Chromosome undetermined scaffold_502, whole genome shotgun sequence;	0.8064	_	KOG1192	_	None	_
cassava4.1_006566m.g	3.61087	66.165	0.112562	2.06223	0.00065	0.00984819	4.19541	up	yes	OK	1498	gi|643716206|gb|KDP27979.1|	hypothetical protein JCGZ_19059 [Jatropha curcas]	0.93	gi|75306312|sp|Q949Z1.1|PGLR4_ARATH	RecName: Full=Polygalacturonase At1g48100; Short=PG; AltName: Full=Pectinase At1g48100; Flags: Precursor [Arabidopsis thaliana]	0.81	GO:0005982;GO:0047911;GO:0005576;GO:0005985;GO:0004650	3694.gw1.VIII.2124.1	hypothetical protein	0.9094	COG5434	_	_	None	_
cassava4.1_006649m.g	6.54293	46.388	0.196697	1.39677	0.0007	0.0104794	2.82805	up	yes	OK	1547	gi|643734068|gb|KDP40911.1|	hypothetical protein JCGZ_24910 [Jatropha curcas]	0.91	gi|75315975|sp|Q9ZWJ3.1|U85A2_ARATH	RecName: Full=UDP-glycosyltransferase 85A2 [Arabidopsis thaliana]	0.79	GO:0047213;GO:0009813	3694.gw1.XVII.385.1	hypothetical protein	0.8978	_	KOG1192	_	None	_
cassava4.1_006675m.g	527.404	1498.89	14.6311	41.6159	5e-05	0.00112201	1.5081	up	yes	OK	1666	gi|255549277|ref|XP_002515692.1|	(R)-limonene synthase, putative [Ricinus communis]	0.79	gi|487523452|sp|B9RPM3.1|TPS9_RICCO	RecName: Full=Probable terpene synthase 9; Short=RcSeTPS9 [Ricinus communis]	0.79	GO:0000287;GO:0008152;GO:0010333	_	_	_	_	_	_	None	_
cassava4.1_006681m.g	109.119	240.455	3.23384	7.12206	0.00025	0.00446551	1.13905	up	yes	OK	1570	gi|643736220|gb|KDP42595.1|	hypothetical protein JCGZ_24369 [Jatropha curcas]	0.81	gi|122314926|sp|Q0AKB3.1|DNAJ_MARMM	RecName: Full=Chaperone protein DnaJ [Maricaulis maris MCS10]	0.62	_	29760.GSVIVG00031892001	SubName: Full=Chromosome undetermined scaffold_60, whole genome shotgun sequence;	0.9474	COG1141;COG2214;COG0484	KOG0716	_	None	_
cassava4.1_006764m.g	50.8806	150.608	1.24738	3.69106	0.0001	0.00206605	1.56513	up	yes	OK	1868	gi|643708141|gb|KDP23187.1|	hypothetical protein JCGZ_00336 [Jatropha curcas]	0.91	gi|264664583|sp|Q55EQ3.2|Y9086_DICDI	RecName: Full=Uncharacterized abhydrolase domain-containing protein DDB_G0269086 [Dictyostelium discoideum]	0.49	GO:0016787;GO:0008152	3694.grail3.0031002401	hypothetical protein	0.9076	COG2267	KOG1455	_	None	_
cassava4.1_006871m.g	305.934	712.664	10.1289	23.6054	5e-05	0.00112201	1.22064	up	yes	OK	1419	gi|255581079|ref|XP_002531355.1|	Anthocyanin 5-aromatic acyltransferase, putative [Ricinus communis]	0.87	gi|75206916|sp|Q9SND9.1|Y3028_ARATH	RecName: Full=Uncharacterized acetyltransferase At3g50280 [Arabidopsis thaliana]	0.51	GO:0008152;GO:0047672	3694.eugene3.00060844	hypothetical protein	0.8718	_	_	NOG295576	None	_
cassava4.1_006908m.g	183.539	504.768	6.09411	16.766	5e-05	0.00112201	1.46005	up	yes	OK	1416	gi|91241600|gb|ABD92702.1|	1-deoxy-D-xylulose 5-phosphate reductoisomerase [Hevea brasiliensis]	0.98	gi|12644032|sp|Q9XFS9.2|DXR_ARATH	RecName: Full=1-deoxy-D-xylulose 5-phosphate reductoisomerase, chloroplastic; Short=1-deoxyxylulose-5-phosphate reductoisomerase; Short=DXP reductoisomerase; AltName	0.92	GO:0006694;GO:0008299;GO:0046872;GO:0016853;GO:0055114;GO:0070402;GO:0030604	3694.estExt_Genewise1_v1.C_LG_XII0355	SubName: Full=Putative chloroplast 1-deoxy-D-xylulose 5-phosphate reductoisomerase; EC=1.1.1 [...]	0.9948	COG0743	_	_	K00099	dxr
cassava4.1_006910m.g	48.0473	117.715	1.59662	3.90873	0.0012	0.0162662	1.29168	up	yes	OK	1416	gi|255568675|ref|XP_002525309.1|	receptor protein kinase, putative [Ricinus communis]	0.86	gi|442580921|sp|A8R7E6.1|CERK1_ARATH	RecName: Full=Chitin elicitor receptor kinase 1; Short=AtCERK1; AltName: Full=LysM domain receptor-like kinase 1; Short=LysM RLK1; Short=LysM-containing receptor-	0.75	GO:0004674;GO:0005524;GO:0004715;GO:0009069;GO:0018108	29760.GSVIVG00025924001	SubName: Full=Chromosome chr12 scaffold_36, whole genome shotgun sequence;	0.91	COG0515	KOG1187	_	K13429	CERK1
cassava4.1_006918m.g	359.726	2250.03	10.8397	67.6808	5e-05	0.00112201	2.64242	up	yes	OK	1548	gi|643686981|gb|KDP20146.1|	hypothetical protein JCGZ_05915 [Jatropha curcas]	0.82	_	_	_	GO:0031326;GO:0019438;GO:1901362	3694.estExt_fgenesh4_pg.C_LG_XII0454	hypothetical protein	0.8204	_	_	NOG227408	None	_
cassava4.1_006936m.g	21.0148	89.6785	0.676517	2.88755	0.0001	0.00206605	2.09365	up	yes	OK	1456	gi|255548662|ref|XP_002515387.1|	Aspartic proteinase nepenthesin-2 precursor, putative [Ricinus communis]	0.81	gi|61214233|sp|Q766C3.1|NEP1_NEPGR	RecName: Full=Aspartic proteinase nepenthesin-1; AltName: Full=Nepenthesin-I; Flags: Precursor [Nepenthes gracilis]	0.5	GO:0006508;GO:0004190	_	_	_	_	_	_	None	_
cassava4.1_006953m.g	611.028	1477.25	16.748	40.4624	5e-05	0.00112201	1.27259	up	yes	OK	1686	gi|643712354|gb|KDP25712.1|	hypothetical protein JCGZ_24013 [Jatropha curcas]	0.81	gi|46395757|sp|Q7ZTL7.1|BCS1_XENLA	RecName: Full=Mitochondrial chaperone BCS1; AltName: Full=BCS1-like protein [Xenopus laevis]	0.55	_	3694.gw1.VIII.592.1	hypothetical protein	0.7853	COG0465	KOG0743	_	K08900	BCS1
cassava4.1_006971m.g	15.0358	54.7453	0.433029	1.58079	0.00115	0.015688	1.86811	up	yes	OK	1608	gi|643710310|gb|KDP24517.1|	hypothetical protein JCGZ_25081 [Jatropha curcas]	0.94	gi|75337548|sp|Q9SR40.1|LAC7_ARATH	RecName: Full=Laccase-7; AltName: Full=Benzenediol:oxygen oxidoreductase 7; AltName: Full=Diphenol oxidase 7; AltName: Full=Urishiol oxidase 7; Flags: Precursor [Ar	0.78	GO:0046274;GO:0048046;GO:0052716;GO:0005507;GO:0055114	29760.GSVIVG00021432001	SubName: Full=Chromosome chr8 scaffold_23, whole genome shotgun sequence;	0.8707	COG2132	KOG1263	_	None	_
cassava4.1_006972m.g	27.5542	68.4661	0.769748	1.91311	0.00505	0.0497387	1.31346	up	yes	OK	1656	gi|643720427|gb|KDP30806.1|	hypothetical protein JCGZ_13749 [Jatropha curcas]	0.94	gi|75154301|sp|Q8L868.1|E1311_ARATH	RecName: Full=Glucan endo-1,3-beta-glucosidase 11; AltName: Full=(1-)3)-beta-glucan endohydrolase 11; Short=(1-)3)-beta-glucanase 11; AltName: Full=Beta-1,3-endogl	0.67	GO:0004553;GO:0005975	3694.eugene3.04210001	SubName: Full=Putative uncharacterized protein;	0.9383	_	_	NOG270202	None	_
cassava4.1_006998m.g	79.5651	211.485	1.85238	4.92202	0.00015	0.00290258	1.40987	up	yes	OK	1960	gi|643730617|gb|KDP38049.1|	hypothetical protein JCGZ_04692 [Jatropha curcas]	0.94	gi|42558871|sp|Q8RWZ6.1|PIN4_ARATH	RecName: Full=Auxin efflux carrier component 4; Short=AtPIN4 [Arabidopsis thaliana]	0.8	GO:0055085;GO:0016021	_	_	_	_	_	_	K13947	PIN
cassava4.1_007003m.g	58.1801	175.252	1.48714	4.47595	5e-05	0.00112201	1.58965	up	yes	OK	1798	gi|255537567|ref|XP_002509850.1|	polygalacturonase, putative [Ricinus communis]	0.93	gi|223635599|sp|A7PZL3.1|PGLR_VITVI	RecName: Full=Probable polygalacturonase; Short=PG; AltName: Full=Pectinase	0.85	GO:0005982;GO:0005618;GO:0005576;GO:0005985;GO:0004650	3694.eugene3.00010865	hypothetical protein	0.944	COG5434	_	_	None	_
cassava4.1_007047m.g	186.498	378.288	6.26722	12.7101	0.00065	0.00984819	1.02008	up	yes	OK	1401	gi|62526575|gb|AAX84673.1|	cysteine protease CP1 [Manihot esculenta]	0.9	gi|1172873|sp|P43297.1|RD21A_ARATH	RecName: Full=Cysteine proteinase RD21a; Short=RD21; Flags: Precursor [Arabidopsis thaliana]	0.78	GO:0032440;GO:0008234;GO:0006508;GO:0055114	3694.fgenesh4_pg.C_scaffold_40000333	SubName: Full=Putative uncharacterized protein;	0.8313	COG4870	KOG4296;KOG1543	_	None	_
cassava4.1_007134m.g	9.91954	78.6639	0.241297	1.91006	0.0006	0.009295	2.98474	up	yes	OK	1885	gi|643722885|gb|KDP32582.1|	hypothetical protein JCGZ_13132 [Jatropha curcas]	0.85	gi|75315711|sp|Q9ZR25.1|5GT_VERHY	RecName: Full=Anthocyanidin 3-O-glucoside 5-O-glucosyltransferase; AltName: Full=UDP-glucose:anthocyanin 5-O-glucosyltransferase HGT8; Flags: Precursor	0.71	_	3694.grail3.0021016501	hypothetical protein	0.8043	_	KOG1192	_	K12338	UGT75C1
cassava4.1_007162m.g	332.386	784.043	11.2451	26.534	5e-05	0.00112201	1.23855	up	yes	OK	1392	gi|643735336|gb|KDP41977.1|	hypothetical protein JCGZ_26995 [Jatropha curcas]	0.89	gi|29839673|sp|Q9SAH8.1|NRAM1_ARATH	RecName: Full=Metal transporter Nramp1; Short=AtNramp1 [Arabidopsis thaliana]	0.84	GO:0016020;GO:0005384;GO:0071421;GO:0034755;GO:0015086;GO:0055071;GO:0005381;GO:0070574	3694.fgenesh4_pg.C_scaffold_208000030	nramp transporter	0.8647	COG1914	KOG1291	_	K03322	mntH
cassava4.1_007197m.g	8172.17	16370.5	204.548	409.874	5e-05	0.00112201	1.00274	up	yes	OK	1832	gi|164605002|dbj|BAF98297.1|	4-hydroxy-3-methylbut-2-enyl diphosphate reductase [Hevea brasiliensis]	0.98	gi|75254572|sp|Q6AVG6.1|ISPH_ORYSJ	RecName: Full=4-hydroxy-3-methylbut-2-enyl diphosphate reductase, chloroplastic; Flags: Precursor [Oryza sativa Japonica Group]	0.92	GO:0051745;GO:0055114;GO:0019288	3694.eugene3.00090556	SubName: Full=Putative chloroplast 4-hydroxy-3-methylbut-2-en-1-yl diphosphate reductase; EC [...]	0.9681	COG0761	_	_	K03527	ispH, lytB
cassava4.1_007264m.g	776.828	1605.59	26.5501	54.8376	5e-05	0.00112201	1.04645	up	yes	OK	1380	gi|643740800|gb|KDP46390.1|	hypothetical protein JCGZ_10230 [Jatropha curcas]	0.9	gi|75181029|sp|Q9LY87.1|RGLG2_ARATH	RecName: Full=E3 ubiquitin-protein ligase RGLG2; AltName: Full=RING domain ligase 2 [Arabidopsis thaliana]	0.85	GO:0008270	29760.GSVIVG00020639001	SubName: Full=Chromosome chr14 scaffold_21, whole genome shotgun sequence;	0.8909	_	KOG1327	_	K16280	RGLG
cassava4.1_007272m.g	1675.1	4228.06	52.8428	133.26	5e-05	0.00112201	1.33446	up	yes	OK	1484	gi|643732472|gb|KDP39568.1|	hypothetical protein JCGZ_02588 [Jatropha curcas]	0.92	gi|75150383|sp|Q8GT20.1|BEBT_TOBAC	RecName: Full=Benzyl alcohol O-benzoyltransferase; AltName: Full=Benzoyl coenzyme A:benzyl alcohol benzoyl transferase [Nicotiana tabacum]	0.87	GO:0008152;GO:0016747	3694.grail3.0065010701	hypothetical protein	0.8799	_	_	NOG247072	None	_
cassava4.1_007298m.g	192.877	502.359	5.32769	13.87	5e-05	0.00112201	1.38039	up	yes	OK	1674	gi|643740800|gb|KDP46390.1|	hypothetical protein JCGZ_10230 [Jatropha curcas]	0.91	gi|75181029|sp|Q9LY87.1|RGLG2_ARATH	RecName: Full=E3 ubiquitin-protein ligase RGLG2; AltName: Full=RING domain ligase 2 [Arabidopsis thaliana]	0.79	GO:0005634;GO:0009690;GO:0008270;GO:0016567;GO:0080148;GO:0009850;GO:0004842	3694.gw1.I.2678.1	hypothetical protein	0.9335	_	KOG1327	_	K16280	RGLG
cassava4.1_007424m.g	332.07	670.2	9.42097	19.0181	0.0001	0.00206605	1.01343	up	yes	OK	1633	gi|643701527|gb|KDP20374.1|	hypothetical protein JCGZ_05257 [Jatropha curcas]	0.94	gi|123796972|sp|Q3U481.1|MFS12_MOUSE	RecName: Full=Major facilitator superfamily domain-containing protein 12 [Mus musculus]	0.56	_	3694.eugene3.01480061	hypothetical protein	0.8964	_	KOG4830	_	None	_
cassava4.1_007474m.g	126.2	324.842	3.92665	10.1051	5e-05	0.00112201	1.36371	up	yes	OK	1502	gi|255586132|ref|XP_002533728.1|	amino acid transporter, putative [Ricinus communis]	0.94	gi|75262385|sp|Q9FF99.1|AAP7_ARATH	RecName: Full=Probable amino acid permease 7; AltName: Full=Amino acid transporter AAP7 [Arabidopsis thaliana]	0.78	GO:0016021	3694.eugene3.01400029	amino acid permease	0.9184	_	KOG1303	_	None	_
cassava4.1_007509m.g	321.351	1326.97	7.71272	31.8425	5e-05	0.00112201	2.04564	up	yes	OK	1905	gi|643740656|gb|KDP46246.1|	hypothetical protein JCGZ_10086 [Jatropha curcas]	0.94	gi|259016223|sp|Q9M069.2|E137_ARATH	RecName: Full=Glucan endo-1,3-beta-glucosidase 7; AltName: Full=(1-)3)-beta-glucan endohydrolase 7; Short=(1-)3)-beta-glucanase 7; AltName: Full=Beta-1,3-endogluca	0.85	GO:0042973;GO:0005982;GO:0005985	_	_	_	_	_	_	None	_
cassava4.1_007516m.g	16.131	206.078	0.389451	4.97044	5e-05	0.00112201	3.67386	up	yes	OK	1896	gi|643724075|gb|KDP33375.1|	hypothetical protein JCGZ_12924 [Jatropha curcas]	0.94	gi|32129844|sp|Q940Q1.2|PLY1_ARATH	RecName: Full=Probable pectate lyase 1; AltName: Full=Pectate lyase A1; Flags: Precursor [Arabidopsis thaliana]	0.93	GO:0016020;GO:0046872;GO:0045490;GO:0030570	3694.estExt_Genewise1_v1.C_LG_III0932	SubName: Full=Putative uncharacterized protein;	0.9894	COG3866	_	_	K01728	E4.2.2.2, pel
cassava4.1_007517m.g	77.0495	201.088	2.02552	5.12	0.0003	0.00518519	1.33785	up	yes	OK	1902	gi|255558468|ref|XP_002520259.1|	amino acid binding protein, putative [Ricinus communis]	0.94	gi|7387711|sp|Q53245.2|GLND_RHITR	RecName: Full=Bifunctional uridylyltransferase/uridylyl-removing enzyme; Short=UTase/UR; AltName: Full=Bifunctional [protein-PII]	0.58	GO:0016597;GO:0008152	29760.GSVIVG00014345001	SubName: Full=Putative uncharacterized protein (Chromosome chr18 scaffold_1, whole genome sh [...]	0.9089	COG2844	_	NOG268199;NOG284325	None	_
cassava4.1_007548m.g	160.314	499.567	5.6095	17.493	5e-05	0.00112201	1.64083	up	yes	OK	1350	gi|255587402|ref|XP_002534261.1|	ankyrin repeat-containing protein, putative [Ricinus communis]	0.96	gi|75308849|sp|Q9C7A2.1|Y3236_ARATH	RecName: Full=Ankyrin repeat-containing protein At3g12360 [Arabidopsis thaliana]	0.85	_	29760.GSVIVG00023107001	SubName: Full=Chromosome chr8 scaffold_29, whole genome shotgun sequence;	0.913	COG0666	KOG0504	_	None	_
cassava4.1_007599m.g	2.97092	33.5871	0.104826	1.1809	0.0045	0.0455178	3.49382	up	yes	OK	1344	gi|643733277|gb|KDP40224.1|	hypothetical protein JCGZ_02222 [Jatropha curcas]	0.85	gi|75271948|sp|Q8LPG9.1|IQD14_ARATH	RecName: Full=Protein IQ-DOMAIN 14 [Arabidopsis thaliana]	0.66	_	3694.eugene3.00081466	hypothetical protein	0.7904	_	_	NOG267457	None	_
cassava4.1_007652m.g	1684.94	3627.62	58.5209	125.978	5e-05	0.00112201	1.10615	up	yes	OK	1360	gi|255552257|ref|XP_002517173.1|	pepsin A, putative [Ricinus pepsin A, putative [Ricinus communis]	0.88	_	_	_	GO:0006508;GO:0004190	_	_	_	_	_	_	None	_
cassava4.1_007657m.g	58.1218	167.322	2.05094	5.90185	5e-05	0.00112201	1.52488	up	yes	OK	1341	gi|255563304|ref|XP_002522655.1|	protein with unknown function [Ricinus communis]	0.96	gi|75180811|sp|Q9LXC0.1|GDI_ARATH	RecName: Full=Guanosine nucleotide diphosphate dissociation inhibitor At5g09550; Short=AtGDI [Arabidopsis thaliana]	0.92	GO:0050790;GO:0015031;GO:0005093	3694.fgenesh4_pg.C_LG_VII000294	hypothetical protein	0.9417	COG5044	KOG1439	_	K17255	GDI1_2
cassava4.1_007688m.g	6424.13	14989.7	191.363	446.55	5e-05	0.00112201	1.22251	up	yes	OK	1562	gi|643739731|gb|KDP45469.1|	hypothetical protein JCGZ_09718 [Jatropha curcas]	0.91	gi|341942172|sp|Q944G5.3|PTR44_ARATH	RecName: Full=Protein NRT1/ PTR FAMILY 2.10; Short=AtNPF2.10; AltName: Full=Protein GLUCOSINOLATE TRANSPORTER-1 [Arabidopsis thaliana]	0.78	GO:0016020;GO:0006810;GO:0005215	3694.estExt_fgenesh4_pg.C_LG_I2092	hypothetical protein	0.8969	COG3104	KOG1237	_	K14638	SLC15A3_4, PHT
cassava4.1_007760m.g	1528.02	3782.26	54.4342	134.705	5e-05	0.00112201	1.30722	up	yes	OK	1329	gi|643704231|gb|KDP21295.1|	hypothetical protein JCGZ_21766 [Jatropha curcas]	0.91	gi|75248087|sp|Q8S9S4.1|ILL1_ORYSJ	RecName: Full=IAA-amino acid hydrolase ILR1-like 1; Flags: Precursor [Oryza sativa Japonica Group]	0.75	GO:0006558;GO:0047980	3694.gw1.VIII.116.1	iaa-amino acid hydrolase 10	0.9137	COG1473	_	_	K14664	ILR1
cassava4.1_007832m.g	107.463	671.617	3.60923	22.5368	5e-05	0.00112201	2.64252	up	yes	OK	1402	gi|255585024|ref|XP_002533222.1|	serine-threonine protein kinase, plant-type, putative [Ricinus communis]	0.81	gi|75338636|sp|Q9XID3.1|Y1343_ARATH	RecName: Full=G-type lectin S-receptor-like serine/threonine-protein kinase At1g34300; Flags: Precursor [Arabidopsis thaliana]	0.59	GO:0005524;GO:0016459;GO:0009069;GO:0006468;GO:0004687	3694.gw1.XVIII.2706.1	hypothetical protein	0.9051	COG0515	KOG1187	_	K04733	IRAK4
cassava4.1_007917m.g	187.125	497.418	5.81971	15.4711	5e-05	0.00112201	1.41056	up	yes	OK	1502	gi|255539531|ref|XP_002510830.1|	(S)-N-methylcoclaurine 3'-hydroxylase isozyme, putative [Ricinus communis]	0.82	gi|75309900|sp|Q9FXW4.1|C80B2_COPJA	RecName: Full=Probable (S)-N-methylcoclaurine 3'-hydroxylase isozyme 2; AltName: Full=Cytochrome P450 80B2	0.66	GO:0020037;GO:0005506;GO:0050593;GO:0055114	3694.gw1.XII.1735.1	cytochrome P450	0.819	COG2124	KOG0156	_	None	_
cassava4.1_007934m.g	310.371	682.912	8.59386	18.909	5e-05	0.00112201	1.13769	up	yes	OK	1959	gi|643706987|gb|KDP22797.1|	hypothetical protein JCGZ_00384 [Jatropha curcas]	0.96	gi|75313797|sp|Q9SR86.1|AGT23_ARATH	RecName: Full=Alanine--glyoxylate aminotransferase 2 homolog 3, mitochondrial; AltName: Full=Beta-alanine-pyruvate aminotransferase 3; Flags: Precursor [Arabidopsi	0.9	GO:0043562;GO:0006531;GO:0008453;GO:0006566;GO:0006563;GO:0006522;GO:0006544;GO:0030170	3694.gw1.VI.969.1	hypothetical protein	0.9622	COG0160	KOG1404	_	K00827	AGXT2
cassava4.1_008029m.g	100.417	203.079	3.67007	7.42221	0.0014	0.0184733	1.01604	up	yes	OK	1299	gi|255565178|ref|XP_002523581.1|	glutamate receptor 2 plant, putative [Ricinus communis]	0.69	gi|41017241|sp|Q9SW97.2|GLR35_ARATH	RecName: Full=Glutamate receptor 3.5; AltName: Full=Ionotropic glutamate receptor GLR6; AltName: Full=Ligand-gated ion channel 3.5; Flags: Precursor [Arabidopsis t	0.52	GO:0006810;GO:0044699;GO:0005215	_	_	_	_	_	_	K05387	GRIP
cassava4.1_008050m.g	160.149	388.174	5.86815	14.2255	5e-05	0.00112201	1.2775	up	yes	OK	1296	gi|643716238|gb|KDP28011.1|	hypothetical protein JCGZ_19091 [Jatropha curcas]	0.95	gi|56748824|sp|Q8RWC9.2|CIPK1_ARATH	RecName: Full=CBL-interacting serine/threonine-protein kinase 1; AltName: Full=SNF1-related kinase 3.16; AltName: Full=SOS2-like protein kinase PKS13 [Arabidopsis	0.83	GO:0007165;GO:0005524;GO:0004683;GO:0009069;GO:0006468	3694.estExt_fgenesh4_pg.C_LG_X0029	SubName: Full=CBL-interacting protein kinase 1;	0.9256	COG0515	KOG0583	_	K07198	PRKAA, AMPK
cassava4.1_008057m.g	201.4	872.089	7.17568	31.0574	5e-05	0.00112201	2.11375	up	yes	OK	1330	gi|643722085|gb|KDP31964.1|	hypothetical protein JCGZ_12425 [Jatropha curcas]	0.83	gi|75206916|sp|Q9SND9.1|Y3028_ARATH	RecName: Full=Uncharacterized acetyltransferase At3g50280 [Arabidopsis thaliana]	0.64	_	_	_	_	_	_	_	None	_
cassava4.1_008088m.g	36.7505	148.424	1.04827	4.24186	5e-05	0.00112201	2.01669	up	yes	OK	1624	gi|643706449|gb|KDP22581.1|	hypothetical protein JCGZ_26412 [Jatropha curcas]	0.91	gi|75165230|sp|Q94CD1.1|HHT1_ARATH	RecName: Full=Omega-hydroxypalmitate O-feruloyl transferase; AltName: Full=Omega-hydroxyacid hydroxycinnamoyltransferase; AltName: Full=Protein ALIPHATIC SUBERIN FE	0.8	GO:0008152;GO:0047672	3694.grail3.0005031901	hydroxycinnamoyl CoA shikimate/quinate hydroxycinnamoyltransferase-like protein	0.8889	_	_	NOG257831	K15400	HHT1
cassava4.1_008102m.g	34.4409	108.652	1.01115	3.19214	0.0005	0.00800112	1.65853	up	yes	OK	1582	gi|643732535|gb|KDP39631.1|	hypothetical protein JCGZ_02651 [Jatropha curcas]	0.83	_	_	_	_	29760.GSVIVG00033712001	SubName: Full=Chromosome chr8 scaffold_68, whole genome shotgun sequence;	0.7661	_	KOG1454	_	None	_
cassava4.1_008174m.g	40.4004	293.408	1.46681	10.6564	5e-05	0.00112201	2.86097	up	yes	OK	1307	gi|255560665|ref|XP_002521346.1|	hypothetical protein RCOM_0653450 [Ricinus communis]	0.78	_	_	_	_	3694.estExt_fgenesh4_pg.C_LG_III0294	hypothetical protein	0.763	_	_	NOG270930	None	_
cassava4.1_008175m.g	1442.88	2907.98	39.0338	78.6559	5e-05	0.00112201	1.01083	up	yes	OK	1706	gi|566205979|ref|XP_006374253.1|	hypothetical protein POPTR_0015s05410g [Populus trichocarpa]	0.94	gi|81764578|sp|Q8X643.1|PREA_ECO57	RecName: Full=NAD-dependent dihydropyrimidine dehydrogenase subunit PreA; Short=DPD; AltName: Full=Dihydrothymine dehydrogenase; AltName: Full=Dihydrouracil dehydro	0.58	GO:0043562;GO:0004158;GO:0015940;GO:0017113;GO:0055114;GO:0006212;GO:0006222;GO:0019482;GO:0009570	3694.gw1.122.159.1	oxidoreductase, acting on the CH-CH group of donors (EC:3.5.2.2)	0.9909	COG0167	KOG1799	_	K00207	DPYD
cassava4.1_008195m.g	234.719	698.21	7.87212	23.4264	5e-05	0.00112201	1.57331	up	yes	OK	1403	gi|643714797|gb|KDP27152.1|	hypothetical protein JCGZ_19851 [Jatropha curcas]	0.88	_	_	_	GO:0005774;GO:0016021	29760.GSVIVG00020953001	SubName: Full=Chromosome chr14 scaffold_21, whole genome shotgun sequence;	0.8447	COG0814	KOG1303	_	K15015	SLC32A, VGAT
cassava4.1_008223m.g	224.962	548.445	7.87522	19.241	0.0001	0.00206605	1.28879	up	yes	OK	1349	gi|255547848|ref|XP_002514981.1|	Salutaridinol 7-O-acetyltransferase, putative [Ricinus communis]	0.84	gi|75136987|sp|Q70PR7.2|VINSY_RAUSE	RecName: Full=Vinorine synthase [Rauvolfia serpentina]	0.65	GO:0009821;GO:0047180;GO:0042967	3694.eugene3.00100492	hypothetical protein	0.8282	_	_	NOG284208	None	_
cassava4.1_008303m.g	941.472	1954.87	26.1723	54.1341	5e-05	0.00112201	1.0485	up	yes	OK	1813	gi|643717009|gb|KDP28635.1|	hypothetical protein JCGZ_14406 [Jatropha curcas]	0.96	gi|14548007|sp|P58137.1|ACOT8_MOUSE	RecName: Full=Acyl-coenzyme A thioesterase 8; Short=Acyl-CoA thioesterase 8; AltName: Full=Choloyl-coenzyme A thioesterase; AltName: Full=Peroxisomal acyl-CoA thio	0.6	GO:0016290;GO:0005777;GO:0006637	3694.grail3.0035017001	acyl-CoA thioesterase family protein (EC:3.1.2.2)	0.9132	COG1946	KOG3016;KOG0614	_	K01068	ACOT1_2_4
cassava4.1_008325m.g	55.4894	181.175	1.98921	6.49151	5e-05	0.00112201	1.70636	up	yes	OK	1322	gi|255545852|ref|XP_002513986.1|	zinc finger protein, putative [Ricinus communis]	0.73	gi|68565190|sp|Q84W40.2|ATL11_ARATH	RecName: Full=RING-H2 finger protein ATL11; Flags: Precursor [Arabidopsis thaliana]	0.66	GO:0046872	29760.GSVIVG00015165001	SubName: Full=Chromosome chr18 scaffold_1, whole genome shotgun sequence;	0.8548	COG5540	_	_	None	_
cassava4.1_008342m.g	71.0193	205.138	2.09926	6.05863	5e-05	0.00112201	1.52911	up	yes	OK	1574	gi|643706554|gb|KDP22628.1|	hypothetical protein JCGZ_02854 [Jatropha curcas]	0.75	gi|75284897|sp|Q5ICL9.1|NPR4_ARATH	RecName: Full=Regulatory protein NPR4; AltName: Full=BTB/POZ domain-containing protein NPR4 [Arabidopsis thaliana]	0.7	_	_	_	_	_	_	_	K14508	NPR1
cassava4.1_008347m.g	1015.35	3280.45	38.1295	123.086	5e-05	0.00112201	1.69069	up	yes	OK	1269	gi|643686981|gb|KDP20146.1|	hypothetical protein JCGZ_05915 [Jatropha curcas]	0.85	_	_	_	GO:0005634;GO:0006355;GO:0010112;GO:0080142;GO:0005667;GO:0043565;GO:0003700;GO:0045449	3694.estExt_fgenesh4_pg.C_LG_XII0454	hypothetical protein	0.8198	_	_	NOG227408	None	_
cassava4.1_008375m.g	117.065	297.07	2.78311	7.06086	5e-05	0.00112201	1.34315	up	yes	OK	1926	gi|566155753|ref|XP_006386162.1|	hypothetical protein POPTR_0002s01870g [Populus trichocarpa]	0.88	gi|122222435|sp|Q0JIL1.1|NRX2_ORYSJ	RecName: Full=Probable nucleoredoxin 2; Short=OsNrx2 [Oryza sativa Japonica Group]	0.68	GO:0046872;GO:0035556	3694.estExt_fgenesh4_pg.C_LG_V1578	hypothetical protein	0.885	_	KOG2501	_	K17609	NXN
cassava4.1_008441m.g	9.81883	128.288	0.326129	4.26336	5e-05	0.00112201	3.70848	up	yes	OK	1414	gi|643733161|gb|KDP40108.1|	hypothetical protein JCGZ_02106 [Jatropha curcas]	0.79	gi|51316037|sp|Q8RVH5.1|7SBG2_SOYBN	RecName: Full=Basic 7S globulin 2; AltName: Full=SBg7S; Short=Bg; Contains: RecName: Full=Basic 7S globulin 2 high kDa subunit; Contains: RecName: Full=Basic 7S gl	0.47	_	_	_	_	_	_	_	None	_
cassava4.1_008465m.g	1035.69	2073.87	26.2986	52.6683	5e-05	0.00112201	1.00195	up	yes	OK	1808	gi|255540627|ref|XP_002511378.1|	anthranilate phosphoribosyltransferase, putative [Ricinus communis]	0.89	gi|401213|sp|Q02166.1|TRPD_ARATH	RecName: Full=Anthranilate phosphoribosyltransferase, chloroplastic; Flags: Precursor [Arabidopsis thaliana]	0.87	GO:0009094;GO:0006571;GO:0000162;GO:0009941;GO:0004048;GO:0009570	29760.GSVIVG00016051001	SubName: Full=Chromosome chr17 scaffold_12, whole genome shotgun sequence;	0.9497	COG0547	KOG1438	_	K00766	trpD
cassava4.1_008469m.g	135.384	282.405	4.34386	9.05743	0.00065	0.00984819	1.06012	up	yes	OK	1461	gi|590609477|ref|XP_007021548.1|	Serine/threonine-protein kinase WNK-related isoform 1 [Theobroma cacao]	0.92	_	_	_	_	3694.estExt_Genewise1_v1.C_1070026	hypothetical protein	1	_	KOG4197	_	None	_
cassava4.1_008493m.g	79.5599	225.79	2.73323	7.75209	5e-05	0.00112201	1.50398	up	yes	OK	1374	gi|495026139|gb|AGL39727.1|	NAC transcription factor 071 [Jatropha curcas]	0.58	gi|425936939|sp|A2YMR0.1|NAC10_ORYSI	RecName: Full=NAC transcription factor ONAC010	0.73	_	_	_	_	_	_	_	None	_
cassava4.1_008495m.g	60.1371	205.255	2.28839	7.80251	5e-05	0.00112201	1.76961	up	yes	OK	1254	gi|255573543|ref|XP_002527696.1|	serine-threonine protein kinase, plant-type, putative [Ricinus communis]	0.88	gi|264664587|sp|C0LGH3.2|Y5614_ARATH	RecName: Full=Probable LRR receptor-like serine/threonine-protein kinase At1g56140; Flags: Precursor [Arabidopsis thaliana]	0.67	GO:0004674;GO:0005524;GO:0004715;GO:0009069;GO:0018108	3694.gw1.VI.64.1	hypothetical protein	0.9197	COG0515	KOG1187	_	K04733	IRAK4
cassava4.1_008502m.g	205.494	494.894	7.82119	18.8181	5e-05	0.00112201	1.26666	up	yes	OK	1254	gi|7573596|dbj|BAA94509.1|	protein kinase 1 [Populus nigra]	0.89	gi|46890226|sp|Q9LQQ8.1|RLCK7_ARATH	RecName: Full=Probable serine/threonine-protein kinase RLCKVII [Arabidopsis thaliana]	0.9	GO:0004674;GO:0005524;GO:0004715;GO:0009069;GO:0018108	3694.gw1.IX.4377.1	hypothetical protein	0.932	COG0515	KOG1187	_	K04733	IRAK4
cassava4.1_008503m.g	267.351	538.735	8.86081	17.8161	0.0004	0.00661905	1.00767	up	yes	OK	1420	gi|643706265|gb|KDP22397.1|	hypothetical protein JCGZ_26228 [Jatropha curcas]	0.96	gi|75100157|sp|O81312.1|GAE3_ARATH	RecName: Full=UDP-glucuronate 4-epimerase 3; AltName: Full=UDP-glucuronic acid epimerase 3 [Arabidopsis thaliana]	0.86	GO:0005975;GO:0016857;GO:0044237;GO:0050662	3694.grail3.0079014001	hypothetical protein	0.8852	COG0451	KOG1371	_	K08679	E5.1.3.6
cassava4.1_008514m.g	12.1515	47.6963	0.406313	1.59681	0.0015	0.0195155	1.97453	up	yes	OK	1407	gi|643737302|gb|KDP43414.1|	hypothetical protein JCGZ_16701 [Jatropha curcas]	0.88	gi|75278312|sp|O64879.1|BGL15_ARATH	RecName: Full=Beta-glucosidase 15; Short=AtBGLU15; Flags: Precursor [Arabidopsis thaliana]	0.78	GO:0009505;GO:0004553;GO:0009506;GO:0005794;GO:0005975;GO:0009860	29760.GSVIVG00003779001	SubName: Full=Chromosome chr13 scaffold_149, whole genome shotgun sequence;	0.8115	COG2723	KOG0626	_	K01188	E3.2.1.21
cassava4.1_008531m.g	33.7621	90.2346	1.28661	3.44236	0.00145	0.0190272	1.41982	up	yes	OK	1251	gi|567860524|ref|XP_006422916.1|	hypothetical protein CICLE_v10028518mg [Citrus clementina]	0.93	gi|75268193|sp|Q9C6D2.1|MTK_ARATH	RecName: Full=Methylthioribose kinase; Short=AtMTK; Short=MTR kinase [Arabidopsis thaliana]	0.89	GO:0046522;GO:0016310;GO:0009086	3694.estExt_Genewise1_v1.C_LG_IX2396	SubName: Full=Putative uncharacterized protein;	0.9185	COG4857	_	_	K00899	mtnK
cassava4.1_008536m.g	153.87	354.549	4.07479	9.40881	0.00015	0.00290258	1.20729	up	yes	OK	1967	gi|643711793|gb|KDP25221.1|	hypothetical protein JCGZ_20377 [Jatropha curcas]	0.89	gi|75154301|sp|Q8L868.1|E1311_ARATH	RecName: Full=Glucan endo-1,3-beta-glucosidase 11; AltName: Full=(1-)3)-beta-glucan endohydrolase 11; Short=(1-)3)-beta-glucanase 11; AltName: Full=Beta-1,3-endogl	0.82	GO:0042973;GO:0005982;GO:0005985	3694.fgenesh4_pm.C_LG_XI000425	hypothetical protein	0.9414	_	_	NOG271144	None	_
cassava4.1_008609m.g	1606.35	4370.02	61.5752	167.615	5e-05	0.00112201	1.44473	up	yes	OK	1245	gi|255578424|ref|XP_002530077.1|	monoxygenase, putative [Ricinus monoxygenase, putative [Ricinus communis]	0.84	gi|403399424|sp|A6T923.1|HPXO_KLEP7	RecName: Full=FAD-dependent urate hydroxylase [Klebsiella pneumoniae subsp. pneumoniae MGH 78578]	0.74	GO:0055114;GO:0016491	3694.fgenesh4_pg.C_scaffold_117000065	hypothetical protein	0.8165	COG0654	KOG2614	_	None	_
cassava4.1_008629m.g	11.5151	156.15	0.44334	5.99969	5e-05	0.00112201	3.7584	up	yes	OK	1242	gi|643726982|gb|KDP35547.1|	hypothetical protein JCGZ_08985 [Jatropha curcas]	0.9	gi|75181029|sp|Q9LY87.1|RGLG2_ARATH	RecName: Full=E3 ubiquitin-protein ligase RGLG2; AltName: Full=RING domain ligase 2 [Arabidopsis thaliana]	0.86	GO:0008270	29760.GSVIVG00013098001	SubName: Full=Chromosome undetermined scaffold_435, whole genome shotgun sequence;	0.8668	_	KOG1327	_	K16280	RGLG
cassava4.1_008690m.g	136.481	356.718	3.63463	9.43756	5e-05	0.00112201	1.37661	up	yes	OK	1742	gi|255568914|ref|XP_002525427.1|	glutamate dehydrogenase, putative [Ricinus communis]	0.98	gi|12229807|sp|Q43314.1|DHE1_ARATH	RecName: Full=Glutamate dehydrogenase 1; Short=GDH 1 [Arabidopsis thaliana]	0.96	GO:0006520;GO:0006118;GO:0016639;GO:0055114	3694.eugene3.00130573	glutamate dehydrogenase (NAD(P)+) (EC:1.4.1.3)	0.9757	COG0334	KOG2250	_	K00261	GLUD1_2, gdhA
cassava4.1_008693m.g	389.237	1193.74	15.0673	46.1456	5e-05	0.00112201	1.61477	up	yes	OK	1236	gi|255539945|ref|XP_002511037.1|	glutamate dehydrogenase, putative [Ricinus communis]	0.98	gi|12229806|sp|Q38946.1|DHE2_ARATH	RecName: Full=Glutamate dehydrogenase 2; Short=GDH 2 [Arabidopsis thaliana]	0.97	GO:0006520;GO:0006118;GO:0016639;GO:0055114	3694.eugene3.00150904	glutamate dehydrogenase (NAD(P)+) (EC:1.4.1.3)	0.9781	COG0334	KOG2250	_	K00261	GLUD1_2, gdhA
cassava4.1_008697m.g	17.7036	182.068	0.684195	7.03847	5e-05	0.00112201	3.36278	up	yes	OK	1236	gi|643716772|gb|KDP28398.1|	hypothetical protein JCGZ_14169 [Jatropha curcas]	0.72	gi|75246354|sp|Q8LMR9.1|Y3209_ORYSJ	RecName: Full=B3 domain-containing protein Os03g0120900 [Oryza sativa Japonica Group]	0.8	_	29760.GSVIVG00026190001	SubName: Full=Chromosome chr15 scaffold_37, whole genome shotgun sequence;	0.8324	_	_	NOG287338	None	_
cassava4.1_008701m.g	1770.59	8079.34	67.8319	309.547	5e-05	0.00112201	2.19012	up	yes	OK	1246	gi|255539945|ref|XP_002511037.1|	glutamate dehydrogenase, putative [Ricinus communis]	0.98	gi|12229806|sp|Q38946.1|DHE2_ARATH	RecName: Full=Glutamate dehydrogenase 2; Short=GDH 2 [Arabidopsis thaliana]	0.97	GO:0006520;GO:0006118;GO:0016639;GO:0055114	3694.eugene3.00150904	glutamate dehydrogenase (NAD(P)+) (EC:1.4.1.3)	0.9708	COG0334	KOG2250	_	K00261	GLUD1_2, gdhA
cassava4.1_008707m.g	4.93856	53.4699	0.191159	2.06511	0.00055	0.00863945	3.43337	up	yes	OK	1236	gi|255575249|ref|XP_002528528.1|	auxin:hydrogen symporter, putative [Ricinus communis]	0.8	_	_	_	GO:0055085;GO:0016021	_	_	_	_	_	_	K07088	K07088
cassava4.1_008819m.g	5.27004	27.7866	0.176994	0.932278	0.0026	0.0299427	2.39706	up	yes	OK	1403	gi|643708830|gb|KDP23746.1|	hypothetical protein JCGZ_23579 [Jatropha curcas]	0.8	gi|313118276|sp|Q9LW83.2|CE101_ARATH	RecName: Full=G-type lectin S-receptor-like serine/threonine-protein kinase CES101; AltName: Full=Protein CALLUS EXPRESSION OF RBCS 101; Flags: Precursor [Arabido	0.61	_	_	_	_	_	_	_	K07573	CSL4, EXOSC1
cassava4.1_008850m.g	172.925	428.268	6.77687	16.7629	5e-05	0.00112201	1.30658	up	yes	OK	1222	gi|255536987|ref|XP_002509560.1|	conserved hypothetical protein [Ricinus communis]	0.89	gi|75273711|sp|Q9LK31.1|Y3272_ARATH	RecName: Full=Kelch repeat-containing protein At3g27220 [Arabidopsis thaliana]	0.83	_	29760.GSVIVG00020557001	SubName: Full=Chromosome chr14 scaffold_21, whole genome shotgun sequence;	0.8916	_	KOG1072	_	None	_
cassava4.1_008882m.g	16.4024	68.292	0.529317	2.20488	0.0001	0.00206605	2.0585	up	yes	OK	1452	gi|643732078|gb|KDP39270.1|	hypothetical protein JCGZ_01027 [Jatropha curcas]	0.9	gi|38257763|sp|Q9FM65.1|FLA1_ARATH	RecName: Full=Fasciclin-like arabinogalactan protein 1; Flags: Precursor [Arabidopsis thaliana]	0.75	GO:0005618;GO:0046658;GO:0048364;GO:0048367	3694.gw1.I.4765.1	fasciclin-like arabinogalactan protein	0.8911	_	_	NOG257135;NOG223438	None	_
cassava4.1_008924m.g	792.533	1642.56	23.2868	48.2659	5e-05	0.00112201	1.05149	up	yes	OK	1582	gi|255554867|ref|XP_002518471.1|	prephenate dehydratase, putative [Ricinus communis]	0.9	gi|75265511|sp|Q9SA96.1|AROD1_ARATH	RecName: Full=Arogenate dehydratase/prephenate dehydratase 1, chloroplastic; Short=AtADT1; Short=AtPDT1; Flags: Precursor [Arabidopsis thaliana]	0.82	GO:0019274;GO:0004664;GO:0009094;GO:0006571;GO:0016597;GO:0000162	3694.estExt_fgenesh4_pg.C_LG_XI0043	arogenate/prephenate dehydratase (EC:4.2.1.91)	0.9179	COG0077	KOG2797	_	K05359	ADT, PDT
cassava4.1_008949m.g	3.95828	31.1972	0.139121	1.0945	0.0034	0.0368141	2.97586	up	yes	OK	1348	gi|643703860|gb|KDP20924.1|	hypothetical protein JCGZ_21395 [Jatropha curcas]	0.91	gi|60389815|sp|Q9FXT4.1|AGAL_ORYSJ	RecName: Full=Alpha-galactosidase; AltName: Full=Alpha-D-galactoside galactohydrolase; AltName: Full=Melibiase; Flags: Precursor [Oryza sativa Japonica Group]	0.78	GO:0052692;GO:0005975	3694.fgenesh4_pm.C_LG_IV000085	hypothetical protein	0.9231	_	KOG2366	_	K07407	E3.2.1.22B, galA, rafA
cassava4.1_008980m.g	37.7293	214.084	0.955647	5.42416	5e-05	0.00112201	2.50485	up	yes	OK	1812	gi|255545964|ref|XP_002514042.1|	conserved hypothetical protein [Ricinus communis]	0.86	gi|75217843|sp|Q56X46.1|MSL2_ARATH	RecName: Full=Mechanosensitive ion channel protein 2, chloroplastic; AltName: Full=Mechanosensitive channel of small conductance-like 2; AltName: Full=MscS-Like pro	0.8	GO:0016020;GO:0055085	3694.gw1.II.1196.1	hypothetical protein	0.96	COG0668	_	_	K16052	ynaI, mscMJ, MSL
cassava4.1_009002m.g	96.1719	1450.7	3.15825	47.6936	5e-05	0.00112201	3.9166	up	yes	OK	1430	gi|345104283|gb|AEN70963.1|	pectate lyase [Gossypium thurberi]	0.95	gi|32129846|sp|Q9FXD8.2|PLY5_ARATH	RecName: Full=Probable pectate lyase 5; Flags: Precursor [Arabidopsis thaliana]	0.89	GO:0046872;GO:0045490;GO:0030570	3694.eugene3.00150667	SubName: Full=Putative uncharacterized protein;	0.9801	COG3866	_	_	K01728	E4.2.2.2, pel
cassava4.1_009018m.g	4.26502	25.5088	0.161481	0.964964	0.00375	0.039659	2.57911	up	yes	OK	1259	gi|566210806|ref|XP_006372480.1|	hypothetical protein POPTR_0017s02030g [Populus trichocarpa]	0.85	_	_	_	_	3694.gw1.44.353.1	hypothetical protein	0.8871	_	_	NOG223329	None	_
cassava4.1_009041m.g	47.5905	133.21	1.4608	4.09026	0.00035	0.0059436	1.48543	up	yes	OK	1520	gi|224136005|ref|XP_002322215.1|	pectate lyase 22 precursor family protein [Populus trichocarpa]	0.95	gi|32129908|sp|Q9C5M8.2|PLY18_ARATH	RecName: Full=Probable pectate lyase 18; AltName: Full=Pectate lyase A10; Flags: Precursor [Arabidopsis thaliana]	0.9	GO:0016020;GO:0046872;GO:0045490;GO:0030570	3694.eugene3.00150667	SubName: Full=Putative uncharacterized protein;	0.9761	COG3866	_	_	K01728	E4.2.2.2, pel
cassava4.1_009044m.g	4.59474	28.9437	0.125914	0.793065	0.00225	0.0268529	2.655	up	yes	OK	1686	gi|643722561|gb|KDP32311.1|	hypothetical protein JCGZ_13236 [Jatropha curcas]	0.94	gi|12230333|sp|Q9RVM9.1|MRP_DEIRA	RecName: Full=Protein mrp homolog [Deinococcus radiodurans R1]	0.56	GO:0016226;GO:0005524;GO:0009570	59689.fgenesh2_kg.3__2653__AT3G24430.1	annotation not avaliable	0.8847	COG0489	KOG3022	_	None	_
cassava4.1_009055m.g	975.747	3330.69	25.0649	85.4955	5e-05	0.00112201	1.77018	up	yes	OK	1790	gi|255554959|ref|XP_002518517.1|	Glucose-6-phosphate/phosphate translocator 2, chloroplast precursor, putative [Ricinus communis]	0.93	gi|325511333|sp|Q94B38.2|GPT2_ARATH	RecName: Full=Glucose-6-phosphate/phosphate translocator 2, chloroplastic; Flags: Precursor [Arabidopsis thaliana]	0.97	GO:0035436;GO:0009624;GO:0009643;GO:0015120;GO:0015714;GO:0009744;GO:0005774;GO:0006817;GO:0015713;GO:0005315;GO:0080167;GO:0071917;GO:0015760;GO:0015152;GO:0016021;GO:0009749;GO:0010109	3694.gw1.IV.1792.1	hypothetical protein	0.9505	_	KOG1441	_	K15283	SLC35E1
cassava4.1_009062m.g	555.023	2185.58	16.111	63.4018	5e-05	0.00112201	1.97648	up	yes	OK	1600	gi|566183583|ref|XP_002311468.2|	hypothetical protein POPTR_0008s12260g [Populus trichocarpa]	0.87	_	_	_	GO:0008375;GO:0016020;GO:0008152	3694.eugene3.00101149	hypothetical protein	0.862	_	_	NOG272441	None	_
cassava4.1_009170m.g	13.169	55.2326	0.320418	1.34229	0.00085	0.0122033	2.06667	up	yes	OK	1883	gi|224092633|ref|XP_002309688.1|	hypothetical protein POPTR_0006s28220g [Populus trichocarpa]	0.85	gi|74583446|sp|Q04083.1|THI74_YEAST	RecName: Full=Thiamine-repressible mitochondrial transport protein THI74 [Saccharomyces cerevisiae S288c]	0.59	GO:0016020	3694.gw1.VI.2049.1	hypothetical protein	0.8472	COG0697	KOG2765	_	K15289	SLC35F5
cassava4.1_009206m.g	6.92034	151.631	0.216966	4.6303	5e-05	0.00112201	4.41556	up	yes	OK	1529	gi|643735230|gb|KDP41871.1|	hypothetical protein JCGZ_26889 [Jatropha curcas]	0.98	gi|6166004|sp|P51075.2|CHSY_BETVE	RecName: Full=Chalcone synthase; AltName: Full=Naringenin-chalcone synthase	0.95	GO:0009058;GO:0016747	3694.eugene3.00140920	SubName: Full=Chalcone synthase (Putative uncharacterized protein);; The primary product of [...]	0.9571	COG3424	_	_	K00660	CHS
cassava4.1_009209m.g	417.213	1106.55	12.7278	33.7447	5e-05	0.00112201	1.40668	up	yes	OK	1529	gi|495026243|gb|AGL39753.1|	NAC transcription factor 097 [Jatropha curcas]	0.73	_	_	_	_	_	_	_	_	_	_	None	_
cassava4.1_009314m.g	42.0791	110.424	1.49689	3.92338	0.00055	0.00863945	1.39013	up	yes	OK	1332	gi|566156254|ref|XP_006386249.1|	hypothetical protein POPTR_0002s04710g [Populus trichocarpa]	0.79	_	_	_	_	3694.eugene3.00051238	hypothetical protein	0.8679	_	_	NOG241545	None	_
cassava4.1_009340m.g	769.336	2067.01	24.3103	65.2768	5e-05	0.00112201	1.425	up	yes	OK	1481	gi|643721930|gb|KDP31809.1|	hypothetical protein JCGZ_12270 [Jatropha curcas]	0.89	gi|334302873|sp|Q56XQ0.3|U496I_ARATH	RecName: Full=UPF0496 protein At2g18630 [Arabidopsis thaliana]	0.81	_	3702.AT2G18630.1-P	unknown protein; unknown protein; INVOLVED IN: N-terminal protein myristoylation; LOCATED IN [...]	0.8194	_	_	NOG255690;NOG264542	None	_
cassava4.1_009357m.g	221.023	509.71	9.06812	20.9002	5e-05	0.00112201	1.20464	up	yes	OK	1173	gi|643710484|gb|KDP24626.1|	hypothetical protein JCGZ_25542 [Jatropha curcas]	0.96	gi|75238831|sp|Q84JD5.1|P2C68_ARATH	RecName: Full=Probable protein phosphatase 2C 68; Short=AtPP2C68 [Arabidopsis thaliana]	0.87	GO:0008287;GO:0046872;GO:0006470;GO:0004722	29760.GSVIVG00025384001	SubName: Full=Chromosome chr8 scaffold_34, whole genome shotgun sequence;	0.9278	COG0631	KOG0700	_	K01102	PDP
cassava4.1_009372m.g	656.89	1430.49	18.2422	39.733	5e-05	0.00112201	1.12306	up	yes	OK	1665	gi|643725347|gb|KDP34438.1|	hypothetical protein JCGZ_12798 [Jatropha curcas]	0.86	gi|75274077|sp|Q9LT79.1|PUB25_ARATH	RecName: Full=U-box domain-containing protein 25; AltName: Full=Plant U-box protein 25 [Arabidopsis thaliana]	0.79	GO:0000151;GO:0016567;GO:0004842	29760.GSVIVG00013639001	SubName: Full=Chromosome chr4 scaffold_519, whole genome shotgun sequence;	0.7954	_	KOG0167	_	None	_
cassava4.1_009449m.g	15.0747	65.7508	0.44163	1.92754	5e-05	0.00112201	2.12585	up	yes	OK	1585	gi|643704393|gb|KDP21457.1|	hypothetical protein JCGZ_21928 [Jatropha curcas]	0.95	gi|75163809|sp|Q93ZQ3.1|PLP9_ARATH	RecName: Full=Probable inactive patatin-like protein 9; Short=AtPLP9; AltName: Full=Patatin-related phospholipase A IIIdelta; Short=pPLAIIId; AltName: Full=Phosphol	0.89	GO:0006629	3694.fgenesh4_pg.C_LG_II000497	hypothetical protein	0.9079	COG3621	KOG0513	_	None	_
cassava4.1_009476m.g	420.252	843.802	14.4822	29.104	5e-05	0.00112201	1.00694	up	yes	OK	1371	gi|255560834|ref|XP_002521430.1|	ARF GTPase activator, putative [Ricinus communis]	0.77	gi|75262642|sp|Q9FL69.1|AGD5_ARATH	RecName: Full=Probable ADP-ribosylation factor GTPase-activating protein AGD5; Short=ARF GAP AGD5; AltName: Full=Protein ARF-GAP DOMAIN 5; Short=AtAGD5; AltName: Fu	0.68	GO:0046872;GO:0043087	29760.GSVIVG00027600001	SubName: Full=Chromosome chr19 scaffold_4, whole genome shotgun sequence;	0.9897	COG5347	_	_	K12486	SMAP
cassava4.1_009506m.g	50.4323	190.847	1.04212	3.94509	5e-05	0.00112201	1.92054	up	yes	OK	2188	gi|643733311|gb|KDP40258.1|	hypothetical protein JCGZ_02256 [Jatropha curcas]	0.9	_	_	_	_	3694.estExt_Genewise1_v1.C_LG_VIII2474	SubName: Full=Putative uncharacterized protein;	0.7959	_	_	NOG284135	None	_
cassava4.1_009520m.g	365.958	1165.04	10.9162	34.7459	5e-05	0.00112201	1.67037	up	yes	OK	1561	gi|317106672|dbj|BAJ53175.1|	JHL18I08.9 [Jatropha curcas]	0.96	gi|75165000|sp|Q94AP3.1|WAT1_ARATH	RecName: Full=Protein WALLS ARE THIN 1 [Arabidopsis thaliana]	0.87	GO:0009705;GO:0009826;GO:0090355;GO:0090358;GO:0005886;GO:0009834	3694.estExt_fgenesh4_pg.C_LG_II0267	SubName: Full=Putative uncharacterized protein;	0.9297	_	_	NOG242902	None	_
cassava4.1_009525m.g	291.25	1181.3	8.80061	35.679	5e-05	0.00112201	2.0194	up	yes	OK	1543	gi|224126005|ref|XP_002319732.1|	hypothetical protein POPTR_0013s06320g [Populus trichocarpa]	0.8	gi|75333678|sp|Q9FDW1.1|MYB44_ARATH	RecName: Full=Transcription factor MYB44; AltName: Full=Myb-related protein 44; Short=AtMYB44; AltName: Full=Myb-related protein R1; Short=AtMYBR1 [Arabidopsis tha	0.75	GO:0003677;GO:0000785;GO:0003682	3694.gw1.XIX.1223.1	hypothetical protein	0.9833	COG5147	KOG0048	_	None	_
cassava4.1_009531m.g	991.791	1996.5	31.4143	63.1915	5e-05	0.00112201	1.00831	up	yes	OK	1478	gi|255573107|ref|XP_002527483.1|	protein phosphatase 2c, putative [Ricinus communis]	0.94	gi|75279001|sp|O81760.1|P2C63_ARATH	RecName: Full=Probable protein phosphatase 2C 63; Short=AtPP2C63 [Arabidopsis thaliana]	0.86	GO:0008287;GO:0046872;GO:0006470;GO:0004722	3694.gw1.IX.2480.1	hypothetical protein	0.9064	COG0631	KOG0700	_	None	_
cassava4.1_009576m.g	89.1683	367.641	2.99835	12.3688	5e-05	0.00112201	2.04446	up	yes	OK	1399	gi|255545506|ref|XP_002513813.1|	Esterase precursor, putative [Ricinus communis]	0.85	gi|51315784|sp|Q7Y1X1.1|EST_HEVBR	RecName: Full=Esterase; AltName: Full=Early nodule-specific protein homolog; AltName: Full=Latex allergen Hev b 13; AltName: Allergen=Hev b 13; Flags: Precursor	0.83	GO:0016788;GO:0006629	3694.estExt_fgenesh4_pg.C_LG_V0965	hypothetical protein	0.8429	_	_	NOG287295	None	_
cassava4.1_009602m.g	1175.65	5124.6	36.5454	159.441	5e-05	0.00112201	2.12526	up	yes	OK	1502	gi|643739624|gb|KDP45362.1|	hypothetical protein JCGZ_09611 [Jatropha curcas]	0.95	gi|26454627|sp|Q07511.2|FDH_SOLTU	RecName: Full=Formate dehydrogenase, mitochondrial; AltName: Full=NAD-dependent formate dehydrogenase; Short=FDH; Flags: Precursor [Solanum tuberosum]	0.91	GO:0015942;GO:0016616;GO:0009326;GO:0051287;GO:0015947;GO:0055114;GO:0009579;GO:0046686;GO:0046487;GO:0008863;GO:0009507	3694.estExt_fgenesh4_pg.C_LG_XIV1000	SubName: Full=Putative uncharacterized protein;	0.9632	COG1052	KOG0069	_	K00122	FDH
cassava4.1_009666m.g	4.94563	46.3256	0.167643	1.56659	0.00205	0.0250252	3.22416	up	yes	OK	1392	gi|255562645|ref|XP_002522328.1|	DNA binding protein, putative [Ricinus communis]	0.8	gi|50400604|sp|Q940D0.2|ARR1_ARATH	RecName: Full=Two-component response regulator ARR1 [Arabidopsis thaliana]	0.68	GO:0003677;GO:0000785;GO:0003682	3694.grail3.0019008902	hypothetical protein	0.8361	_	KOG1601	_	None	_
cassava4.1_009736m.g	387.835	1077.97	11.4754	31.8769	5e-05	0.00112201	1.47397	up	yes	OK	1572	gi|255540709|ref|XP_002511419.1|	protein kinase atmrk1, putative [Ricinus communis]	0.92	gi|97052021|sp|Q2MHE4.1|HT1_ARATH	RecName: Full=Serine/threonine-protein kinase HT1; AltName: Full=High leaf temperature protein 1 [Arabidopsis thaliana]	0.63	GO:0004674;GO:0005524;GO:0004715;GO:0009069;GO:0018108	3694.estExt_fgenesh4_pm.C_LG_XII0279	hypothetical protein	0.9239	COG0515	KOG0192	_	None	_
cassava4.1_009742m.g	16.4272	57.186	0.512342	1.78358	0.0008	0.011634	1.7996	up	yes	OK	1499	gi|643724685|gb|KDP33886.1|	hypothetical protein JCGZ_07457 [Jatropha curcas]	0.98	gi|75151601|sp|Q8GZ92.1|BRXL4_ARATH	RecName: Full=Protein Brevis radix-like 4; Short=AtBRXL4 [Arabidopsis thaliana]	0.86	_	3694.fgenesh4_pm.C_LG_VI000402	hypothetical protein	0.9416	_	_	NOG259785	None	_
cassava4.1_009771m.g	471.277	2128.15	19.6799	88.9847	5e-05	0.00112201	2.17683	up	yes	OK	1154	gi|643704122|gb|KDP21186.1|	hypothetical protein JCGZ_21657 [Jatropha curcas]	0.89	gi|75220747|sp|Q39224.1|SRG1_ARATH	RecName: Full=Protein SRG1; Short=AtSRG1; AltName: Full=Protein SENESCENCE-RELATED GENE 1 [Arabidopsis thaliana]	0.75	GO:0016706;GO:0055114	3694.grail3.0032000201	hypothetical protein	0.8376	COG3491	KOG0143	_	None	_
cassava4.1_009789m.g	420.791	1724.89	12.2162	50.0443	5e-05	0.00112201	2.03441	up	yes	OK	1600	gi|164652579|gb|ABY64889.1|	beta-cyanoalanine synthase [Manihot esculenta]	1	gi|122179246|sp|Q1KLZ2.1|CAS1_MALDO	RecName: Full=L-3-cyanoalanine synthase 1, mitochondrial; Short=MdCAS1; Flags: Precursor	0.89	GO:0006535;GO:0004124;GO:0016740;GO:0009333	3694.grail3.0039007102	RecName: Full=Cysteine synthase; EC=2.5.1.47;	0.9521	COG0031	KOG1252	_	K13034	ATCYSC1
cassava4.1_009818m.g	333.177	718.31	8.13205	17.5272	5e-05	0.00112201	1.1079	up	yes	OK	1876	gi|643724685|gb|KDP33886.1|	hypothetical protein JCGZ_07457 [Jatropha curcas]	0.96	gi|75151601|sp|Q8GZ92.1|BRXL4_ARATH	RecName: Full=Protein Brevis radix-like 4; Short=AtBRXL4 [Arabidopsis thaliana]	0.74	_	3694.fgenesh4_pm.C_LG_VI000402	hypothetical protein	0.9231	_	_	NOG259785	None	_
cassava4.1_009831m.g	38.3161	89.2367	1.63582	3.81355	0.00335	0.0363833	1.22112	up	yes	OK	1131	gi|255569048|ref|XP_002525493.1|	leucine-rich repeat-containing protein, putative [Ricinus communis]	0.8	gi|75097884|sp|O23530.3|SNC1_ARATH	RecName: Full=Protein SUPPRESSOR OF npr1-1, CONSTITUTIVE 1; Short=AtSNC1; AltName: Full=Disease resistance RPP5-like protein [Arabidopsis thaliana]	0.67	GO:0043531;GO:0007165;GO:0006952	3694.eugene3.165400001	hypothetical protein	0.7794	_	KOG0619	_	None	_
cassava4.1_009867m.g	885.864	2210.12	23.3376	58.231	5e-05	0.00112201	1.31913	up	yes	OK	1748	gi|587656093|gb|AHK10128.1|	peroxidase 2 [Hevea brasiliensis]	0.95	gi|118572830|sp|Q42592.2|APXS_ARATH	RecName: Full=L-ascorbate peroxidase S, chloroplastic/mitochondrial; AltName: Full=Stromal ascorbate peroxidase; Short=AtAPx05; Short=sAPX; Flags: Precursor [Arabi	0.83	GO:0019852;GO:0006804;GO:0006979;GO:0020037;GO:0016688;GO:0055114	3694.fgenesh4_pm.C_LG_II000371	hypothetical protein	0.9458	COG0376	_	_	K00434	E1.11.1.11
cassava4.1_009905m.g	48.5601	202.997	1.96463	8.20553	5e-05	0.00112201	2.06234	up	yes	OK	1187	gi|255556119|ref|XP_002519094.1|	AT14A, putative [Ricinus AT14A, putative [Ricinus communis]	0.96	gi|75213510|sp|Q9SYZ7.1|U496A_ARATH	RecName: Full=UPF0496 protein At4g34320 [Arabidopsis thaliana]	0.86	_	3694.fgenesh4_pm.C_LG_IX000270	hypothetical protein	0.9465	_	_	NOG255690	None	_
cassava4.1_009912m.g	4.60533	54.6068	0.162885	1.92939	0.0005	0.00800112	3.56622	up	yes	OK	1339	gi|590720902|ref|XP_007051457.1|	Basic helix-loop-helix DNA-binding family protein [Theobroma cacao]	0.81	gi|34222779|sp|Q39204.2|MYC2_ARATH	RecName: Full=Transcription factor MYC2; Short=AtMYC2; AltName: Full=Basic helix-loop-helix protein 6; Short=AtbHLH6; Short=bHLH 6; AltName: Full=Protein JASMONATE	0.7	GO:0046983	_	_	_	_	_	_	K13422	MYC2
cassava4.1_009924m.g	31.1863	77.5868	1.22807	3.05543	0.003	0.0332412	1.31498	up	yes	OK	1216	gi|255567588|ref|XP_002524773.1|	serine-threonine protein kinase, plant-type, putative [Ricinus communis]	0.91	gi|75100616|sp|O82318.1|Y2579_ARATH	RecName: Full=Probably inactive leucine-rich repeat receptor-like protein kinase At2g25790; Flags: Precursor [Arabidopsis thaliana]	0.49	GO:0032440;GO:0016310;GO:0016301;GO:0055114	3694.gw1.XIV.2804.1	hypothetical protein	0.9169	COG4886	KOG0619	_	None	_
cassava4.1_009929m.g	5839.2	14997.1	233.263	599.705	5e-05	0.00112201	1.3623	up	yes	OK	1200	gi|255580739|ref|XP_002531191.1|	geranyl geranyl pyrophosphate synthase, putative [Ricinus communis]	0.91	gi|75250205|sp|Q94ID7.1|GGPPS_HEVBR	RecName: Full=Geranylgeranyl pyrophosphate synthase, chloroplastic; Short=GGPP synthase; Short=GGPS; AltName: Full=(2E,6E)-farnesyl diphosphate synthase; AltName:	0.84	GO:0006694;GO:0032440;GO:0004311;GO:0016114;GO:0055114	3694.gw1.IV.3487.1	hypothetical protein	0.9215	COG0142	KOG0776	_	K13789	GGPS
cassava4.1_009993m.g	323.386	732.526	12.4966	28.2902	5e-05	0.00112201	1.17877	up	yes	OK	1237	gi|643706421|gb|KDP22553.1|	hypothetical protein JCGZ_26384 [Jatropha curcas]	0.91	gi|75309219|sp|Q9FMU6.1|MPCP3_ARATH	RecName: Full=Mitochondrial phosphate carrier protein 3, mitochondrial; AltName: Full=Mitochondrial phosphate transporter 3; Short=MPT3; AltName: Full=Phosphate tr	0.85	GO:0006810;GO:0016021	29760.GSVIVG00037935001	SubName: Full=Chromosome chr14 scaffold_9, whole genome shotgun sequence;	0.9481	_	KOG0767	_	K15102	SLC25A3, PHC, PIC
cassava4.1_010034m.g	365.542	1214.26	14.3287	47.5858	5e-05	0.00112201	1.73162	up	yes	OK	1221	gi|255552756|ref|XP_002517421.1|	transferase, transferring glycosyl groups, putative [Ricinus communis]	0.88	gi|75273232|sp|Q9LHD2.1|GATLA_ARATH	RecName: Full=Probable galacturonosyltransferase-like 10; AltName: Full=Galactinol synthase 8; Short=AtGolS8; Short=GolS-8 [Arabidopsis thaliana]	0.82	GO:0008152;GO:0016757	59689.scaffold_500797.1	annotation not avaliable	0.8711	COG1442	_	_	None	_
cassava4.1_010043m.g	795.024	1797.67	31.966	72.2816	5e-05	0.00112201	1.17709	up	yes	OK	1194	gi|255545674|ref|XP_002513897.1|	trehalose-6-phosphate synthase, putative [Ricinus communis]	0.91	gi|75116502|sp|Q67XC9.1|TPPD_ARATH	RecName: Full=Probable trehalose-phosphate phosphatase D; Short=AtTPPD; AltName: Full=Trehalose 6-phosphate phosphatase [Arabidopsis thaliana]	0.79	GO:0004805;GO:0005982;GO:0005992;GO:0005985;GO:0016311	3694.fgenesh4_pg.C_LG_V000859	hypothetical protein	0.9188	COG1877	KOG1050	_	K01087	otsB
cassava4.1_010060m.g	153.289	334.66	4.26135	9.29472	0.0003	0.00518519	1.1251	up	yes	OK	1665	gi|643706026|gb|KDP22158.1|	hypothetical protein JCGZ_25989 [Jatropha curcas]	0.87	gi|75286811|sp|Q5SN75.1|P2C08_ORYSJ	RecName: Full=Probable protein phosphatase 2C 8; Short=OsPP2C08 [Oryza sativa Japonica Group]	0.84	GO:0008287;GO:0046872;GO:0006470;GO:0004722	3694.gw1.XII.1331.1	hypothetical protein	0.8806	COG0631	KOG0698	_	K14497	PP2C
cassava4.1_010070m.g	46.947	108.804	1.57488	3.65072	0.00285	0.0320108	1.21294	up	yes	OK	1406	gi|255549002|ref|XP_002515557.1|	conserved hypothetical protein [Ricinus communis]	0.94	_	_	_	GO:0009505;GO:0009506;GO:0080167;GO:0010015	29760.GSVIVG00032599001	SubName: Full=Chromosome chr4 scaffold_6, whole genome shotgun sequence;	0.9203	_	_	NOG275980	None	_
cassava4.1_010081m.g	2168.66	4664.77	84.7545	181.915	5e-05	0.00112201	1.1019	up	yes	OK	1226	gi|643735174|gb|KDP41815.1|	hypothetical protein JCGZ_26833 [Jatropha curcas]	0.92	_	_	_	GO:0009395;GO:0006071;GO:0046486;GO:0008889	29760.GSVIVG00037910001	SubName: Full=Chromosome chr14 scaffold_9, whole genome shotgun sequence;	0.8973	COG0584	KOG2421	_	None	_
cassava4.1_010169m.g	803.995	1995.34	31.4044	77.9542	5e-05	0.00112201	1.31166	up	yes	OK	1225	gi|643732946|gb|KDP39935.1|	hypothetical protein JCGZ_03466 [Jatropha curcas]	0.78	gi|28558099|sp|Q9M6E2.1|DBAT_TAXCU	RecName: Full=10-deacetylbaccatin III 10-O-acetyltransferase; Short=DBAT	0.47	GO:0016740	3694.fgenesh4_pg.C_LG_III000620	hypothetical protein	0.7964	_	_	NOG292549	None	_
cassava4.1_010176m.g	32.2249	126.853	1.10788	4.32023	5e-05	0.00112201	1.96331	up	yes	OK	1405	gi|643732927|gb|KDP39916.1|	hypothetical protein JCGZ_03447 [Jatropha curcas]	0.9	gi|68565908|sp|Q8L7W2.2|NUDT8_ARATH	RecName: Full=Nudix hydrolase 8; Short=AtNUDT8 [Arabidopsis thaliana]	0.82	GO:0006769;GO:0000210;GO:0046497	3694.gw1.29.306.1	hypothetical protein	0.8911	_	KOG0648	_	None	_
cassava4.1_010208m.g	272.061	991.538	8.9595	32.6206	5e-05	0.00112201	1.86429	up	yes	OK	1427	gi|255553512|ref|XP_002517797.1|	conserved hypothetical protein [Ricinus communis]	0.94	_	_	_	GO:0005618;GO:0005886	3694.eugene3.00011733	SubName: Full=Putative uncharacterized protein;	0.9123	_	_	NOG267142;NOG289479	None	_
cassava4.1_010282m.g	71.2977	147.657	3.17484	6.5722	0.0032	0.0350393	1.04969	up	yes	OK	1092	gi|643708441|gb|KDP23357.1|	hypothetical protein JCGZ_23190 [Jatropha curcas]	0.89	gi|75099786|sp|O80522.1|GDL2_ARATH	RecName: Full=GDSL esterase/lipase At1g09390; AltName: Full=Extracellular lipase At1g09390; Flags: Precursor [Arabidopsis thaliana]	0.8	_	29760.GSVIVG00022552001	SubName: Full=Chromosome chr14 scaffold_27, whole genome shotgun sequence;	0.8616	_	_	NOG293377	None	_
cassava4.1_010307m.g	53.3264	170.923	1.71494	5.4876	5e-05	0.00112201	1.67802	up	yes	OK	1459	gi|255544238|ref|XP_002513181.1|	serine-threonine protein kinase, plant-type, putative [Ricinus communis]	0.91	gi|20178285|sp|Q00874.2|DR100_ARATH	RecName: Full=DNA-damage-repair/toleration protein DRT100; Flags: Precursor [Arabidopsis thaliana]	0.8	GO:0032440;GO:0016310;GO:0016301;GO:0055114	3694.estExt_Genewise1_v1.C_LG_I1885	hypothetical protein	0.8983	COG4886	KOG0619	_	None	_
cassava4.1_010316m.g	571.46	1259.28	20.3887	44.932	5e-05	0.00112201	1.13997	up	yes	OK	1328	gi|643718566|gb|KDP29760.1|	hypothetical protein JCGZ_18695 [Jatropha curcas]	0.94	gi|10720093|sp|Q9ZRF1.1|MTDH_FRAAN	RecName: Full=Probable mannitol dehydrogenase; AltName: Full=NAD-dependent mannitol dehydrogenase	0.91	GO:0008270;GO:0046029;GO:0055114	3694.eugene3.20690001	cinnamyl alcohol dehydrogenase-like protein	0.926	COG1064	KOG0023	_	K00083	E1.1.1.195
cassava4.1_010346m.g	715.116	1717.89	27.811	66.7577	5e-05	0.00112201	1.26328	up	yes	OK	1230	gi|643730675|gb|KDP38107.1|	hypothetical protein JCGZ_04750 [Jatropha curcas]	0.88	gi|75220513|sp|P93824.1|ACCH6_ARATH	RecName: Full=1-aminocyclopropane-1-carboxylate oxidase homolog 6 [Arabidopsis thaliana]	0.61	GO:0050590;GO:0042432;GO:0055114	3694.eugene3.00101008	SubName: Full=Putative uncharacterized protein;	0.8563	COG3491	KOG0143	_	None	_
cassava4.1_010390m.g	125.829	341.335	5.44137	14.7578	5e-05	0.00112201	1.43944	up	yes	OK	1120	gi|255562992|ref|XP_002522500.1|	o-methyltransferase, putative [Ricinus communis]	0.85	gi|403399690|sp|B6VJS4.2|ROMT_VITVI	RecName: Full=Trans-resveratrol di-O-methyltransferase; AltName: Full=Resveratrol O-methyltransferase; Short=ROMT; Short=VvROMT [Vitis vinifera]	0.7	GO:0032259;GO:0050630;GO:0046983	3694.fgenesh4_pg.C_LG_IV000468	flavonoid o-methyltransferase related	0.8683	COG0500	KOG3178	_	None	_
cassava4.1_010396m.g	140.634	515.808	6.29458	23.1075	5e-05	0.00112201	1.87618	up	yes	OK	1086	gi|629098715|gb|KCW64480.1|	hypothetical protein EUGRSUZ_G02088 [Eucalyptus grandis]	0.73	gi|75171223|sp|Q9FKD0.1|MT797_ARATH	RecName: Full=Probable S-adenosylmethionine-dependent methyltransferase At5g37970 [Arabidopsis thaliana]	0.58	_	29760.GSVIVG00012765001	SubName: Full=Chromosome undetermined scaffold_3465, whole genome shotgun sequence;	0.7592	_	_	NOG132018	None	_
cassava4.1_010445m.g	62.8261	138.102	2.0107	4.41248	0.0026	0.0299427	1.13389	up	yes	OK	1465	gi|643710448|gb|KDP24590.1|	hypothetical protein JCGZ_25506 [Jatropha curcas]	0.97	gi|81898417|sp|Q8C1A9.1|CD029_MOUSE	RecName: Full=Uncharacterized protein C4orf29 homolog; Flags: Precursor [Mus musculus]	0.54	_	3694.estExt_fgenesh4_pm.C_1520013	hypothetical protein	0.9608	_	KOG1551	_	None	_
cassava4.1_010466m.g	18.0934	60.6124	0.602866	2.01657	0.00075	0.0110957	1.74199	up	yes	OK	1413	gi|255578868|ref|XP_002530288.1|	protein binding protein, putative [Ricinus communis]	0.88	_	_	_	GO:0008270	3694.estExt_fgenesh4_pg.C_LG_IX1416	hypothetical protein	0.8527	_	KOG1609	_	None	_
cassava4.1_010485m.g	17.0371	66.7675	0.41229	1.61676	0.00055	0.00863945	1.97137	up	yes	OK	1889	gi|255562645|ref|XP_002522328.1|	DNA binding protein, putative [Ricinus communis]	0.82	gi|50400708|sp|Q9ZWJ9.1|ARR2_ARATH	RecName: Full=Two-component response regulator ARR2; AltName: Full=Receiver-like protein 5 [Arabidopsis thaliana]	0.59	GO:0003677;GO:0000785;GO:0003682	3694.grail3.0019008902	hypothetical protein	0.8852	_	KOG1601	_	None	_
cassava4.1_010544m.g	37.8634	107.945	1.26894	3.6129	0.0023	0.0272366	1.50953	up	yes	OK	1405	gi|566166087|ref|XP_006384278.1|	hypothetical protein POPTR_0004s11300g [Populus trichocarpa]	0.73	gi|116242600|sp|P02535.3|K1C10_MOUSE	RecName: Full=Keratin, type I cytoskeletal 10; AltName: Full=56 kDa cytokeratin; AltName: Full=Cytokeratin-10; Short=CK-10; AltName: Full=Keratin, type I cytoskel	0.48	_	_	_	_	_	_	_	None	_
cassava4.1_010572m.g	585.225	2593.12	23.3905	103.778	5e-05	0.00112201	2.14951	up	yes	OK	1199	gi|255575625|ref|XP_002528712.1|	carboxylic ester hydrolase, putative [Ricinus communis]	0.82	gi|75181338|sp|Q9LZS7.1|GDL71_ARATH	RecName: Full=GDSL esterase/lipase At5g03610; AltName: Full=Extracellular lipase At5g03610; Flags: Precursor [Arabidopsis thaliana]	0.73	GO:0016788;GO:0006629	29760.GSVIVG00021651001	SubName: Full=Chromosome chr8 scaffold_23, whole genome shotgun sequence;	0.8185	COG3240	_	NOG295102	None	_
cassava4.1_010623m.g	189.058	510.849	8.6393	23.3372	5e-05	0.00112201	1.43365	up	yes	OK	1068	gi|643705214|gb|KDP21831.1|	hypothetical protein JCGZ_00618 [Jatropha curcas]	0.84	gi|75220747|sp|Q39224.1|SRG1_ARATH	RecName: Full=Protein SRG1; Short=AtSRG1; AltName: Full=Protein SENESCENCE-RELATED GENE 1 [Arabidopsis thaliana]	0.66	_	29760.GSVIVG00012041001	SubName: Full=Chromosome undetermined scaffold_2826, whole genome shotgun sequence;	0.807	COG3491	KOG0143	_	None	_
cassava4.1_010654m.g	58.8324	206.745	2.20332	7.73376	5e-05	0.00112201	1.81149	up	yes	OK	1272	gi|255584865|ref|XP_002533148.1|	Protein kinase APK1B, chloroplast precursor, putative [Ricinus communis]	0.73	gi|12644274|sp|P46573.2|APK1B_ARATH	RecName: Full=Protein kinase APK1B, chloroplastic; Flags: Precursor [Arabidopsis thaliana]	0.71	GO:0005634;GO:0009620;GO:0000166;GO:0004672;GO:0006952;GO:0006468	3694.estExt_Genewise1_v1.C_LG_VIII1724	hypothetical protein	0.7875	COG0515	_	_	K04733	IRAK4
cassava4.1_010733m.g	133.543	484.425	5.15174	18.6839	5e-05	0.00112201	1.85866	up	yes	OK	1239	gi|643722121|gb|KDP32000.1|	hypothetical protein JCGZ_12461 [Jatropha curcas]	0.91	gi|1168734|sp|P31657.2|CADH_POPDE	RecName: Full=Probable cinnamyl alcohol dehydrogenase; Short=CAD	0.83	GO:0009811;GO:0009809;GO:0045551;GO:0008270;GO:0052747;GO:0055114;GO:0009805	29760.GSVIVG00019568001	SubName: Full=Chromosome chr7 scaffold_20, whole genome shotgun sequence;	0.885	COG1064	KOG0023	_	K00083	E1.1.1.195
cassava4.1_010768m.g	2853.29	8677.56	66.663	202.611	5e-05	0.00112201	1.60375	up	yes	OK	1954	gi|259121377|gb|ACV92008.1|	WRKY transcription factor 6 [(Populus tomentosa x Populus bolleana) x Populus tomentosa]	0.75	gi|29839683|sp|Q9SUP6.1|WRK53_ARATH	RecName: Full=Probable WRKY transcription factor 53; AltName: Full=WRKY DNA-binding protein 53 [Arabidopsis thaliana]	0.62	_	3694.estExt_fgenesh4_pm.C_LG_XIV0172	hypothetical protein	0.7576	_	_	NOG247100	None	_
cassava4.1_010778m.g	1486.69	3049.85	48.1025	98.6254	5e-05	0.00112201	1.03585	up	yes	OK	1450	gi|643722064|gb|KDP31943.1|	hypothetical protein JCGZ_12404 [Jatropha curcas]	0.86	gi|46577122|sp|Q9FZ36.1|M3K2_ARATH	RecName: Full=Mitogen-activated protein kinase kinase kinase 2; AltName: Full=Arabidopsis NPK1-related protein kinase 2 [Arabidopsis thaliana]	0.57	GO:0000166;GO:0004672	3694.eugene3.00050488	hypothetical protein	0.7838	COG0515	KOG0198	_	None	_
cassava4.1_010784m.g	26.9265	82.3027	1.15415	3.5353	0.0015	0.0195155	1.615	up	yes	OK	1128	gi|643725215|gb|KDP34349.1|	hypothetical protein JCGZ_11232 [Jatropha curcas]	0.94	gi|334302898|sp|Q9FFC6.3|GDL78_ARATH	RecName: Full=GDSL esterase/lipase At5g22810; AltName: Full=Extracellular lipase At5g22810; Flags: Precursor [Arabidopsis thaliana]	0.84	GO:0016042;GO:0016298	3694.fgenesh4_pm.C_LG_IX000087	hypothetical protein	0.9525	COG3240	_	_	None	_
cassava4.1_010861m.g	67.1423	154.457	2.77721	6.3757	0.0011	0.0151511	1.19895	up	yes	OK	1166	gi|255585128|ref|XP_002533269.1|	conserved hypothetical protein [Ricinus communis]	0.87	gi|74730222|sp|Q8NE86.1|MCU_HUMAN	RecName: Full=Calcium uniporter protein, mitochondrial; AltName: Full=Coiled-coil domain-containing protein 109A [Homo sapiens]	0.56	_	29760.GSVIVG00025005001	SubName: Full=Chromosome chr4 scaffold_32, whole genome shotgun sequence;	0.7642	_	KOG2966	_	None	_
cassava4.1_010868m.g	10.8274	70.7845	0.504131	3.29802	0.00015	0.00290258	2.70973	up	yes	OK	1050	gi|643741604|gb|KDP47019.1|	hypothetical protein JCGZ_10746 [Jatropha curcas]	0.93	gi|71153408|sp|O65493.1|XCP1_ARATH	RecName: Full=Xylem cysteine proteinase 1; Short=AtXCP1; Flags: Precursor [Arabidopsis thaliana]	0.85	GO:0005634;GO:0008234;GO:0006508;GO:0010623;GO:0000325	3694.fgenesh4_pm.C_scaffold_66000095	hypothetical protein	0.964	COG4870	KOG1543	_	K16290	XCP
cassava4.1_010950m.g	78.9094	166.456	2.79755	5.89496	0.0019	0.0235713	1.07532	up	yes	OK	1336	gi|643726414|gb|KDP35121.1|	hypothetical protein JCGZ_10655 [Jatropha curcas]	0.9	gi|75206691|sp|Q9SLN8.1|DBR_TOBAC	RecName: Full=2-alkenal reductase (NADP(+)-dependent); AltName: Full=Alkenal double bound reductase; AltName: Full=Allylic alcohol dehydrogenase 1; Short=allyl-ADH1;	0.88	GO:0008270;GO:0055114;GO:0016491	3694.grail3.0170002101	hypothetical protein	0.9195	COG2130	KOG1196	_	K07119	K07119
cassava4.1_010957m.g	55.5584	324.965	2.14985	12.5591	5e-05	0.00112201	2.54643	up	yes	OK	1236	gi|429326540|gb|AFZ78610.1|	helix-loop-helix protein [Populus tomentosa]	0.73	gi|218563531|sp|Q9SK91.2|BH094_ARATH	RecName: Full=Transcription factor bHLH94; AltName: Full=Basic helix-loop-helix protein 94; Short=AtbHLH94; Short=bHLH 94; AltName: Full=Transcription factor EN 1	0.72	_	29760.GSVIVG00022870001	SubName: Full=Chromosome chr14 scaffold_27, whole genome shotgun sequence;	0.8643	_	_	NOG245042;NOG229219	None	_
cassava4.1_010983m.g	99.5359	471.046	4.26087	20.1697	5e-05	0.00112201	2.24297	up	yes	OK	1130	gi|117938450|gb|ABK58141.1|	beta-1,3-glucanase [Manihot esculenta]	1	gi|1706548|sp|P52408.1|E13B_PRUPE	RecName: Full=Glucan endo-1,3-beta-glucosidase, basic isoform; AltName: Full=(1-)3)-beta-glucan endohydrolase; Short=(1-)3)-beta-glucanase; AltName: Full=Beta-1,3-en	0.77	GO:0004553;GO:0005975	29760.GSVIVG00025346001	SubName: Full=Chromosome chr8 scaffold_34, whole genome shotgun sequence;	0.7741	_	_	NOG295235	None	_
cassava4.1_011003m.g	76.8976	282.827	3.62004	13.3009	5e-05	0.00112201	1.87745	up	yes	OK	1041	gi|255560416|ref|XP_002521223.1|	Monoglyceride lipase, putative [Ricinus communis]	0.95	_	_	_	GO:0016042;GO:0046486;GO:0047372	3694.estExt_fgenesh4_pg.C_1230082	hydrolase; alpha/beta fold family protein	0.8938	COG2267	KOG1455	_	None	_
cassava4.1_011078m.g	75.6158	198.862	3.10161	8.15067	0.0002	0.00370885	1.3939	up	yes	OK	1174	gi|643731892|gb|KDP39084.1|	hypothetical protein JCGZ_00841 [Jatropha curcas]	0.91	_	_	_	_	3694.eugene3.00130881	hypothetical protein	0.8882	_	KOG4824	_	None	_
cassava4.1_011113m.g	98.6205	259.355	3.98652	10.4255	0.00015	0.00290258	1.38691	up	yes	OK	1329	gi|255585735|ref|XP_002533549.1|	calmodulin binding protein, putative [Ricinus communis]	0.9	_	_	_	_	_	_	_	_	_	_	None	_
cassava4.1_011142m.g	496.028	2618.56	16.9755	89.6315	5e-05	0.00112201	2.40055	up	yes	OK	1378	gi|109809965|gb|ABG46370.1|	rubber peroxidase 1 [Hevea brasiliensis]	0.78	gi|75263813|sp|Q9LEH3.1|PER15_IPOBA	RecName: Full=Peroxidase 15; Short=Prx15; AltName: Full=Anionic peroxidase; Flags: Precursor	0.7	GO:0005488;GO:0016491	3694.estExt_fgenesh4_pg.C_LG_I0096	SubName: Full=Peroxidase; EC=1.11.1.7;	0.7662	_	_	NOG277794	None	_
cassava4.1_011182m.g	20.6657	96.9915	0.930249	4.36892	5e-05	0.00112201	2.23159	up	yes	OK	1081	gi|255541005|ref|XP_002511567.1|	Flavonol synthase/flavanone 3-hydroxylase, putative [Ricinus communis]	0.9	gi|74919899|sp|Q76NT9.1|ACCO1_DICDI	RecName: Full=1-aminocyclopropane-1-carboxylate oxidase; Short=ACC oxidase; Short=Ddaco; AltName: Full=Ethylene-forming enzyme; Short=EFE [Dictyostelium discoideum	0.64	GO:0051555;GO:0045431;GO:0055114	3694.estExt_fgenesh4_pm.C_LG_XII0236	SubName: Full=Putative uncharacterized protein;	0.8371	COG3491	KOG0143	_	None	_
cassava4.1_011201m.g	318.418	805.122	14.6998	37.0797	5e-05	0.00112201	1.33483	up	yes	OK	1059	gi|643734857|gb|KDP41527.1|	hypothetical protein JCGZ_15934 [Jatropha curcas]	0.83	gi|75311528|sp|Q9LSL1.1|BH093_ARATH	RecName: Full=Transcription factor bHLH93; AltName: Full=Basic helix-loop-helix protein 93; Short=AtbHLH93; Short=bHLH 93; AltName: Full=Transcription factor EN 47	0.8	GO:0046983	3694.estExt_fgenesh4_pg.C_LG_II0987	SubName: Full=Putative uncharacterized protein;	0.8431	_	_	NOG276882	None	_
cassava4.1_011216m.g	605.649	1709.17	25.4927	71.9005	5e-05	0.00112201	1.49592	up	yes	OK	1147	gi|643731751|gb|KDP38943.1|	hypothetical protein JCGZ_00700 [Jatropha curcas]	0.74	_	_	_	_	3694.fgenesh4_pm.C_scaffold_134000015	hypothetical protein	0.75	_	_	NOG234401	None	_
cassava4.1_011290m.g	0	15.0549	0	0.677208	5e-05	0.00112201	2.7596	up	yes	OK	1082	gi|255551457|ref|XP_002516774.1|	spermine synthase, putative [Ricinus communis]	0.95	gi|75198278|sp|Q9S7X6.1|ACL5_ARATH	RecName: Full=Thermospermine synthase ACAULIS5 [Arabidopsis thaliana]	0.83	GO:0006525;GO:0019482;GO:0004766;GO:0006560	29760.GSVIVG00019965001	SubName: Full=Chromosome chr5 scaffold_2, whole genome shotgun sequence;	0.9333	COG0421	KOG1562	_	None	_
cassava4.1_011298m.g	615.301	1314.79	23.757	50.7665	5e-05	0.00112201	1.09552	up	yes	OK	1238	gi|643730544|gb|KDP37976.1|	hypothetical protein JCGZ_04619 [Jatropha curcas]	0.96	gi|49035968|sp|Q9XG83.1|G2OX_PHACN	RecName: Full=Gibberellin 2-beta-dioxygenase; AltName: Full=GA 2-oxidase; AltName: Full=Gibberellin 2-beta-hydroxylase; AltName: Full=Gibberellin 2-oxidase	0.84	GO:0005506;GO:0016102;GO:0016707;GO:0055114	3694.fgenesh4_pg.C_LG_IV000327	gibberellin 2-oxidase	0.9177	COG3491	KOG0143	_	K04125	E1.14.11.13
cassava4.1_011314m.g	36.8796	319.633	1.75264	15.1585	5e-05	0.00112201	3.11253	up	yes	OK	1033	gi|643738950|gb|KDP44764.1|	hypothetical protein JCGZ_01264 [Jatropha curcas]	0.71	_	_	_	GO:0016310;GO:0000166;GO:0004672	_	_	_	_	_	_	K04730	IRAK1
cassava4.1_011329m.g	1612.61	3889.32	49.1247	118.487	5e-05	0.00112201	1.27021	up	yes	OK	1531	gi|643710275|gb|KDP24482.1|	hypothetical protein JCGZ_25046 [Jatropha curcas]	0.91	gi|75170176|sp|Q9FF86.1|DCR_ARATH	RecName: Full=BAHD acyltransferase DCR; AltName: Full=Protein DEFECTIVE IN CUTICULAR RIDGES; AltName: Full=Protein PERMEABLE LEAVES 3 [Arabidopsis thaliana]	0.62	GO:0008152;GO:0016747	3694.eugene3.00060844	hypothetical protein	0.8871	_	_	NOG259427;NOG295576	None	_
cassava4.1_011354m.g	283.993	1075.64	13.4535	50.8628	5e-05	0.00112201	1.91863	up	yes	OK	1036	gi|661346097|gb|AIE11285.1|	galactinol synthase [Manihot esculenta]	1	gi|403399401|sp|C7G304.1|GOLS2_SOLLC	RecName: Full=Galactinol synthase 2; Short=GolS-2; Short=SlGolS2 [Solanum lycopersicum]	0.86	GO:0008152;GO:0016757	3694.estExt_fgenesh4_pm.C_LG_XIII0025	SubName: Full=Putative uncharacterized protein;	0.8961	COG5597	KOG1950	_	K18819	GOLS
cassava4.1_011374m.g	76.598	225.348	3.73168	10.9632	5e-05	0.00112201	1.55477	up	yes	OK	1011	gi|643726370|gb|KDP35100.1|	hypothetical protein JCGZ_10942 [Jatropha curcas]	0.85	gi|310947338|sp|Q0WSZ6.2|PTR23_ARATH	RecName: Full=Protein NRT1/ PTR FAMILY 5.13; Short=AtNPF5.13; AltName: Full=Nitrate transporter 1.16 [Arabidopsis thaliana]	0.77	GO:0006857;GO:0016021;GO:0005215	_	_	_	_	_	_	K14638	SLC15A3_4, PHT
cassava4.1_011389m.g	90.9779	193.219	3.65533	7.75458	0.0014	0.0184733	1.08505	up	yes	OK	1195	gi|643718065|gb|KDP29421.1|	hypothetical protein JCGZ_18342 [Jatropha curcas]	0.84	_	_	_	_	_	_	_	_	_	_	None	_
cassava4.1_011422m.g	72.5636	245.129	3.39105	11.4487	5e-05	0.00112201	1.75538	up	yes	OK	1047	gi|643703833|gb|KDP20897.1|	hypothetical protein JCGZ_21368 [Jatropha curcas]	0.79	_	_	_	_	29760.GSVIVG00009726001	SubName: Full=Chromosome undetermined scaffold_247, whole genome shotgun sequence;	0.7807	_	_	NOG234401	None	_
cassava4.1_011438m.g	101.647	242.49	3.90972	9.31078	0.00015	0.00290258	1.25184	up	yes	OK	1247	gi|643738410|gb|KDP44363.1|	hypothetical protein JCGZ_20043 [Jatropha curcas]	0.96	gi|75308072|sp|Q9ATM6.1|PIP24_MAIZE	RecName: Full=Aquaporin PIP2-4; AltName: Full=Plasma membrane intrinsic protein 2-4; AltName: Full=ZmPIP2-4; AltName: Full=ZmPIP2;4 [Zea mays]	0.91	GO:0006810;GO:0016021;GO:0005215	3694.eugene3.00102165	SubName: Full=Putative uncharacterized protein;	0.9809	COG0580	KOG0223	_	K09872	PIP
cassava4.1_011481m.g	1676.18	4007.93	82.131	196.441	5e-05	0.00112201	1.2581	up	yes	OK	1005	gi|255583202|ref|XP_002532366.1|	1-aminocyclopropane-1-carboxylate oxidase, putative [Ricinus 1-aminocyclopropane-1-carboxylate oxidase, putative [Ricinus commun	0.87	gi|269969449|sp|Q40062.3|IDS3_HORVU	RecName: Full=2'-deoxymugineic-acid 2'-dioxygenase; AltName: Full=Protein iron deficiency-specific 3	0.6	GO:0009821;GO:0005506;GO:0047998;GO:0055114	3694.eugene3.00020365	hypothetical protein	0.75	COG3491	KOG0143	_	None	_
cassava4.1_011531m.g	764.165	2628.18	29.1024	100.147	5e-05	0.00112201	1.78291	up	yes	OK	1252	gi|255569764|ref|XP_002525846.1|	2-nitropropane dioxygenase precursor, putative [Ricinus communis]	0.96	_	_	_	GO:0006807;GO:0046686;GO:0005829;GO:0009610;GO:0051213;GO:0055114;GO:0018580	3694.eugene3.00170127	hypothetical protein	0.9386	COG2070	_	_	None	_
cassava4.1_011570m.g	3.27588	52.577	0.16191	2.60273	0.0018	0.0225931	4.00676	up	yes	OK	996	gi|643704242|gb|KDP21306.1|	hypothetical protein JCGZ_21777 [Jatropha curcas]	0.94	gi|59802916|sp|P42751.3|CCD11_ARATH	RecName: Full=Cyclin-D1-1; AltName: Full=Cyclin-delta-1; Short=Cyclin-d1; AltName: Full=G1/S-specific cyclin-D1-1; Short=CycD1;1 [Arabidopsis thaliana]	0.78	GO:0005634	3694.estExt_fgenesh4_pm.C_LG_X0361	SubName: Full=D1-type cyclin;	0.8899	COG5024	KOG0656	_	None	_
cassava4.1_011627m.g	3059.01	6611.92	80.4859	173.816	5e-05	0.00112201	1.11075	up	yes	OK	1751	gi|643727808|gb|KDP36101.1|	hypothetical protein JCGZ_08745 [Jatropha curcas]	0.94	gi|28380149|sp|Q9ZSD4.1|SY121_ARATH	RecName: Full=Syntaxin-121; Short=AtSYP121; AltName: Full=Syntaxin-related protein At-Syr1 [Arabidopsis thaliana]	0.88	GO:0006886;GO:0005484;GO:0016020;GO:0005622;GO:0016192	3694.fgenesh4_pm.C_LG_VI000460	hypothetical protein	0.9518	COG5074	KOG0810	_	K08486	STX1B_2_3
cassava4.1_011637m.g	10.5454	97.669	0.52677	4.86444	5e-05	0.00112201	3.20703	up	yes	OK	990	gi|643714189|gb|KDP26854.1|	hypothetical protein JCGZ_18012 [Jatropha curcas]	0.81	gi|75337952|sp|Q9T0K5.1|LRX3_ARATH	RecName: Full=Leucine-rich repeat extensin-like protein 3; Short=AtLRX3; Short=LRR/EXTENSIN3; AltName: Full=Cell wall hydroxyproline-rich glycoprotein; Flags: Precu	0.5	GO:0016787;GO:0008152	3694.gw1.III.781.1	hypothetical protein	0.7615	_	_	NOG240388	None	_
cassava4.1_011645m.g	96.3008	194.632	3.61921	7.31071	0.00275	0.0312325	1.01434	up	yes	OK	1268	gi|255543106|ref|XP_002512616.1|	interferon-induced GTP-binding protein mx, putative [Ricinus communis]	0.87	gi|75338812|sp|Q9ZP55.1|DRP4C_ARATH	RecName: Full=Dynamin-related protein 4C [Arabidopsis thaliana]	0.71	GO:0006184;GO:0005525;GO:0003924	3694.fgenesh4_pm.C_scaffold_142000032	hypothetical protein	0.8071	COG0699	KOG0446	_	None	_
cassava4.1_011765m.g	4234.44	9979.78	148.701	350.202	5e-05	0.00112201	1.23577	up	yes	OK	1347	gi|566179537|ref|XP_002309916.2|	hypothetical protein POPTR_0007s04180g [Populus trichocarpa]	0.78	_	_	_	_	3694.grail3.0011004001	hypothetical protein	0.7964	_	_	NOG235816	None	_
cassava4.1_011771m.g	186.758	525.171	7.74351	21.7648	5e-05	0.00112201	1.49094	up	yes	OK	1162	gi|255580961|ref|XP_002531299.1|	calcium ion binding protein, putative [Ricinus communis]	0.89	_	_	_	GO:0005509	3694.grail3.0070005201	hypothetical protein	0.8405	_	_	NOG284245	None	_
cassava4.1_011775m.g	10.1874	34.4598	0.421186	1.42336	0.00405	0.0420001	1.75677	up	yes	OK	1166	gi|643712616|gb|KDP25855.1|	hypothetical protein JCGZ_22885 [Jatropha curcas]	0.93	gi|25453190|sp|O23044.1|PER3_ARATH	RecName: Full=Peroxidase 3; Short=Atperox P3; AltName: Full=ATPRC; AltName: Full=RCI3A; AltName: Full=Rare cold-inducible protein; Flags: Precursor [Arabidopsis tha	0.84	GO:0006804;GO:0006979;GO:0046872;GO:0020037;GO:0004601;GO:0005576;GO:0055114	3694.estExt_Genewise1_v1.C_LG_VII1054	hypothetical protein	0.8816	_	_	NOG238672	K00430	E1.11.1.7
cassava4.1_011779m.g	437.979	1048.57	21.1314	50.6964	5e-05	0.00112201	1.26249	up	yes	OK	1017	gi|643704829|gb|KDP21681.1|	hypothetical protein JCGZ_03352 [Jatropha curcas]	0.97	gi|223635590|sp|A7NY33.1|PER4_VITVI	RecName: Full=Peroxidase 4; Flags: Precursor [Vitis vinifera]	0.86	GO:0048046;GO:0020037;GO:0055114;GO:0006804;GO:0006979;GO:0046872;GO:0005618;GO:0005794;GO:0004601;GO:0005829	3694.estExt_fgenesh4_pm.C_870009	hypothetical protein	0.9125	_	_	NOG276827	K00430	E1.11.1.7
cassava4.1_011793m.g	105.382	305.315	4.88055	14.1006	5e-05	0.00112201	1.53064	up	yes	OK	1057	gi|643734109|gb|KDP40952.1|	hypothetical protein JCGZ_24951 [Jatropha curcas]	0.94	gi|75313179|sp|Q9SB52.1|PUMP4_ARATH	RecName: Full=Mitochondrial uncoupling protein 4; Short=AtPUMP4; AltName: Full=Mitochondrial dicarboxylate carrier 2 [Arabidopsis thaliana]	0.82	GO:0016021;GO:0031966;GO:0006839	3694.eugene3.00170087	hypothetical protein	0.9348	_	KOG0759	_	K15104	SLC25A11, OGC
cassava4.1_011797m.g	43.3289	160.329	1.90788	7.06255	5e-05	0.00112201	1.88822	up	yes	OK	1102	gi|224080749|ref|XP_002306220.1|	chitinase family protein [Populus trichocarpa]	0.87	gi|1705807|sp|P21226.2|CHI2_PEA	RecName: Full=Endochitinase A2; Flags: Precursor	0.84	GO:0008061;GO:0006032;GO:0016998;GO:0005975;GO:0004568	3694.estExt_fgenesh4_pm.C_LG_IV0566	hypothetical protein	0.9028	COG3979	KOG4742	_	K01183	E3.2.1.14
cassava4.1_011804m.g	349.115	980.003	15.8124	44.4014	5e-05	0.00112201	1.48955	up	yes	OK	1075	gi|255537343|ref|XP_002509738.1|	Lignin-forming anionic peroxidase precursor, putative [Ricinus communis]	0.85	gi|400750|sp|Q02200.1|PERX_NICSY	RecName: Full=Lignin-forming anionic peroxidase; Flags: Precursor	0.77	GO:0006804;GO:0006979;GO:0046872;GO:0020037;GO:0004601;GO:0005576;GO:0055114	29760.GSVIVG00035152001	SubName: Full=Chromosome chr1 scaffold_75, whole genome shotgun sequence;	0.8084	_	_	NOG277836	K00430	E1.11.1.7
cassava4.1_011805m.g	2067.18	4405.93	76.7565	163.631	5e-05	0.00112201	1.09209	up	yes	OK	1281	gi|643714034|gb|KDP26699.1|	hypothetical protein JCGZ_17857 [Jatropha curcas]	0.91	gi|75266185|sp|Q9SQ64.1|COR2_PAPSO	RecName: Full=Non-functional NADPH-dependent codeinone reductase 2	0.82	GO:0033808;GO:0055114;GO:0016491	3694.fgenesh4_pg.C_LG_VIII001733	hypothetical protein	0.7815	COG0656	KOG1577	_	None	_
cassava4.1_011819m.g	87.1663	288.241	3.42843	11.2679	5e-05	0.00112201	1.7166	up	yes	OK	1267	gi|643734109|gb|KDP40952.1|	hypothetical protein JCGZ_24951 [Jatropha curcas]	0.94	gi|75313179|sp|Q9SB52.1|PUMP4_ARATH	RecName: Full=Mitochondrial uncoupling protein 4; Short=AtPUMP4; AltName: Full=Mitochondrial dicarboxylate carrier 2 [Arabidopsis thaliana]	0.82	GO:0016021;GO:0031966;GO:0006839	3694.eugene3.00170087	hypothetical protein	0.9317	_	KOG0759	_	K15104	SLC25A11, OGC
cassava4.1_011856m.g	40.131	117.668	2.04073	5.97043	0.0006	0.009295	1.54875	up	yes	OK	975	gi|255565208|ref|XP_002523596.1|	cinnamoyl-CoA reductase, putative [Ricinus communis]	0.91	gi|75276293|sp|Q500U8.1|TKPR1_ARATH	RecName: Full=Tetraketide alpha-pyrone reductase 1; AltName: Full=Protein DIHYDROFLAVONOL 4-REDUCTASE-LIKE 1 [Arabidopsis thaliana]	0.91	GO:0045552;GO:0009813;GO:0044237;GO:0055114;GO:0050662	3702.AT4G35420.1-P	dihydroflavonol 4-reductase family / dihydrokaempferol 4-reductase family; dihydroflavonol 4 [...]	0.9088	COG0451	KOG1502	_	None	_
cassava4.1_011871m.g	949.086	2974.58	36.571	114.363	5e-05	0.00112201	1.64485	up	yes	OK	1241	gi|224061332|ref|XP_002300430.1|	dioxygenase family protein [Populus trichocarpa]	0.91	gi|49035759|sp|Q9SQ80.1|G2OX1_PEA	RecName: Full=Gibberellin 2-beta-dioxygenase 1; AltName: Full=GA 2-oxidase 1; AltName: Full=Gibberellin 2-beta-hydroxylase 1; AltName: Full=Gibberellin 2-oxidase 1;	0.81	GO:0016706;GO:0005506;GO:0055114	3694.eugene3.00012757	hypothetical protein	0.9108	COG3491	KOG0143	_	K04125	E1.14.11.13
cassava4.1_011916m.g	1260.26	3436.72	64.4786	175.744	5e-05	0.00112201	1.44658	up	yes	OK	969	gi|255586170|ref|XP_002533744.1|	catalytic, putative [Ricinus catalytic, putative [Ricinus communis]	0.87	_	_	_	GO:0016787;GO:0008152	3702.AT5G59480.1-P	haloacid dehalogenase-like hydrolase family protein; haloacid dehalogenase-like hydrolase fa [...]	0.7574	COG1011	KOG3109	_	K07025	K07025
cassava4.1_011919m.g	13.4721	204.342	0.588449	8.9209	5e-05	0.00112201	3.9222	up	yes	OK	1110	gi|643738000|gb|KDP43988.1|	hypothetical protein JCGZ_05455 [Jatropha curcas]	0.71	_	_	_	_	_	_	_	_	_	_	None	_
cassava4.1_011920m.g	2785.57	6530.69	121.71	286.129	5e-05	0.00112201	1.23322	up	yes	OK	1108	gi|593783947|ref|XP_007155014.1|	hypothetical protein PHAVU_003G165800g [Phaseolus vulgaris]	0.62	gi|34395735|sp|Q9T076.1|ENL2_ARATH	RecName: Full=Early nodulin-like protein 2; AltName: Full=Phytocyanin-like protein; Flags: Precursor [Arabidopsis thaliana]	0.46	_	_	_	_	_	_	_	None	_
cassava4.1_011960m.g	672.955	3837.19	25.7138	146.71	5e-05	0.00112201	2.51235	up	yes	OK	1249	gi|643728973|gb|KDP36910.1|	hypothetical protein JCGZ_08201 [Jatropha curcas]	0.9	gi|25091401|sp|O80327.1|TLP1_PYRPY	RecName: Full=Thaumatin-like protein 1; Flags: Precursor	0.69	_	3694.gw1.V.1814.1	hypothetical protein	0.9028	_	_	NOG231260;NOG70012;NOG222148	None	_
cassava4.1_011975m.g	42.4	161.288	2.18608	8.30668	5e-05	0.00112201	1.92593	up	yes	OK	963	gi|643722065|gb|KDP31944.1|	hypothetical protein JCGZ_12405 [Jatropha curcas]	0.94	_	_	_	_	3694.fgenesh4_pg.C_LG_VII000875	hypothetical protein	0.9302	_	_	NOG288912	None	_
cassava4.1_011992m.g	321.512	911.494	14.7688	41.8402	5e-05	0.00112201	1.50234	up	yes	OK	1063	gi|643733189|gb|KDP40136.1|	hypothetical protein JCGZ_02134 [Jatropha curcas]	0.95	gi|75264909|sp|Q9MA90.1|PNC1_ARATH	RecName: Full=Peroxisomal adenine nucleotide carrier 1; Short=AtPNC1 [Arabidopsis thaliana]	0.85	GO:0006810;GO:0016021	3694.estExt_fgenesh4_pg.C_LG_X0840	hypothetical protein	0.9272	_	KOG0769	_	None	_
cassava4.1_012010m.g	302.767	639.341	12.8358	27.0427	5e-05	0.00112201	1.07507	up	yes	OK	1141	gi|224084650|ref|XP_002307374.1|	hypothetical protein POPTR_0005s17200g [Populus trichocarpa]	0.9	_	_	_	_	3694.grail3.7476000201	hypothetical protein	0.9028	_	_	NOG234542	None	_
cassava4.1_012020m.g	168.524	480.709	7.33584	20.9462	5e-05	0.00112201	1.51365	up	yes	OK	1113	gi|643739670|gb|KDP45408.1|	hypothetical protein JCGZ_09657 [Jatropha curcas]	0.95	gi|26397798|sp|Q9FL16.1|PER63_ARATH	RecName: Full=Peroxidase 63; Short=Atperox P63; AltName: Full=ATP26a; Flags: Precursor [Arabidopsis thaliana]	0.84	GO:0020037;GO:0055114;GO:0006979;GO:0006804;GO:0009505;GO:0046872;GO:0004601;GO:0005829;GO:0005576	3694.estExt_fgenesh4_pm.C_LG_I0831	SubName: Full=Putative uncharacterized protein;	0.9135	COG0376	_	NOG272606;NOG224645	K14833	NOC2
cassava4.1_012023m.g	1800.99	4747.11	63.879	168.156	5e-05	0.00112201	1.39639	up	yes	OK	1336	gi|643722246|gb|KDP32125.1|	hypothetical protein JCGZ_12586 [Jatropha curcas]	0.95	gi|26391676|sp|Q9M401.1|BCAT3_ARATH	RecName: Full=Branched-chain-amino-acid aminotransferase 3, chloroplastic; Short=Atbcat-3; Flags: Precursor [Arabidopsis thaliana]	0.87	GO:0052654;GO:0052656;GO:0009081;GO:0052655;GO:0009570	3694.gw1.VII.52.1	branched-chain amino acid aminotransferase (EC:2.6.1.42)	0.9585	COG0115	KOG0975	_	K00826	E2.6.1.42, ilvE
cassava4.1_012052m.g	11683.7	31777.7	431.286	1172.91	5e-05	0.00112201	1.44338	up	yes	OK	1288	gi|117938448|gb|ABK58140.1|	1-amino-cyclopropane-1-carboxylic acid oxidase [Manihot esculenta]	1	gi|17366969|sp|Q9MB94.1|ACCO_PRUMU	RecName: Full=1-aminocyclopropane-1-carboxylate oxidase; Short=ACC oxidase; AltName: Full=Ethylene-forming enzyme; Short=EFE	0.93	GO:0016706;GO:0055114	3694.eugene3.00141061	SubName: Full=Putative uncharacterized protein;	0.9432	COG3491	KOG0143	_	K05933	E1.14.17.4
cassava4.1_012136m.g	13.4933	928.506	0.551703	37.8689	5e-05	0.00112201	6.10098	up	yes	OK	1179	gi|224080749|ref|XP_002306220.1|	chitinase family protein [Populus trichocarpa]	0.88	gi|544004|sp|P36361.1|CHI5_PHAVU	RecName: Full=Endochitinase CH5B; Flags: Precursor [Phaseolus vulgaris]	0.89	GO:0008061;GO:0006032;GO:0016998;GO:0005975;GO:0004568	3694.estExt_fgenesh4_pm.C_LG_IV0566	hypothetical protein	0.9398	COG3979	KOG4742	_	K01183	E3.2.1.14
cassava4.1_012138m.g	12.818	61.6426	0.500968	2.40755	0.0005	0.00800112	2.26478	up	yes	OK	1225	gi|224119358|ref|XP_002318052.1|	hypothetical protein POPTR_0012s08280g [Populus trichocarpa]	0.9	gi|55583984|sp|Q9FM03.2|DOF56_ARATH	RecName: Full=Dof zinc finger protein DOF5.6; Short=AtDOF5.6 [Arabidopsis thaliana]	0.78	GO:0003677;GO:0006355	29760.GSVIVG00016092001	SubName: Full=Chromosome chr17 scaffold_12, whole genome shotgun sequence;	0.8539	_	_	NOG223634	None	_
cassava4.1_012154m.g	25.9587	205.981	1.0003	7.93232	5e-05	0.00112201	2.98731	up	yes	OK	1240	gi|255559703|ref|XP_002520871.1|	WRKY transcription factor, putative [Ricinus communis]	0.67	gi|29839651|sp|Q9LY00.1|WRK70_ARATH	RecName: Full=Probable WRKY transcription factor 70; AltName: Full=WRKY DNA-binding protein 70 [Arabidopsis thaliana]	0.59	GO:0005667;GO:0006355;GO:0043565;GO:0045449;GO:0003700	_	_	_	_	_	_	None	_
cassava4.1_012183m.g	712.32	1733.65	31.2607	76.1037	5e-05	0.00112201	1.28362	up	yes	OK	1106	gi|566199177|ref|XP_002319607.2|	hypothetical protein POPTR_0013s03350g [Populus trichocarpa]	0.74	gi|37538314|sp|Q9H239.2|MMP28_HUMAN	RecName: Full=Matrix metalloproteinase-28; Short=MMP-28; AltName: Full=Epilysin; Flags: Precursor [Homo sapiens]	0.52	GO:0046872;GO:0008237	_	_	_	_	_	_	K01402	MMP8
cassava4.1_012192m.g	86.573	280.379	3.54466	11.4833	5e-05	0.00112201	1.69582	up	yes	OK	1174	gi|255544035|ref|XP_002513080.1|	annexin, putative [Ricinus annexin, putative [Ricinus communis]	0.92	gi|21264397|sp|P51074.2|ANX4_FRAAN	RecName: Full=Annexin-like protein RJ4 [Fragaria x ananassa]	0.86	GO:0005544;GO:0005509	3702.AT5G12380.1-P	annexin, putative; annexin, putative; FUNCTIONS IN: calcium-dependent phospholipid binding, [...]	0.7724	_	KOG0819	_	K17099	ANXA13
cassava4.1_012195m.g	46.3228	105.03	1.82292	4.12948	0.003	0.0332412	1.17971	up	yes	OK	1217	gi|255547367|ref|XP_002514741.1|	chlorophyll A/B binding protein, putative [Ricinus communis]	0.98	gi|75266203|sp|Q9SQL2.1|CB24_PEA	RecName: Full=Chlorophyll a-b binding protein P4, chloroplastic; AltName: Full=LHCI type III CAB-P4; Flags: Precursor	0.93	GO:0009765;GO:0009523;GO:0016021;GO:0016168;GO:0018298;GO:0009507	29760.GSVIVG00016319001	SubName: Full=Putative uncharacterized protein (Chromosome chr17 scaffold_12, whole genome s [...]	0.9562	_	_	NOG224793	K08910	LHCA4
cassava4.1_012198m.g	78.2112	184.084	4.01751	9.44895	0.00065	0.00984819	1.23385	up	yes	OK	966	gi|255553807|ref|XP_002517944.1|	epoxide hydrolase, putative [Ricinus communis]	0.89	gi|67460595|sp|Q6Q2C2.1|HYES_PIG	RecName: Full=Bifunctional epoxide hydrolase 2; Includes: RecName: Full=Cytosolic epoxide hydrolase 2; Short=CEH; AltName: Full=Epoxide hydratase; AltName: Full=Solub	0.62	GO:0004715;GO:0016787;GO:0018108	3694.gw1.XIII.3356.1	hypothetical protein	0.8721	COG0596	KOG4178	_	None	_
cassava4.1_012272m.g	115.329	307.373	5.39836	14.369	5e-05	0.00112201	1.41237	up	yes	OK	1046	gi|590651758|ref|XP_007032972.1|	Myb domain protein 20 [Theobroma cacao]	0.71	gi|68052409|sp|Q50EX6.1|ODO1_PETHY	RecName: Full=Protein ODORANT1; AltName: Full=MYB-like protein ODO1	0.86	GO:0005488	3694.eugene3.00002261	hypothetical protein	0.9722	COG5147	KOG0048	_	K09422	MYBP
cassava4.1_012310m.g	55.5496	197.88	2.06291	7.3444	5e-05	0.00112201	1.83196	up	yes	OK	1282	gi|590653938|ref|XP_007033562.1|	AF4/FMR2 family member 1 [Theobroma cacao]	0.84	gi|75097006|sp|O04351.1|OFP2_ARATH	RecName: Full=Transcription repressor OFP2; AltName: Full=Ovate family protein 2; Short=AtOFP2 [Arabidopsis thaliana]	0.64	_	3694.eugene3.00060940	hypothetical protein	0.7973	_	_	NOG71033;NOG234375	None	_
cassava4.1_012439m.g	19.7225	65.2059	0.907258	2.99637	0.0012	0.0162662	1.72363	up	yes	OK	1062	gi|567913613|ref|XP_006449120.1|	hypothetical protein CICLE_v10014504mg [Citrus clementina]	0.89	gi|334302916|sp|Q8GYA4.3|CRK10_ARATH	RecName: Full=Cysteine-rich receptor-like protein kinase 10; Short=Cysteine-rich RLK10; AltName: Full=Receptor-like protein kinase 4; Flags: Precursor [Arabidopsi	0.82	GO:0004674;GO:0005524;GO:0009069;GO:0006468	3694.eugene3.00110243	hypothetical protein	0.8539	COG0515	KOG1187	_	None	_
cassava4.1_012452m.g	18.7174	57.423	0.800452	2.4531	0.00225	0.0268529	1.61572	up	yes	OK	1131	gi|643703914|gb|KDP20978.1|	hypothetical protein JCGZ_21449 [Jatropha curcas]	0.88	_	_	_	_	3694.eugene3.00040504	hypothetical protein	0.8473	_	_	NOG286855	None	_
cassava4.1_012455m.g	91.8627	229.525	3.61654	9.0351	0.00015	0.00290258	1.32093	up	yes	OK	1216	gi|643740902|gb|KDP46472.1|	hypothetical protein JCGZ_08444 [Jatropha curcas]	0.85	_	_	_	_	29760.GSVIVG00033573001	SubName: Full=Chromosome chr5 scaffold_67, whole genome shotgun sequence;	0.7508	_	_	NOG243180	None	_
cassava4.1_012489m.g	140.466	286.66	7.44621	15.2337	0.001	0.0139536	1.03269	up	yes	OK	938	gi|643727039|gb|KDP35604.1|	hypothetical protein JCGZ_09042 [Jatropha curcas]	0.93	gi|75291901|sp|Q6RVV4.1|TIC32_PEA	RecName: Full=Short-chain dehydrogenase TIC 32, chloroplastic; AltName: Full=Translocon at the inner envelope membrane of chloroplasts 32; Short=PsTIC32	0.78	GO:0055114;GO:0016630;GO:0019685;GO:0015995	3694.estExt_fgenesh4_pg.C_LG_VI0646	hypothetical protein	0.934	COG1028	KOG1208	_	None	_
cassava4.1_012494m.g	638.387	2968.39	28.3225	131.257	5e-05	0.00112201	2.21237	up	yes	OK	1096	gi|62526579|gb|AAX84675.1|	ACC oxidase ACCO2 [Manihot esculenta]	1	gi|75315923|sp|Q9ZUN4.1|ACCO1_ARATH	RecName: Full=1-aminocyclopropane-1-carboxylate oxidase 1; Short=ACC oxidase 1; Short=AtACO1 [Arabidopsis thaliana]	0.84	GO:0009815;GO:0016706;GO:0055114	3694.fgenesh4_pg.C_LG_VI000988	1-aminocyclopropane-1-carboxylate (EC:1.14.11.9)	0.89	COG3491	KOG0143	_	K05933	E1.14.17.4
cassava4.1_012531m.g	1270.87	3778.27	46.4705	138.012	5e-05	0.00112201	1.57041	up	yes	OK	1303	gi|643736901|gb|KDP43147.1|	hypothetical protein JCGZ_26680 [Jatropha curcas]	0.91	gi|124015162|sp|Q9CW42.2|MARC1_MOUSE	RecName: Full=Mitochondrial amidoxime-reducing component 1; Short=mARC1; AltName: Full=Molybdenum cofactor sulfurase C-terminal domain-containing protein 1; Short	0.65	GO:0008152;GO:0030151;GO:0003824;GO:0030170	3694.grail3.0047000902	SubName: Full=Putative uncharacterized protein;	0.9097	COG3217	KOG2362	_	None	_
cassava4.1_012539m.g	1070.3	2977.03	41.7288	116.005	5e-05	0.00112201	1.47507	up	yes	OK	1227	gi|255547273|ref|XP_002514694.1|	synaptosomal associated protein, putative [Ricinus communis]	0.9	gi|27805727|sp|Q9S7P9.1|SNP33_ARATH	RecName: Full=SNAP25 homologous protein SNAP33; Short=AtSNAP33; AltName: Full=Snap25a; AltName: Full=Synaptosomal-associated protein SNAP25-like 1; Short=SNAP-25-l	0.79	GO:0000911;GO:0009612;GO:0009504;GO:0016021;GO:0051707;GO:0009737;GO:0009507	3694.estExt_fgenesh4_pg.C_LG_XV0236	hypothetical protein	0.8689	_	KOG3065	_	K18211	SNAP25
cassava4.1_012580m.g	585.38	1207.52	15.7838	32.5536	5e-05	0.00112201	1.04437	up	yes	OK	1711	gi|643739142|gb|KDP44956.1|	hypothetical protein JCGZ_01456 [Jatropha curcas]	0.94	_	_	_	_	29760.GSVIVG00018495001	SubName: Full=Chromosome chr13 scaffold_17, whole genome shotgun sequence;	0.8206	_	_	NOG270682	None	_
cassava4.1_012620m.g	857.48	1964.92	35.9193	82.2587	5e-05	0.00112201	1.19541	up	yes	OK	1152	gi|643708553|gb|KDP23469.1|	hypothetical protein JCGZ_23302 [Jatropha curcas]	0.81	gi|75338565|sp|Q9XFR5.1|SR30_ARATH	RecName: Full=Serine/arginine-rich splicing factor SR30; Short=At-SR30; Short=At-SRp30; Short=AtSR30; AltName: Full=SF2/ASF-like splicing modulator Srp30; AltName:	0.78	GO:0006376;GO:0000166;GO:0035061;GO:0016607;GO:0003676	3694.fgenesh4_pg.C_LG_XIII000080	hypothetical protein	0.9565	COG0724	KOG0105	_	K12890	SFRS1_9
cassava4.1_012667m.g	311.276	668.94	12.4128	26.6239	5e-05	0.00112201	1.10089	up	yes	OK	1204	gi|643723370|gb|KDP32949.1|	hypothetical protein JCGZ_12980 [Jatropha curcas]	0.89	gi|27805498|sp|Q9M886.1|LBD41_ARATH	RecName: Full=LOB domain-containing protein 41; AltName: Full=ASYMMETRIC LEAVES 2-like protein 38; Short=AS2-like protein 38 [Arabidopsis thaliana]	0.86	_	29760.GSVIVG00038218001	SubName: Full=Putative uncharacterized protein (Chromosome chr14 scaffold_9, whole genome sh [...]	0.8025	_	_	NOG266657	None	_
cassava4.1_012668m.g	22.3673	69.8608	1.19642	3.72456	0.00245	0.028632	1.63835	up	yes	OK	934	gi|643722133|gb|KDP32012.1|	hypothetical protein JCGZ_12473 [Jatropha curcas]	0.87	gi|5915842|sp|P93147.2|C81E1_GLYEC	RecName: Full=Isoflavone 2'-hydroxylase; AltName: Full=CYP GE-3; AltName: Full=Cytochrome P450 81E1; AltName: Full=Cytochrome P450 91A4	0.73	GO:0020037;GO:0005506;GO:0033773;GO:0055114	3694.gw1.205.7.1	cytochrome P450	0.8536	COG2124	KOG0156	_	None	_
cassava4.1_012689m.g	111.245	270.838	5.22529	12.7308	0.0001	0.00206605	1.28474	up	yes	OK	1042	gi|255586274|ref|XP_002533789.1|	short chain alcohol dehydrogenase, putative [Ricinus communis]	0.95	gi|75313292|sp|Q9SCU0.1|SDR2A_ARATH	RecName: Full=Short-chain dehydrogenase reductase 2a; Short=AtSDR2a [Arabidopsis thaliana]	0.79	GO:0005835;GO:0004316;GO:0042967;GO:0006633;GO:0055114	3694.eugene3.00161238	hypothetical protein	0.9595	COG1028	KOG0725	_	None	_
cassava4.1_012790m.g	8.52473	98.2868	0.473255	5.46197	5e-05	0.00112201	3.52873	up	yes	OK	903	gi|255562856|ref|XP_002522433.1|	transcription factor, putative [Ricinus communis]	0.73	gi|614103795|sp|B8AX53.1|ZHD6_ORYSI	RecName: Full=Zinc-finger homeodomain protein 6 [Oryza sativa Indica Group]	0.56	_	_	_	_	_	_	_	None	_
cassava4.1_012791m.g	67.3484	241.721	1.60834	6.24664	5e-05	0.00112201	1.95751	up	yes	OK	2149	gi|643733247|gb|KDP40194.1|	hypothetical protein JCGZ_02192 [Jatropha curcas]	0.78	_	_	_	_	3694.eugene3.00100783	hypothetical protein	0.7867	_	_	NOG258908	None	_
cassava4.1_012796m.g	1685.11	3693.59	71.2525	156.208	5e-05	0.00112201	1.13246	up	yes	OK	1142	gi|255559496|ref|XP_002520768.1|	phenazine biosynthesis protein, putative [Ricinus communis]	0.9	gi|110282978|sp|Q9DCG6.2|PBLD1_MOUSE	RecName: Full=Phenazine biosynthesis-like domain-containing protein 1 [Mus musculus]	0.67	GO:0009058;GO:0003824;GO:0003676	3694.estExt_fgenesh4_pm.C_LG_X0673	hypothetical protein	0.8305	COG0384	KOG3033	_	None	_
cassava4.1_012808m.g	349.43	848.179	17.103	41.4502	5e-05	0.00112201	1.27713	up	yes	OK	1007	gi|255538516|ref|XP_002510323.1|	conserved hypothetical protein [Ricinus communis]	0.81	_	_	_	_	3694.eugene3.00400197	hypothetical protein	0.772	_	_	NOG276067	None	_
cassava4.1_012875m.g	14.1404	89.5017	0.724016	4.57709	5e-05	0.00112201	2.66034	up	yes	OK	969	gi|643703917|gb|KDP20981.1|	hypothetical protein JCGZ_21452 [Jatropha curcas]	0.78	gi|123884556|sp|Q08D75.1|BRD4A_XENLA	RecName: Full=Bromodomain-containing protein 4A [Xenopus laevis]	0.38	_	3694.gw1.124.160.1	SubName: Full=Putative uncharacterized protein;	0.7829	_	_	NOG251981	None	_
cassava4.1_012877m.g	278.547	776.333	14.8762	41.4071	5e-05	0.00112201	1.47687	up	yes	OK	934	gi|643723370|gb|KDP32949.1|	hypothetical protein JCGZ_12980 [Jatropha curcas]	0.84	gi|27805498|sp|Q9M886.1|LBD41_ARATH	RecName: Full=LOB domain-containing protein 41; AltName: Full=ASYMMETRIC LEAVES 2-like protein 38; Short=AS2-like protein 38 [Arabidopsis thaliana]	0.74	_	3694.fgenesh4_pm.C_scaffold_123000043	hypothetical protein	0.9477	_	_	NOG266657	None	_
cassava4.1_012932m.g	152.772	319.804	5.83474	12.2623	0.00055	0.00863945	1.07149	up	yes	OK	1250	gi|643723720|gb|KDP33164.1|	hypothetical protein JCGZ_13429 [Jatropha curcas]	0.87	_	_	_	GO:0030247;GO:0009507	29760.GSVIVG00022432001	SubName: Full=Chromosome chr14 scaffold_26, whole genome shotgun sequence;	0.9024	_	KOG1616	_	None	_
cassava4.1_012935m.g	2420.18	7980.29	118.916	391.85	5e-05	0.00112201	1.72036	up	yes	OK	1003	gi|643706057|gb|KDP22189.1|	hypothetical protein JCGZ_26020 [Jatropha curcas]	0.92	gi|544006|sp|P36908.1|CHIA_CICAR	RecName: Full=Acidic endochitinase; Flags: Precursor	0.85	GO:0004553;GO:0005975	3694.estExt_Genewise1_v1.C_1970084	hypothetical protein	0.8893	_	KOG4701	_	K01183	E3.2.1.14
cassava4.1_012940m.g	646.24	1294.96	22.3917	44.8501	5e-05	0.00112201	1.00215	up	yes	OK	1363	gi|643713923|gb|KDP26588.1|	hypothetical protein JCGZ_17746 [Jatropha curcas]	0.69	_	_	_	_	_	_	_	_	_	_	None	_
cassava4.1_012945m.g	145.613	418.103	7.11429	20.4765	5e-05	0.00112201	1.52518	up	yes	OK	1012	gi|643732130|gb|KDP39322.1|	hypothetical protein JCGZ_01079 [Jatropha curcas]	0.94	gi|75331789|sp|Q93Z92.1|RING4_ARATH	RecName: Full=E3 ubiquitin-protein ligase At4g11680; AltName: Full=RING finger protein At4g11680 [Arabidopsis thaliana]	0.63	GO:0008270	3694.gw1.I.4886.1	hypothetical protein	0.9293	_	KOG0800	_	None	_
cassava4.1_012970m.g	58.1803	387.493	2.91929	19.4024	5e-05	0.00112201	2.73255	up	yes	OK	986	gi|643717732|gb|KDP29175.1|	hypothetical protein JCGZ_16564 [Jatropha curcas]	0.94	gi|38605514|sp|Q9SJL9.1|XTH32_ARATH	RecName: Full=Probable xyloglucan endotransglucosylase/hydrolase protein 32; Short=At-XTH32; Short=XTH-32; Flags: Precursor [Arabidopsis thaliana]	0.88	GO:0048046;GO:0004553;GO:0016762;GO:0005618;GO:0016998;GO:0006073	3694.gw1.28.766.1	hypothetical protein	0.9276	_	_	NOG259793	K08235	E2.4.1.207
cassava4.1_013025m.g	707.377	3328.6	30.4042	142.969	5e-05	0.00112201	2.23336	up	yes	OK	1231	gi|255543280|ref|XP_002512703.1|	Xyloglucan endotransglucosylase/hydrolase protein A precursor, putative [Ricinus communis]	0.98	gi|38605591|sp|Q8LNZ5.1|XTHB_PHAAN	RecName: Full=Probable xyloglucan endotransglucosylase/hydrolase protein B; AltName: Full=VaXTH2; Flags: Precursor	0.94	GO:0016762;GO:0048046;GO:0004553;GO:0005618;GO:0006073	3694.estExt_Genewise1_v1.C_LG_I8040	SubName: Full=Xyloglucan endotransglycosylase/hydrolase XTH-27;	0.9569	COG2273	_	NOG254514	K08235	E2.4.1.207
cassava4.1_013029m.g	14.1333	83.6226	0.69541	4.11199	5e-05	0.00112201	2.5639	up	yes	OK	1002	gi|643739157|gb|KDP44971.1|	hypothetical protein JCGZ_01471 [Jatropha curcas]	0.55	_	_	_	_	_	_	_	_	_	_	None	_
cassava4.1_013046m.g	37.7628	95.7486	1.30076	3.29657	0.00165	0.0211198	1.34161	up	yes	OK	1370	gi|643735273|gb|KDP41914.1|	hypothetical protein JCGZ_26932 [Jatropha curcas]	0.79	gi|82235942|sp|Q6DH94.1|R1442_DANRE	RecName: Full=Probable E3 ubiquitin-protein ligase RNF144A-B; AltName: Full=RING finger protein 144A-B	0.44	_	3694.eugene3.17900003	hypothetical protein	0.8762	_	KOG1812	_	K11975	RNF144
cassava4.1_013122m.g	75.8359	278.771	3.31975	12.2055	5e-05	0.00112201	1.87838	up	yes	OK	1108	gi|255542892|ref|XP_002512509.1|	conserved hypothetical protein [Ricinus communis]	0.81	_	_	_	_	3694.grail3.0133008901	hypothetical protein	0.8072	_	_	NOG294217	None	_
cassava4.1_013169m.g	19.109	80.4088	0.729583	3.05941	0.00025	0.00446551	2.06811	up	yes	OK	1264	gi|643703673|gb|KDP20737.1|	hypothetical protein JCGZ_21208 [Jatropha curcas]	0.98	gi|2494843|sp|Q39366.1|LGUL_BRAOG	RecName: Full=Putative lactoylglutathione lyase; AltName: Full=Aldoketomutase; AltName: Full=Glyoxalase I; Short=Glx I; AltName: Full=Ketone-aldehyde mutase; AltName	0.91	GO:0004462;GO:0046872;GO:0006090;GO:0005975	3694.estExt_Genewise1_v1.C_LG_IV1582	lactoylglutathione lyase (EC:4.4.1.5)	0.9534	COG0346	KOG2943	_	K01759	GLO1, gloA
cassava4.1_013187m.g	72.1549	244.246	2.92493	9.88459	5e-05	0.00112201	1.75678	up	yes	OK	1187	gi|308229792|gb|ADO24304.1|	putative xyloglucan endotransglucosylase/hydrolase [Gossypium hirsutum]	0.91	gi|38605343|sp|Q8LF99.2|XTH6_ARATH	RecName: Full=Probable xyloglucan endotransglucosylase/hydrolase protein 6; Short=At-XTH6; Short=XTH-6; Flags: Precursor [Arabidopsis thaliana]	0.86	GO:0048046;GO:0016762;GO:0004553;GO:0005618;GO:0009414;GO:0006073	3694.estExt_Genewise1_v1.C_LG_VII0038	hypothetical protein	0.9529	COG2273	_	_	K08235	E2.4.1.207
cassava4.1_013200m.g	32.2639	122.011	0.950254	3.57267	0.00015	0.00290258	1.91062	up	yes	OK	1586	gi|643739517|gb|KDP45271.1|	hypothetical protein JCGZ_15136 [Jatropha curcas]	0.86	_	_	_	_	_	_	_	_	_	_	None	_
cassava4.1_013271m.g	87.0125	212.93	3.77092	9.2233	0.00015	0.00290258	1.29037	up	yes	OK	1118	gi|255572763|ref|XP_002527314.1|	zinc finger protein, putative [Ricinus communis]	0.74	gi|27923894|sp|Q42485.1|ZFP1_ARATH	RecName: Full=Zinc finger protein 1 [Arabidopsis thaliana]	0.72	_	_	_	_	_	_	_	None	_
cassava4.1_013278m.g	402.478	1476.04	20.4708	74.9828	5e-05	0.00112201	1.87299	up	yes	OK	974	gi|255580029|ref|XP_002530848.1|	protein binding protein, putative [Ricinus communis]	0.6	_	_	_	_	_	_	_	_	_	_	None	_
cassava4.1_013286m.g	6063.75	12183.5	279.139	560.528	5e-05	0.00112201	1.0058	up	yes	OK	1061	gi|643728290|gb|KDP36430.1|	hypothetical protein JCGZ_08699 [Jatropha curcas]	0.95	gi|38605148|sp|Q38857.1|XTH22_ARATH	RecName: Full=Xyloglucan endotransglucosylase/hydrolase protein 22; Short=At-XTH22; Short=XTH-22; AltName: Full=Touch protein 4; Flags: Precursor [Arabidopsis thal	0.84	GO:0048046;GO:0016762;GO:0006073;GO:0080039;GO:0080022;GO:0004553;GO:0005618;GO:0042545	3694.gw1.XVIII.2839.1	hypothetical protein	0.9397	COG2273	_	_	None	_
cassava4.1_013318m.g	42.4037	130.988	1.73672	5.35969	0.00035	0.0059436	1.62578	up	yes	OK	1176	gi|643703917|gb|KDP20981.1|	hypothetical protein JCGZ_21452 [Jatropha curcas]	0.75	_	_	_	_	3694.grail3.0046017801	SubName: Full=Putative uncharacterized protein;	0.7671	_	_	NOG251981	None	_
cassava4.1_013334m.g	71.2313	298.434	4.23722	17.6831	5e-05	0.00112201	2.06118	up	yes	OK	855	gi|255569548|ref|XP_002525740.1|	NAC domain-containing protein, putative [Ricinus communis]	0.86	gi|50401161|sp|Q9FIW5.1|NAC94_ARATH	RecName: Full=Putative NAC domain-containing protein 94; Short=ANAC094	0.78	GO:0003677;GO:0006355	3694.fgenesh4_pg.C_LG_IX000258	NAC domain protein, IPR003441	0.8123	_	_	NOG259771	None	_
cassava4.1_013345m.g	76.6261	224.872	4.34217	12.7176	0.0001	0.00206605	1.55034	up	yes	OK	889	gi|255579168|ref|XP_002530431.1|	mutt domain protein, putative [Ricinus communis]	0.86	gi|68565924|sp|Q94B74.1|NUDT2_ARATH	RecName: Full=Nudix hydrolase 2; Short=AtNUDT2; AltName: Full=ADP-ribose pyrophosphatase; AltName: Full=NADH pyrophosphatase [Arabidopsis thaliana]	0.75	GO:0006769;GO:0006979;GO:0051287;GO:0000210;GO:0046497	3694.gw1.XVI.594.1	hypothetical protein	0.845	_	KOG0648	_	None	_
cassava4.1_013359m.g	223.968	540.851	9.77928	23.5987	5e-05	0.00112201	1.27091	up	yes	OK	1111	gi|255570037|ref|XP_002525981.1|	DUF26 domain-containing protein 1 precursor, putative [Ricinus communis]	0.95	gi|75216738|sp|Q9ZU94.2|CRR12_ARATH	RecName: Full=Cysteine-rich repeat secretory protein 12; AltName: Full=Plasmodesmata-located protein 6; Short=PDLP6; Flags: Precursor [Arabidopsis thaliana]	0.8	_	3694.eugene3.00101013	hypothetical protein	0.8566	_	_	NOG231133	None	_
cassava4.1_013417m.g	256.167	1713.84	10.9763	73.402	5e-05	0.00112201	2.74143	up	yes	OK	1129	gi|522191364|gb|AGQ04251.1|	WRKY transcription factor 57.1 [Jatropha curcas]	0.83	gi|29839651|sp|Q9LY00.1|WRK70_ARATH	RecName: Full=Probable WRKY transcription factor 70; AltName: Full=WRKY DNA-binding protein 70 [Arabidopsis thaliana]	0.6	GO:0005667;GO:0006355;GO:0043565;GO:0045449;GO:0003700	_	_	_	_	_	_	None	_
cassava4.1_013438m.g	23.3457	101.174	0.995903	4.31969	0.00015	0.00290258	2.11685	up	yes	OK	1134	gi|182408102|gb|ACB87734.1|	aquaporin [Manihot esculenta]	0.91	gi|32363271|sp|P93004.2|PIP27_ARATH	RecName: Full=Aquaporin PIP2-7; AltName: Full=Plasma membrane intrinsic protein 2-7; Short=AtPIP2;7; AltName: Full=Plasma membrane intrinsic protein 3; AltName: Fu	0.91	GO:0006833;GO:0005634;GO:0009506;GO:0009737;GO:0005773;GO:0015250;GO:0016021;GO:0046658	29760.GSVIVG00036133001	SubName: Full=Chromosome chr3 scaffold_8, whole genome shotgun sequence;	0.9559	COG0580	KOG0223	_	K09872	PIP
cassava4.1_013440m.g	40.686	97.1616	2.3231	5.54617	0.0026	0.0299427	1.25544	up	yes	OK	882	gi|255577258|ref|XP_002529511.1|	abc transporter, putative [Ricinus communis]	0.9	gi|75327922|sp|Q84M24.2|AB1A_ARATH	RecName: Full=ABC transporter A family member 1; Short=ABC transporter ABCA.1; Short=AtABCA1; AltName: Full=ABC one homolog protein 1; Short=AtAOH1 [Arabidopsis tha	0.91	GO:0005774;GO:0005524;GO:0015408;GO:1902358;GO:0006200;GO:0015682;GO:0015419	_	_	_	_	_	_	K05643	ABCA3
cassava4.1_013493m.g	372.884	904.723	19.5	47.26	5e-05	0.00112201	1.27715	up	yes	OK	951	gi|643713872|gb|KDP26537.1|	hypothetical protein JCGZ_17695 [Jatropha curcas]	0.77	gi|73921025|sp|Q7XBH4.2|MYB4_ORYSJ	RecName: Full=Myb-related protein Myb4; AltName: Full=OsMyb4; AltName: Full=Transcription factor RLTR1 [Oryza sativa Japonica Group]	0.97	GO:0005488	29760.GSVIVG00028596001	SubName: Full=Chromosome chr7 scaffold_44, whole genome shotgun sequence;	0.9327	COG5147	KOG0048	_	None	_
cassava4.1_013586m.g	1340.93	6271.07	67.4388	314.775	5e-05	0.00112201	2.22267	up	yes	OK	1102	gi|643717213|gb|KDP28839.1|	hypothetical protein JCGZ_14610 [Jatropha curcas]	0.81	_	_	_	_	3694.eugene3.00021302	hypothetical protein	0.8366	COG0406	KOG3734	_	None	_
cassava4.1_013604m.g	8071.12	23449	336.343	977.163	5e-05	0.00112201	1.53867	up	yes	OK	1157	gi|643722489|gb|KDP32262.1|	hypothetical protein JCGZ_14783 [Jatropha curcas]	0.86	gi|75306652|sp|Q94KL8.1|SILD_PODPE	RecName: Full=Secoisolariciresinol dehydrogenase	0.71	GO:0047044;GO:0008207;GO:0055114;GO:0006699	29760.GSVIVG00021544001	SubName: Full=Chromosome chr8 scaffold_23, whole genome shotgun sequence;	0.8419	COG1028	KOG0725	_	None	_
cassava4.1_013621m.g	179.324	1130.47	10.5898	66.5239	5e-05	0.00112201	2.6512	up	yes	OK	859	gi|643733955|gb|KDP40798.1|	hypothetical protein JCGZ_24797 [Jatropha curcas]	0.92	gi|75116575|sp|Q67YC0.1|PPSP1_ARATH	RecName: Full=Inorganic pyrophosphatase 1; Short=AtPPsPase1; Short=PPi phosphatase 1; Short=Pyrophosphate-specific phosphatase 1; AltName: Full=Protein PHOSPHATE S	0.8	GO:0016311;GO:0016791	3694.grail3.0009044702	hypothetical protein	0.8901	_	KOG3120	_	K13248	PHOSPHO2
cassava4.1_013645m.g	13.4827	137.876	0.575609	5.88361	5e-05	0.00112201	3.35354	up	yes	OK	1133	gi|643708790|gb|KDP23706.1|	hypothetical protein JCGZ_23539 [Jatropha curcas]	0.9	gi|332278141|sp|Q93VK0.2|PPCK2_ARATH	RecName: Full=Phosphoenolpyruvate carboxylase kinase 2; Short=AtPPCK2 [Arabidopsis thaliana]	0.79	GO:0016036;GO:0005524;GO:0004674;GO:0046898;GO:0009069;GO:0009416;GO:0006468	3694.eugene3.00190185	hypothetical protein	0.8915	COG0515	KOG0032	_	K04515	CAMK2
cassava4.1_013649m.g	277.069	1069.87	9.35538	36.0986	5e-05	0.00112201	1.94807	up	yes	OK	1396	gi|643708790|gb|KDP23706.1|	hypothetical protein JCGZ_23539 [Jatropha curcas]	0.95	gi|332278141|sp|Q93VK0.2|PPCK2_ARATH	RecName: Full=Phosphoenolpyruvate carboxylase kinase 2; Short=AtPPCK2 [Arabidopsis thaliana]	0.8	GO:0016036;GO:0005524;GO:0004674;GO:0046898;GO:0009069;GO:0009416;GO:0006468	3694.eugene3.00190185	hypothetical protein	0.907	COG0515	KOG0032	_	K04515	CAMK2
cassava4.1_013653m.g	3836.52	10007.1	130.013	338.482	5e-05	0.00112201	1.38042	up	yes	OK	1392	gi|643733955|gb|KDP40798.1|	hypothetical protein JCGZ_24797 [Jatropha curcas]	0.93	gi|75116575|sp|Q67YC0.1|PPSP1_ARATH	RecName: Full=Inorganic pyrophosphatase 1; Short=AtPPsPase1; Short=PPi phosphatase 1; Short=Pyrophosphate-specific phosphatase 1; AltName: Full=Protein PHOSPHATE S	0.79	GO:0052732;GO:0016311;GO:0052731	3694.grail3.0009044702	hypothetical protein	0.9048	_	KOG3120	_	K13248	PHOSPHO2
cassava4.1_013664m.g	122.039	1089.63	7.4654	66.4809	5e-05	0.00112201	3.15465	up	yes	OK	834	gi|495025677|gb|AGL39694.1|	NAC transcription factor 038 [Jatropha curcas]	0.86	gi|50401162|sp|Q9FMR3.1|NAC90_ARATH	RecName: Full=NAC domain-containing protein 90; Short=ANAC090 [Arabidopsis thaliana]	0.66	GO:0003677;GO:0006355	_	_	_	_	_	_	None	_
cassava4.1_013672m.g	5156.68	11702.5	264.528	600.666	5e-05	0.00112201	1.18314	up	yes	OK	966	gi|643727803|gb|KDP36096.1|	hypothetical protein JCGZ_08740 [Jatropha curcas]	0.9	gi|75295505|sp|Q7FAE1.1|MOMAS_ORYSJ	RecName: Full=Momilactone A synthase; Short=OsMAS [Oryza sativa Japonica Group]	0.74	_	3694.eugene3.00061405	hypothetical protein	0.8127	COG1028	KOG0725	_	None	_
cassava4.1_013691m.g	2298.86	7700.05	110.534	370.897	5e-05	0.00112201	1.74653	up	yes	OK	1021	gi|643733376|gb|KDP40323.1|	hypothetical protein JCGZ_02321 [Jatropha curcas]	0.58	gi|128421|sp|P08297.2|NO75_SOYBN	RecName: Full=Early nodulin-75; Short=N-75; AltName: Full=NGm-75; Flags: Precursor	0.51	_	_	_	_	_	_	_	None	_
cassava4.1_013745m.g	3890.67	10355.5	190.048	506.597	5e-05	0.00112201	1.41447	up	yes	OK	1007	gi|643727802|gb|KDP36095.1|	hypothetical protein JCGZ_08739 [Jatropha curcas]	0.91	gi|75306651|sp|Q94KL7.1|SILD_FORIN	RecName: Full=Secoisolariciresinol dehydrogenase	0.71	_	3694.eugene3.00061405	hypothetical protein	0.8048	COG1028	KOG0725	_	None	_
cassava4.1_013791m.g	2357.2	5229.61	92.1061	204.151	5e-05	0.00112201	1.14827	up	yes	OK	1225	gi|255574603|ref|XP_002528212.1|	conserved hypothetical protein [Ricinus communis]	0.92	gi|75248018|sp|Q8S8Q6.1|TET8_ARATH	RecName: Full=Tetraspanin-8 [Arabidopsis thaliana]	0.82	GO:0009506;GO:0005794;GO:0016021;GO:0005886	3694.estExt_Genewise1_v1.C_LG_VI2154	hypothetical protein	0.8773	_	_	NOG242724	None	_
cassava4.1_013915m.g	24.9413	76.8804	1.08732	3.30337	0.001	0.0139536	1.60316	up	yes	OK	1127	gi|255584070|ref|XP_002532778.1|	conserved hypothetical protein [Ricinus communis]	0.7	_	_	_	_	_	_	_	_	_	_	None	_
cassava4.1_013941m.g	33.466	92.3111	1.6981	4.68464	0.00065	0.00984819	1.46402	up	yes	OK	975	gi|643727544|gb|KDP35930.1|	hypothetical protein JCGZ_09902 [Jatropha curcas]	0.85	_	_	_	_	_	_	_	_	_	_	None	_
cassava4.1_013955m.g	1024.6	2257.53	33.5001	73.7647	5e-05	0.00112201	1.13877	up	yes	OK	1436	gi|255539863|ref|XP_002510996.1|	Acid phosphatase 1 precursor, putative [Ricinus communis]	0.91	gi|130718|sp|P27061.1|PPA1_SOLLC	RecName: Full=Acid phosphatase 1; AltName: Full=Apase-1(1); Flags: Precursor	0.79	GO:0019497;GO:0006771;GO:0003993;GO:0016311	3694.grail3.0086010101	hypothetical protein	0.917	_	_	NOG286588;NOG41277	None	_
cassava4.1_014040m.g	57.9281	124.025	2.61273	5.58853	0.0036	0.0384726	1.09691	up	yes	OK	1081	gi|643730513|gb|KDP37945.1|	hypothetical protein JCGZ_04588 [Jatropha curcas]	0.98	gi|115792|sp|P27493.1|CB22_TOBAC	RecName: Full=Chlorophyll a-b binding protein 21, chloroplastic; AltName: Full=LHCII type I CAB-21; Short=LHCP; Flags: Precursor	0.97	GO:0009765;GO:0009523;GO:0016021;GO:0016168;GO:0018298;GO:0009507	3694.eugene3.00110470	light-harvesting complex II protein Lhcb1	0.9697	_	_	NOG220557	K08912	LHCB1
cassava4.1_014064m.g	221.149	913.477	8.62253	35.5434	5e-05	0.00112201	2.0434	up	yes	OK	1228	gi|643726168|gb|KDP34976.1|	hypothetical protein JCGZ_09264 [Jatropha curcas]	0.92	gi|6226027|sp|Q9ZU38.1|RPI2_ARATH	RecName: Full=Probable ribose-5-phosphate isomerase 2; AltName: Full=Phosphoriboisomerase 2 [Arabidopsis thaliana]	0.86	GO:0046109;GO:0008219;GO:0010228;GO:0015976;GO:0005829;GO:0009052;GO:0080167;GO:0030244;GO:0004751	3694.eugene3.00101083	SubName: Full=Putative uncharacterized protein;	0.9426	COG0120	KOG3075	_	K01807	rpiA
cassava4.1_014066m.g	33.496	142.001	1.20594	5.11243	5e-05	0.00112201	2.08385	up	yes	OK	1317	gi|643709739|gb|KDP24148.1|	hypothetical protein JCGZ_25805 [Jatropha curcas]	0.94	gi|20138391|sp|Q9M0I2.2|EXPB3_ARATH	RecName: Full=Expansin-B3; Short=At-EXPB3; Short=AtEXPB3; AltName: Full=Ath-ExpBeta-1.6; AltName: Full=Beta-expansin-3; Flags: Precursor [Arabidopsis thaliana]	0.9	GO:0019953;GO:0005576	3694.estExt_fgenesh4_pm.C_1200017	hypothetical protein	0.9701	_	_	NOG280057	None	_
cassava4.1_014111m.g	1163.09	2464.95	63.0885	133.735	5e-05	0.00112201	1.08393	up	yes	OK	921	gi|643734031|gb|KDP40874.1|	hypothetical protein JCGZ_24873 [Jatropha curcas]	0.69	_	_	_	_	_	_	_	_	_	_	None	_
cassava4.1_014142m.g	442.906	1647.28	17.027	63.3513	5e-05	0.00112201	1.89555	up	yes	OK	1242	gi|224090001|ref|XP_002308901.1|	embryo-abundant family protein [Populus trichocarpa]	0.92	gi|317373297|sp|Q55EX9.2|Y8948_DICDI	RecName: Full=Putative methyltransferase DDB_G0268948 [Dictyostelium discoideum]	0.59	GO:0008168;GO:0032259	3694.grail3.0024027701	hypothetical protein	0.9234	COG0500	KOG3010	_	None	_
cassava4.1_014177m.g	165.849	344.103	5.60869	11.6341	0.00035	0.0059436	1.05262	up	yes	OK	1393	gi|255570142|ref|XP_002526033.1|	conserved hypothetical protein [Ricinus communis]	0.94	_	_	_	_	3694.estExt_fgenesh4_pg.C_LG_X1004	hypothetical protein	0.9234	_	_	NOG274885	None	_
cassava4.1_014218m.g	85.9322	311.823	5.65427	20.4378	5e-05	0.00112201	1.85383	up	yes	OK	786	gi|643717173|gb|KDP28799.1|	hypothetical protein JCGZ_14570 [Jatropha curcas]	0.93	gi|306756001|sp|Q5PP62.1|SPX3_ARATH	RecName: Full=SPX domain-containing protein 3; AltName: Full=Protein SPX DOMAIN GENE 3; Short=AtSPX3 [Arabidopsis thaliana]	0.76	GO:0080040	3694.grail3.0040000101	hypothetical protein	0.9225	COG5036	KOG1161	_	None	_
cassava4.1_014228m.g	505.659	1418.31	26.4083	74.0293	5e-05	0.00112201	1.4871	up	yes	OK	952	gi|255573345|ref|XP_002527599.1|	rnf5, putative [Ricinus rnf5, putative [Ricinus communis]	0.79	gi|75328843|sp|Q8GUK7.1|RMA3_ARATH	RecName: Full=E3 ubiquitin-protein ligase RMA3; AltName: Full=Protein RING membrane-anchor 3 [Arabidopsis thaliana]	0.58	GO:0008270	_	_	_	_	_	_	K10666	RNF5
cassava4.1_014254m.g	550.521	2517.23	33.5339	153.231	5e-05	0.00112201	2.19202	up	yes	OK	836	gi|134104328|pdb|2G4L|A	Chain A, Anomalous Substructure Of Hydroxynitrile Lyase	0.8	gi|1708278|sp|P52704.1|HNL_HEVBR	RecName: Full=(S)-hydroxynitrile lyase; AltName: Full=(S)-acetone-cyanohydrin lyase; AltName: Full=Oxynitrilase [Hevea brasiliensis]	0.8	GO:0052891;GO:0008152;GO:0052892	_	_	_	_	_	_	None	_
cassava4.1_014262m.g	801.542	1705.92	41.71	88.6454	5e-05	0.00112201	1.08765	up	yes	OK	955	gi|255587002|ref|XP_002534094.1|	Beta-expansin 1a precursor, putative [Ricinus communis]	0.95	gi|20138427|sp|Q9SVE5.1|EXLA2_ARATH	RecName: Full=Expansin-like A2; Short=At-EXPL2; Short=AtEXLA2; Short=AtEXPL2; AltName: Full=Ath-ExpBeta-2.2; Flags: Precursor [Arabidopsis thaliana]	0.85	GO:0019953;GO:0005576	3694.estExt_fgenesh4_pm.C_LG_IX0135	hypothetical protein	0.9189	_	_	NOG240653	None	_
cassava4.1_014268m.g	1766.57	5480.77	67.7388	210.278	5e-05	0.00112201	1.63424	up	yes	OK	1245	gi|590589255|ref|XP_007016396.1|	Expansin A4, ALPHA 1.6,EXPA4 [Theobroma cacao]	0.98	gi|20138158|sp|O48818.1|EXPA4_ARATH	RecName: Full=Expansin-A4; Short=AtEXPA4; AltName: Full=Alpha-expansin-4; Short=At-EXP4; Short=AtEx4; AltName: Full=Ath-ExpAlpha-1.6; Flags: Precursor [Arabidopsis	0.96	GO:0016020;GO:0009664;GO:0005618;GO:0005576	3694.estExt_Genewise1_v1.C_LG_I1253	SubName: Full=Putative uncharacterized protein;	0.9798	_	_	NOG298661	None	_
cassava4.1_014277m.g	594.606	1278.87	26.5521	56.9796	5e-05	0.00112201	1.10162	up	yes	OK	1091	gi|643717173|gb|KDP28799.1|	hypothetical protein JCGZ_14570 [Jatropha curcas]	0.93	gi|306756001|sp|Q5PP62.1|SPX3_ARATH	RecName: Full=SPX domain-containing protein 3; AltName: Full=Protein SPX DOMAIN GENE 3; Short=AtSPX3 [Arabidopsis thaliana]	0.77	GO:0080040	3694.grail3.0040000101	hypothetical protein	0.9186	COG5036	KOG1161	_	None	_
cassava4.1_014285m.g	13.0912	230.92	0.658912	11.643	5e-05	0.00112201	4.14323	up	yes	OK	982	gi|255582012|ref|XP_002531803.1|	Acid phosphatase 1 precursor, putative [Ricinus communis]	0.88	gi|158515403|sp|O49195.2|VSP1_ARATH	RecName: Full=Vegetative storage protein 1; Flags: Precursor [Arabidopsis thaliana]	0.59	GO:0019497;GO:0006771;GO:0003993;GO:0016311	29760.GSVIVG00033659001	SubName: Full=Putative uncharacterized protein (Chromosome chr8 scaffold_68, whole genome sh [...]	0.8462	_	_	NOG246330	None	_
cassava4.1_014291m.g	2486.55	5131.09	154.131	318.16	5e-05	0.00112201	1.0456	up	yes	OK	824	gi|643721219|gb|KDP31464.1|	hypothetical protein JCGZ_15344 [Jatropha curcas]	0.92	_	_	_	GO:0008168;GO:0032259	3694.fgenesh4_pm.C_LG_V000031	hypothetical protein	0.8527	COG0500	KOG3010	_	None	_
cassava4.1_014315m.g	45.681	204.714	2.1328	9.54718	5e-05	0.00112201	2.16233	up	yes	OK	1048	gi|255556005|ref|XP_002519037.1|	Stem-specific protein TSJT1, putative [Ricinus communis]	0.93	gi|136452|sp|P24805.1|TSJT1_TOBAC	RecName: Full=Stem-specific protein TSJT1 [Nicotiana tabacum]	0.69	_	_	_	_	_	_	_	None	_
cassava4.1_014368m.g	66.0278	226.428	3.3066	11.3291	5e-05	0.00112201	1.77661	up	yes	OK	987	gi|522191301|gb|AGQ04217.1|	WRKY transcription factor 29 [Jatropha curcas]	0.73	gi|20978782|sp|Q9C5T4.2|WRK18_ARATH	RecName: Full=WRKY transcription factor 18; AltName: Full=WRKY DNA-binding protein 18; Short=AtWRKY18 [Arabidopsis thaliana]	0.8	GO:0098542;GO:0010033;GO:0050789;GO:0005488	_	_	_	_	_	_	None	_
cassava4.1_014374m.g	4648.37	9512.78	206.484	422.503	5e-05	0.00112201	1.03293	up	yes	OK	1095	gi|255568812|ref|XP_002525377.1|	carbonic anhydrase, putative [Ricinus communis]	0.96	gi|115473|sp|P27141.1|CAHC_TOBAC	RecName: Full=Carbonic anhydrase, chloroplastic; AltName: Full=Carbonate dehydratase; Flags: Precursor	0.84	GO:0006807;GO:0015976;GO:0006730;GO:0004089;GO:0008270	3694.gw1.VIII.1764.1	annotation not avaliable	0.8452	COG0288	KOG1578	_	K01673	cynT, can
cassava4.1_014393m.g	35.5573	244.567	1.48088	10.1755	5e-05	0.00112201	2.78057	up	yes	OK	1159	gi|643727072|gb|KDP35637.1|	hypothetical protein JCGZ_09075 [Jatropha curcas]	0.97	gi|44889064|sp|Q38865.2|EXPA6_ARATH	RecName: Full=Expansin-A6; Short=AtEXPA6; AltName: Full=Alpha-expansin-6; Short=At-EXP6; Short=AtEx6; AltName: Full=Ath-ExpAlpha-1.8; Flags: Precursor [Arabidopsis	0.93	GO:0016020;GO:0009664;GO:0005618;GO:0005576	29760.GSVIVG00021324001	SubName: Full=Putative uncharacterized protein (Chromosome chr8 scaffold_23, whole genome sh [...]	0.9486	_	_	NOG298661;NOG268102	None	_
cassava4.1_014398m.g	13.4704	120.908	0.893045	8.00261	5e-05	0.00112201	3.16367	up	yes	OK	780	gi|643727072|gb|KDP35637.1|	hypothetical protein JCGZ_09075 [Jatropha curcas]	0.96	gi|20138158|sp|O48818.1|EXPA4_ARATH	RecName: Full=Expansin-A4; Short=AtEXPA4; AltName: Full=Alpha-expansin-4; Short=At-EXP4; Short=AtEx4; AltName: Full=Ath-ExpAlpha-1.6; Flags: Precursor [Arabidopsis	0.92	GO:0016020;GO:0009664;GO:0005618;GO:0005576	29760.GSVIVG00021324001	SubName: Full=Putative uncharacterized protein (Chromosome chr8 scaffold_23, whole genome sh [...]	0.9407	_	_	NOG298661	None	_
cassava4.1_014407m.g	13.1548	113.693	0.470957	4.04606	5e-05	0.00112201	3.10285	up	yes	OK	1429	gi|255562904|ref|XP_002522457.1|	Alpha-expansin 1 precursor, putative [Ricinus communis]	0.94	gi|20138328|sp|Q9C554.1|EXPA1_ARATH	RecName: Full=Expansin-A1; Short=AtEXPA1; AltName: Full=Alpha-expansin-1; Short=At-EXP1; Short=AtEx1; AltName: Full=Ath-ExpAlpha-1.2; Flags: Precursor [Arabidopsis	0.9	GO:0016020;GO:0009664;GO:0005618;GO:0005576	3694.grail3.0154002001	SubName: Full=Putative uncharacterized protein;	0.9385	_	_	NOG259665;NOG298661;NOG224923	None	_
cassava4.1_014423m.g	397.324	1022.25	17.2831	44.459	5e-05	0.00112201	1.36311	up	yes	OK	1130	gi|27449248|gb|AAO14118.1|AF457210_1	ascorbate peroxidase [Hevea brasiliensis]	0.94	gi|1351963|sp|P48534.2|APX1_PEA	RecName: Full=L-ascorbate peroxidase, cytosolic; Short=AP; AltName: Full=PsAPx01 [Pisum sativum]	0.91	GO:0006804;GO:0006979;GO:0020037;GO:0004601;GO:0055114	3694.estExt_fgenesh4_pg.C_LG_IX1399	SubName: Full=Putative uncharacterized protein;	0.9554	COG0376	_	_	K00434	E1.11.1.11
cassava4.1_014450m.g	2322.64	4684.35	123.252	248.862	5e-05	0.00112201	1.01373	up	yes	OK	938	gi|255555313|ref|XP_002518693.1|	conserved hypothetical protein [Ricinus communis]	0.89	gi|223635262|sp|A7GPY2.1|KYNB_BACCN	RecName: Full=Kynurenine formamidase; Short=KFA; Short=KFase; AltName: Full=Arylformamidase; AltName: Full=N-formylkynurenine formamidase; Short=FKF [Bacillus cyto	0.42	GO:0005783;GO:0005618;GO:0005794;GO:0009651	3694.gw1.IX.2312.1	hypothetical protein	0.8411	COG1878	_	_	None	_
cassava4.1_014451m.g	158.631	1498.28	9.79238	92.4201	5e-05	0.00112201	3.23848	up	yes	OK	827	gi|643727082|gb|KDP35647.1|	hypothetical protein JCGZ_09085 [Jatropha curcas]	0.93	_	_	_	GO:0016787;GO:0008152	29760.GSVIVG00021335001	SubName: Full=Putative ripening-related protein (Chromosome chr8 scaffold_23, whole genome s [...]	0.8988	COG1011	KOG3109	_	None	_
cassava4.1_014471m.g	67.1927	156.711	4.55091	10.6343	0.0011	0.0151511	1.2245	up	yes	OK	765	gi|643721543|gb|KDP31626.1|	hypothetical protein JCGZ_14851 [Jatropha curcas]	0.89	_	_	_	GO:0006544;GO:0006564;GO:0051287;GO:0006566;GO:0055114;GO:0004617	3694.estExt_Genewise1_v1.C_410478	SubName: Full=Putative uncharacterized protein;	0.864	COG0111	KOG0069	_	None	_
cassava4.1_014505m.g	47.9644	166.338	1.8417	6.38339	5e-05	0.00112201	1.79328	up	yes	OK	1244	gi|643739666|gb|KDP45404.1|	hypothetical protein JCGZ_09653 [Jatropha curcas]	0.71	gi|75174169|sp|Q9LFR3.1|GASAE_ARATH	RecName: Full=Gibberellin-regulated protein 14; AltName: Full=GAST1 protein homolog 14; Flags: Precursor [Arabidopsis thaliana]	0.45	_	_	_	_	_	_	_	None	_
cassava4.1_014549m.g	396.673	863.401	15.6196	34.0191	5e-05	0.00112201	1.12299	up	yes	OK	1216	gi|643704802|gb|KDP21654.1|	hypothetical protein JCGZ_03325 [Jatropha curcas]	0.97	gi|20138147|sp|O22874.1|EXPA8_ARATH	RecName: Full=Expansin-A8; Short=AtEXPA8; AltName: Full=Alpha-expansin-8; Short=At-EXP8; Short=AtEx8; AltName: Full=Ath-ExpAlpha-1.11; Flags: Precursor [Arabidopsi	0.89	GO:0016020;GO:0009664;GO:0005618;GO:0005576	3694.grail3.0095006501	hypothetical protein	0.9512	_	_	NOG298661	None	_
cassava4.1_014551m.g	9.18942	62.1573	0.46721	3.16442	0.0002	0.00370885	2.7598	up	yes	OK	973	gi|224130588|ref|XP_002320878.1|	NC domain-containing family protein [Populus trichocarpa]	0.94	_	_	_	_	3694.estExt_fgenesh4_pm.C_LG_XIV0198	hypothetical protein	0.938	_	_	NOG260735	None	_
cassava4.1_014554m.g	118.458	580.136	6.18793	30.3228	5e-05	0.00112201	2.29287	up	yes	OK	951	gi|643738281|gb|KDP44269.1|	hypothetical protein JCGZ_05736 [Jatropha curcas]	0.83	gi|116324|sp|P27054.1|CHI4_PHAVU	RecName: Full=Endochitinase PR4; Flags: Precursor	0.75	GO:0008061;GO:0006032;GO:0016998;GO:0005975;GO:0004568	3694.eugene3.00190854	hypothetical protein	0.7882	COG3979	KOG4742	_	K01183	E3.2.1.14
cassava4.1_014561m.g	762.808	1685.48	30.3329	66.8938	5e-05	0.00112201	1.14099	up	yes	OK	1207	gi|260408314|gb|ACX37451.1|	tonoplast intrinsic protein [Hevea brasiliensis]	0.98	gi|135860|sp|P25818.1|TIP11_ARATH	RecName: Full=Aquaporin TIP1-1; AltName: Full=Aquaporin TIP; AltName: Full=Gamma-tonoplast intrinsic protein; Short=Gamma-TIP; AltName: Full=Tonoplast intrinsic prot	0.91	GO:0006810;GO:0016021;GO:0005215	3694.eugene3.00280238	SubName: Full=Putative uncharacterized protein;	0.986	COG0580	KOG0223	_	K09873	TIP
cassava4.1_014594m.g	623.023	2487.36	25.3189	101.08	5e-05	0.00112201	1.99721	up	yes	OK	1183	gi|643740293|gb|KDP45952.1|	hypothetical protein JCGZ_11855 [Jatropha curcas]	0.95	gi|75268071|sp|Q9ZVJ5.2|SGGP_ARATH	RecName: Full=Haloacid dehalogenase-like hydrolase domain-containing protein Sgpp; AltName: Full=Subclass I phosphosugar phosphatase; Short=AtSgpp [Arabidopsis thal	0.86	GO:0005829;GO:0046487;GO:0016311;GO:0005886;GO:0008967	3694.eugene3.00290143	haloacid dehalogenase-like hydrolase family protein (EC:2.7.7.2)	0.9439	COG0637	KOG2914	_	None	_
cassava4.1_014634m.g	1369.26	3621.95	51.4006	135.942	5e-05	0.00112201	1.40313	up	yes	OK	1269	gi|643704229|gb|KDP21293.1|	hypothetical protein JCGZ_21764 [Jatropha curcas]	0.83	gi|27923891|sp|Q39264.1|ZFP5_ARATH	RecName: Full=Zinc finger protein 5 [Arabidopsis thaliana]	0.86	GO:0048513;GO:0009888;GO:0009755;GO:0005488	_	_	_	_	_	_	None	_
cassava4.1_014671m.g	579.434	1256.42	31.0259	67.1939	5e-05	0.00112201	1.11486	up	yes	OK	932	gi|224142339|ref|XP_002324516.1|	glutamine amidotransferase class-I domain-containing family protein [Populus trichocarpa]	0.92	_	_	_	GO:0006541;GO:0006749;GO:0006508;GO:0005829;GO:0016740;GO:0034722;GO:0019760	3694.eugene3.00180919	hypothetical protein	0.919	COG0518	KOG3179	_	None	_
cassava4.1_014719m.g	5.59092	27.454	0.2545	1.24948	0.00495	0.0488664	2.29559	up	yes	OK	1072	gi|38046730|gb|AAR09170.1|	alpha-expansin 3 [Populus tremula x Populus tremuloides]	0.96	gi|20138328|sp|Q9C554.1|EXPA1_ARATH	RecName: Full=Expansin-A1; Short=AtEXPA1; AltName: Full=Alpha-expansin-1; Short=At-EXP1; Short=AtEx1; AltName: Full=Ath-ExpAlpha-1.2; Flags: Precursor [Arabidopsis	0.91	GO:0016020;GO:0009664;GO:0005618;GO:0005576	3694.grail3.0154002001	SubName: Full=Putative uncharacterized protein;	0.9508	_	_	NOG259665;NOG298661;NOG224923	None	_
cassava4.1_014803m.g	269.597	681.083	13.4632	33.9651	5e-05	0.00112201	1.33503	up	yes	OK	990	gi|255584815|ref|XP_002533125.1|	Alpha-expansin 5 precursor, putative [Ricinus communis]	0.96	gi|20138196|sp|Q38864.1|EXPA5_ARATH	RecName: Full=Expansin-A5; Short=AtEXPA5; AltName: Full=Alpha-expansin-5; Short=At-EXP5; Short=AtEx5; AltName: Full=Ath-ExpAlpha-1.4; Flags: Precursor [Arabidopsis	0.92	GO:0016020;GO:0009664;GO:0005618;GO:0005576	3694.fgenesh4_pg.C_LG_XIII000294	hypothetical protein	0.9159	_	_	NOG249343;NOG269048	None	_
cassava4.1_014859m.g	20.3341	121.443	1.43974	8.62485	5e-05	0.00112201	2.58269	up	yes	OK	738	gi|643717995|gb|KDP29351.1|	hypothetical protein JCGZ_18272 [Jatropha curcas]	0.92	gi|75168885|sp|Q9C540.1|ACFR4_ARATH	RecName: Full=Probable transmembrane ascorbate ferrireductase 4; AltName: Full=Artb561-4; AltName: Full=Cytochrome b-561D [Arabidopsis thaliana]	0.73	GO:0016021	3694.estExt_fgenesh4_pg.C_LG_X1187	SubName: Full=Putative uncharacterized protein;	0.8774	_	KOG1619	_	K08360	CYB561
cassava4.1_014902m.g	489.932	1062.12	23.8084	51.5239	5e-05	0.00112201	1.11377	up	yes	OK	1013	gi|643733241|gb|KDP40188.1|	hypothetical protein JCGZ_02186 [Jatropha curcas]	0.92	_	_	_	_	3694.gw1.X.5855.1	hypothetical protein	0.902	_	_	NOG249628	None	_
cassava4.1_014914m.g	188.265	543.907	12.2697	35.3251	5e-05	0.00112201	1.52559	up	yes	OK	792	gi|495025672|gb|AGL39693.1|	NAC transcription factor 037 [Jatropha curcas]	0.86	gi|50401162|sp|Q9FMR3.1|NAC90_ARATH	RecName: Full=NAC domain-containing protein 90; Short=ANAC090 [Arabidopsis thaliana]	0.7	GO:0003677;GO:0006355	3694.fgenesh4_pg.C_LG_I001572	annotation not avaliable	0.7869	_	_	NOG291412	None	_
cassava4.1_014931m.g	1635.64	3388.03	76.9431	159.358	5e-05	0.00112201	1.05041	up	yes	OK	1041	gi|643730692|gb|KDP38124.1|	hypothetical protein JCGZ_04767 [Jatropha curcas]	0.89	_	_	_	_	29760.GSVIVG00030598001	SubName: Full=Chromosome chr1 scaffold_5, whole genome shotgun sequence;	0.8613	_	KOG1470	_	None	_
cassava4.1_014970m.g	180.263	445.868	8.57559	21.2099	5e-05	0.00112201	1.30643	up	yes	OK	1031	gi|643706975|gb|KDP22785.1|	hypothetical protein JCGZ_00372 [Jatropha curcas]	0.89	_	_	_	GO:0006629	3694.estExt_fgenesh4_pg.C_LG_VI0871	hypothetical protein	0.7826	_	KOG1340	_	K12382	PSAP, SGP1
cassava4.1_014976m.g	67.2228	1352.63	4.85848	97.9119	5e-05	0.00112201	4.33291	up	yes	OK	726	gi|643713084|gb|KDP26070.1|	hypothetical protein JCGZ_21103 [Jatropha curcas]	0.85	gi|75277249|sp|O22230.1|HSFB3_ARATH	RecName: Full=Heat stress transcription factor B-3; Short=AtHsfB3; AltName: Full=AtHsf-05 [Arabidopsis thaliana]	0.85	GO:0005634;GO:0005667;GO:0006355;GO:0043565;GO:0045449;GO:0009408;GO:0003700	3694.eugene3.00160499	hypothetical protein	0.9398	COG5169	KOG0627	_	K09419	HSFF
cassava4.1_015041m.g	302.971	711.408	13.4642	31.6591	5e-05	0.00112201	1.23349	up	yes	OK	1093	gi|643704087|gb|KDP21151.1|	hypothetical protein JCGZ_21622 [Jatropha curcas]	0.96	gi|75282081|sp|Q40746.1|NIP11_ORYSJ	RecName: Full=Aquaporin NIP1-1; AltName: Full=NOD26-like intrinsic protein 1-1; AltName: Full=OsNIP1;1 [Oryza sativa Japonica Group]	0.9	GO:0015105;GO:0006833;GO:0080170;GO:0015250;GO:0031347;GO:0015700;GO:0046685;GO:0016021;GO:0005886	3694.gw1.XI.3152.1	hypothetical protein	0.9878	COG0580	KOG0223	_	K09874	NIP
cassava4.1_015049m.g	282.577	774.604	9.89138	27.1331	5e-05	0.00112201	1.45581	up	yes	OK	1350	gi|224130632|ref|XP_002320889.1|	homeobox leucine zipper family protein [Populus trichocarpa]	0.82	gi|21431751|sp|P46897.2|ATHB7_ARATH	RecName: Full=Homeobox-leucine zipper protein ATHB-7; AltName: Full=HD-ZIP protein ATHB-7; AltName: Full=Homeodomain transcription factor ATHB-7 [Arabidopsis thali	0.78	GO:0005634;GO:0009414;GO:0000976;GO:0009737;GO:0045893;GO:0005667;GO:0009651;GO:0009615;GO:0003700;GO:0045449	3694.eugene3.00140486	hypothetical protein	0.8319	_	KOG0483	_	None	_
cassava4.1_015314m.g	963.552	1972.49	48.758	99.7825	5e-05	0.00112201	1.03315	up	yes	OK	978	gi|643738442|gb|KDP44395.1|	hypothetical protein JCGZ_20075 [Jatropha curcas]	0.89	gi|75216883|sp|Q9ZV06.1|NATAL_ARATH	RecName: Full=Probable acetyltransferase NATA1-like [Arabidopsis thaliana]	0.77	GO:0050366;GO:0042967;GO:0009753;GO:0008080;GO:0006591;GO:0009507	3694.gw1.VIII.1066.1	SubName: Full=Putative uncharacterized protein;	0.8454	COG0454	KOG3216	_	None	_
cassava4.1_015347m.g	34.1396	99.6227	2.01682	5.88848	0.0002	0.00370885	1.54581	up	yes	OK	858	gi|587929501|gb|EXC16657.1|	hypothetical protein L484_007702 [Morus notabilis]	0.77	gi|75311510|sp|Q9LS08.1|BH032_ARATH	RecName: Full=Transcription factor AIG1; Short=AtAIG1; AltName: Full=Basic helix-loop-helix protein 32; Short=AtbHLH32; Short=bHLH 32; AltName: Full=Protein TARGET	0.8	_	29760.GSVIVG00015112001	SubName: Full=Chromosome chr18 scaffold_1, whole genome shotgun sequence;	0.7882	_	KOG3561	_	None	_
cassava4.1_015403m.g	474.064	1748.98	36.4088	134.117	5e-05	0.00112201	1.88113	up	yes	OK	693	gi|255573712|ref|XP_002527777.1|	conserved hypothetical protein [Ricinus communis]	0.71	gi|332313329|sp|D9HP26.1|CNR10_MAIZE	RecName: Full=Cell number regulator 10; AltName: Full=ZmCNR10 [Zea mays]	0.82	_	3694.estExt_fgenesh4_pg.C_LG_X0985	hypothetical protein	0.7765	_	_	NOG150831	None	_
cassava4.1_015414m.g	1198.24	3217.81	74.8223	200.713	5e-05	0.00112201	1.42359	up	yes	OK	824	gi|255539873|ref|XP_002511001.1|	conserved hypothetical protein [Ricinus communis]	0.7	_	_	_	_	_	_	_	_	_	_	None	_
cassava4.1_015525m.g	45.7253	104.525	2.07956	4.74559	0.00225	0.0268529	1.19031	up	yes	OK	1073	gi|255537533|ref|XP_002509833.1|	conserved hypothetical protein [Ricinus communis]	0.82	_	_	_	_	3694.estExt_Genewise1_v1.C_LG_I8875	hypothetical protein	0.7727	_	_	NOG274104	None	_
cassava4.1_015536m.g	82.0386	169.882	6.39539	13.2486	0.0018	0.0225931	1.05074	up	yes	OK	684	gi|255569682|ref|XP_002525806.1|	catalytic, putative [Ricinus catalytic, putative [Ricinus communis]	0.94	_	_	_	GO:0005829	3694.estExt_fgenesh4_pm.C_LG_IX0028	hypothetical protein	0.9227	_	_	NOG290872	None	_
cassava4.1_015566m.g	626.827	1663.59	39.2627	104.029	5e-05	0.00112201	1.40575	up	yes	OK	818	gi|255583194|ref|XP_002532362.1|	Ethylene-responsive transcription factor 1B, putative [Ricinus communis]	0.82	gi|57012702|sp|Q8LDC8.2|ERF92_ARATH	RecName: Full=Ethylene-responsive transcription factor 1B; Short=AtERF1B; AltName: Full=Ethylene-responsive element-binding factor 1B; Short=EREBP-1B [Arabidopsis	0.84	GO:0005634;GO:0003677;GO:0005667;GO:0006355;GO:0045449;GO:0003700	29760.GSVIVG00007520001	SubName: Full=Chromosome chr7 scaffold_192, whole genome shotgun sequence;	0.7653	_	_	NOG284889	K14516	ERF1
cassava4.1_015634m.g	108.087	329.068	5.13827	15.6365	5e-05	0.00112201	1.60556	up	yes	OK	1032	gi|643722153|gb|KDP32032.1|	hypothetical protein JCGZ_12493 [Jatropha curcas]	0.7	gi|75172044|sp|Q9FPR2.1|AGP18_ARATH	RecName: Full=Lysine-rich arabinogalactan protein 18; Short=Lys-rich AGP 18; Flags: Precursor [Arabidopsis thaliana]	0.47	_	_	_	_	_	_	_	None	_
cassava4.1_015642m.g	87.9421	292.802	5.05623	16.9134	5e-05	0.00112201	1.74203	up	yes	OK	879	gi|643736117|gb|KDP42524.1|	hypothetical protein JCGZ_02482 [Jatropha curcas]	0.82	gi|122232377|sp|Q2HIV9.1|BH035_ARATH	RecName: Full=Transcription factor bHLH35; AltName: Full=Basic helix-loop-helix protein 35; Short=AtbHLH35; Short=bHLH 35; AltName: Full=Transcription factor EN 4	0.7	GO:0046983	3694.grail3.0023007901	hypothetical protein	0.8018	_	_	NOG298193	None	_
cassava4.1_015673m.g	69.7498	247.362	3.59177	12.7382	5e-05	0.00112201	1.82639	up	yes	OK	964	gi|255583194|ref|XP_002532362.1|	Ethylene-responsive transcription factor 1B, putative [Ricinus communis]	0.81	gi|57012702|sp|Q8LDC8.2|ERF92_ARATH	RecName: Full=Ethylene-responsive transcription factor 1B; Short=AtERF1B; AltName: Full=Ethylene-responsive element-binding factor 1B; Short=EREBP-1B [Arabidopsis	0.7	GO:0005634;GO:0003677;GO:0005667;GO:0006355;GO:0045449;GO:0003700	29760.GSVIVG00007520001	SubName: Full=Chromosome chr7 scaffold_192, whole genome shotgun sequence;	0.7559	_	_	NOG284889;NOG220915	K14516	ERF1
cassava4.1_015740m.g	7.25715	32.4965	0.316697	1.41284	0.0027	0.0307627	2.15742	up	yes	OK	1114	gi|255587896|ref|XP_002534433.1|	cytochrome P450, putative [Ricinus communis]	0.92	gi|5915851|sp|Q42569.1|C90A1_ARATH	RecName: Full=Cytochrome P450 90A1 [Arabidopsis thaliana]	0.87	GO:0020037;GO:0050598;GO:0005506;GO:0016102;GO:0055114	3694.estExt_fgenesh4_pg.C_LG_VIII0571	hypothetical protein	0.8824	COG2124	KOG0157	_	K09588	CYP90A1, CPD
cassava4.1_015766m.g	1261.41	2559.02	52.5954	106.585	5e-05	0.00112201	1.019	up	yes	OK	1157	gi|283135872|gb|ADB11327.1|	tau class glutathione transferase GSTU45 [Populus trichocarpa]	0.89	gi|75337546|sp|Q9SR36.1|GSTU8_ARATH	RecName: Full=Glutathione S-transferase U8; Short=AtGSTU8; AltName: Full=GST class-tau member 8 [Arabidopsis thaliana]	0.77	GO:0008152;GO:0016740	3694.gw1.XVI.3350.1	annotation not avaliable	0.8873	COG0625	KOG0406	_	K00799	GST, gst
cassava4.1_015777m.g	100.529	224.406	5.2128	11.6351	0.00045	0.00732725	1.15835	up	yes	OK	958	gi|643717764|gb|KDP29207.1|	hypothetical protein JCGZ_16596 [Jatropha curcas]	0.9	_	_	_	_	3694.gw1.XVI.3075.1	hypothetical protein	0.9453	_	KOG0568	_	None	_
cassava4.1_016021m.g	9.52268	59.9409	0.568572	3.57806	0.0001	0.00206605	2.65376	up	yes	OK	850	gi|643724758|gb|KDP33959.1|	hypothetical protein JCGZ_07530 [Jatropha curcas]	0.9	gi|75127599|sp|Q6QPJ6.1|PRXQ_POPJC	RecName: Full=Peroxiredoxin Q, chloroplastic; AltName: Full=Thioredoxin reductase; Flags: Precursor	0.89	GO:0006979;GO:0006804;GO:0004601;GO:0055114;GO:0009534;GO:0051920	3694.eugene3.00280069	peroxiredoxin	0.8967	COG1225	KOG0855	_	K03564	BCP, PRXQ, DOT5
cassava4.1_016098m.g	91.0741	233.045	7.06299	18.122	0.00015	0.00290258	1.35939	up	yes	OK	686	gi|255543062|ref|XP_002512594.1|	Rhicadhesin receptor precursor, putative [Ricinus communis]	0.9	gi|75259589|sp|Q6I544.1|GL52_ORYSJ	RecName: Full=Germin-like protein 5-1; Flags: Precursor [Oryza sativa Japonica Group]	0.83	GO:0004784;GO:0019430;GO:0045735;GO:0005576;GO:0055114;GO:0030145	3694.gw1.131.45.1	SubName: Full=Putative uncharacterized protein;	0.9391	COG2140	_	NOG227820	None	_
cassava4.1_016108m.g	347.63	698.901	20.0274	40.2945	5e-05	0.00112201	1.00861	up	yes	OK	876	gi|672143192|ref|XP_008795466.1|	PREDICTED: NADH dehydrogenase [ubiquinone]	0.84	gi|1171866|sp|P42027.1|NDUS7_BRAOL	RecName: Full=NADH dehydrogenase [ubiquinone]	0.83	GO:0006744;GO:0046872;GO:0006120;GO:0051539;GO:0048038;GO:0008137;GO:0006814;GO:0015992	4558.Sb09g026580.1	hypothetical protein	0.9542	COG0377	KOG1687	_	K03940	NDUFS7
cassava4.1_016133m.g	287.839	694.06	21.7011	52.2478	5e-05	0.00112201	1.2676	up	yes	OK	703	gi|255583536|ref|XP_002532525.1|	glutathione s-transferase, putative [Ricinus communis]	0.92	gi|417148|sp|P32110.1|GSTX6_SOYBN	RecName: Full=Probable glutathione S-transferase; AltName: Full=G2-4; AltName: Full=Heat shock protein 26A [Glycine max]	0.74	GO:0004462;GO:0006090;GO:0005975;GO:0016740	3694.gw1.XII.930.1	hypothetical protein	0.9005	COG0625	KOG0406	_	K00799	GST, gst
cassava4.1_016179m.g	68.722	261.957	5.92763	22.5584	5e-05	0.00112201	1.92814	up	yes	OK	633	gi|255578691|ref|XP_002530205.1|	glutathione-s-transferase theta, gst, putative [Ricinus communis]	0.9	gi|75318706|sp|O80852.1|GSTF9_ARATH	RecName: Full=Glutathione S-transferase F9; Short=AtGSTF9; AltName: Full=AtGSTF7; AltName: Full=GST class-phi member 9 [Arabidopsis thaliana]	0.8	GO:0004364;GO:0006749;GO:0006803	29760.GSVIVG00018860001	SubName: Full=Chromosome chr12 scaffold_18, whole genome shotgun sequence;	0.8505	COG0625	KOG0867	_	K00799	GST, gst
cassava4.1_016203m.g	7.88297	45.87	0.404021	2.35206	0.0017	0.0216173	2.54142	up	yes	OK	967	gi|643706854|gb|KDP22743.1|	hypothetical protein JCGZ_02402 [Jatropha curcas]	0.96	gi|75318706|sp|O80852.1|GSTF9_ARATH	RecName: Full=Glutathione S-transferase F9; Short=AtGSTF9; AltName: Full=AtGSTF7; AltName: Full=GST class-phi member 9 [Arabidopsis thaliana]	0.82	GO:0004364;GO:0006749;GO:0006803	29760.GSVIVG00018860001	SubName: Full=Chromosome chr12 scaffold_18, whole genome shotgun sequence;	0.8726	COG0625	KOG0867	_	K00799	GST, gst
cassava4.1_016207m.g	417.51	872.205	24.5812	51.2561	5e-05	0.00112201	1.06017	up	yes	OK	861	gi|255559681|ref|XP_002520860.1|	Protein LRP16, putative [Ricinus communis]	0.81	gi|25453352|sp|Q8P5Z8.1|Y3184_XANCP	RecName: Full=Macro domain-containing protein XCC3184 [Xanthomonas campestris pv. campestris str. ATCC 33913]	0.62	GO:0005829	3694.gw1.XIII.3175.1	hypothetical protein	0.7908	COG2110	KOG2633	_	None	_
cassava4.1_016211m.g	220.939	499.517	13.9041	31.413	5e-05	0.00112201	1.17585	up	yes	OK	814	gi|643704798|gb|KDP21650.1|	hypothetical protein JCGZ_03321 [Jatropha curcas]	0.94	gi|75161710|sp|Q8VZW3.1|CFI3_ARATH	RecName: Full=Probable chalcone--flavonone isomerase 3; Short=Chalcone isomerase 3; AltName: Full=Chalcone isomerase-like 1 [Arabidopsis thaliana]	0.82	GO:0045430;GO:0009813	29760.GSVIVG00029440001	SubName: Full=Putative uncharacterized protein (Chromosome chr13 scaffold_48, whole genome s [...]	0.8971	_	_	NOG276355	None	_
cassava4.1_016217m.g	11.1766	206.563	0.833615	15.378	5e-05	0.00112201	4.20534	up	yes	OK	710	gi|643728781|gb|KDP36718.1|	hypothetical protein JCGZ_08009 [Jatropha curcas]	0.97	gi|75097381|sp|O22227.1|MIZ1_ARATH	RecName: Full=Protein MIZU-KUSSEI 1 [Arabidopsis thaliana]	0.61	_	3694.eugene3.00020020	hypothetical protein	0.808	_	_	NOG230467;NOG276932	None	_
cassava4.1_016229m.g	15.5423	270.305	1.30497	22.4711	5e-05	0.00112201	4.10598	up	yes	OK	649	gi|255547373|ref|XP_002514744.1|	Calmodulin, putative [Ricinus Calmodulin, putative [Ricinus communis]	0.65	gi|75336201|sp|Q9MBG5.1|CML30_ARATH	RecName: Full=Probable calcium-binding protein CML30; AltName: Full=Calmodulin-like protein 30 [Arabidopsis thaliana]	0.72	_	29760.GSVIVG00020989001	SubName: Full=Chromosome chr14 scaffold_21, whole genome shotgun sequence;	0.7573	_	KOG0027	_	K02183	CALM
cassava4.1_016242m.g	117.639	670.155	7.00197	39.767	5e-05	0.00112201	2.50574	up	yes	OK	854	gi|643723266|gb|KDP32871.1|	hypothetical protein JCGZ_12163 [Jatropha curcas]	0.87	gi|193806744|sp|Q9LPK5.2|CML44_ARATH	RecName: Full=Probable calcium-binding protein CML44; AltName: Full=Calmodulin-like protein 44 [Arabidopsis thaliana]	0.68	_	29760.GSVIVG00015460001	SubName: Full=Chromosome chr18 scaffold_1, whole genome shotgun sequence;	0.8321	COG5126	KOG0027	_	K13448	CML
cassava4.1_016251m.g	812.455	2344.6	70.2653	202.889	5e-05	0.00112201	1.52981	up	yes	OK	630	gi|593263436|ref|XP_007133896.1|	hypothetical protein PHAVU_010G001100g [Phaseolus vulgaris]	0.73	gi|75207355|sp|Q9SRM5.1|CPR49_ARATH	RecName: Full=GDSL esterase/lipase CPRD49; AltName: Full=Extracellular lipase CPRD49; Flags: Precursor [Arabidopsis thaliana]	0.65	GO:0016787	_	_	_	_	_	_	None	_
cassava4.1_016301m.g	22.3442	81.6812	1.49079	5.45499	5e-05	0.00112201	1.8715	up	yes	OK	776	gi|255538366|ref|XP_002510248.1|	conserved hypothetical protein [Ricinus communis]	0.84	_	_	_	_	3694.grail3.0033014101	hypothetical protein	0.75	_	_	NOG271456	None	_
cassava4.1_016327m.g	24.3065	134.661	1.77719	9.85036	5e-05	0.00112201	2.47058	up	yes	OK	720	gi|255552121|ref|XP_002517105.1|	lipid binding protein, putative [Ricinus communis]	0.83	_	_	_	_	3694.gw1.X.5835.1	hypothetical protein	0.75	_	_	NOG224878	None	_
cassava4.1_016338m.g	17.7513	59.7591	1.25508	4.21305	0.00115	0.015688	1.74709	up	yes	OK	741	gi|255569815|ref|XP_002525871.1|	Alpha-amylase/subtilisin inhibitor precursor, putative [Ricinus communis]	0.79	_	_	_	GO:0010951;GO:0004866	_	_	_	_	_	_	None	_
cassava4.1_016354m.g	77.5127	170.478	3.72402	8.1806	0.00165	0.0211198	1.13535	up	yes	OK	1032	gi|643720759|gb|KDP31023.1|	hypothetical protein JCGZ_11399 [Jatropha curcas]	0.86	gi|75141142|sp|Q7XBA5.1|DI196_ORYSJ	RecName: Full=Protein DEHYDRATION-INDUCED 19 homolog 6; AltName: Full=OsDi19-6 [Oryza sativa Japonica Group]	0.79	_	3694.eugene3.00120791	hypothetical protein	0.7697	_	_	NOG221951	None	_
cassava4.1_016355m.g	414.345	1019.23	26.4822	65.0329	5e-05	0.00112201	1.29615	up	yes	OK	968	gi|643725315|gb|KDP34418.1|	hypothetical protein JCGZ_12699 [Jatropha curcas]	0.77	gi|193806742|sp|Q9ZQH1.2|CML48_ARATH	RecName: Full=Probable calcium-binding protein CML48; AltName: Full=Calmodulin-like protein 48 [Arabidopsis thaliana]	0.67	_	39947.LOC_Os08g44390.1	EF hand family protein, putative, expressed	0.7875	_	KOG0037	_	K13448	CML
cassava4.1_016359m.g	818.372	2104.55	52.6856	134.961	5e-05	0.00112201	1.35706	up	yes	OK	800	gi|643728922|gb|KDP36859.1|	hypothetical protein JCGZ_08150 [Jatropha curcas]	0.9	_	_	_	_	3694.estExt_fgenesh4_pm.C_LG_II0071	hypothetical protein	0.8706	_	KOG2633	_	None	_
cassava4.1_016401m.g	16.7869	91.2568	1.4571	7.89662	5e-05	0.00112201	2.43814	up	yes	OK	630	gi|643703718|gb|KDP20782.1|	hypothetical protein JCGZ_21253 [Jatropha curcas]	0.74	gi|3915165|sp|O50046.1|TRPB_CAMAC	RecName: Full=Tryptophan synthase beta chain 2, chloroplastic; Flags: Precursor [Camptotheca acuminata]	0.68	GO:0009094;GO:0006571;GO:0000162;GO:0004834	_	_	_	_	_	_	K01696	trpB
cassava4.1_016437m.g	156.683	371.612	11.9398	28.2882	5e-05	0.00112201	1.24442	up	yes	OK	697	gi|164604992|dbj|BAF98292.1|	2-C-methyl-D-erythritol 4-phosphate cytidylyltransferase [Hevea brasiliensis]	0.89	gi|66774136|sp|P69834.1|ISPD_ARATH	RecName: Full=2-C-methyl-D-erythritol 4-phosphate cytidylyltransferase, chloroplastic; AltName: Full=4-diphosphocytidyl-2C-methyl-D-erythritol synthase; AltName: Fu	0.86	GO:0006694;GO:0008299;GO:0050518	29760.GSVIVG00035363001	SubName: Full=Chromosome undetermined scaffold_77, whole genome shotgun sequence;	0.9304	COG1211	_	_	K00991	ispD
cassava4.1_016481m.g	128.292	729.107	10.5903	59.9342	5e-05	0.00112201	2.50064	up	yes	OK	656	gi|643722184|gb|KDP32063.1|	hypothetical protein JCGZ_12524 [Jatropha curcas]	0.66	gi|75332918|sp|Q96289.1|ZAT10_ARATH	RecName: Full=Zinc finger protein ZAT10; AltName: Full=Salt-tolerance zinc finger [Arabidopsis thaliana]	0.6	_	_	_	_	_	_	_	None	_
cassava4.1_016510m.g	2670.15	5626.06	169.736	357.268	5e-05	0.00112201	1.07371	up	yes	OK	808	gi|643736016|gb|KDP42432.1|	hypothetical protein JCGZ_00229 [Jatropha curcas]	0.84	_	_	_	GO:0016829;GO:0008152	3694.eugene3.00860021	SubName: Full=Putative uncharacterized protein;	0.8636	_	_	NOG231501;NOG295023	None	_
cassava4.1_016526m.g	242.269	488.008	14.7064	29.4157	0.00035	0.0059436	1.00014	up	yes	OK	847	gi|643721955|gb|KDP31834.1|	hypothetical protein JCGZ_12295 [Jatropha curcas]	0.96	gi|75212080|sp|Q9SVL6.1|CRPM2_ARATH	RecName: Full=Cold-regulated 413 plasma membrane protein 2; Short=AtCOR413-PM2 [Arabidopsis thaliana]	0.86	_	3694.estExt_Genewise1_v1.C_LG_VII3243	hypothetical protein	0.9212	_	_	NOG222819	None	_
cassava4.1_016538m.g	29.2151	74.7046	1.75347	4.47952	0.0031	0.0341896	1.35313	up	yes	OK	846	gi|590622571|ref|XP_007025086.1|	Uncharacterized protein TCM_029490 [Theobroma cacao]	0.73	_	_	_	_	_	_	_	_	_	_	None	_
cassava4.1_016539m.g	2290.2	5070.59	108.554	239.58	5e-05	0.00112201	1.14209	up	yes	OK	1036	gi|590702210|ref|XP_007046566.1|	SEC14 cytosolic factor family protein / phosphoglyceride transfer family protein isoform 1 [Theobroma cacao]	0.94	_	_	_	_	29760.GSVIVG00013144001	SubName: Full=Chromosome chr4 scaffold_443, whole genome shotgun sequence;	0.9109	_	KOG2633	_	None	_
cassava4.1_016554m.g	988.991	3071.79	51.1452	158.541	5e-05	0.00112201	1.63219	up	yes	OK	961	gi|643714807|gb|KDP27162.1|	hypothetical protein JCGZ_19861 [Jatropha curcas]	0.76	gi|75331780|sp|Q93Z27.1|CML45_ARATH	RecName: Full=Probable calcium-binding protein CML45; AltName: Full=Calmodulin-like protein 45 [Arabidopsis thaliana]	0.61	GO:0046872	_	_	_	_	_	_	K02183	CALM
cassava4.1_016564m.g	30.548	78.4264	2.76356	7.08944	0.0033	0.03595	1.35914	up	yes	OK	609	gi|566165569|ref|XP_002305221.2|	hypothetical protein POPTR_0004s08350g, partial [Populus trichocarpa]	0.63	_	_	_	_	_	_	_	_	_	_	None	_
cassava4.1_016594m.g	144.462	480.654	12.5867	41.8974	5e-05	0.00112201	1.73496	up	yes	OK	627	gi|522191267|gb|AGQ04200.1|	WRKY transcription factor 12 [Jatropha curcas]	0.78	gi|29839597|sp|Q93WU9.1|WRK51_ARATH	RecName: Full=Probable WRKY transcription factor 51; AltName: Full=WRKY DNA-binding protein 51 [Arabidopsis thaliana]	0.6	_	29760.GSVIVG00019380001	SubName: Full=Chromosome chr7 scaffold_20, whole genome shotgun sequence;	0.8942	_	_	NOG288991	None	_
cassava4.1_016791m.g	4.58236	42.0205	0.405443	3.72213	0.002	0.0245411	3.19856	up	yes	OK	618	gi|255549992|ref|XP_002516047.1|	serine-threonine protein kinase, plant-type, putative [Ricinus communis]	0.75	gi|75335456|sp|Q9LT96.1|Y5977_ARATH	RecName: Full=Probable leucine-rich repeat receptor-like protein kinase At5g49770; Flags: Precursor [Arabidopsis thaliana]	0.69	GO:0000166;GO:0004672;GO:0006468	_	_	_	_	_	_	None	_
cassava4.1_016793m.g	105.767	319.336	7.15602	21.5894	5e-05	0.00112201	1.59309	up	yes	OK	767	gi|643719310|gb|KDP30180.1|	hypothetical protein JCGZ_16962 [Jatropha curcas]	0.8	gi|75331789|sp|Q93Z92.1|RING4_ARATH	RecName: Full=E3 ubiquitin-protein ligase At4g11680; AltName: Full=RING finger protein At4g11680 [Arabidopsis thaliana]	0.59	GO:0008270	3694.gw1.XVIII.3410.1	hypothetical protein	0.827	_	KOG0800	_	None	_
cassava4.1_016857m.g	1463.45	3597.99	67.8045	166.615	5e-05	0.00112201	1.29707	up	yes	OK	1055	gi|643733188|gb|KDP40135.1|	hypothetical protein JCGZ_02133 [Jatropha curcas]	0.82	gi|34395875|sp|Q84MC0.1|UGPI4_ARATH	RecName: Full=Uncharacterized GPI-anchored protein At3g06035; Flags: Precursor [Arabidopsis thaliana]	0.74	_	29760.GSVIVG00019930001	SubName: Full=Chromosome chr5 scaffold_2, whole genome shotgun sequence;	0.7892	_	_	NOG243992	None	_
cassava4.1_016859m.g	400.596	1770.02	20.408	90.1184	5e-05	0.00112201	2.14269	up	yes	OK	972	gi|224111470|ref|XP_002315866.1|	hypothetical protein POPTR_0010s11910g [Populus trichocarpa]	0.9	gi|332313333|sp|B6TYV8.1|CNR2_MAIZE	RecName: Full=Cell number regulator 2; AltName: Full=ZmCNR02 [Zea mays]	0.7	GO:0005773	3694.grail3.0006019901	hypothetical protein	0.9167	_	_	NOG223091;NOG79125	None	_
cassava4.1_016969m.g	72.241	176.68	4.59437	11.2218	0.00015	0.00290258	1.28837	up	yes	OK	807	gi|255581643|ref|XP_002531625.1|	conserved hypothetical protein [Ricinus communis]	0.95	_	_	_	_	29760.GSVIVG00030343001	SubName: Full=Chromosome chr1 scaffold_5, whole genome shotgun sequence;	0.9421	_	_	NOG266794	None	_
cassava4.1_016995m.g	11.8077	55.7426	0.754145	3.57111	0.00015	0.00290258	2.24346	up	yes	OK	803	gi|255550181|ref|XP_002516141.1|	conserved hypothetical protein [Ricinus communis]	0.9	_	_	_	_	3694.fgenesh4_pg.C_LG_VI001485	hypothetical protein	0.89	_	_	NOG272804	None	_
cassava4.1_017004m.g	104.651	239.365	10.3596	23.5863	0.00035	0.0059436	1.18698	up	yes	OK	570	gi|643712056|gb|KDP25484.1|	hypothetical protein JCGZ_20640 [Jatropha curcas]	0.8	_	_	_	_	3694.estExt_fgenesh4_pg.C_LG_I0951	hypothetical protein	0.7831	_	_	NOG241988	None	_
cassava4.1_017029m.g	41.4833	112.504	3.70365	9.99429	0.001	0.0139536	1.43216	up	yes	OK	617	gi|643722134|gb|KDP32013.1|	hypothetical protein JCGZ_12474 [Jatropha curcas]	0.87	gi|13878373|sp|Q9FG65.1|C81D1_ARATH	RecName: Full=Cytochrome P450 81D1 [Arabidopsis thaliana]	0.78	GO:0020037;GO:0005506;GO:0033773;GO:0055114	_	_	_	_	_	_	None	_
cassava4.1_017125m.g	165.301	557.932	10.3766	34.9764	5e-05	0.00112201	1.75305	up	yes	OK	816	gi|643733222|gb|KDP40169.1|	hypothetical protein JCGZ_02167 [Jatropha curcas]	0.78	_	_	_	_	_	_	_	_	_	_	None	_
cassava4.1_017174m.g	50.5355	440.634	4.63996	40.1819	5e-05	0.00112201	3.11436	up	yes	OK	605	gi|643717050|gb|KDP28676.1|	hypothetical protein JCGZ_14447 [Jatropha curcas]	0.78	_	_	_	_	3694.eugene3.00021443	hypothetical protein	0.7953	_	_	NOG225418	None	_
cassava4.1_017192m.g	208.037	474.917	12.1596	27.7696	5e-05	0.00112201	1.19141	up	yes	OK	865	gi|643736999|gb|KDP43205.1|	hypothetical protein JCGZ_22757 [Jatropha curcas]	0.94	_	_	_	_	3694.gw1.IX.3107.1	hypothetical protein	0.9336	_	_	NOG84011	None	_
cassava4.1_017214m.g	104.307	798.398	9.32178	71.4933	5e-05	0.00112201	2.93913	up	yes	OK	614	gi|566152548|ref|XP_002300120.2|	hypothetical protein POPTR_0001s33560g [Populus trichocarpa]	0.83	gi|29839630|sp|Q9FYA2.1|WRK75_ARATH	RecName: Full=Probable WRKY transcription factor 75; AltName: Full=WRKY DNA-binding protein 75 [Arabidopsis thaliana]	0.9	GO:0005667;GO:0006355;GO:0043565;GO:0045449;GO:0003700	29760.GSVIVG00037881001	SubName: Full=Chromosome chr14 scaffold_9, whole genome shotgun sequence;	0.7791	_	_	NOG274024	None	_
cassava4.1_017247m.g	66.6536	134.157	6.07081	12.2107	0.0042	0.0432199	1.00818	up	yes	OK	606	gi|643724275|gb|KDP33476.1|	hypothetical protein JCGZ_07047 [Jatropha curcas]	0.99	gi|3182922|sp|Q96361.3|ARF1_BRARP	RecName: Full=ADP-ribosylation factor 1	0.99	GO:0010051;GO:0003677;GO:0009733;GO:0009616;GO:0006355;GO:0005795;GO:0048439;GO:0048193;GO:0005515;GO:0005667;GO:0007264;GO:0048519;GO:0005886;GO:0003700;GO:0010050;GO:0005634;GO:0009855;GO:0010158;GO:0048438;GO:0009850;GO:0046686;GO:0009887;GO:0030244;GO:0005525;GO:0045449	3702.AT2G24765.1-P	ARF3 (ADP-RIBOSYLATION FACTOR 3); protein binding; GTPase required for Golgi targeting of GR [...]	0.9944	COG1100	KOG0070;KOG0072	_	K07942	ARL1
cassava4.1_017259m.g	4.24203	26.586	0.321314	1.9998	0.0035	0.0376867	2.6378	up	yes	OK	796	gi|643733571|gb|KDP40451.1|	hypothetical protein JCGZ_03951 [Jatropha curcas]	0.76	gi|34395528|sp|O80517.1|BCB2_ARATH	RecName: Full=Uclacyanin-2; AltName: Full=Blue copper-binding protein II; Short=BCB II; AltName: Full=Phytocyanin 2; AltName: Full=Uclacyanin-II; Flags: Precursor [	0.45	_	29760.GSVIVG00005357001	hypothetical protein LOC100242543	0.7876	_	_	NOG285859	None	_
cassava4.1_017284m.g	38.3904	154.687	2.53431	10.2051	0.0001	0.00206605	2.00963	up	yes	OK	782	_	_	_	_	_	_	_	_	_	_	_	_	_	None	_
cassava4.1_017361m.g	103.112	274.293	5.33168	14.1728	5e-05	0.00112201	1.41046	up	yes	OK	960	gi|643717672|gb|KDP29115.1|	hypothetical protein JCGZ_16504 [Jatropha curcas]	0.92	gi|75127116|sp|Q6NPF8.1|CSPL9_ARATH	RecName: Full=CASP-like protein At2g37200 [Arabidopsis thaliana]	0.83	GO:0016021;GO:0005886	29760.GSVIVG00018187001	SubName: Full=Chromosome chr13 scaffold_17, whole genome shotgun sequence;	0.8079	_	_	NOG247960;NOG223440	None	_
cassava4.1_017403m.g	9.89302	106.541	0.628988	6.7448	5e-05	0.00112201	3.42267	up	yes	OK	809	gi|643738061|gb|KDP44049.1|	hypothetical protein JCGZ_05516 [Jatropha curcas]	0.91	_	_	_	_	29760.GSVIVG00024538001	SubName: Full=Chromosome chr6 scaffold_3, whole genome shotgun sequence;	0.7853	_	_	NOG276668	None	_
cassava4.1_017449m.g	15.1171	49.2283	1.11318	3.61957	0.0031	0.0341896	1.70113	up	yes	OK	716	gi|255539931|ref|XP_002511030.1|	ATP binding protein, putative [Ricinus communis]	0.87	gi|158513352|sp|A3C5A7.1|GRP2_ORYSJ	RecName: Full=Glycine-rich cell wall structural protein 2; AltName: Full=Glycine-rich protein 1; Short=GRP-1; Flags: Precursor GRP2_ORYSI	0.51	_	3694.fgenesh4_pg.C_scaffold_12206000001	hypothetical protein	0.9043	_	_	NOG261636	None	_
cassava4.1_017483m.g	9.22476	48.5881	0.652558	3.44065	0.0008	0.011634	2.3985	up	yes	OK	741	gi|224058000|ref|XP_002299430.1|	hypothetical protein POPTR_0001s11330g [Populus trichocarpa]	0.91	_	_	_	GO:0005634	3694.grail3.0008029501	SubName: Full=Putative uncharacterized protein;	0.9343	_	_	NOG262569	None	_
cassava4.1_017487m.g	59.1038	126.894	3.59213	7.69408	0.00405	0.0420001	1.09891	up	yes	OK	849	gi|225465389|ref|XP_002276982.1|	PREDICTED: uncharacterized protein OsI_027940-like isoform 1 [Vitis vinifera]	0.85	gi|75132349|sp|Q6YYB0.1|Y8359_ORYSJ	RecName: Full=Uncharacterized protein Os08g0359500 [Oryza sativa Japonica Group]	0.74	_	29760.GSVIVG00033961001	SubName: Full=Chromosome undetermined scaffold_71, whole genome shotgun sequence;	0.9184	_	KOG3158	_	K15730	PTGES3
cassava4.1_017512m.g	222.754	585.927	14.8099	38.8438	5e-05	0.00112201	1.39112	up	yes	OK	779	gi|255570057|ref|XP_002525991.1|	diphosphoinositol polyphosphate phosphohydrolase, putative [Ricinus communis]	0.93	gi|68565953|sp|Q9ZU95.1|NUD17_ARATH	RecName: Full=Nudix hydrolase 17, mitochondrial; Short=AtNUDT17; Flags: Precursor [Arabidopsis thaliana]	0.85	GO:0052845;GO:0008152;GO:0052844;GO:0052848;GO:0052846;GO:0008486;GO:0052847;GO:0052840;GO:0052843	3694.eugene3.00101006	hypothetical protein	0.92	_	KOG2839	_	K07766	E3.6.1.52
cassava4.1_017528m.g	37.1617	163.764	3.36933	14.8192	5e-05	0.00112201	2.13693	up	yes	OK	609	gi|255580053|ref|XP_002530860.1|	conserved hypothetical protein [Ricinus communis]	0.69	_	_	_	_	_	_	_	_	_	_	None	_
cassava4.1_017625m.g	20.373	62.519	1.78309	5.46825	0.00245	0.028632	1.6167	up	yes	OK	625	gi|643733794|gb|KDP40637.1|	hypothetical protein JCGZ_24636 [Jatropha curcas]	0.73	_	_	_	_	3694.gw1.158.158.1	hypothetical protein	0.8333	_	_	NOG224686	None	_
cassava4.1_017629m.g	52.148	204.203	2.91359	11.4072	5e-05	0.00112201	1.96907	up	yes	OK	898	gi|255553127|ref|XP_002517606.1|	lactoylglutathione lyase, putative [Ricinus communis]	0.92	_	_	_	GO:0016829;GO:0008152	3694.grail3.0084001901	hypothetical protein	0.9259	_	_	NOG295023	None	_
cassava4.1_017691m.g	132.674	407.272	9.75581	29.9242	5e-05	0.00112201	1.61698	up	yes	OK	717	gi|568849888|ref|XP_006478668.1|	PREDICTED: TMV resistance protein N-like [Citrus sinensis]	0.74	gi|46577339|sp|Q40392.1|TMVRN_NICGU	RecName: Full=TMV resistance protein N [Nicotiana glutinosa]	0.63	GO:0050896	3694.eugene3.01250017	tir-nbs-lrr resistance protein	0.7566	_	KOG0619	_	None	_
cassava4.1_017699m.g	52.6456	358.476	4.54025	30.8048	5e-05	0.00112201	2.76231	up	yes	OK	633	gi|643716969|gb|KDP28595.1|	hypothetical protein JCGZ_14366 [Jatropha curcas]	0.89	gi|30913525|sp|Q9P7E1.1|YOF7_SCHPO	RecName: Full=Uncharacterized RING finger protein P4H10.07 [Schizosaccharomyces pombe 972h-]	0.64	GO:0008152;GO:0008270;GO:0016874	3694.grail3.0035020701	hypothetical protein	0.8535	_	KOG0800	_	K16281	RHA1
cassava4.1_017888m.g	87.9008	357.997	5.93892	24.2159	5e-05	0.00112201	2.02768	up	yes	OK	767	gi|643711975|gb|KDP25403.1|	hypothetical protein JCGZ_20559 [Jatropha curcas]	0.94	gi|51316538|sp|Q9SUS4.1|RHA1A_ARATH	RecName: Full=RING-H2 zinc finger protein RHA1a [Arabidopsis thaliana]	0.68	GO:0008270	3694.estExt_Genewise1_v1.C_LG_III1755	hypothetical protein	0.8101	_	KOG0800	_	K16281	RHA1
cassava4.1_017918m.g	275.252	637.412	14.3018	33.0719	5e-05	0.00112201	1.20941	up	yes	OK	956	gi|255543349|ref|XP_002512737.1|	Chaperone protein dnaJ 8, chloroplast precursor, putative [Ricinus communis]	0.9	gi|67462323|sp|Q9SAG8.1|DNAJ8_ARATH	RecName: Full=Chaperone protein dnaJ 8, chloroplastic; Short=AtDjC8; Short=AtJ8; Flags: Precursor [Arabidopsis thaliana]	0.71	_	3694.estExt_fgenesh4_pg.C_LG_III1543	hypothetical protein	0.886	_	KOG0715	_	None	_
cassava4.1_017920m.g	31.1386	179.085	1.98035	11.3866	5e-05	0.00112201	2.52351	up	yes	OK	806	gi|566156339|ref|XP_002300835.2|	hypothetical protein POPTR_0002s05200g [Populus trichocarpa]	0.73	_	_	_	_	_	_	_	_	_	_	None	_
cassava4.1_017923m.g	160.638	537.381	13.3438	44.6425	5e-05	0.00112201	1.74225	up	yes	OK	651	gi|643722075|gb|KDP31954.1|	hypothetical protein JCGZ_12415 [Jatropha curcas]	0.94	gi|3023437|sp|Q43237.1|CAMT_VITVI	RecName: Full=Caffeoyl-CoA O-methyltransferase; AltName: Full=Trans-caffeoyl-CoA 3-O-methyltransferase; Short=CCOAMT; Short=CCOAOMT [Vitis vinifera]	0.93	GO:0009811;GO:0009809;GO:0042409;GO:0032259;GO:0009805	29760.GSVIVG00019520001	SubName: Full=Chromosome chr7 scaffold_20, whole genome shotgun sequence;	0.9346	COG4122	KOG1663	_	K00588	E2.1.1.104
cassava4.1_018010m.g	1009.36	2829.48	64.5072	180.576	5e-05	0.00112201	1.48507	up	yes	OK	804	gi|255586970|ref|XP_002534082.1|	conserved hypothetical protein [Ricinus communis]	0.95	_	_	_	GO:0006950	3694.eugene3.00161000	SubName: Full=Putative uncharacterized protein;	0.9351	COG0589	_	_	None	_
cassava4.1_018019m.g	56.6445	346.4	3.36986	20.5606	5e-05	0.00112201	2.60912	up	yes	OK	854	gi|643738267|gb|KDP44255.1|	hypothetical protein JCGZ_05722 [Jatropha curcas]	0.68	_	_	_	_	_	_	_	_	_	_	None	_
cassava4.1_018027m.g	8042.47	22036.7	593.913	1630.07	5e-05	0.00112201	1.45661	up	yes	OK	714	gi|255551897|ref|XP_002516994.1|	Major allergen Pru ar, putative [Ricinus communis]	0.89	gi|7388028|sp|O24248.1|PRU1_PRUAV	RecName: Full=Major allergen Pru av 1; AltName: Full=Allergen Pru a 1; AltName: Allergen=Pru av 1 [Prunus avium]	0.74	GO:0006952;GO:0009607	29760.GSVIVG00033078001	SubName: Full=Chromosome chr5 scaffold_64, whole genome shotgun sequence;	0.7532	_	_	NOG218894	None	_
cassava4.1_018033m.g	772.327	2402.21	58.4577	182.467	5e-05	0.00112201	1.64217	up	yes	OK	699	gi|255551897|ref|XP_002516994.1|	Major allergen Pru ar, putative [Ricinus communis]	0.86	gi|14423842|sp|O50001.1|PRU1_PRUAR	RecName: Full=Major allergen Pru ar 1; AltName: Allergen=Pru ar 1	0.74	GO:0006952;GO:0009607	_	_	_	_	_	_	None	_
cassava4.1_018042m.g	1853.73	8022.62	152.303	659.735	5e-05	0.00112201	2.11494	up	yes	OK	656	gi|643716084|gb|KDP27857.1|	hypothetical protein JCGZ_18937 [Jatropha curcas]	0.95	gi|131026|sp|P17642.1|PRS2_SOLTU	RecName: Full=Pathogenesis-related protein STH-2 [Solanum tuberosum]	0.74	GO:0006952;GO:0009607	3694.eugene3.00770053	hypothetical protein	0.8839	_	_	NOG241122	None	_
cassava4.1_018087m.g	249.297	612.728	19.407	47.682	5e-05	0.00112201	1.29687	up	yes	OK	685	gi|643726520|gb|KDP35200.1|	hypothetical protein JCGZ_09359 [Jatropha curcas]	0.73	gi|50401214|sp|Q9ZT50.1|RHA2A_ARATH	RecName: Full=E3 ubiquitin-protein ligase RHA2A; AltName: Full=RING-H2 zinc finger protein RHA2a [Arabidopsis thaliana]	0.67	GO:0046872	3694.eugene3.00050203	hypothetical protein	0.8276	COG5540	KOG0800	_	K16282	RHA2
cassava4.1_018107m.g	284.871	2247.12	19.4388	152.892	5e-05	0.00112201	2.9755	up	yes	OK	763	gi|566190698|ref|XP_002314879.2|	hypothetical protein POPTR_0010s13790g [Populus trichocarpa]	0.84	gi|332320581|sp|Q9SX26.2|PCR12_ARATH	RecName: Full=Protein PLANT CADMIUM RESISTANCE 12; Short=AtPCR12	0.69	_	3694.gw1.X.303.1	hypothetical protein	0.8507	_	_	NOG232717;NOG222030	None	_
cassava4.1_018168m.g	25.6625	197.227	2.72207	20.8495	5e-05	0.00112201	2.93724	up	yes	OK	541	gi|643740615|gb|KDP46205.1|	hypothetical protein JCGZ_10045 [Jatropha curcas]	0.64	_	_	_	_	_	_	_	_	_	_	None	_
cassava4.1_018216m.g	132.202	441.479	7.66655	25.5604	5e-05	0.00112201	1.73726	up	yes	OK	872	gi|590588707|ref|XP_007016269.1|	Copper transporter, putative [Theobroma cacao]	0.78	gi|12230995|sp|Q39065.2|COPT1_ARATH	RecName: Full=Copper transporter 1; Short=AtCOPT1 [Arabidopsis thaliana]	0.69	_	3694.estExt_fgenesh4_pg.C_LG_IX1183	SubName: Full=Putative uncharacterized protein;	0.8065	_	KOG3386	_	K14686	SLC31A1, CTR1
cassava4.1_018256m.g	239.06	877.476	27.4359	100.632	5e-05	0.00112201	1.87495	up	yes	OK	510	gi|255584871|ref|XP_002533151.1|	Elicitor-responsive protein, putative [Ricinus communis]	0.85	gi|75154127|sp|Q8L7A4.1|AGD11_ARATH	RecName: Full=Probable ADP-ribosylation factor GTPase-activating protein AGD11; Short=ARF GAP AGD11; AltName: Full=Protein ARF-GAP DOMAIN 11; Short=AtAGD11 [Arabid	0.51	_	3694.fgenesh4_pg.C_LG_VIII000471	hypothetical protein	0.8289	_	KOG1030	_	None	_
cassava4.1_018287m.g	264.11	636.55	23.203	55.7197	5e-05	0.00112201	1.26388	up	yes	OK	624	gi|590713199|ref|XP_007049574.1|	RNA-binding CRS1 / YhbY domain protein [Theobroma cacao]	0.9	gi|75337571|sp|Q9SRR7.1|CML3_ARATH	RecName: Full=Calmodulin-like protein 3 [Arabidopsis thaliana]	0.89	GO:0005509;GO:0005777	3702.AT3G07490.1-P	AGD11 (ARF-GAP domain 11); calcium ion binding; A member of ARF GAP domain (AGD), A thaliana [...]	0.8929	COG5126	KOG0027	_	K13448	CML
cassava4.1_018356m.g	193.594	861.766	15.1984	67.4795	5e-05	0.00112201	2.15053	up	yes	OK	681	gi|255541726|ref|XP_002511927.1|	Late embryogenesis abundant protein Lea14-A, putative [Ricinus communis]	0.95	gi|1170746|sp|P46519.1|LEA14_SOYBN	RecName: Full=Desiccation protectant protein Lea14 homolog	0.85	GO:0050832;GO:0009611;GO:0009644;GO:0048046;GO:0005829;GO:0005886;GO:0009269	3694.estExt_fgenesh4_pm.C_LG_XIV0149	hypothetical protein	0.8658	_	_	NOG296761;NOG294284	None	_
cassava4.1_018360m.g	40.3245	112.274	5.45804	15.2482	0.0006	0.009295	1.48218	up	yes	OK	453	gi|643703954|gb|KDP21018.1|	hypothetical protein JCGZ_21489 [Jatropha curcas]	0.84	gi|75204928|sp|Q9SGP6.1|GRXC9_ARATH	RecName: Full=Glutaredoxin-C9; Short=AtGrxC9; AltName: Full=Protein ROXY 19 [Arabidopsis thaliana]	0.67	GO:0015035;GO:0009055;GO:0006118;GO:0055114;GO:0045454	3694.eugene3.01870005	glutaredoxin C9	0.8142	_	KOG1752	_	K03676	grxC, GLRX, GLRX2
cassava4.1_018421m.g	34.2561	90.909	3.34597	8.86133	0.00215	0.0260229	1.4051	up	yes	OK	576	gi|224096900|ref|XP_002310779.1|	calmodulin-like gene family protein [Populus trichocarpa]	0.85	gi|84028858|sp|Q8L3R2.2|CML41_ARATH	RecName: Full=Probable calcium-binding protein CML41; AltName: Full=Calmodulin-like protein 41 [Arabidopsis thaliana]	0.86	GO:0005509	3694.grail3.0019013701	hypothetical protein	0.8667	COG5126	KOG0027	_	K13448	CML
cassava4.1_018482m.g	1534.95	3400.67	127.443	282.423	5e-05	0.00112201	1.14801	up	yes	OK	651	gi|255537043|ref|XP_002509588.1|	lipid binding protein, putative [Ricinus communis]	0.85	_	_	_	_	_	_	_	_	_	_	None	_
cassava4.1_018534m.g	151.29	374.397	16.461	40.5661	0.00015	0.00290258	1.30122	up	yes	OK	531	gi|224079401|ref|XP_002305852.1|	hypothetical protein POPTR_0004s09200g [Populus trichocarpa]	0.72	_	_	_	_	_	_	_	_	_	_	None	_
cassava4.1_018537m.g	11.5133	42.1785	0.767288	2.80684	0.00215	0.0260229	1.87111	up	yes	OK	777	gi|255544668|ref|XP_002513395.1|	LOB domain-containing protein, putative [Ricinus communis]	0.97	gi|29428037|sp|Q9SHE9.1|LBD4_ARATH	RecName: Full=LOB domain-containing protein 4; AltName: Full=ASYMMETRIC LEAVES 2-like protein 6; Short=AS2-like protein 6 [Arabidopsis thaliana]	0.92	_	3694.eugene3.00070807	hypothetical protein	0.9521	_	_	NOG267620	None	_
cassava4.1_018578m.g	56.8418	223.661	5.86192	23.036	5e-05	0.00112201	1.97445	up	yes	OK	552	gi|643724444|gb|KDP33645.1|	hypothetical protein JCGZ_07216 [Jatropha curcas]	0.68	_	_	_	_	_	_	_	_	_	_	None	_
cassava4.1_018587m.g	7.56918	38.1919	0.627624	3.15683	0.0022	0.0264185	2.3305	up	yes	OK	653	gi|643733229|gb|KDP40176.1|	hypothetical protein JCGZ_02174 [Jatropha curcas]	0.92	gi|3334451|sp|P00248.2|FER_MASLA	RecName: Full=Ferredoxin [Mastigocladus laminosus]	0.64	GO:0009055;GO:0051537;GO:0022900;GO:0046872;GO:0006118;GO:0009507	3694.grail3.0006000801	hypothetical protein	0.97	COG0633	_	_	K02639	petF
cassava4.1_018627m.g	1368.84	2870.45	136.315	284.947	5e-05	0.00112201	1.06375	up	yes	OK	567	gi|659086372|ref|XP_008443900.1|	PREDICTED: uncharacterized protein LOC103487383 [Cucumis melo]	0.65	_	_	_	_	_	_	_	_	_	_	None	_
cassava4.1_018641m.g	284.304	706.012	33.8012	83.4141	5e-05	0.00112201	1.30322	up	yes	OK	499	gi|255536949|ref|XP_002509541.1|	Polcalcin Jun o, putative [Ricinus communis]	0.93	gi|75337561|sp|Q9SRE6.1|CML38_ARATH	RecName: Full=Calcium-binding protein CML38; AltName: Full=Calmodulin-like protein 38 [Arabidopsis thaliana]	0.7	GO:0005509	3694.fgenesh4_pg.C_LG_I002303	hypothetical protein	0.8768	COG5126	KOG0027	_	K13448	CML
cassava4.1_018715m.g	26.7099	163.941	2.50751	15.3201	5e-05	0.00112201	2.6111	up	yes	OK	594	gi|255576812|ref|XP_002529292.1|	Ethylene-responsive transcription factor, putative [Ricinus communis]	0.83	gi|75274087|sp|Q9LTC5.1|ERF98_ARATH	RecName: Full=Ethylene-responsive transcription factor ERF098 [Arabidopsis thaliana]	0.76	GO:0005634;GO:0003677;GO:0005667;GO:0006355;GO:0045449;GO:0003700	59689.fgenesh2_kg.3__2538__AT3G23230.1	annotation not avaliable	0.7752	_	_	NOG246667	None	_
cassava4.1_018788m.g	556.582	1232.65	35.3912	78.213	5e-05	0.00112201	1.14402	up	yes	OK	808	gi|643734756|gb|KDP41426.1|	hypothetical protein JCGZ_15833 [Jatropha curcas]	0.65	_	_	_	_	_	_	_	_	_	_	None	_
cassava4.1_018808m.g	6.24331	27.3525	0.631499	2.75812	0.0046	0.0462664	2.12683	up	yes	OK	561	_	_	_	_	_	_	_	_	_	_	_	_	_	None	_
cassava4.1_018828m.g	288.197	2017.24	24.2413	169.314	5e-05	0.00112201	2.80416	up	yes	OK	645	gi|643731482|gb|KDP38770.1|	hypothetical protein JCGZ_04123 [Jatropha curcas]	0.86	gi|20138390|sp|Q9M0C2.1|EGC1_ARATH	RecName: Full=Putative EG45-like domain containing protein 1; AltName: Full=Plant natriuretic peptide B; Short=AtEXPR2; Short=AtPNP-B; Short=Ath-ExpGamma-1.1; Flags	0.56	_	3694.estExt_fgenesh4_pg.C_LG_VI1270	hypothetical protein	0.866	_	_	NOG235490	None	_
cassava4.1_018877m.g	99.1445	231.352	7.37723	17.1701	0.00025	0.00446551	1.21875	up	yes	OK	710	gi|643722061|gb|KDP31940.1|	hypothetical protein JCGZ_12401 [Jatropha curcas]	0.89	gi|75170583|sp|Q9FHA6.1|RLF34_ARATH	RecName: Full=Protein RALF-like 34; Flags: Precursor [Arabidopsis thaliana]	0.62	_	29760.GSVIVG00019503001	SubName: Full=Chromosome chr7 scaffold_20, whole genome shotgun sequence;	0.8767	_	_	NOG219990	None	_
cassava4.1_018885m.g	2168	4352.51	193.888	388.676	5e-05	0.00112201	1.00334	up	yes	OK	615	gi|643733706|gb|KDP40549.1|	hypothetical protein JCGZ_24548 [Jatropha curcas]	0.77	gi|75173827|sp|Q9LDH1.1|SIB1_ARATH	RecName: Full=Sigma factor binding protein 1, chloroplastic; Short=AtsibI; Short=Sigma factor binding protein I; AltName: Full=SigA binding protein; Flags: Precurso	0.78	_	3694.grail3.0024024301	hypothetical protein	0.8163	_	_	NOG291651	None	_
cassava4.1_018898m.g	434.752	897.984	21.4585	44.2412	5e-05	0.00112201	1.04384	up	yes	OK	1000	gi|255585279|ref|XP_002533339.1|	conserved hypothetical protein [Ricinus communis]	0.81	gi|550600197|sp|C7SFP6.2|ARGOS_BRARP	RecName: Full=Protein AUXIN-REGULATED GENE INVOLVED IN ORGAN SIZE; Short=BrARGOS	0.68	_	3694.estExt_fgenesh4_pg.C_LG_VII0009	hypothetical protein	0.7944	_	_	NOG261248	None	_
cassava4.1_018908m.g	209.751	471.511	19.875	44.5947	5e-05	0.00112201	1.16592	up	yes	OK	588	gi|643720466|gb|KDP30845.1|	hypothetical protein JCGZ_13788 [Jatropha curcas]	0.92	_	_	_	_	29760.GSVIVG00025852001	SubName: Full=Chromosome chr12 scaffold_36, whole genome shotgun sequence;	0.8788	_	_	NOG237536	None	_
cassava4.1_018949m.g	4.58412	64.8878	0.335467	4.75988	0.0003	0.00518519	3.82668	up	yes	OK	718	gi|255561054|ref|XP_002521539.1|	metal ion binding protein, putative [Ricinus communis]	0.81	_	_	_	GO:0046872;GO:0008152;GO:0003824;GO:0030001	3694.estExt_fgenesh4_pg.C_LG_VII1110	hypothetical protein	0.9385	_	KOG1603	_	None	_
cassava4.1_019000m.g	40.732	104.306	4.26111	10.8982	0.002	0.0245411	1.35479	up	yes	OK	546	gi|643725316|gb|KDP34419.1|	hypothetical protein JCGZ_12700 [Jatropha curcas]	0.68	_	_	_	_	_	_	_	_	_	_	None	_
cassava4.1_019045m.g	222.966	485.705	37.0675	80.6141	5e-05	0.00112201	1.12088	up	yes	OK	396	gi|590622444|ref|XP_007025052.1|	Jasmonate-zim-domain protein 8, putative [Theobroma cacao]	0.72	gi|75155014|sp|Q8LBM2.1|TIF5A_ARATH	RecName: Full=Protein TIFY 5A; AltName: Full=Jasmonate ZIM domain-containing protein 8 [Arabidopsis thaliana]	0.56	_	_	_	_	_	_	_	None	_
cassava4.1_019070m.g	32.872	182.91	2.68704	14.912	5e-05	0.00112201	2.47238	up	yes	OK	660	gi|643722061|gb|KDP31940.1|	hypothetical protein JCGZ_12401 [Jatropha curcas]	0.82	gi|75170583|sp|Q9FHA6.1|RLF34_ARATH	RecName: Full=Protein RALF-like 34; Flags: Precursor [Arabidopsis thaliana]	0.67	_	29760.GSVIVG00019503001	SubName: Full=Chromosome chr7 scaffold_20, whole genome shotgun sequence;	0.7568	_	_	NOG219990	None	_
cassava4.1_019082m.g	144.473	440.351	6.62044	20.1608	5e-05	0.00112201	1.60655	up	yes	OK	1065	gi|643714161|gb|KDP26826.1|	hypothetical protein JCGZ_17984 [Jatropha curcas]	0.88	_	_	_	_	3694.estExt_Genewise1_v1.C_LG_I7755	SubName: Full=Putative uncharacterized protein;	0.7984	_	_	NOG242868	None	_
cassava4.1_019111m.g	73.9903	155.735	3.91574	8.232	0.0026	0.0299427	1.07196	up	yes	OK	942	gi|643721521|gb|KDP31604.1|	hypothetical protein JCGZ_14829 [Jatropha curcas]	0.83	gi|75097884|sp|O23530.3|SNC1_ARATH	RecName: Full=Protein SUPPRESSOR OF npr1-1, CONSTITUTIVE 1; Short=AtSNC1; AltName: Full=Disease resistance RPP5-like protein [Arabidopsis thaliana]	0.54	GO:0043531;GO:0006952	_	_	_	_	_	_	None	_
cassava4.1_019148m.g	1253.79	2622.75	82.5008	172.328	5e-05	0.00112201	1.06268	up	yes	OK	785	gi|255570102|ref|XP_002526013.1|	nutrient reservoir, putative [Ricinus communis]	0.68	gi|134920|sp|P21997.1|SSGP_VOLCA	RecName: Full=Sulfated surface glycoprotein 185; Short=SSG 185; Flags: Precursor	0.62	_	_	_	_	_	_	_	None	_
cassava4.1_019155m.g	64.6347	198.335	10.0625	30.8101	5e-05	0.00112201	1.61441	up	yes	OK	413	gi|255563188|ref|XP_002522597.1|	nutrient reservoir, putative [Ricinus communis]	0.53	_	_	_	_	_	_	_	_	_	_	None	_
cassava4.1_019185m.g	660.369	1350.61	45.3973	92.5904	5e-05	0.00112201	1.02826	up	yes	OK	758	gi|643709409|gb|KDP23950.1|	hypothetical protein JCGZ_25338 [Jatropha curcas]	0.98	_	_	_	GO:0033743;GO:0005886;GO:0055114	3694.grail3.0057002401	hypothetical protein	0.9206	_	_	NOG241706	None	_
cassava4.1_019189m.g	11.8413	39.2678	1.82285	6.00158	0.0042	0.0432199	1.71915	up	yes	OK	418	gi|255583769|ref|XP_002532637.1|	conserved hypothetical protein [Ricinus communis]	0.7	_	_	_	_	_	_	_	_	_	_	None	_
cassava4.1_019218m.g	23.0566	82.4185	1.87455	6.70654	0.0016	0.0205908	1.83902	up	yes	OK	663	gi|645263414|ref|XP_008237226.1|	PREDICTED: anther-specific proline-rich protein APG [Prunus mume]	0.72	_	_	_	_	_	_	_	_	_	_	None	_
cassava4.1_019317m.g	1419.78	2914.47	111.211	227.826	5e-05	0.00112201	1.03463	up	yes	OK	682	gi|643738570|gb|KDP44491.1|	hypothetical protein JCGZ_16324 [Jatropha curcas]	0.73	_	_	_	_	3694.eugene3.00012442	hypothetical protein	0.8088	_	_	NOG231584	None	_
cassava4.1_019321m.g	134.039	646.862	12.5879	60.7457	5e-05	0.00112201	2.27074	up	yes	OK	592	gi|643733435|gb|KDP40382.1|	hypothetical protein JCGZ_02380 [Jatropha curcas]	0.97	gi|75206595|sp|Q9SL05.1|PGR5_ARATH	RecName: Full=Protein PROTON GRADIENT REGULATION 5, chloroplastic; Flags: Precursor [Arabidopsis thaliana]	0.8	_	3694.eugene3.00100370	SubName: Full=Putative uncharacterized protein;	0.873	_	_	NOG14675	None	_
cassava4.1_019345m.g	1015.11	3228.23	83.7484	265.598	5e-05	0.00112201	1.66511	up	yes	OK	655	gi|643716035|gb|KDP27808.1|	hypothetical protein JCGZ_18888 [Jatropha curcas]	0.95	_	_	_	_	3694.estExt_fgenesh4_pm.C_2100007	hypothetical protein	0.9182	_	_	NOG257652	None	_
cassava4.1_019479m.g	343.263	4310.34	29.1731	366.068	5e-05	0.00112201	3.6494	up	yes	OK	639	gi|643740002|gb|KDP45688.1|	hypothetical protein JCGZ_17295 [Jatropha curcas]	0.81	gi|2497752|sp|Q43017.1|NLTP1_PRUDU	RecName: Full=Non-specific lipid-transfer protein 1; Short=LTP 1; Flags: Precursor	0.62	_	_	_	_	_	_	_	None	_
cassava4.1_019513m.g	115.114	365.947	11.5413	36.9591	5e-05	0.00112201	1.67912	up	yes	OK	562	gi|255581811|ref|XP_002531706.1|	Nonspecific lipid-transfer protein precursor, putative [Ricinus communis]	0.86	gi|75216116|sp|Q9ZPW9.1|NLTP8_ARATH	RecName: Full=Non-specific lipid-transfer protein 8; Short=LTP 8; Flags: Precursor [Arabidopsis thaliana]	0.68	GO:0008289;GO:0006869	3694.fgenesh4_pm.C_LG_IX000642	hypothetical protein; Plant non-specific lipid-transfer proteins transfer phospholipids as w [...]	0.9184	_	_	NOG252300	None	_
cassava4.1_019533m.g	11.4903	83.1063	1.22878	8.89499	5e-05	0.00112201	2.85577	up	yes	OK	537	gi|224140319|ref|XP_002323530.1|	protease inhibitor/seed storage/lipid transfer family protein [Populus trichocarpa]	0.86	_	_	_	GO:0006508;GO:0008233	3694.estExt_fgenesh4_pg.C_LG_XVI0953	hypothetical protein	0.8621	_	_	NOG286920;NOG220074	None	_
cassava4.1_019560m.g	14.135	51.0736	1.45379	5.24324	0.002	0.0245411	1.85064	up	yes	OK	553	gi|566213100|ref|XP_006373378.1|	RALF-LIKE 27 family protein [Populus trichocarpa]	0.59	_	_	_	_	_	_	_	_	_	_	None	_
cassava4.1_019590m.g	2237.78	4494.85	158.479	318.112	5e-05	0.00112201	1.00524	up	yes	OK	739	gi|643721102|gb|KDP31366.1|	hypothetical protein JCGZ_11742 [Jatropha curcas]	0.87	gi|391359333|sp|B3H4F1.1|SP1L1_ARATH	RecName: Full=Protein SPIRAL1-like 1 [Arabidopsis thaliana]	0.73	GO:0016043;GO:0055028;GO:0016049	3694.estExt_fgenesh4_pm.C_LG_X0605	SubName: Full=Putative uncharacterized protein;	0.7818	_	_	NOG252783	K18635	SPR1
cassava4.1_019634m.g	612.322	1275.81	60.0932	124.955	5e-05	0.00112201	1.05613	up	yes	OK	573	gi|643706208|gb|KDP22340.1|	hypothetical protein JCGZ_26171 [Jatropha curcas]	0.92	_	_	_	_	3694.eugene3.00151156	hypothetical protein	0.871	_	_	NOG242019	None	_
cassava4.1_019782m.g	26.01	87.4869	2.49309	8.31187	0.00025	0.00446551	1.73724	up	yes	OK	585	gi|224140985|ref|XP_002323857.1|	hypothetical protein POPTR_0017s11940g [Populus trichocarpa]	0.96	gi|75127071|sp|Q6NMQ7.1|GASA6_ARATH	RecName: Full=Gibberellin-regulated protein 6; AltName: Full=GAST1 protein homolog 6; Flags: Precursor [Arabidopsis thaliana]	0.75	GO:0009739;GO:0045454	3694.estExt_fgenesh4_pg.C_LG_XVII0378	SubName: Full=Putative uncharacterized protein;	0.9626	_	_	NOG248324;NOG244464	None	_
cassava4.1_019786m.g	383.907	1595.53	31.0376	128.626	5e-05	0.00112201	2.05109	up	yes	OK	666	gi|643714807|gb|KDP27162.1|	hypothetical protein JCGZ_19861 [Jatropha curcas]	0.78	gi|75331780|sp|Q93Z27.1|CML45_ARATH	RecName: Full=Probable calcium-binding protein CML45; AltName: Full=Calmodulin-like protein 45 [Arabidopsis thaliana]	0.64	GO:0046872	_	_	_	_	_	_	K02183	CALM
cassava4.1_019789m.g	1352.22	3599.1	69.0584	183.72	5e-05	0.00112201	1.41162	up	yes	OK	970	gi|643718043|gb|KDP29399.1|	hypothetical protein JCGZ_18320 [Jatropha curcas]	0.77	_	_	_	_	_	_	_	_	_	_	None	_
cassava4.1_019791m.g	11.5292	45.1759	1.15794	4.54148	0.0045	0.0455178	1.9716	up	yes	OK	564	gi|224099201|ref|XP_002311401.1|	hypothetical protein POPTR_0008s10780g [Populus trichocarpa]	0.83	_	_	_	_	_	_	_	_	_	_	None	_
cassava4.1_019818m.g	517.771	1180.7	43.6466	99.233	5e-05	0.00112201	1.18495	up	yes	OK	644	gi|255537145|ref|XP_002509639.1|	conserved hypothetical protein [Ricinus communis]	0.93	_	_	_	_	29760.GSVIVG00001026001	SubName: Full=Chromosome chr2 scaffold_112, whole genome shotgun sequence;	0.8214	_	_	NOG225717	None	_
cassava4.1_019824m.g	54.5677	167.45	5.19794	15.9057	5e-05	0.00112201	1.61353	up	yes	OK	591	gi|407260761|gb|AFT91999.1|	stress responsive A/B barrel domain family protein [Populus tomentosa]	0.91	gi|73921138|sp|Q9FK81.1|Y5258_ARATH	RecName: Full=Uncharacterized protein At5g22580 [Arabidopsis thaliana]	0.72	GO:0009507	3694.estExt_Genewise1_v1.C_660086	annotation not avaliable	0.8906	_	_	NOG287381	None	_
cassava4.1_019923m.g	8.5477	52.9405	0.655393	4.04842	0.0001	0.00206605	2.62693	up	yes	OK	694	gi|643739758|gb|KDP45496.1|	hypothetical protein JCGZ_09745 [Jatropha curcas]	0.8	_	_	_	_	29760.GSVIVG00020931001	SubName: Full=Chromosome chr14 scaffold_21, whole genome shotgun sequence;	0.7759	_	_	NOG244011	None	_
cassava4.1_019925m.g	76.4637	291.791	5.30908	20.2423	5e-05	0.00112201	1.93084	up	yes	OK	751	_	_	_	_	_	_	_	_	_	_	_	_	_	None	_
cassava4.1_019939m.g	6191.21	15457.3	400.274	997.347	5e-05	0.00112201	1.31711	up	yes	OK	1813	gi|8099682|gb|AAF72202.1|AF265551_1	cysteine protease inhibitor [Manihot esculenta]	0.99	gi|1169196|sp|Q06445.1|CYTI_VIGUN	RecName: Full=Cysteine proteinase inhibitor; AltName: Full=Cystatin	0.88	GO:0008233;GO:0010951;GO:0004869	3694.gw1.IX.4482.1	hypothetical protein	0.914	_	_	NOG256424;NOG287758	None	_
cassava4.1_019959m.g	37.83	114.654	3.26332	9.87825	0.00035	0.0059436	1.59792	up	yes	OK	633	gi|643710478|gb|KDP24620.1|	hypothetical protein JCGZ_25536 [Jatropha curcas]	0.83	gi|1170744|sp|P46515.1|LEA11_HELAN	RecName: Full=11 kDa late embryogenesis abundant protein; AltName: Full=DS11	0.7	GO:0009790	3694.grail3.0004009401	hypothetical protein	0.7952	_	_	NOG276716	None	_
cassava4.1_019989m.g	11.8112	42.9561	1.08914	3.96617	0.00235	0.0277672	1.86456	up	yes	OK	600	gi|255571214|ref|XP_002526557.1|	conserved hypothetical protein [Ricinus communis]	0.82	_	_	_	_	_	_	_	_	_	_	None	_
cassava4.1_019990m.g	12.772	89.219	1.14886	8.08634	5e-05	0.00112201	2.81528	up	yes	OK	610	gi|10198184|gb|AAG15242.1|AF289099_1	ENOD2f [Maackia amurensis]	0.62	gi|128421|sp|P08297.2|NO75_SOYBN	RecName: Full=Early nodulin-75; Short=N-75; AltName: Full=NGm-75; Flags: Precursor	0.54	_	_	_	_	_	_	_	None	_
cassava4.1_020030m.g	8.85266	33.9921	2.39196	9.19751	0.00255	0.0295581	1.94305	up	yes	OK	297	gi|643705230|gb|KDP21847.1|	hypothetical protein JCGZ_00634 [Jatropha curcas]	0.86	_	_	_	_	_	_	_	_	_	_	None	_
cassava4.1_020039m.g	49.9816	215.213	3.91246	16.8199	5e-05	0.00112201	2.10402	up	yes	OK	683	gi|255564611|ref|XP_002523300.1|	ccd1, putative [Ricinus ccd1, putative [Ricinus communis]	0.93	gi|75338835|sp|Q9ZPX9.2|KIC_ARATH	RecName: Full=Calcium-binding protein KIC; AltName: Full=KCBP-interacting calcium-binding protein [Arabidopsis thaliana]	0.87	GO:0005509;GO:0010091	3694.eugene3.00140472	hypothetical protein	0.9545	_	KOG0028	_	None	_
cassava4.1_020041m.g	49.9055	175.821	5.6655	19.946	5e-05	0.00112201	1.81582	up	yes	OK	514	gi|225427874|ref|XP_002276412.1|	PREDICTED: auxin-induced protein X10A [Vitis vinifera]	0.81	gi|416688|sp|P33080.1|AX10A_SOYBN	RecName: Full=Auxin-induced protein X10A [Glycine max]	0.88	_	29760.GSVIVG00036017001	SubName: Full=Putative uncharacterized protein (Chromosome chr3 scaffold_8, whole genome sho [...]	0.8105	_	_	NOG269634;NOG269046	K14488	SAUR
cassava4.1_020080m.g	18.0792	59.5655	2.19243	7.17946	0.00155	0.020044	1.71134	up	yes	OK	491	gi|643728911|gb|KDP36848.1|	hypothetical protein JCGZ_08139 [Jatropha curcas]	0.97	gi|128592|sp|P29162.1|ASOL_TOBAC	RecName: Full=L-ascorbate oxidase homolog; AltName: Full=Pollen-specific protein NTP303; Flags: Precursor	0.66	GO:0019852;GO:0005507;GO:0006118;GO:0055114;GO:0008447	_	_	_	_	_	_	None	_
cassava4.1_020155m.g	12.4919	151.938	1.33589	16.2059	5e-05	0.00112201	3.60065	up	yes	OK	538	gi|255572170|ref|XP_002527025.1|	Nonspecific lipid-transfer protein, putative [Ricinus communis]	0.9	gi|3183088|sp|Q43681.1|NLTP_VIGUN	RecName: Full=Probable non-specific lipid-transfer protein AKCS9; Short=LTP; Flags: Precursor	0.75	_	3694.estExt_Genewise1_v1.C_LG_XV0799	SubName: Full=Putative uncharacterized protein;	0.7955	_	_	NOG231511;NOG258445	None	_
cassava4.1_020160m.g	1089.53	3496.6	49.3407	158.312	5e-05	0.00112201	1.68192	up	yes	OK	1076	gi|643735033|gb|KDP41703.1|	hypothetical protein JCGZ_16110 [Jatropha curcas]	0.92	_	_	_	GO:0008152;GO:0016747	_	_	_	_	_	_	None	_
cassava4.1_020226m.g	173.438	407.012	15.911	37.3032	0.0002	0.00370885	1.22927	up	yes	OK	603	gi|672191820|ref|XP_008775605.1|	PREDICTED: acyl-CoA-binding protein [Phoenix dactylifera]	0.99	gi|3334112|sp|O04066.1|ACBP_RICCO	RecName: Full=Acyl-CoA-binding protein; Short=ACBP	0.97	GO:0000062	3694.estExt_fgenesh4_pg.C_290324	SubName: Full=Putative uncharacterized protein;	0.9889	COG4281	KOG0817	_	K08762	DBI, ACBP
cassava4.1_020310m.g	469.395	2534.01	43.6562	234.659	5e-05	0.00112201	2.42631	up	yes	OK	597	gi|643709962|gb|KDP24288.1|	hypothetical protein JCGZ_25584 [Jatropha curcas]	0.9	_	_	_	_	3702.AT3G29970.1-P	germination protein-related; germination protein-related; FUNCTIONS IN: molecular_function u [...]	0.8721	_	_	NOG276786	None	_
cassava4.1_020368m.g	170.718	745.382	26.3977	114.697	5e-05	0.00112201	2.11934	up	yes	OK	416	gi|255567905|ref|XP_002524930.1|	conserved hypothetical protein [Ricinus communis]	0.81	_	_	_	_	_	_	_	_	_	_	None	_
cassava4.1_020395m.g	0	3.33502	0	0.509486	0.0003	0.00518519	2.34904	up	yes	OK	417	gi|255554759|ref|XP_002518417.1|	conserved hypothetical protein [Ricinus communis]	0.71	_	_	_	_	_	_	_	_	_	_	None	_
cassava4.1_020408m.g	70.6719	169.588	6.66019	15.9339	0.0005	0.00800112	1.25846	up	yes	OK	591	gi|224095017|ref|XP_002310329.1|	Phytosulfokines 3 precursor family protein [Populus trichocarpa]	0.74	gi|18203247|sp|Q9M2Y0.2|PSK3_ARATH	RecName: Full=Phytosulfokines 3; Short=AtPSK3; Contains: RecName: Full=Phytosulfokine-alpha; Short=PSK-alpha; Short=Phytosulfokine-a; Contains: RecName: Full=Phytos	0.63	_	_	_	_	_	_	_	None	_
cassava4.1_020443m.g	1022.09	3385.28	103.938	345.329	5e-05	0.00112201	1.73225	up	yes	OK	556	gi|255548141|ref|XP_002515127.1|	hypothetical protein RCOM_1341590 [Ricinus communis]	0.67	_	_	_	_	_	_	_	_	_	_	None	_
cassava4.1_020467m.g	0	4.87261	0	0.632196	0.00015	0.00290258	2.66037	up	yes	OK	466	gi|590693483|ref|XP_007044346.1|	Clavata3/esr-related 43, putative [Theobroma cacao]	0.69	_	_	_	_	_	_	_	_	_	_	None	_
cassava4.1_020470m.g	386.483	1080.99	31.7495	88.6225	5e-05	0.00112201	1.48094	up	yes	OK	657	gi|255582113|ref|XP_002531851.1|	conserved hypothetical protein [Ricinus communis]	0.75	_	_	_	_	_	_	_	_	_	_	None	_
cassava4.1_020486m.g	172.445	481.256	24.4521	68.0749	5e-05	0.00112201	1.47716	up	yes	OK	440	gi|255557010|ref|XP_002519538.1|	conserved hypothetical protein [Ricinus communis]	0.81	_	_	_	_	_	_	_	_	_	_	None	_
cassava4.1_020531m.g	155.595	444.091	6.76258	19.2919	5e-05	0.00112201	1.51235	up	yes	OK	1115	_	_	_	_	_	_	_	_	_	_	_	_	_	None	_
cassava4.1_020555m.g	18.3807	56.886	1.97265	6.10385	0.00155	0.020044	1.62958	up	yes	OK	536	gi|643723202|gb|KDP32807.1|	hypothetical protein JCGZ_12099 [Jatropha curcas]	0.9	gi|18206245|sp|Q39182.1|DEF02_ARATH	RecName: Full=Defensin-like protein 2; AltName: Full=Low-molecular-weight cysteine-rich protein 69; Short=Protein LCR69; AltName: Full=Plant defensin 2.2; Flags: P	0.77	GO:0009505;GO:0009506;GO:0006952;GO:0005886	29760.GSVIVG00035146001	SubName: Full=Chromosome chr1 scaffold_75, whole genome shotgun sequence;	0.8831	_	_	NOG297358	None	_
cassava4.1_020556m.g	34.5506	623.163	5.16248	92.6401	5e-05	0.00112201	4.1655	up	yes	OK	426	gi|255545390|ref|XP_002513755.1|	Low-molecular-weight cysteine-rich protein LCR69 precursor, putative [Ricinus communis]	0.81	gi|239977643|sp|A3FPF2.1|DEF_NELNU	RecName: Full=Defensin-like protein; AltName: Full=Gamma-thionin homolog; Flags: Precursor	0.79	GO:0050832;GO:0005576;GO:0031640	29760.GSVIVG00035146001	SubName: Full=Chromosome chr1 scaffold_75, whole genome shotgun sequence;	0.7662	_	_	NOG297358	None	_
cassava4.1_020568m.g	136.195	331.366	9.4815	23.043	0.0001	0.00206605	1.28114	up	yes	OK	748	gi|255576956|ref|XP_002529363.1|	conserved hypothetical protein [Ricinus communis]	0.85	_	_	_	_	_	_	_	_	_	_	None	_
cassava4.1_020602m.g	405.033	892.187	38.8452	85.3719	5e-05	0.00112201	1.13602	up	yes	OK	583	gi|643709724|gb|KDP24133.1|	hypothetical protein JCGZ_25790 [Jatropha curcas]	0.87	_	_	_	_	29760.GSVIVG00018573001	SubName: Full=Chromosome chr12 scaffold_18, whole genome shotgun sequence;	0.7654	_	_	NOG253403	None	_
cassava4.1_020639m.g	51.9935	335.141	4.02128	25.8102	5e-05	0.00112201	2.68221	up	yes	OK	693	gi|255554987|ref|XP_002518531.1|	triptychon and cpc, putative [Ricinus communis]	0.92	gi|75317955|sp|O22059.1|CPC_ARATH	RecName: Full=Transcription factor CPC; AltName: Full=Protein CAPRICE [Arabidopsis thaliana]	0.69	GO:0003677;GO:0000785;GO:0003682	3694.eugene3.00110226	hypothetical protein	0.9167	_	KOG0048	_	None	_
cassava4.1_020672m.g	29.8851	91.1454	1.80712	5.50934	0.00075	0.0110957	1.60819	up	yes	OK	841	_	_	_	_	_	_	_	_	_	_	_	_	_	None	_
cassava4.1_020676m.g	97.9989	447.132	10.7229	48.731	5e-05	0.00112201	2.18414	up	yes	OK	529	gi|643709672|gb|KDP24081.1|	hypothetical protein JCGZ_25738 [Jatropha curcas]	0.97	_	_	_	_	3702.AT2G20562.1-P	unknown protein; unknown protein; LOCATED IN: endomembrane system; BEST Arabidopsis thaliana [...]	0.9041	_	_	NOG220877	None	_
cassava4.1_020823m.g	172.416	506.977	14.2339	41.7078	5e-05	0.00112201	1.55099	up	yes	OK	655	gi|587946389|gb|EXC32728.1|	hypothetical protein L484_019841 [Morus notabilis]	0.99	_	_	_	_	3694.gw1.XVIII.2205.1	hypothetical protein	0.9385	_	_	NOG272317;NOG298376	None	_
cassava4.1_020848m.g	276.176	601.111	40.1165	87.0636	5e-05	0.00112201	1.11787	up	yes	OK	433	gi|255571656|ref|XP_002526773.1|	conserved hypothetical protein [Ricinus communis]	0.84	_	_	_	_	_	_	_	_	_	_	None	_
cassava4.1_020956m.g	200.666	769.394	11.3264	43.4216	5e-05	0.00112201	1.93872	up	yes	OK	891	gi|255565560|ref|XP_002523770.1|	conserved hypothetical protein [Ricinus communis]	0.64	gi|75271999|sp|Q9FMY4.1|Y5316_ARATH	RecName: Full=Uncharacterized protein At5g23160 [Arabidopsis thaliana]	0.57	_	_	_	_	_	_	_	None	_
cassava4.1_020969m.g	57.8114	119.213	2.26009	4.65755	0.0049	0.0484848	1.04319	up	yes	OK	1224	gi|255582007|ref|XP_002531801.1|	ATP binding protein, putative [Ricinus communis]	0.76	gi|75171544|sp|Q9FLV4.1|Y5248_ARATH	RecName: Full=G-type lectin S-receptor-like serine/threonine-protein kinase At5g24080; Flags: Precursor [Arabidopsis thaliana]	0.59	GO:0016310;GO:0000166;GO:0004672	_	_	_	_	_	_	None	_
cassava4.1_020976m.g	28.1907	71.7963	0.809807	2.06347	0.00425	0.0436294	1.34942	up	yes	OK	1614	gi|643718580|gb|KDP29774.1|	hypothetical protein JCGZ_18709 [Jatropha curcas]	0.91	gi|334302762|sp|Q6J9N8.2|AIL7_ARATH	RecName: Full=AP2-like ethylene-responsive transcription factor AIL7; AltName: Full=Protein AINTEGUMENTA-LIKE 7	0.78	_	29760.GSVIVG00011815001	SubName: Full=Chromosome undetermined scaffold_340, whole genome shotgun sequence;	0.8065	_	_	NOG294754	K09285	OVM, ANT
cassava4.1_020991m.g	61.9245	173.893	1.40625	3.95156	5e-05	0.00112201	1.49057	up	yes	OK	2004	gi|568868895|ref|XP_006487682.1|	PREDICTED: L-type lectin-domain containing receptor kinase IX.1-like [Citrus sinensis]	0.66	gi|75335609|sp|Q9LXA5.1|LRK91_ARATH	RecName: Full=L-type lectin-domain containing receptor kinase IX.1; Short=LecRK-IX.1; Flags: Precursor [Arabidopsis thaliana]	0.71	_	29760.GSVIVG00009442001	SubName: Full=Chromosome undetermined scaffold_234, whole genome shotgun sequence;	0.7658	COG0515	KOG1187	_	None	_
cassava4.1_020995m.g	457.713	1265.72	141.27	387.093	5e-05	0.00112201	1.45423	up	yes	OK	279	gi|255543947|ref|XP_002513036.1|	conserved hypothetical protein [Ricinus communis]	0.71	gi|75160475|sp|Q8S8M0.1|CYT1A_ARATH	RecName: Full=CYSTM1 family protein A [Arabidopsis thaliana]	0.41	_	_	_	_	_	_	_	None	_
cassava4.1_021003m.g	8.55651	72.1238	0.852074	7.17236	0.00015	0.00290258	3.0734	up	yes	OK	567	gi|566171146|ref|XP_006383258.1|	hypothetical protein POPTR_0005s12930g [Populus trichocarpa]	0.85	gi|84028858|sp|Q8L3R2.2|CML41_ARATH	RecName: Full=Probable calcium-binding protein CML41; AltName: Full=Calmodulin-like protein 41 [Arabidopsis thaliana]	0.64	GO:0005509	3694.fgenesh4_pg.C_scaffold_57000219	annotation not avaliable	0.8815	COG5126	KOG0027	_	K13448	CML
cassava4.1_021008m.g	1076.04	5440.23	45.1132	227.767	5e-05	0.00112201	2.33594	up	yes	OK	1152	gi|28628597|gb|AAO49267.1|AF480476_1	P66 protein [Hevea brasiliensis]	0.95	gi|75296358|sp|Q7XKV5.2|BGL11_ORYSJ	RecName: Full=Beta-glucosidase 11; Short=Os4bglu11; Flags: Precursor	0.7	GO:0008422;GO:0005975	_	_	_	_	_	_	K01188	E3.2.1.21
cassava4.1_021028m.g	42.712	130.093	0.923183	2.81149	0.00015	0.00290258	1.60665	up	yes	OK	2100	gi|643724946|gb|KDP34147.1|	hypothetical protein JCGZ_07718 [Jatropha curcas]	0.82	gi|292630778|sp|Q9FFN2.2|GLYT3_ARATH	RecName: Full=Probable glycosyltransferase At5g03795 [Arabidopsis thaliana]	0.63	_	29760.GSVIVG00032427001	SubName: Full=Chromosome chr4 scaffold_6, whole genome shotgun sequence;	0.7523	_	KOG1021	_	None	_
cassava4.1_021034m.g	27.3252	94.699	3.00242	10.3238	0.00025	0.00446551	1.78178	up	yes	OK	528	gi|643703808|gb|KDP20872.1|	hypothetical protein JCGZ_21343 [Jatropha curcas]	0.94	gi|17433105|sp|Q9XFK7.1|MFT_ARATH	RecName: Full=Protein MOTHER of FT and TF 1 [Arabidopsis thaliana]	0.73	_	29760.GSVIVG00013086001	SubName: Full=Chromosome undetermined scaffold_434, whole genome shotgun sequence (Chromosom [...]	0.864	COG1881	KOG3346	_	None	_
cassava4.1_021073m.g	4810.12	9883.78	455.386	936.467	5e-05	0.00112201	1.04014	up	yes	OK	588	gi|568850584|ref|XP_006478990.1|	PREDICTED: extensin-2-like, partial [Citrus sinensis]	0.88	gi|75337952|sp|Q9T0K5.1|LRX3_ARATH	RecName: Full=Leucine-rich repeat extensin-like protein 3; Short=AtLRX3; Short=LRR/EXTENSIN3; AltName: Full=Cell wall hydroxyproline-rich glycoprotein; Flags: Precu	0.6	_	3694.eugene3.00002131	annotation not avaliable	0.7986	_	_	NOG279424	None	_
cassava4.1_021083m.g	156.002	341.783	5.07243	11.1134	0.0001	0.00206605	1.13155	up	yes	OK	1443	gi|643735245|gb|KDP41886.1|	hypothetical protein JCGZ_26904 [Jatropha curcas]	0.86	gi|73621911|sp|Q38961.1|SNM1_ARATH	RecName: Full=DNA cross-link repair protein SNM1; Short=AtSNM1 [Arabidopsis thaliana]	0.82	GO:0016787;GO:0008152	3694.gw1.XIV.2898.1	hypothetical protein	0.9035	COG1236	KOG1361	_	K15340	DCLRE1A, SNM1A, PSO2
cassava4.1_021087m.g	1409.64	3043.97	83.6902	180.385	5e-05	0.00112201	1.10795	up	yes	OK	855	gi|566178302|ref|XP_002309604.2|	hypothetical protein POPTR_0006s26640g [Populus trichocarpa]	0.88	gi|146286086|sp|Q9CAA0.2|COB21_ARATH	RecName: Full=Coatomer subunit beta'-1; AltName: Full=Beta'-coat protein 1; Short=Beta'-COP 1 [Arabidopsis thaliana]	0.81	GO:0006810;GO:0004402;GO:0005829;GO:0042967;GO:0000123;GO:0016573	3694.eugene3.00061814	hypothetical protein	0.8977	COG2319	KOG0276	_	K17302	COPB2, SEC27
cassava4.1_021158m.g	31.5992	191.885	1.16924	7.09343	5e-05	0.00112201	2.60091	up	yes	OK	1287	gi|643738183|gb|KDP44171.1|	hypothetical protein JCGZ_05638 [Jatropha curcas]	0.91	gi|75289839|sp|Q6AWW5.1|Y5262_ARATH	RecName: Full=Ankyrin repeat-containing protein At5g02620 [Arabidopsis thaliana]	0.77	_	3694.gw1.VII.1622.1	annotation not avaliable	0.8921	COG0666	_	_	None	_
cassava4.1_021174m.g	51.9774	155.731	18.048	53.4819	5e-05	0.00112201	1.56721	up	yes	OK	264	_	_	_	_	_	_	_	_	_	_	_	_	_	None	_
cassava4.1_021204m.g	13.5198	49.8804	0.431361	1.58656	0.00175	0.0221214	1.87893	up	yes	OK	1470	gi|255540263|ref|XP_002511196.1|	cytochrome P450, putative [Ricinus communis]	0.9	gi|75313626|sp|Q9SMP5.1|C94B3_ARATH	RecName: Full=Cytochrome P450 94B3; AltName: Full=Jasmonoyl-isoleucine-12-hydroxylase [Arabidopsis thaliana]	0.81	GO:0048653;GO:0009611;GO:0020037;GO:0009555;GO:0010154;GO:0005506;GO:0055114;GO:0052694;GO:0070330;GO:0002213;GO:0009694;GO:0048480	3694.fgenesh4_pg.C_LG_XII000950	hypothetical protein	0.8935	COG2124	KOG0157	_	None	_
cassava4.1_021251m.g	321.869	827.698	7.80279	20.0611	5e-05	0.00112201	1.36234	up	yes	OK	1887	gi|643718608|gb|KDP29802.1|	hypothetical protein JCGZ_18737 [Jatropha curcas]	0.91	_	_	_	GO:0016829;GO:0030246;GO:0005975	3694.estExt_fgenesh4_pm.C_LG_XIV0002	hypothetical protein	0.8451	_	_	NOG43733	K18195	RGL4, rhiE
cassava4.1_021333m.g	2.6359	76.8649	0.0527212	1.53564	0.00335	0.0363833	4.86431	up	yes	OK	2259	gi|566150578|ref|XP_006369449.1|	hypothetical protein POPTR_0001s23540g, partial [Populus trichocarpa]	0.8	gi|313471496|sp|Q39202.2|RLK1_ARATH	RecName: Full=G-type lectin S-receptor-like serine/threonine-protein kinase RLK1; AltName: Full=Receptor-like protein kinase 1; Flags: Precursor [Arabidopsis thali	0.73	GO:0004674;GO:0005524;GO:0009069;GO:0006468	29760.GSVIVG00003760001	SubName: Full=Chromosome chr13 scaffold_149, whole genome shotgun sequence;	0.8095	COG0515	KOG1187	_	None	_
cassava4.1_021410m.g	114.43	306.477	19.0688	50.8457	5e-05	0.00112201	1.41491	up	yes	OK	396	gi|566161700|ref|XP_006385650.1|	hypothetical protein POPTR_0003s09020g [Populus trichocarpa]	0.83	_	_	_	_	3694.grail3.0118000801	hypothetical protein	0.864	_	_	NOG246170	None	_
cassava4.1_021441m.g	55.9216	144.048	1.74332	4.48582	0.0002	0.00370885	1.36353	up	yes	OK	1500	gi|643716486|gb|KDP28112.1|	hypothetical protein JCGZ_13883 [Jatropha curcas]	0.87	gi|75300968|sp|Q8L4H0.1|WEE1_ARATH	RecName: Full=Wee1-like protein kinase; AltName: Full=Wee1-At [Arabidopsis thaliana]	0.77	GO:0004674;GO:0005524;GO:0009069;GO:0006468	3694.gw1.XIV.277.1	hypothetical protein	0.8744	COG0515	KOG0601	_	K06632	WEE1
cassava4.1_021443m.g	214.505	706.693	13.1106	43.1813	5e-05	0.00112201	1.71967	up	yes	OK	834	gi|255552788|ref|XP_002517437.1|	prolyl 4-hydroxylase alpha subunit, putative [Ricinus communis]	0.9	gi|75245815|sp|Q8L970.1|P4H7_ARATH	RecName: Full=Probable prolyl 4-hydroxylase 7; Flags: Precursor [Arabidopsis thaliana]	0.83	GO:0006525;GO:0004656;GO:0005506;GO:0018401;GO:0055114;GO:0031418;GO:0006560	3694.gw1.XVII.795.1	oxidoreductase, 2OG-Fe(II) oxygenase family protein	0.8918	_	KOG1591	_	K00472	E1.14.11.2
cassava4.1_021510m.g	659.91	2569.02	9.91526	38.6048	5e-05	0.00112201	1.96106	up	yes	OK	2958	gi|643727529|gb|KDP35915.1|	hypothetical protein JCGZ_09887 [Jatropha curcas]	0.89	gi|75273596|sp|Q9LJM4.1|IKU2_ARATH	RecName: Full=Receptor-like protein kinase HAIKU2; Flags: Precursor [Arabidopsis thaliana]	0.72	GO:0032440;GO:0004674;GO:0005524;GO:0009069;GO:0016021;GO:0006468;GO:0055114	29760.GSVIVG00038540001	SubName: Full=Chromosome chr3 scaffold_95, whole genome shotgun sequence;	0.8503	COG4886;COG0515	KOG0619;KOG1187	_	None	_
cassava4.1_021542m.g	20.6462	127.997	0.565244	3.50761	5e-05	0.00112201	2.63354	up	yes	OK	1686	gi|255578114|ref|XP_002529927.1|	WRKY transcription factor, putative [Ricinus communis]	0.79	gi|20978780|sp|Q9C519.1|WRKY6_ARATH	RecName: Full=WRKY transcription factor 6; AltName: Full=WRKY DNA-binding protein 6; Short=AtWRKY6 [Arabidopsis thaliana]	0.79	GO:0005667;GO:0006355;GO:0043565;GO:0045449;GO:0003700	_	_	_	_	_	_	None	_
cassava4.1_021581m.g	207.557	717.142	11.9256	41.122	5e-05	0.00112201	1.78585	up	yes	OK	879	gi|255555039|ref|XP_002518557.1|	DUF26 domain-containing protein 1 precursor, putative [Ricinus communis]	0.75	gi|75335771|sp|Q9M0X5.1|CRK25_ARATH	RecName: Full=Cysteine-rich receptor-like protein kinase 25; Short=Cysteine-rich RLK25; Flags: Precursor [Arabidopsis thaliana]	0.5	GO:0016772	_	_	_	_	_	_	None	_
cassava4.1_021614m.g	163.402	507.971	6.10237	18.9606	5e-05	0.00112201	1.63556	up	yes	OK	1275	gi|643710265|gb|KDP24472.1|	hypothetical protein JCGZ_25036 [Jatropha curcas]	0.86	gi|223635837|sp|P0C8Q4.1|Y4990_ARATH	RecName: Full=Uncharacterized protein At4g19900 [Arabidopsis thaliana]	0.51	GO:0001575;GO:0005795;GO:0050512	29760.GSVIVG00021487001	SubName: Full=Chromosome chr8 scaffold_23, whole genome shotgun sequence;	0.7718	_	KOG1928	_	K01988	A4GALT
cassava4.1_021623m.g	66.9442	240.868	15.7101	56.6602	5e-05	0.00112201	1.85064	up	yes	OK	321	gi|255585307|ref|XP_002533352.1|	conserved hypothetical protein [Ricinus communis]	0.7	_	_	_	_	_	_	_	_	_	_	None	_
cassava4.1_021638m.g	11.4798	52.5285	0.398897	1.82661	0.00065	0.00984819	2.19508	up	yes	OK	1359	gi|255555596|ref|XP_002518834.1|	ubiquitin-protein ligase, putative [Ricinus communis]	0.89	gi|75169531|sp|Q9C8K7.1|FBK21_ARATH	RecName: Full=F-box/kelch-repeat protein At1g51550 [Arabidopsis thaliana]	0.76	GO:0008152;GO:0016874	3694.fgenesh4_pm.C_LG_X000965	hypothetical protein	0.8401	_	KOG0379	_	None	_
cassava4.1_021684m.g	500.557	1326.08	7.98396	21.1376	5e-05	0.00112201	1.40464	up	yes	OK	2796	gi|643706062|gb|KDP22194.1|	hypothetical protein JCGZ_26025 [Jatropha curcas]	0.81	gi|75319658|sp|Q42371.1|ERECT_ARATH	RecName: Full=LRR receptor-like serine/threonine-protein kinase ERECTA; AltName: Full=Protein QUANTITATIVE RESISTANCE TO PLECTOSPHAERELLA 1; AltName: Full=Protein	0.49	_	_	_	_	_	_	_	None	_
cassava4.1_021700m.g	22.6952	96.7291	1.86594	7.92852	0.0001	0.00206605	2.08715	up	yes	OK	657	gi|643711941|gb|KDP25369.1|	hypothetical protein JCGZ_20525 [Jatropha curcas]	0.74	_	_	_	_	_	_	_	_	_	_	None	_
cassava4.1_021715m.g	0	3.8626	0	0.731279	0.0004	0.00661905	2.87042	up	yes	OK	363	gi|590712129|ref|XP_007049302.1|	Uncharacterized protein TCM_002329 [Theobroma cacao]	0.7	_	_	_	_	_	_	_	_	_	_	None	_
cassava4.1_021716m.g	198.278	404.95	6.19948	12.6771	0.00025	0.00446551	1.03201	up	yes	OK	1494	gi|255556131|ref|XP_002519100.1|	multidrug resistance pump, putative [Ricinus communis]	0.9	gi|27151710|sp|Q9LYT3.1|TT12_ARATH	RecName: Full=Protein TRANSPARENT TESTA 12; AltName: Full=MATE efflux family protein TT12; AltName: Full=Protein DTX41 [Arabidopsis thaliana]	0.63	GO:0016021;GO:0015238;GO:0015297;GO:0006855	15368.BRADI1G14350.1	annotation not avaliable	0.7815	COG0534	KOG1347	_	K03327	TC.MATE, SLC47A, norM, mdtK, dinF
cassava4.1_021723m.g	26.6359	89.0065	1.23429	4.11641	0.00045	0.00732725	1.73771	up	yes	OK	1056	gi|643734702|gb|KDP41372.1|	hypothetical protein JCGZ_15779 [Jatropha curcas]	0.87	gi|281185491|sp|Q8VZG8.3|Y4885_ARATH	RecName: Full=Probable LRR receptor-like serine/threonine-protein kinase At4g08850; Flags: Precursor [Arabidopsis thaliana]	0.69	GO:0032440;GO:0004713;GO:0005524;GO:0055114;GO:0018108	29760.GSVIVG00017829001	SubName: Full=Chromosome chr17 scaffold_16, whole genome shotgun sequence;	0.8	COG0515	KOG1187	_	None	_
cassava4.1_021772m.g	0	8.89179	0	0.955916	5e-05	0.00112201	3.25688	up	yes	OK	534	gi|255545830|ref|XP_002513975.1|	conserved hypothetical protein [Ricinus communis]	0.63	_	_	_	_	_	_	_	_	_	_	None	_
cassava4.1_021835m.g	751.095	2507.15	13.7802	46.0051	5e-05	0.00112201	1.7392	up	yes	OK	2448	gi|643704390|gb|KDP21454.1|	hypothetical protein JCGZ_21925 [Jatropha curcas]	0.88	gi|62900382|sp|O04408.1|KSA_PEA	RecName: Full=Ent-copalyl diphosphate synthase, chloroplastic; Short=Ent-CDP synthase; AltName: Full=Ent-copalyl diphosphate synthase; AltName: Full=Ent-kaurene syntha	0.74	GO:0000287;GO:0009905;GO:0016102;GO:0010333	3694.fgenesh4_pm.C_LG_II000250	copalyl diphosphate synthase (EC:5.5.1.13)	0.85	_	_	NOG14896	K04120	E5.5.1.13
cassava4.1_021854m.g	203.418	450.984	4.35682	9.65485	5e-05	0.00112201	1.14798	up	yes	OK	2118	gi|643741630|gb|KDP47045.1|	hypothetical protein JCGZ_10772 [Jatropha curcas]	0.84	gi|75334943|sp|Q9LFH9.1|LRK81_ARATH	RecName: Full=L-type lectin-domain containing receptor kinase VIII.1; Short=LecRK-VIII.1; Flags: Precursor [Arabidopsis thaliana]	0.68	GO:0030246;GO:0004674;GO:0005524;GO:0004715;GO:0009069;GO:0018108	29760.GSVIVG00036309001	SubName: Full=Chromosome chr3 scaffold_8, whole genome shotgun sequence;	0.7633	COG0515	KOG1187	_	None	_
cassava4.1_021939m.g	42.4053	130.23	1.7461	5.35684	0.00015	0.00290258	1.61725	up	yes	OK	1170	gi|255582433|ref|XP_002532004.1|	Auxin-induced in root cultures protein 12 precursor, putative [Ricinus communis]	0.87	_	_	_	GO:0016021	3694.grail3.0012028301	hypothetical protein	0.764	_	KOG4293	_	None	_
cassava4.1_022014m.g	30.9997	294.251	3.21095	30.261	5e-05	0.00112201	3.23639	up	yes	OK	552	gi|460374045|ref|XP_004232822.1|	PREDICTED: putative secretory carrier-associated membrane protein 1-like [Solanum lycopersicum]	0.56	gi|75206548|sp|Q9SKT3.1|SCAM1_ARATH	RecName: Full=Secretory carrier-associated membrane protein 1; Short=AtSC1; Short=Secretory carrier membrane protein 1 [Arabidopsis thaliana]	0.52	_	_	_	_	_	_	_	None	_
cassava4.1_022165m.g	28.9084	104.399	0.860857	3.10737	0.00035	0.0059436	1.85185	up	yes	OK	1563	gi|255550026|ref|XP_002516064.1|	Serine/threonine-protein kinase PBS1, putative [Ricinus communis]	0.66	gi|313118276|sp|Q9LW83.2|CE101_ARATH	RecName: Full=G-type lectin S-receptor-like serine/threonine-protein kinase CES101; AltName: Full=Protein CALLUS EXPRESSION OF RBCS 101; Flags: Precursor [Arabido	0.58	GO:0016301	_	_	_	_	_	_	None	_
cassava4.1_022171m.g	40.4041	92.2789	1.7184	3.92187	0.0049	0.0484848	1.19048	up	yes	OK	1137	gi|255546131|ref|XP_002514125.1|	acid phosphatase, putative [Ricinus communis]	0.94	gi|39932349|sp|Q823A7.2|SURE2_CHLCV	RecName: Full=5'-nucleotidase SurE 2; AltName: Full=Nucleoside 5'-monophosphate phosphohydrolase 2 [Chlamydophila caviae GPIC]	0.65	GO:0008253;GO:0016311	29760.GSVIVG00034123001	SubName: Full=Chromosome chr9 scaffold_7, whole genome shotgun sequence;	0.8106	COG0496	_	_	K03787	surE
cassava4.1_022215m.g	0	4.0886	0	0.9471	0.00065	0.00984819	3.24352	up	yes	OK	321	_	_	_	_	_	_	_	_	_	_	_	_	_	None	_
cassava4.1_022217m.g	228.11	567.984	15.079	37.4141	5e-05	0.00112201	1.31104	up	yes	OK	783	gi|643733381|gb|KDP40328.1|	hypothetical protein JCGZ_02326 [Jatropha curcas]	0.92	gi|75337508|sp|Q9SPK4.1|PPCK1_ARATH	RecName: Full=Phosphoenolpyruvate carboxylase kinase 1; Short=AtPPCK1 [Arabidopsis thaliana]	0.74	GO:0005524;GO:0004683;GO:0009069;GO:0006468	3694.gw1.273.33.1	annotation not avaliable	0.8958	COG0515	KOG0032	_	K04515	CAMK2
cassava4.1_022269m.g	57.2422	231.103	2.05734	8.29838	5e-05	0.00112201	2.01205	up	yes	OK	1320	gi|643737938|gb|KDP43926.1|	hypothetical protein JCGZ_05393 [Jatropha curcas]	0.86	gi|322518395|sp|A9ZPJ7.1|AGCT2_HORVU	RecName: Full=Agmatine coumaroyltransferase-2 [Hordeum vulgare]	0.7	_	_	_	_	_	_	_	None	_
cassava4.1_022271m.g	2.60055	45.7064	0.0362935	0.639222	0.005	0.0492916	4.13853	up	yes	OK	3168	gi|255581850|ref|XP_002531725.1|	leucine-rich repeat receptor protein kinase exs precursor, putative [Ricinus communis]	0.74	gi|75175345|sp|Q9LP24.1|Y1571_ARATH	RecName: Full=Probable leucine-rich repeat receptor-like protein kinase At1g35710; Flags: Precursor [Arabidopsis thaliana]	0.47	GO:0008152;GO:0016491	_	_	_	_	_	_	None	_
cassava4.1_022283m.g	128.91	300.5	6.54028	15.2653	0.00015	0.00290258	1.22283	up	yes	OK	975	gi|255536873|ref|XP_002509503.1|	Peroxidase 55 precursor, putative [Ricinus communis]	0.92	gi|26397723|sp|Q96509.1|PER55_ARATH	RecName: Full=Peroxidase 55; Short=Atperox P55; AltName: Full=ATP20a; Flags: Precursor [Arabidopsis thaliana]	0.78	GO:0006804;GO:0006979;GO:0046872;GO:0020037;GO:0004601;GO:0055114	3694.eugene3.00880077	hypothetical protein	0.9057	_	_	NOG255145	K00430	E1.11.1.7
cassava4.1_022288m.g	115.602	290.941	9.27341	23.3258	0.00015	0.00290258	1.33075	up	yes	OK	669	gi|643730271|gb|KDP37824.1|	hypothetical protein JCGZ_06726 [Jatropha curcas]	0.86	gi|51315814|sp|O80365.1|ARR8_ARATH	RecName: Full=Two-component response regulator ARR8; AltName: Full=Response reactor 3 [Arabidopsis thaliana]	0.77	GO:0016310;GO:0000160;GO:0016301;GO:0035556;GO:0045449;GO:0000156	29760.GSVIVG00000667001	SubName: Full=Chromosome chr8 scaffold_106, whole genome shotgun sequence;	0.9329	COG3706;COG0784	KOG1601	_	K14492	ARR-A
cassava4.1_022318m.g	68.0607	151.556	2.24546	4.99496	0.00145	0.0190272	1.15346	up	yes	OK	1425	gi|643709176|gb|KDP23865.1|	hypothetical protein JCGZ_27134 [Jatropha curcas]	0.64	_	_	_	_	_	_	_	_	_	_	None	_
cassava4.1_022360m.g	27.2386	108.507	0.561851	2.23792	5e-05	0.00112201	1.9939	up	yes	OK	2193	gi|643724870|gb|KDP34071.1|	hypothetical protein JCGZ_07642 [Jatropha curcas]	0.85	gi|75330958|sp|Q8S8S7.1|PUB34_ARATH	RecName: Full=U-box domain-containing protein 34; AltName: Full=Plant U-box protein 34; Includes: RecName: Full=E3 ubiquitin ligase; Includes: RecName: Full=Serine	0.64	_	59689.scaffold_601230.1	annotation not avaliable	0.8247	COG0515	KOG1187	_	None	_
cassava4.1_022380m.g	118.279	328.713	3.33965	9.28459	5e-05	0.00112201	1.47514	up	yes	OK	1641	gi|255539553|ref|XP_002510841.1|	multidrug resistance pump, putative [Ricinus communis]	0.89	_	_	_	GO:0016021;GO:0015238;GO:0015297;GO:0006855	3694.gw1.XII.1638.1	hypothetical protein	0.9315	COG0534	KOG1347	_	K03327	TC.MATE, SLC47A, norM, mdtK, dinF
cassava4.1_022399m.g	3.61442	189.594	0.751166	39.5163	0.001	0.0139536	5.71717	up	yes	OK	345	gi|643731777|gb|KDP38969.1|	hypothetical protein JCGZ_00726 [Jatropha curcas]	0.96	gi|75335414|sp|Q9LSQ6.1|PBP1_ARATH	RecName: Full=Calcium-binding protein PBP1; AltName: Full=KIC-related protein 2; AltName: Full=PINOID-binding protein 1 [Arabidopsis thaliana]	0.78	GO:0005509	3694.eugene3.01340040	hypothetical protein	0.9091	_	KOG0028	_	None	_
cassava4.1_022442m.g	7.84231	37.6838	0.851254	4.11378	0.0017	0.0216173	2.2728	up	yes	OK	528	gi|255563342|ref|XP_002522674.1|	conserved hypothetical protein [Ricinus communis]	0.8	_	_	_	_	3694.gw1.3837.5.1	SAUR family protein	0.7734	_	_	NOG273195	None	_
cassava4.1_022486m.g	73.6473	252.34	4.37461	15.006	5e-05	0.00112201	1.77831	up	yes	OK	852	gi|255542810|ref|XP_002512468.1|	conserved hypothetical protein [Ricinus communis]	0.85	gi|334302842|sp|O80494.2|P2B15_ARATH	RecName: Full=F-box protein PP2-B15; AltName: Full=Protein PHLOEM PROTEIN 2-LIKE B15; Short=AtPP2-B15 [Arabidopsis thaliana]	0.67	_	3694.fgenesh4_pg.C_LG_XIII000060	hypothetical protein	0.8237	_	_	NOG242148	None	_
cassava4.1_022490m.g	4.94921	38.4139	0.247889	1.91689	0.00295	0.0329263	2.951	up	yes	OK	990	gi|659143635|gb|AID65071.1|	gibberellin 2-oxidase 2 [Diospyros kaki]	0.83	gi|49035759|sp|Q9SQ80.1|G2OX1_PEA	RecName: Full=Gibberellin 2-beta-dioxygenase 1; AltName: Full=GA 2-oxidase 1; AltName: Full=Gibberellin 2-beta-hydroxylase 1; AltName: Full=Gibberellin 2-oxidase 1;	0.8	GO:0016706;GO:0005506;GO:0055114	29760.GSVIVG00009346001	SubName: Full=Chromosome undetermined scaffold_230, whole genome shotgun sequence;	0.8464	COG3491	KOG0143	_	K04125	E1.14.11.13
cassava4.1_022562m.g	19.7825	88.7868	0.624094	2.79619	0.0006	0.009295	2.16363	up	yes	OK	1485	gi|28628597|gb|AAO49267.1|AF480476_1	P66 protein [Hevea brasiliensis]	0.86	gi|114975|sp|P26205.1|BGLT_TRIRP	RecName: Full=Cyanogenic beta-glucosidase; AltName: Full=Linamarase; Flags: Precursor	0.71	GO:0004553;GO:0005975	29760.GSVIVG00003801001	SubName: Full=Chromosome chr13 scaffold_149, whole genome shotgun sequence;	0.7529	COG2723	KOG0626	_	K01188	E3.2.1.21
cassava4.1_022564m.g	36.3645	107.677	6.99837	20.8333	0.00015	0.00290258	1.5738	up	yes	OK	360	gi|255551096|ref|XP_002516596.1|	Potassium channel KAT3, putative [Ricinus communis]	0.93	gi|44888078|sp|P92960.1|KAT3_ARATH	RecName: Full=Potassium channel KAT3; AltName: Full=AKT4; AltName: Full=AtKC1; AltName: Full=Potassium channel TKC [Arabidopsis thaliana]	0.86	GO:0005783;GO:0005249;GO:0009624;GO:0008076;GO:0010163	_	_	_	_	_	_	None	_
cassava4.1_022582m.g	16.4289	68.8858	2.21173	9.24655	0.0002	0.00370885	2.06374	up	yes	OK	456	gi|255562238|ref|XP_002522127.1|	conserved hypothetical protein [Ricinus communis]	0.73	_	_	_	_	_	_	_	_	_	_	K07198	PRKAA, AMPK
cassava4.1_022659m.g	4.60533	42.5354	0.399636	3.6776	0.0012	0.0162662	3.20201	up	yes	OK	630	gi|643703900|gb|KDP20964.1|	hypothetical protein JCGZ_21435 [Jatropha curcas]	0.95	_	_	_	_	3694.eugene3.01240039	hypothetical protein	0.9009	_	_	NOG232978	None	_
cassava4.1_022704m.g	48.7492	127.317	8.34596	21.5955	0.00105	0.0145279	1.37158	up	yes	OK	390	gi|255571302|ref|XP_002526600.1|	conserved hypothetical protein [Ricinus communis]	0.74	_	_	_	_	29760.GSVIVG00030454001	SubName: Full=Chromosome chr1 scaffold_5, whole genome shotgun sequence;	0.7583	_	_	NOG288638	None	_
cassava4.1_022744m.g	56.7868	124.397	5.37106	11.8227	0.00385	0.0404165	1.13828	up	yes	OK	588	gi|255569819|ref|XP_002525873.1|	Miraculin precursor, putative [Ricinus communis]	0.89	gi|123974|sp|P07596.2|IAAS_HORVU	RecName: Full=Alpha-amylase/subtilisin inhibitor; AltName: Full=BASI; Flags: Precursor [Hordeum vulgare]	0.58	GO:0010951;GO:0004866	_	_	_	_	_	_	None	_
cassava4.1_022753m.g	8.22151	33.9207	0.575011	2.37287	0.0038	0.0399899	2.04497	up	yes	OK	747	gi|590664739|ref|XP_007036556.1|	Uncharacterized protein TCM_012373 [Theobroma cacao]	0.62	_	_	_	_	_	_	_	_	_	_	None	_
cassava4.1_022772m.g	946.209	8163.08	48.0174	414.395	5e-05	0.00112201	3.10938	up	yes	OK	975	gi|255561683|ref|XP_002521851.1|	Lignin-forming anionic peroxidase precursor, putative [Ricinus communis]	0.89	gi|25453213|sp|Q9M9Q9.2|PER5_ARATH	RecName: Full=Peroxidase 5; Short=Atperox P5; Flags: Precursor [Arabidopsis thaliana]	0.82	GO:0006804;GO:0006979;GO:0046872;GO:0020037;GO:0004601;GO:0005576;GO:0055114	3694.eugene3.35870002	hypothetical protein	0.8539	_	_	NOG277836	K00430	E1.11.1.7
cassava4.1_022773m.g	33.1434	109.166	0.864407	2.84649	0.00015	0.00290258	1.7194	up	yes	OK	1764	gi|643715124|gb|KDP27374.1|	hypothetical protein JCGZ_20198 [Jatropha curcas]	0.81	gi|322510108|sp|Q9ZT07.3|RKS1_ARATH	RecName: Full=G-type lectin S-receptor-like serine/threonine-protein kinase RKS1; AltName: Full=Receptor-like protein kinase 1; Flags: Precursor [Arabidopsis thali	0.66	_	_	_	_	_	_	_	None	_
cassava4.1_022872m.g	3.60207	80.1633	0.30202	6.73283	0.00075	0.0110957	4.4785	up	yes	OK	645	gi|643709707|gb|KDP24116.1|	hypothetical protein JCGZ_25773 [Jatropha curcas]	0.86	gi|75309184|sp|Q9FLI1.1|BH036_ARATH	RecName: Full=Transcription factor bHLH36; AltName: Full=Basic helix-loop-helix protein 36; Short=AtbHLH36; Short=bHLH 36; AltName: Full=Transcription factor EN 6;	0.62	GO:0003677;GO:0046983	3694.estExt_fgenesh4_pg.C_1240042	hypothetical protein	0.7771	_	_	NOG272584	None	_
cassava4.1_022904m.g	156.865	789.892	10.7631	54.0518	5e-05	0.00112201	2.32825	up	yes	OK	759	gi|255579423|ref|XP_002530555.1|	conserved hypothetical protein [Ricinus communis]	0.91	gi|75313491|sp|Q9SJ52.1|YLS9_ARATH	RecName: Full=Protein YLS9; AltName: Full=Protein NDR1/HIN1-LIKE 10; Short=AtNHL10; AltName: Full=Protein YELLOW-LEAF-SPECIFIC GENE 9 [Arabidopsis thaliana]	0.53	_	3694.eugene3.00121065	hypothetical protein	0.8699	_	_	NOG220026	None	_
cassava4.1_022923m.g	78.9982	275.355	3.96895	13.7865	5e-05	0.00112201	1.79643	up	yes	OK	987	gi|255553573|ref|XP_002517827.1|	o-methyltransferase, putative [Ricinus communis]	0.85	gi|403399690|sp|B6VJS4.2|ROMT_VITVI	RecName: Full=Trans-resveratrol di-O-methyltransferase; AltName: Full=Resveratrol O-methyltransferase; Short=ROMT; Short=VvROMT [Vitis vinifera]	0.78	GO:0032259;GO:0050630;GO:0046983	29760.GSVIVG00018662001	SubName: Full=Chromosome chr12 scaffold_18, whole genome shotgun sequence;	0.7971	COG0500	KOG3178	_	None	_
cassava4.1_022938m.g	4.27382	31.9236	0.363252	2.71301	0.0038	0.0399899	2.90085	up	yes	OK	639	gi|255564659|ref|XP_002523324.1|	conserved hypothetical protein [Ricinus communis]	0.8	_	_	_	_	_	_	_	_	_	_	None	_
cassava4.1_023007m.g	362.782	985.039	187.829	506.573	5e-05	0.00112201	1.43135	up	yes	OK	222	gi|593704575|ref|XP_007152661.1|	hypothetical protein PHAVU_004G148400g [Phaseolus vulgaris]	0.71	_	_	_	_	_	_	_	_	_	_	None	_
cassava4.1_023028m.g	12.8587	97.8179	0.884295	6.70006	5e-05	0.00112201	2.92157	up	yes	OK	759	gi|643736039|gb|KDP42455.1|	hypothetical protein JCGZ_00252 [Jatropha curcas]	0.69	_	_	_	_	_	_	_	_	_	_	None	_
cassava4.1_023032m.g	44.6743	206.098	11.4796	52.8206	5e-05	0.00112201	2.20203	up	yes	OK	306	gi|643733340|gb|KDP40287.1|	hypothetical protein JCGZ_02285 [Jatropha curcas]	0.78	_	_	_	_	_	_	_	_	_	_	None	_
cassava4.1_023034m.g	28.9012	105.84	1.04025	3.81157	0.0001	0.00206605	1.87346	up	yes	OK	1317	gi|641823023|gb|KDO42473.1|	hypothetical protein CISIN_1g036935mg, partial [Citrus sinensis]	0.74	gi|122235052|sp|Q0JP99.1|Y1341_ORYSJ	RecName: Full=B3 domain-containing protein Os01g0234100 [Oryza sativa Japonica Group]	0.65	_	3694.eugene3.00090632	hypothetical protein	0.7828	_	_	NOG226679	None	_
cassava4.1_023036m.g	1011.87	2048.88	78.1511	157.93	5e-05	0.00112201	1.01495	up	yes	OK	690	gi|255569357|ref|XP_002525646.1|	Epidermis-specific secreted glycoprotein EP1 precursor, putative [Ricinus communis]	0.9	gi|34921531|sp|Q39688.1|EP1G_DAUCA	RecName: Full=Epidermis-specific secreted glycoprotein EP1; AltName: Full=52/54 kDa medium protein; Flags: Precursor [Daucus carota]	0.83	GO:0048544	3694.fgenesh4_pg.C_LG_XI000889	hypothetical protein	0.8372	_	_	NOG120805	None	_
cassava4.1_023058m.g	252.427	745.429	25.6645	75.6135	5e-05	0.00112201	1.55887	up	yes	OK	558	gi|643724033|gb|KDP33333.1|	hypothetical protein JCGZ_12882 [Jatropha curcas]	0.83	gi|14285418|sp|Q9JM83.2|CALM4_MOUSE	RecName: Full=Calmodulin-4; AltName: Full=Calcium-binding protein Dd112 [Mus musculus]	0.56	GO:0005509;GO:0008270	_	_	_	_	_	_	None	_
cassava4.1_023060m.g	20.7046	63.008	1.12075	3.40649	0.0029	0.03247	1.60382	up	yes	OK	924	gi|643717114|gb|KDP28740.1|	hypothetical protein JCGZ_14511 [Jatropha curcas]	0.87	gi|20532086|sp|Q9S7C9.1|ESCA_ARATH	RecName: Full=Putative DNA-binding protein ESCAROLA [Arabidopsis thaliana]	0.77	GO:0009647;GO:0005634;GO:0003680;GO:0009640;GO:0010228	3694.eugene3.00021378	hypothetical protein	0.8721	_	_	NOG271355	None	_
cassava4.1_023101m.g	156.415	376.934	8.18014	19.6922	5e-05	0.00112201	1.26743	up	yes	OK	951	gi|255582433|ref|XP_002532004.1|	Auxin-induced in root cultures protein 12 precursor, putative [Ricinus communis]	0.87	_	_	_	GO:0016021	3694.grail3.0012028301	hypothetical protein	0.763	_	KOG4293	_	None	_
cassava4.1_023170m.g	175.322	376.234	6.0936	13.0816	0.00015	0.00290258	1.10217	up	yes	OK	1359	gi|255547249|ref|XP_002514682.1|	UDP-glucuronosyltransferase, putative [Ricinus communis]	0.8	gi|75314101|sp|Q9SYK9.1|U74E2_ARATH	RecName: Full=UDP-glycosyltransferase 74E2 [Arabidopsis thaliana]	0.63	GO:0047213;GO:0009813	29760.GSVIVG00016231001	SubName: Full=Chromosome chr17 scaffold_12, whole genome shotgun sequence;	0.7544	_	KOG1192	_	None	_
cassava4.1_023188m.g	98.1649	299.568	31.9058	95.6519	5e-05	0.00112201	1.58397	up	yes	OK	273	gi|643722124|gb|KDP32003.1|	hypothetical protein JCGZ_12464 [Jatropha curcas]	0.8	_	_	_	_	_	_	_	_	_	_	None	_
cassava4.1_023253m.g	33.8611	87.3393	0.814292	2.09976	0.00165	0.0211198	1.36661	up	yes	OK	1902	gi|643722552|gb|KDP32302.1|	hypothetical protein JCGZ_13227 [Jatropha curcas]	0.9	gi|37089595|sp|Q94LW6.1|SUT35_ARATH	RecName: Full=Probable sulfate transporter 3.5 [Arabidopsis thaliana]	0.81	GO:1902358;GO:0016021;GO:0008271	29760.GSVIVG00016767001	SubName: Full=Chromosome chr11 scaffold_13, whole genome shotgun sequence;	0.8422	COG0659	KOG0236	_	K17471	SULTR3
cassava4.1_023315m.g	292.589	630.335	23.072	49.7071	5e-05	0.00112201	1.10731	up	yes	OK	678	gi|643736084|gb|KDP42500.1|	hypothetical protein JCGZ_00297 [Jatropha curcas]	0.9	gi|417148|sp|P32110.1|GSTX6_SOYBN	RecName: Full=Probable glutathione S-transferase; AltName: Full=G2-4; AltName: Full=Heat shock protein 26A [Glycine max]	0.71	GO:0004462;GO:0006090;GO:0005975;GO:0016740	3694.eugene3.00160180	hypothetical protein	0.8761	COG0625	KOG0406	_	K00799	GST, gst
cassava4.1_023324m.g	12311.5	27766.3	629.36	1419.5	5e-05	0.00112201	1.17343	up	yes	OK	969	gi|255561683|ref|XP_002521851.1|	Lignin-forming anionic peroxidase precursor, putative [Ricinus communis]	0.9	gi|25453213|sp|Q9M9Q9.2|PER5_ARATH	RecName: Full=Peroxidase 5; Short=Atperox P5; Flags: Precursor [Arabidopsis thaliana]	0.83	GO:0006804;GO:0006979;GO:0046872;GO:0020037;GO:0004601;GO:0005576;GO:0055114	3694.eugene3.35870002	hypothetical protein	0.8669	_	_	NOG277836	K00430	E1.11.1.7
cassava4.1_023374m.g	43.7453	96.7031	1.46753	3.24155	0.0039	0.040801	1.14329	up	yes	OK	1404	gi|255582921|ref|XP_002532232.1|	TRANSPARENT TESTA 12 protein, putative [Ricinus communis]	0.89	gi|75151249|sp|Q8GXM8.1|MATE7_ARATH	RecName: Full=MATE efflux family protein 7; AltName: Full=Protein DETOXIFICATION 1-like 3; AltName: Full=Protein DTX2 [Arabidopsis thaliana]	0.68	GO:0016021;GO:0015238;GO:0015297;GO:0006855	3694.gw1.VIII.389.1	hypothetical protein	0.8624	COG0534	KOG1347	_	K03327	TC.MATE, SLC47A, norM, mdtK, dinF
cassava4.1_023382m.g	7.23063	26.4006	1.31287	4.78093	0.0042	0.0432199	1.86457	up	yes	OK	375	gi|255567770|ref|XP_002524863.1|	conserved hypothetical protein [Ricinus communis]	0.87	_	_	_	_	_	_	_	_	_	_	None	_
cassava4.1_023402m.g	19.0153	78.8457	0.911543	3.78243	0.00025	0.00446551	2.05293	up	yes	OK	1023	gi|109809965|gb|ABG46370.1|	rubber peroxidase 1 [Hevea brasiliensis]	0.85	gi|75263813|sp|Q9LEH3.1|PER15_IPOBA	RecName: Full=Peroxidase 15; Short=Prx15; AltName: Full=Anionic peroxidase; Flags: Precursor	0.74	GO:0006804;GO:0006979;GO:0046872;GO:0020037;GO:0004601;GO:0055114	3694.estExt_fgenesh4_pg.C_LG_III1871	SubName: Full=Peroxidase; EC=1.11.1.7;	0.7754	_	_	NOG277794	None	_
cassava4.1_023450m.g	109.3	235.543	35.849	77.0824	0.0006	0.009295	1.10447	up	yes	OK	270	gi|643734788|gb|KDP41458.1|	hypothetical protein JCGZ_15865 [Jatropha curcas]	0.96	gi|73620711|sp|P93009.1|CUTA_ARATH	RecName: Full=Protein CutA, chloroplastic; AltName: Full=Copper-binding protein CutA; Short=AtCUTA; Flags: Precursor [Arabidopsis thaliana]	0.92	GO:0005507;GO:0010038	3694.grail3.0003090402	SubName: Full=Putative uncharacterized protein;	0.9659	COG1324	KOG3338	_	K03926	cutA
cassava4.1_023452m.g	100.753	206.046	23.7152	48.4019	0.00175	0.0221214	1.02925	up	yes	OK	321	gi|643718054|gb|KDP29410.1|	hypothetical protein JCGZ_18331 [Jatropha curcas]	0.74	_	_	_	_	3694.eugene3.00101178	hypothetical protein	0.7797	_	_	NOG292643	None	_
cassava4.1_023524m.g	0	11.509	0	1.86939	5e-05	0.00112201	0.902568	up	yes	OK	399	gi|470123616|ref|XP_004297818.1|	PREDICTED: ethylene-responsive transcription factor ERF098-like [Fragaria vesca subsp. vesca]	0.8	gi|75274087|sp|Q9LTC5.1|ERF98_ARATH	RecName: Full=Ethylene-responsive transcription factor ERF098 [Arabidopsis thaliana]	0.72	_	29760.GSVIVG00020218001	SubName: Full=Chromosome chr5 scaffold_2, whole genome shotgun sequence;	0.822	_	_	NOG246667;NOG286629;NOG236366	None	_
cassava4.1_023529m.g	1086.39	2378.24	54.8826	120.187	5e-05	0.00112201	1.13086	up	yes	OK	978	gi|255561715|ref|XP_002521867.1|	Lignin-forming anionic peroxidase precursor, putative [Ricinus communis]	0.92	gi|400750|sp|Q02200.1|PERX_NICSY	RecName: Full=Lignin-forming anionic peroxidase; Flags: Precursor	0.85	GO:0006804;GO:0006979;GO:0046872;GO:0020037;GO:0004601;GO:0005576;GO:0055114	3694.fgenesh4_pm.C_LG_VIII000081	hypothetical protein	0.8958	_	_	NOG277836	K00430	E1.11.1.7
cassava4.1_023541m.g	208.872	572.401	5.39897	14.7936	5e-05	0.00112201	1.45422	up	yes	OK	1779	gi|255570839|ref|XP_002526372.1|	Protein MLO, putative [Ricinus Protein MLO, putative [Ricinus communis]	0.86	gi|33112391|sp|Q94KB7.2|MLO6_ARATH	RecName: Full=MLO-like protein 6; Short=AtMlo6 [Arabidopsis thaliana]	0.81	GO:0006952;GO:0016021;GO:0005516;GO:0009607	29760.GSVIVG00024507001	SubName: Full=Chromosome chr6 scaffold_3, whole genome shotgun sequence;	0.8558	_	_	NOG273845	K08472	MLO
cassava4.1_023548m.g	83.19	203.373	2.5038	6.11854	0.0002	0.00370885	1.28907	up	yes	OK	1548	gi|255580457|ref|XP_002531054.1|	triacylglycerol lipase, putative [Ricinus communis]	0.89	gi|75333522|sp|Q9C8J6.1|PLA17_ARATH	RecName: Full=Phospholipase A1-Igamma3, chloroplastic; Flags: Precursor [Arabidopsis thaliana]	0.59	GO:0016042;GO:0046486;GO:0004806	3702.AT1G30370.1-P	lipase class 3 family protein; lipase class 3 family protein; FUNCTIONS IN: triacylglycerol [...]	0.761	_	KOG4569	_	None	_
cassava4.1_023549m.g	51.5241	266.33	0.68522	3.54197	5e-05	0.00112201	2.36991	up	yes	OK	3324	gi|643728567|gb|KDP36592.1|	hypothetical protein JCGZ_08359 [Jatropha curcas]	0.69	gi|20178285|sp|Q00874.2|DR100_ARATH	RecName: Full=DNA-damage-repair/toleration protein DRT100; Flags: Precursor [Arabidopsis thaliana]	0.6	_	_	_	_	_	_	_	None	_
cassava4.1_023622m.g	246.285	603.129	17.4687	42.7606	5e-05	0.00112201	1.29151	up	yes	OK	738	gi|255564003|ref|XP_002523001.1|	sgp1 monomeric G-protein, putative [Ricinus communis]	0.95	gi|21542235|sp|P87027.1|SPG1_SCHPO	RecName: Full=Septum-promoting GTP-binding protein 1; AltName: Full=GTPase spg1; AltName: Full=Sid3 protein [Schizosaccharomyces pombe 972h-]	0.72	GO:0007264;GO:0005622;GO:0005525	3694.eugene3.00111119	hypothetical protein	0.9057	COG1100	KOG1673	_	K07976	RAB
cassava4.1_023628m.g	0	2.77679	0	0.526508	0.0033	0.03595	2.39646	up	yes	OK	363	gi|590615847|ref|XP_007023339.1|	Uncharacterized protein TCM_027325 [Theobroma cacao]	0.67	_	_	_	_	_	_	_	_	_	_	None	_
cassava4.1_023657m.g	182.776	1400.9	13.8852	106.281	5e-05	0.00112201	2.93626	up	yes	OK	699	gi|224103679|ref|XP_002313151.1|	plant basic secretory family protein [Populus trichocarpa]	0.82	_	_	_	_	3694.gw1.IX.2413.1	hypothetical protein	0.8301	_	_	NOG83661	None	_
cassava4.1_023669m.g	11.1607	35.552	0.206428	0.657562	0.0046	0.0462664	1.67149	up	yes	OK	2430	gi|643713045|gb|KDP26031.1|	hypothetical protein JCGZ_21064 [Jatropha curcas]	0.64	gi|46576968|sp|Q7XBQ9.1|RGA2_SOLBU	RecName: Full=Disease resistance protein RGA2; AltName: Full=Blight resistance protein RPI; AltName: Full=RGA2-blb [Solanum bulbocastanum]	0.56	_	_	_	_	_	_	_	None	_
cassava4.1_023676m.g	33.2688	346.192	4.92065	50.8612	5e-05	0.00112201	3.36964	up	yes	OK	429	gi|255536949|ref|XP_002509541.1|	Polcalcin Jun o, putative [Ricinus communis]	0.91	gi|75337561|sp|Q9SRE6.1|CML38_ARATH	RecName: Full=Calcium-binding protein CML38; AltName: Full=Calmodulin-like protein 38 [Arabidopsis thaliana]	0.71	GO:0005509	3694.fgenesh4_pg.C_LG_I002303	hypothetical protein	0.8696	COG5126	KOG0027	_	K13448	CML
cassava4.1_023680m.g	174.39	537.474	1.82832	5.63396	5e-05	0.00112201	1.62363	up	yes	OK	4179	gi|255563252|ref|XP_002522629.1|	Disease resistance protein RPS5, putative [Ricinus communis]	0.69	gi|46396029|sp|Q9T048.1|DRL27_ARATH	RecName: Full=Disease resistance protein At4g27190 [Arabidopsis thaliana]	0.57	_	_	_	_	_	_	_	None	_
cassava4.1_023695m.g	4.94032	36.677	0.899329	6.61605	0.003	0.0332412	2.87905	up	yes	OK	375	gi|255585980|ref|XP_002533660.1|	conserved hypothetical protein [Ricinus communis]	0.72	_	_	_	_	_	_	_	_	_	_	None	_
cassava4.1_023698m.g	460.557	1743.67	7.48073	28.3077	5e-05	0.00112201	1.91994	up	yes	OK	2748	gi|255540959|ref|XP_002511544.1|	abc transporter, putative [Ricinus communis]	0.93	gi|109818470|sp|Q9STT5.2|AB7A_ARATH	RecName: Full=ABC transporter A family member 7; Short=ABC transporter ABCA.7; Short=AtABCA7; AltName: Full=Probable ABC2 homolog 6 [Arabidopsis thaliana]	0.78	GO:1902047;GO:0005524;GO:0006200;GO:0015417	29760.GSVIVG00000115001	SubName: Full=Chromosome chr17 scaffold_101, whole genome shotgun sequence;	0.8557	COG1131	KOG0059	_	None	_
cassava4.1_023718m.g	0	2.27327	0	1.15284	0.00475	0.0473073	0.205192	up	yes	OK	225	gi|255571155|ref|XP_002526528.1|	metal ion binding protein, putative [Ricinus communis]	0.89	_	_	_	GO:0046872;GO:0030001	_	_	_	_	_	_	None	_
cassava4.1_023754m.g	20.3695	87.6082	0.760716	3.27015	0.00015	0.00290258	2.10393	up	yes	OK	1275	gi|566255627|ref|XP_006387871.1|	hypothetical protein POPTR_0515s00220g [Populus trichocarpa]	0.88	gi|113781|sp|P17859.1|AMYA_VIGMU	RecName: Full=Alpha-amylase; AltName: Full=1,4-alpha-D-glucan glucanohydrolase; Flags: Precursor	0.86	GO:0005982;GO:0004556;GO:0009845;GO:0005985;GO:0005777;GO:0006635;GO:0005509;GO:0046487	3694.grail3.0033012902	hypothetical protein	0.8947	COG0366	KOG0471	_	K01176	E3.2.1.1, amyA, malS
cassava4.1_023772m.g	62.3639	242.774	6.67212	26.0037	5e-05	0.00112201	1.9625	up	yes	OK	537	gi|255539787|ref|XP_002510958.1|	axonemal dynein light chain, putative [Ricinus communis]	0.87	gi|74860404|sp|Q86A88.1|DYL_DICDI	RecName: Full=Dynein light chain, cytoplasmic; AltName: Full=Dynein light chain LC8-type 2 [Dictyostelium discoideum]	0.67	GO:0005875;GO:0007017	29760.GSVIVG00029934001	SubName: Full=Chromosome undetermined scaffold_51, whole genome shotgun sequence;	0.8817	_	KOG3430	_	K10418	DYNLL
cassava4.1_023775m.g	0	2.35246	0	0.667072	0.00395	0.0411829	2.73784	up	yes	OK	288	gi|255566917|ref|XP_002524441.1|	conserved hypothetical protein [Ricinus communis]	0.77	_	_	_	_	_	_	_	_	_	_	None	_
cassava4.1_023792m.g	485.069	1269.97	39.2666	103.019	5e-05	0.00112201	1.39154	up	yes	OK	663	gi|255543533|ref|XP_002512829.1|	DNA binding protein, putative [Ricinus communis]	0.65	gi|75262469|sp|Q9FH54.1|EF114_ARATH	RecName: Full=Ethylene-responsive transcription factor ERF114 [Arabidopsis thaliana]	0.73	_	_	_	_	_	_	_	None	_
cassava4.1_023807m.g	19.9709	69.0064	0.896143	3.10324	0.00065	0.00984819	1.79197	up	yes	OK	1083	gi|643739753|gb|KDP45491.1|	hypothetical protein JCGZ_09740 [Jatropha curcas]	0.86	gi|84028319|sp|Q5EA79.1|GALM_BOVIN	RecName: Full=Aldose 1-epimerase; AltName: Full=Galactose mutarotase [Bos taurus]	0.61	GO:0030246;GO:0004034;GO:0006094;GO:0006096	3694.gw1.IV.4373.1	aldose 1-epimerase (EC:5.1.3.3)	0.87	COG2017	KOG1604	_	K01785	galM, GALM
cassava4.1_023877m.g	16.3953	55.8154	0.621482	2.1179	0.001	0.0139536	1.76885	up	yes	OK	1257	gi|255579001|ref|XP_002530352.1|	transcription factor, putative [Ricinus communis]	0.75	gi|75328846|sp|Q8GUN5.1|PHL1_ARATH	RecName: Full=Protein PHR1-LIKE 1; AltName: Full=Myb-like transcription factor 1 [Arabidopsis thaliana]	0.69	GO:0005488	3694.estExt_fgenesh4_pg.C_LG_XVI0361	hypothetical protein	0.873	_	KOG1601	_	None	_
cassava4.1_023934m.g	106.231	231.549	3.85723	8.3987	0.0007	0.0104794	1.1226	up	yes	OK	1308	gi|643705932|gb|KDP22064.1|	hypothetical protein JCGZ_25895 [Jatropha curcas]	0.89	gi|75273965|sp|Q9LSF1.1|OXI1_ARATH	RecName: Full=Serine/threonine-protein kinase OXI1; AltName: Full=Protein OXIDATIVE SIGNAL-INDUCIBLE 1 [Arabidopsis thaliana]	0.64	GO:0004674;GO:0005524;GO:0009069;GO:0006468	3694.gw1.III.1894.1	hypothetical protein	0.9385	COG0515	_	_	None	_
cassava4.1_023935m.g	116.303	416.865	29.8861	107.231	5e-05	0.00112201	1.84318	up	yes	OK	306	gi|643724606|gb|KDP33807.1|	hypothetical protein JCGZ_07378 [Jatropha curcas]	0.78	gi|68565333|sp|Q9SK92.1|ATL15_ARATH	RecName: Full=E3 ubiquitin-protein ligase ATL15; AltName: Full=RING-H2 finger protein ATL15; Flags: Precursor [Arabidopsis thaliana]	0.61	GO:0046872	3694.eugene3.02110006	hypothetical protein	0.7843	_	KOG0800	_	None	_
cassava4.1_023952m.g	118.385	681.032	29.1846	168.465	5e-05	0.00112201	2.52917	up	yes	OK	312	gi|643724606|gb|KDP33807.1|	hypothetical protein JCGZ_07378 [Jatropha curcas]	0.84	gi|61211690|sp|Q9SPL2.1|CIP8_ARATH	RecName: Full=E3 ubiquitin-protein ligase CIP8; AltName: Full=COP1-interacting protein 8 [Arabidopsis thaliana]	0.67	GO:0008270	3694.eugene3.02110006	hypothetical protein	0.8235	_	KOG0800	_	None	_
cassava4.1_023995m.g	27.2563	78.9196	3.0057	8.71709	0.00115	0.015688	1.53615	up	yes	OK	525	gi|224053699|ref|XP_002297935.1|	LOB domain protein 3 [Populus LOB domain protein 3 [Populus trichocarpa]	0.89	gi|29428037|sp|Q9SHE9.1|LBD4_ARATH	RecName: Full=LOB domain-containing protein 4; AltName: Full=ASYMMETRIC LEAVES 2-like protein 6; Short=AS2-like protein 6 [Arabidopsis thaliana]	0.82	_	3694.estExt_fgenesh4_pg.C_LG_I0705	hypothetical protein	0.9112	_	_	NOG267620	None	_
cassava4.1_023999m.g	24.342	62.8323	0.840949	2.16691	0.00345	0.0372799	1.36555	up	yes	OK	1368	gi|643726440|gb|KDP35147.1|	hypothetical protein JCGZ_10681 [Jatropha curcas]	0.83	_	_	_	_	3694.estExt_fgenesh4_pg.C_1420041	hypothetical protein	0.8187	_	_	NOG273051	None	_
cassava4.1_024015m.g	118.693	698.983	6.28733	37.0808	5e-05	0.00112201	2.56015	up	yes	OK	939	gi|643738379|gb|KDP44343.1|	hypothetical protein JCGZ_19210 [Jatropha curcas]	0.87	_	_	_	_	3694.eugene3.00031871	hypothetical protein	0.8669	_	_	NOG71186;NOG86604	None	_
cassava4.1_024048m.g	76.0267	275.889	17.4394	62.7537	5e-05	0.00112201	1.84735	up	yes	OK	327	gi|643738268|gb|KDP44256.1|	hypothetical protein JCGZ_05723 [Jatropha curcas]	0.85	_	_	_	_	_	_	_	_	_	_	None	_
cassava4.1_024133m.g	32.2462	252.851	11.5096	88.8213	5e-05	0.00112201	2.94807	up	yes	OK	261	gi|255557010|ref|XP_002519538.1|	conserved hypothetical protein [Ricinus communis]	0.81	_	_	_	_	_	_	_	_	_	_	None	_
cassava4.1_024168m.g	20.7152	143.702	0.746397	5.17065	5e-05	0.00112201	2.79233	up	yes	OK	1317	gi|255550978|ref|XP_002516537.1|	ankyrin repeat-containing protein, putative [Ricinus communis]	0.85	gi|218563483|sp|B2RXR6.1|ANR44_MOUSE	RecName: Full=Serine/threonine-protein phosphatase 6 regulatory ankyrin repeat subunit B; Short=PP6-ARS-B; Short=Serine/threonine-protein phosphatase 6 regulatory	0.52	_	_	_	_	_	_	_	None	_
cassava4.1_024192m.g	83.6764	213.382	3.77086	9.61538	0.0002	0.00370885	1.35045	up	yes	OK	1080	gi|566165431|ref|XP_006384126.1|	hypothetical protein POPTR_0004s07470g [Populus trichocarpa]	0.87	gi|75333905|sp|Q9FID6.1|Y5392_ARATH	RecName: Full=Probable receptor-like protein kinase At5g39020; Flags: Precursor [Arabidopsis thaliana]	0.77	GO:0004674;GO:0005524;GO:0030247;GO:0009069;GO:0006468	_	_	_	_	_	_	K04733	IRAK4
cassava4.1_024197m.g	0	5.07434	0	0.713408	5e-05	0.00112201	2.83473	up	yes	OK	441	_	_	_	_	_	_	_	_	_	_	_	_	_	None	_
cassava4.1_024206m.g	1663.38	5111.37	48.3665	148.725	5e-05	0.00112201	1.62057	up	yes	OK	1596	gi|255575021|ref|XP_002528416.1|	amino acid transporter, putative [Ricinus communis]	0.94	gi|75266609|sp|Q9SX98.1|LHTL8_ARATH	RecName: Full=Lysine histidine transporter-like 8; AltName: Full=Amino acid transporter-like protein 1 [Arabidopsis thaliana]	0.76	GO:0016021	29760.GSVIVG00010114001	SubName: Full=Chromosome undetermined scaffold_1894, whole genome shotgun sequence;	0.8557	_	KOG1303	_	None	_
cassava4.1_024215m.g	3.59498	30.3004	0.0528917	0.446296	0.00345	0.0372799	3.07689	up	yes	OK	3015	gi|661875013|emb|CDP20323.1|	unnamed protein product, partial [Coffea canephora]	0.56	_	_	_	_	_	_	_	_	_	_	None	_
cassava4.1_024245m.g	95.1171	4175.78	4.8235	212.047	5e-05	0.00112201	5.45816	up	yes	OK	975	gi|255561683|ref|XP_002521851.1|	Lignin-forming anionic peroxidase precursor, putative [Ricinus communis]	0.91	gi|25453213|sp|Q9M9Q9.2|PER5_ARATH	RecName: Full=Peroxidase 5; Short=Atperox P5; Flags: Precursor [Arabidopsis thaliana]	0.82	GO:0006804;GO:0006979;GO:0046872;GO:0020037;GO:0004601;GO:0005576;GO:0055114	3694.eugene3.35870002	hypothetical protein	0.8669	_	_	NOG277836	K00430	E1.11.1.7
cassava4.1_024320m.g	46.8585	330.085	1.9773	13.947	5e-05	0.00112201	2.81835	up	yes	OK	1143	gi|255559233|ref|XP_002520637.1|	beta-glucosidase, putative [Ricinus communis]	0.87	gi|75278315|sp|O64882.1|BGL17_ARATH	RecName: Full=Beta-glucosidase 17; Short=AtBGLU17; Flags: Precursor [Arabidopsis thaliana]	0.8	GO:0008422;GO:0005975;GO:0005576	59689.fgenesh2_kg.4__2633__AT2G44480.1	annotation not avaliable	0.8062	COG2723	KOG0626	_	K01188	E3.2.1.21
cassava4.1_024336m.g	220.395	675.238	32.0975	98.3731	5e-05	0.00112201	1.6158	up	yes	OK	432	gi|255568518|ref|XP_002525233.1|	Pectinesterase inhibitor, putative [Ricinus communis]	0.82	_	_	_	GO:0005982;GO:0004857;GO:0043086;GO:0005985;GO:0030599	_	_	_	_	_	_	None	_
cassava4.1_024420m.g	78.066	202.337	2.71158	7.02989	0.00025	0.00446551	1.37437	up	yes	OK	1359	gi|643741062|gb|KDP46608.1|	hypothetical protein JCGZ_04542 [Jatropha curcas]	0.73	gi|29427830|sp|Q8LPB4.1|PSKR1_DAUCA	RecName: Full=Phytosulfokine receptor 1; Short=DcPSKR1; AltName: Full=Phytosulfokine LRR receptor kinase 1; Flags: Precursor [Daucus carota]	0.6	_	_	_	_	_	_	_	None	_
cassava4.1_024443m.g	44.0007	135.494	11.296	34.8705	5e-05	0.00112201	1.6262	up	yes	OK	306	gi|643724606|gb|KDP33807.1|	hypothetical protein JCGZ_07378 [Jatropha curcas]	0.79	gi|61211690|sp|Q9SPL2.1|CIP8_ARATH	RecName: Full=E3 ubiquitin-protein ligase CIP8; AltName: Full=COP1-interacting protein 8 [Arabidopsis thaliana]	0.62	GO:0046872	3694.eugene3.02110006	hypothetical protein	0.8039	_	KOG0800	_	None	_
cassava4.1_024450m.g	59.5148	141.468	1.80709	4.2923	0.001	0.0139536	1.24808	up	yes	OK	1536	gi|661893258|emb|CDP03067.1|	unnamed protein product [Coffea canephora]	0.78	gi|75308849|sp|Q9C7A2.1|Y3236_ARATH	RecName: Full=Ankyrin repeat-containing protein At3g12360 [Arabidopsis thaliana]	0.61	_	29760.GSVIVG00000165001	SubName: Full=Chromosome undetermined scaffold_102, whole genome shotgun sequence;	0.753	_	KOG0504	_	None	_
cassava4.1_024484m.g	16.1346	48.0688	2.1818	6.47027	0.00365	0.0389097	1.56831	up	yes	OK	456	gi|643710320|gb|KDP24527.1|	hypothetical protein JCGZ_25091 [Jatropha curcas]	0.87	gi|12230995|sp|Q39065.2|COPT1_ARATH	RecName: Full=Copper transporter 1; Short=AtCOPT1 [Arabidopsis thaliana]	0.75	GO:0015678;GO:0016021;GO:0015089	3694.fgenesh4_pm.C_LG_VI000318	copper transporter	0.8774	_	KOG3386	_	K14686	SLC31A1, CTR1
cassava4.1_024496m.g	5.25059	28.6258	0.173817	0.948179	0.0027	0.0307627	2.44759	up	yes	OK	1419	gi|643718580|gb|KDP29774.1|	hypothetical protein JCGZ_18709 [Jatropha curcas]	0.92	gi|334302762|sp|Q6J9N8.2|AIL7_ARATH	RecName: Full=AP2-like ethylene-responsive transcription factor AIL7; AltName: Full=Protein AINTEGUMENTA-LIKE 7	0.78	_	29760.GSVIVG00011815001	SubName: Full=Chromosome undetermined scaffold_340, whole genome shotgun sequence;	0.8356	_	_	NOG294754	K09285	OVM, ANT
cassava4.1_024537m.g	35.0279	83.0417	0.985456	2.33891	0.0041	0.0423746	1.24697	up	yes	OK	1644	gi|566184822|ref|XP_002312675.2|	hypothetical protein POPTR_0008s19090g [Populus trichocarpa]	0.84	_	_	_	_	3694.fgenesh4_pg.C_LG_VIII001667	hypothetical protein	0.8415	_	_	NOG293627	None	_
cassava4.1_024544m.g	36.7772	87.1256	1.25646	2.97842	0.0031	0.0341896	1.24518	up	yes	OK	1380	gi|255583363|ref|XP_002532442.1|	UDP-glucosyltransferase, putative [Ricinus communis]	0.84	gi|75277343|sp|O22820.1|U74F1_ARATH	RecName: Full=UDP-glycosyltransferase 74F1; AltName: Full=Flavonol 7-O-glucosyltransferase [Arabidopsis thaliana]	0.68	GO:0047215;GO:0008152	29760.GSVIVG00004164001	SubName: Full=Chromosome undetermined scaffold_617, whole genome shotgun sequence;	0.7696	COG1819	KOG1192	_	K13691	SGT1
cassava4.1_024620m.g	71.1482	401.522	9.25821	51.9533	5e-05	0.00112201	2.48841	up	yes	OK	468	gi|255545808|ref|XP_002513964.1|	conserved hypothetical protein [Ricinus communis]	0.66	_	_	_	_	_	_	_	_	_	_	None	_
cassava4.1_024709m.g	3.95652	43.4708	0.743266	8.08314	0.0022	0.0264185	3.44297	up	yes	OK	369	gi|255564611|ref|XP_002523300.1|	ccd1, putative [Ricinus ccd1, putative [Ricinus communis]	0.9	gi|75338835|sp|Q9ZPX9.2|KIC_ARATH	RecName: Full=Calcium-binding protein KIC; AltName: Full=KCBP-interacting calcium-binding protein [Arabidopsis thaliana]	0.85	GO:0005509;GO:0010091	3694.eugene3.00140472	hypothetical protein	0.9455	_	KOG0028	_	None	_
cassava4.1_024728m.g	176.185	447.125	48.3713	124.398	5e-05	0.00112201	1.36274	up	yes	OK	294	gi|643736744|gb|KDP43015.1|	hypothetical protein JCGZ_25201 [Jatropha curcas]	0.64	gi|119711|sp|P06599.1|EXTN_DAUCA	RecName: Full=Extensin; Flags: Precursor	0.62	_	_	_	_	_	_	_	None	_
cassava4.1_024736m.g	76.6065	678.326	3.69156	32.7014	5e-05	0.00112201	3.14705	up	yes	OK	1020	gi|28628597|gb|AAO49267.1|AF480476_1	P66 protein [Hevea brasiliensis]	0.94	gi|75296358|sp|Q7XKV5.2|BGL11_ORYSJ	RecName: Full=Beta-glucosidase 11; Short=Os4bglu11; Flags: Precursor	0.7	GO:0008422;GO:0005975	_	_	_	_	_	_	K01188	E3.2.1.21
cassava4.1_024742m.g	29.5448	146.038	3.93073	19.4111	5e-05	0.00112201	2.30401	up	yes	OK	459	gi|643735646|gb|KDP42174.1|	hypothetical protein JCGZ_02904 [Jatropha curcas]	0.81	gi|12230995|sp|Q39065.2|COPT1_ARATH	RecName: Full=Copper transporter 1; Short=AtCOPT1 [Arabidopsis thaliana]	0.73	GO:0005375;GO:0006825	3694.estExt_fgenesh4_pg.C_LG_IX1183	SubName: Full=Putative uncharacterized protein;	0.8306	_	KOG3386	_	K14686	SLC31A1, CTR1
cassava4.1_024805m.g	41.4462	321.047	0.694055	5.37339	5e-05	0.00112201	2.95271	up	yes	OK	2670	gi|643733105|gb|KDP40052.1|	hypothetical protein JCGZ_02050 [Jatropha curcas]	0.92	_	_	_	GO:0016787;GO:0008152	29760.GSVIVG00019854001	SubName: Full=Chromosome chr5 scaffold_2, whole genome shotgun sequence;	0.8724	COG1957	KOG2938	_	None	_
cassava4.1_024928m.g	102.004	261.786	16.5157	42.5399	5e-05	0.00112201	1.36498	up	yes	OK	402	gi|255545532|ref|XP_002513826.1|	conserved hypothetical protein [Ricinus communis]	0.62	_	_	_	_	_	_	_	_	_	_	None	_
cassava4.1_024937m.g	10.8185	76.3976	2.13446	15.2622	0.0001	0.00206605	2.83802	up	yes	OK	354	gi|255582168|ref|XP_002531878.1|	RALFL33, putative [Ricinus RALFL33, putative [Ricinus communis]	0.87	gi|75154623|sp|Q8L9P8.1|RLF33_ARATH	RecName: Full=Protein RALF-like 33; Flags: Precursor [Arabidopsis thaliana]	0.73	_	3694.gw1.XIV.2623.1	hypothetical protein	0.8537	_	_	NOG273890	None	_
cassava4.1_024987m.g	32.8383	92.3426	2.24939	6.32287	0.00065	0.00984819	1.49105	up	yes	OK	759	gi|255553287|ref|XP_002517686.1|	conserved hypothetical protein [Ricinus communis]	0.68	_	_	_	_	_	_	_	_	_	_	None	_
cassava4.1_025006m.g	30.5587	82.3898	0.980312	2.6434	0.00215	0.0260229	1.43108	up	yes	OK	1461	gi|571477915|ref|XP_006587411.1|	PREDICTED: abietadienol/abietadienal oxidase-like isoform X1 [Glycine max]	0.85	gi|75319888|sp|Q50EK6.1|C72B1_PINTA	RecName: Full=Abietadienol/abietadienal oxidase; Short=PtAO; AltName: Full=Cytochrome P450 720B1; AltName: Full=Cytochrome P450 CYPA	0.64	GO:0016705;GO:0020037;GO:0005506;GO:0004497;GO:0055114	3694.eugene3.01840036	cytochrome P450	0.8427	COG2124	KOG0157	_	None	_
cassava4.1_025071m.g	11.478	46.1288	0.187002	0.751265	0.00135	0.0179242	2.00627	up	yes	OK	2739	gi|643708177|gb|KDP23200.1|	hypothetical protein JCGZ_00192 [Jatropha curcas]	0.94	gi|357529584|sp|Q9BVG8.4|KIFC3_HUMAN	RecName: Full=Kinesin-like protein KIFC3 [Homo sapiens]	0.6	GO:0045298;GO:0007018;GO:0005874;GO:0008152;GO:0005524;GO:0003777;GO:0008017;GO:0005871	3694.eugene3.00111158	hypothetical protein	0.9268	COG5059	KOG0239	_	K10406	KIFC2_3
cassava4.1_025183m.g	147.517	543.178	7.39445	27.1643	5e-05	0.00112201	1.8772	up	yes	OK	987	gi|643732582|gb|KDP39678.1|	hypothetical protein JCGZ_02698 [Jatropha curcas]	0.86	gi|1703317|sp|P50994.2|ANXA4_CANFA	RecName: Full=Annexin A4; AltName: Full=36 kDa zymogen granule membrane-associated protein; Short=ZAP36; AltName: Full=Annexin IV; AltName: Full=Annexin-4; AltName:	0.53	GO:0005544;GO:0005509	3694.eugene3.00130541	hypothetical protein	0.8368	_	KOG0819	_	K17099	ANXA13
cassava4.1_025190m.g	30.1742	103.085	1.69542	5.79066	0.0003	0.00518519	1.77209	up	yes	OK	894	gi|643706057|gb|KDP22189.1|	hypothetical protein JCGZ_26020 [Jatropha curcas]	0.87	gi|116332|sp|P29060.1|CHIA_TOBAC	RecName: Full=Acidic endochitinase; Flags: Precursor	0.8	GO:0004553;GO:0005975	3694.estExt_Genewise1_v1.C_1970084	hypothetical protein	0.8616	_	KOG4701	_	None	_
cassava4.1_025197m.g	7.8759	42.793	0.223987	1.21891	0.0016	0.0205908	2.4441	up	yes	OK	1629	gi|643731258|gb|KDP38596.1|	hypothetical protein JCGZ_04521 [Jatropha curcas]	0.86	_	_	_	GO:0045480;GO:0006012;GO:0055114	3694.gw1.II.1699.1	hypothetical protein	0.8582	_	_	NOG69967	None	_
cassava4.1_025218m.g	218.1	502.058	19.6119	45.1243	5e-05	0.00112201	1.20218	up	yes	OK	612	gi|568836742|ref|XP_006472393.1|	PREDICTED: uncharacterized protein LOC102626376 isoform X1 [Citrus sinensis]	0.95	_	_	_	_	29760.GSVIVG00015052001	SubName: Full=Putative uncharacterized protein (Chromosome chr18 scaffold_1, whole genome sh [...]	0.8919	COG0406	KOG4754	_	None	_
cassava4.1_025251m.g	163.734	331.078	2.19061	4.42823	0.00125	0.0168478	1.0154	up	yes	OK	3306	gi|643733670|gb|KDP40513.1|	hypothetical protein JCGZ_24512 [Jatropha curcas]	0.85	gi|29839649|sp|Q9LRR4.1|R13L1_ARATH	RecName: Full=Putative disease resistance RPP13-like protein 1 [Arabidopsis thaliana]	0.62	GO:0043531;GO:0004721;GO:0006952;GO:0006470	29760.GSVIVG00031034001	SubName: Full=Chromosome undetermined scaffold_53, whole genome shotgun sequence;	0.7703	_	KOG4658	_	None	_
cassava4.1_025256m.g	40.404	105.267	9.85172	25.6729	0.00095	0.0134048	1.3818	up	yes	OK	315	gi|255567998|ref|XP_002524976.1|	Multidrug resistance protein mdtG, putative [Ricinus communis]	0.9	gi|75249957|sp|Q94BZ1.1|ZIFL1_ARATH	RecName: Full=Protein ZINC INDUCED FACILITATOR-LIKE 1; AltName: Full=Protein ZIF-LIKE 1 [Arabidopsis thaliana]	0.87	GO:0055085;GO:0016021	_	_	_	_	_	_	None	_
cassava4.1_025263m.g	173.488	624.584	8.76817	31.5663	5e-05	0.00112201	1.84804	up	yes	OK	978	gi|255561715|ref|XP_002521867.1|	Lignin-forming anionic peroxidase precursor, putative [Ricinus communis]	0.91	gi|400750|sp|Q02200.1|PERX_NICSY	RecName: Full=Lignin-forming anionic peroxidase; Flags: Precursor	0.85	GO:0006804;GO:0006979;GO:0046872;GO:0020037;GO:0004601;GO:0005576;GO:0055114	3694.fgenesh4_pm.C_LG_VIII000081	hypothetical protein	0.8893	_	_	NOG277836	K00430	E1.11.1.7
cassava4.1_025272m.g	0	37.8677	0	5.33642	5e-05	0.00112201	2.41587	up	yes	OK	441	_	_	_	_	_	_	_	_	_	_	_	_	_	None	_
cassava4.1_025284m.g	38.355	117.444	1.34851	4.13316	0.0002	0.00370885	1.61588	up	yes	OK	1344	gi|225443403|ref|XP_002267398.1|	PREDICTED: probable mitochondrial chaperone bcs1-like [Vitis vinifera]	0.66	gi|2506091|sp|P32839.2|BCS1_YEAST	RecName: Full=Mitochondrial chaperone BCS1 [Saccharomyces cerevisiae S288c]	0.57	_	29760.GSVIVG00035054001	SubName: Full=Chromosome chr1 scaffold_75, whole genome shotgun sequence;	0.75	COG0465	_	_	K08900	BCS1
cassava4.1_025325m.g	99.6776	245.916	1.97943	4.8796	0.00015	0.00290258	1.30168	up	yes	OK	2274	gi|255542878|ref|XP_002512502.1|	Pyrophosphate-energized vacuolar membrane proton pump, putative [Ricinus communis]	0.96	gi|597439647|sp|P21616.4|AVP_VIGRR	RecName: Full=Pyrophosphate-energized vacuolar membrane proton pump; AltName: Full=Pyrophosphate-energized inorganic pyrophosphatase; Short=H(+)-PPase; AltName: Ful	0.93	GO:0016020;GO:0032440;GO:0055085;GO:0004427;GO:0055114;GO:0006119;GO:0015992;GO:0009678	3694.estExt_fgenesh4_pg.C_LG_XIII0040	vacuolar H+-translocating inorganic pyrophosphatase (EC:3.6.1.1)	0.9742	COG3808	_	_	K01507	ppa
cassava4.1_025368m.g	11.8466	58.8116	0.478167	2.37046	0.0002	0.00370885	2.30958	up	yes	OK	1191	gi|359477046|ref|XP_002275786.2|	PREDICTED: G-type lectin S-receptor-like serine/threonine-protein kinase RLK1 [Vitis vinifera]	0.69	gi|313118276|sp|Q9LW83.2|CE101_ARATH	RecName: Full=G-type lectin S-receptor-like serine/threonine-protein kinase CES101; AltName: Full=Protein CALLUS EXPRESSION OF RBCS 101; Flags: Precursor [Arabido	0.48	_	_	_	_	_	_	_	None	_
cassava4.1_025389m.g	20.4296	59.7122	1.09481	3.18962	0.0024	0.0281401	1.5427	up	yes	OK	933	gi|643717037|gb|KDP28663.1|	hypothetical protein JCGZ_14434 [Jatropha curcas]	0.87	gi|288559137|sp|A4UHT7.1|SALR_PAPBR	RecName: Full=Salutaridine reductase	0.71	GO:0006691;GO:0050221;GO:0006693;GO:0055114	3694.gw1.1628.2.1	hypothetical protein	0.8007	COG1028	KOG1208	_	K15095	E1.1.1.208
cassava4.1_025524m.g	7.8441	37.9478	0.219245	1.06286	0.00165	0.0211198	2.27734	up	yes	OK	1653	gi|566178370|ref|XP_002309634.2|	hypothetical protein POPTR_0006s27120g [Populus trichocarpa]	0.72	gi|263711285|sp|C0LGH2.2|Y1561_ARATH	RecName: Full=Probable LRR receptor-like serine/threonine-protein kinase At1g56130; Flags: Precursor [Arabidopsis thaliana]	0.59	GO:0005634;GO:0006355;GO:0009734;GO:0055114;GO:0046983;GO:0016491	3694.eugene3.00061865	hypothetical protein	0.8172	_	KOG1187	_	None	_
cassava4.1_025530m.g	22.0057	203.583	1.49352	13.816	5e-05	0.00112201	3.20955	up	yes	OK	765	gi|255538370|ref|XP_002510250.1|	Gibberellin receptor GID1, putative [Ricinus communis]	0.9	gi|75337806|sp|Q9SX78.1|CXE2_ARATH	RecName: Full=Probable carboxylesterase 2; AltName: Full=AtCXE2 [Arabidopsis thaliana]	0.68	GO:0016787;GO:0008152	3694.gw1.40.697.1	hypothetical protein	0.8312	COG0657	KOG1515	_	None	_
cassava4.1_025575m.g	125.167	294.67	3.3335	7.84172	0.0002	0.00370885	1.23413	up	yes	OK	1731	gi|643736535|gb|KDP42825.1|	hypothetical protein JCGZ_23767 [Jatropha curcas]	0.9	gi|75333905|sp|Q9FID6.1|Y5392_ARATH	RecName: Full=Probable receptor-like protein kinase At5g39020; Flags: Precursor [Arabidopsis thaliana]	0.68	_	29760.GSVIVG00037091001	SubName: Full=Chromosome chr16 scaffold_86, whole genome shotgun sequence;	0.8571	COG0515	KOG1187	_	None	_
cassava4.1_025646m.g	105.446	212.176	8.31858	16.7099	0.002	0.0245411	1.00629	up	yes	OK	678	gi|283136102|gb|ADB11370.1|	tau class glutathione transferase GSTU44 [Populus trichocarpa]	0.86	gi|75334191|sp|Q9FQA3.1|GST23_MAIZE	RecName: Full=Glutathione transferase GST 23; AltName: Full=Glutathione transferase GST 36 [Zea mays]	0.63	GO:0004462;GO:0006090;GO:0005975;GO:0016740	3694.eugene3.00002586	hypothetical protein	0.8714	COG0625	KOG0406	_	K00799	GST, gst
cassava4.1_025741m.g	45.2507	139.644	4.28013	13.2112	0.00025	0.00446551	1.62603	up	yes	OK	588	gi|255572152|ref|XP_002527016.1|	wall-associated kinase, putative [Ricinus communis]	0.55	_	_	_	GO:0016772	_	_	_	_	_	_	None	_
cassava4.1_025744m.g	404.249	1001.35	13.5774	33.6349	5e-05	0.00112201	1.30875	up	yes	OK	1401	gi|255539004|ref|XP_002510567.1|	conserved hypothetical protein [Ricinus communis]	0.84	gi|75329113|sp|Q8H1D6.1|RBK1_ARATH	RecName: Full=Receptor-like cytosolic serine/threonine-protein kinase RBK1; AltName: Full=Protein ROP BINDING PROTEIN KINASES 1 [Arabidopsis thaliana]	0.59	GO:0004674;GO:0005524;GO:0009069;GO:0006468	29760.GSVIVG00036119001	SubName: Full=Chromosome chr3 scaffold_8, whole genome shotgun sequence;	0.7868	COG0515	KOG1187	_	K04730	IRAK1
cassava4.1_025788m.g	152.204	357.102	12.1944	28.6137	5e-05	0.00112201	1.23049	up	yes	OK	669	gi|224084674|ref|XP_002307383.1|	hypothetical protein POPTR_0005s17030g [Populus trichocarpa]	0.72	_	_	_	_	_	_	_	_	_	_	None	_
cassava4.1_025869m.g	6.58713	60.0372	0.179689	1.63559	0.00035	0.0059436	3.18624	up	yes	OK	1695	gi|225451459|ref|XP_002274073.1|	PREDICTED: acetolactate synthase 1, chloroplastic-like [Vitis vinifera]	0.92	gi|124367|sp|P09342.1|ILVB1_TOBAC	RecName: Full=Acetolactate synthase 1, chloroplastic; AltName: Full=ALS I; AltName: Full=Acetohydroxy-acid synthase I; AltName: Full=Acetolactate synthase I; Flags:	0.9	GO:0000287;GO:0015940;GO:0050660;GO:0009097;GO:0003984;GO:0009099;GO:0005948;GO:0009098;GO:0030976	3694.grail3.0005029001	acetolactate synthase I/II/III large subunit (EC:2.2.1.6)	0.9162	COG0028	KOG4166	_	K01652	E2.2.1.6L, ilvB, ilvG, ilvI
cassava4.1_025878m.g	50.8999	244.982	0.974542	4.69157	5e-05	0.00112201	2.26727	up	yes	OK	2352	gi|224123812|ref|XP_002319170.1|	hypothetical protein POPTR_0013s05640g [Populus trichocarpa]	0.87	gi|313471496|sp|Q39202.2|RLK1_ARATH	RecName: Full=G-type lectin S-receptor-like serine/threonine-protein kinase RLK1; AltName: Full=Receptor-like protein kinase 1; Flags: Precursor [Arabidopsis thali	0.75	GO:0004674;GO:0005524;GO:0009069;GO:0006468;GO:0048544	29760.GSVIVG00019975001	SubName: Full=Chromosome chr5 scaffold_2, whole genome shotgun sequence;	0.8532	COG0515	KOG1187	_	None	_
cassava4.1_025930m.g	352.606	1220.38	15.1117	52.3591	5e-05	0.00112201	1.79277	up	yes	OK	1128	gi|224072811|ref|XP_002303893.1|	hypothetical protein POPTR_0003s20360g [Populus trichocarpa]	0.94	gi|3334115|sp|O22342.1|ADT1_GOSHI	RecName: Full=ADP,ATP carrier protein 1, mitochondrial; AltName: Full=ADP/ATP translocase 1; AltName: Full=Adenine nucleotide translocator 1; Short=ANT 1; Flags: Pre	0.92	GO:0055085;GO:0015867;GO:0005774;GO:0005471;GO:0005507;GO:0016021;GO:0005743;GO:0009941;GO:0015866	3694.estExt_fgenesh4_pm.C_LG_III0647	hypothetical protein	0.9367	_	KOG0749	_	K05863	SLC25A4S, ANT
cassava4.1_025963m.g	113.222	411.036	18.0511	65.08	5e-05	0.00112201	1.85013	up	yes	OK	408	gi|255561885|ref|XP_002521951.1|	conserved hypothetical protein [Ricinus communis]	0.62	_	_	_	_	_	_	_	_	_	_	None	_
cassava4.1_026031m.g	7.21999	31.2132	0.371395	1.61134	0.00265	0.0303549	2.11723	up	yes	OK	963	gi|643733092|gb|KDP40039.1|	hypothetical protein JCGZ_02037 [Jatropha curcas]	0.89	gi|25453224|sp|Q9ZV04.1|PER24_ARATH	RecName: Full=Peroxidase 24; Short=Atperox P24; AltName: Full=ATP47; Flags: Precursor [Arabidopsis thaliana]	0.71	GO:0006804;GO:0006979;GO:0046872;GO:0020037;GO:0004601;GO:0055114	29760.GSVIVG00023610001	SubName: Full=Chromosome chr7 scaffold_31, whole genome shotgun sequence;	0.8413	_	_	NOG231650	K00430	E1.11.1.7
cassava4.1_026119m.g	50.3023	116.503	2.83061	6.54779	0.0021	0.025548	1.2099	up	yes	OK	894	gi|255567780|ref|XP_002524868.1|	carbonyl reductase, putative [Ricinus communis]	0.88	gi|1352258|sp|P47727.2|CBR1_RAT	RecName: Full=Carbonyl reductase [NADPH]	0.55	GO:0006691;GO:0050221;GO:0006693;GO:0055114	3694.gw1.142.140.1	hypothetical protein	0.896	COG1028	KOG1208	_	None	_
cassava4.1_026168m.g	49.0028	137.506	1.83508	5.14622	0.00045	0.00732725	1.48767	up	yes	OK	1272	gi|255551366|ref|XP_002516729.1|	protein with unknown function [Ricinus communis]	0.85	_	_	_	_	3694.fgenesh4_pg.C_LG_IV000558	hypothetical protein	0.843	_	KOG2027	_	None	_
cassava4.1_026176m.g	11.8395	79.1664	0.711823	4.75303	5e-05	0.00112201	2.73926	up	yes	OK	846	gi|643739071|gb|KDP44885.1|	hypothetical protein JCGZ_01385 [Jatropha curcas]	0.78	gi|75335716|sp|Q9LZM4.1|WAKLQ_ARATH	RecName: Full=Wall-associated receptor kinase-like 20; Flags: Precursor [Arabidopsis thaliana]	0.64	GO:0016310;GO:0004672;GO:0005488	_	_	_	_	_	_	None	_
cassava4.1_026182m.g	186.863	403.387	5.46789	11.8089	5e-05	0.00112201	1.11082	up	yes	OK	1587	gi|255552876|ref|XP_002517481.1|	WRKY transcription factor, putative [Ricinus communis]	0.74	gi|29839650|sp|Q9LXG8.1|WRK72_ARATH	RecName: Full=Probable WRKY transcription factor 72; AltName: Full=WRKY DNA-binding protein 72 [Arabidopsis thaliana]	0.86	_	_	_	_	_	_	_	None	_
cassava4.1_026198m.g	41.0989	91.2448	0.945076	2.09683	0.0027	0.0307627	1.14971	up	yes	OK	1983	gi|255570463|ref|XP_002526190.1|	ATP binding protein, putative [Ricinus communis]	0.77	gi|74582870|sp|O94387.1|YGSA_SCHPO	RecName: Full=Uncharacterized ATP-dependent helicase C29A10.10c [Schizosaccharomyces pombe 972h-]	0.58	_	3694.eugene3.14070003	hypothetical protein	0.7707	COG1112	_	_	K10706	SETX, ALS4
cassava4.1_026252m.g	16.1063	110.1	1.08337	7.39191	5e-05	0.00112201	2.77042	up	yes	OK	771	gi|255580029|ref|XP_002530848.1|	protein binding protein, putative [Ricinus communis]	0.63	_	_	_	_	_	_	_	_	_	_	None	_
cassava4.1_026260m.g	110.984	224.236	15.2104	30.6523	0.00195	0.0240936	1.01094	up	yes	OK	450	gi|255563138|ref|XP_002522573.1|	copper ion binding protein, putative [Ricinus communis]	0.9	_	_	_	GO:0046872;GO:0030001	3694.fgenesh4_pg.C_LG_XI000803	hypothetical protein	0.8707	_	KOG1603	_	None	_
cassava4.1_026344m.g	152.43	322.588	3.69053	7.80692	0.0001	0.00206605	1.08093	up	yes	OK	1890	gi|643714799|gb|KDP27154.1|	hypothetical protein JCGZ_19853 [Jatropha curcas]	0.9	gi|75154163|sp|Q8L7F9.1|B3GTF_ARATH	RecName: Full=Beta-1,3-galactosyltransferase 15; AltName: Full=Galactosyltransferase 1 [Arabidopsis thaliana]	0.84	GO:0006486;GO:0030246;GO:0005794;GO:0016021;GO:0008378	3694.eugene3.00101597	SubName: Full=Putative uncharacterized protein;	0.8172	_	KOG2287	_	K14413	GALT1
cassava4.1_026351m.g	13.7771	71.0633	0.553532	2.85931	0.00025	0.00446551	2.36893	up	yes	OK	1194	gi|643732192|gb|KDP39384.1|	hypothetical protein JCGZ_01141 [Jatropha curcas]	0.9	gi|75296458|sp|Q7XSK0.2|BGL18_ORYSJ	RecName: Full=Beta-glucosidase 18; Short=Os4bglu18; Flags: Precursor [Oryza sativa Japonica Group]	0.79	GO:0004553;GO:0005975;GO:0016023	39947.LOC_Os04g43410.1	Os4bglu18 - monolignol beta-glucoside homologue, expressed	0.791	COG2723	KOG0626	_	K05350	bglB
cassava4.1_026404m.g	46.6455	170.417	1.1449	4.18182	5e-05	0.00112201	1.86891	up	yes	OK	1866	gi|593269524|ref|XP_007136939.1|	hypothetical protein PHAVU_009G086800g [Phaseolus vulgaris]	0.83	gi|172045829|sp|Q92544.2|TM9S4_HUMAN	RecName: Full=Transmembrane 9 superfamily member 4; Flags: Precursor [Homo sapiens]	0.71	GO:0016021	3218.JGI118338	hypothetical protein	0.827	_	KOG1278	_	K17086	TM9SF2_4
cassava4.1_026503m.g	8.53004	33.8244	0.350895	1.39071	0.0021	0.025548	1.98671	up	yes	OK	1170	gi|566183935|ref|XP_002311566.2|	hypothetical protein POPTR_0008s14260g [Populus trichocarpa]	0.8	_	_	_	GO:0016787;GO:0005524;GO:0008152	_	_	_	_	_	_	None	_
cassava4.1_026507m.g	29.6508	263.79	0.530672	4.71691	5e-05	0.00112201	3.15195	up	yes	OK	2508	gi|255554704|ref|XP_002518390.1|	glutamate receptor 2 plant, putative [Ricinus communis]	0.82	gi|148877234|sp|Q8LGN0.3|GLR27_ARATH	RecName: Full=Glutamate receptor 2.7; AltName: Full=Ligand-gated ion channel 2.7; Flags: Precursor [Arabidopsis thaliana]	0.55	GO:0035235;GO:0034220;GO:0007268;GO:0016021;GO:0004970;GO:0005234	3694.eugene3.00012724	glutamate-gated kainate-type ion channel receptor subunit GluR5	0.7591	_	KOG1052	_	None	_
cassava4.1_026542m.g	64.732	178.28	1.98258	5.45541	5e-05	0.00112201	1.46031	up	yes	OK	1524	gi|255542283|ref|XP_002512205.1|	calcium-dependent protein kinase, putative [Ricinus communis]	0.95	gi|122250440|sp|A0AAR7.1|CCAMK_LOTJA	RecName: Full=Calcium and calcium/calmodulin-dependent serine/threonine-protein kinase; Short=LjCCaMK [Lotus japonicus]	0.94	GO:0005524;GO:0005509;GO:0004683;GO:0009069;GO:0006468	3694.fgenesh4_pm.C_LG_X000984	hypothetical protein	0.9563	COG5126;COG0515	KOG0032	_	K13412	CPK
cassava4.1_026562m.g	12.7879	39.1789	0.369421	1.1336	0.00405	0.0420001	1.61757	up	yes	OK	1605	gi|566187080|ref|XP_002313187.2|	hypothetical protein POPTR_0009s09000g [Populus trichocarpa]	0.91	gi|122064606|sp|P93039.2|NAT4_ARATH	RecName: Full=Nucleobase-ascorbate transporter 4; Short=AtNAT4; Short=AtPER [Arabidopsis thaliana]	0.84	GO:0016020;GO:0055085;GO:0005215	3694.estExt_fgenesh4_pg.C_LG_IX0752	nucleobase ascorbate transporter	0.9178	COG2233	KOG1292	_	K14611	SLC23A1_2, SVCT1_2
cassava4.1_026579m.g	11.1819	60.492	0.286208	1.54669	0.00045	0.00732725	2.43405	up	yes	OK	1797	gi|643716292|gb|KDP28042.1|	hypothetical protein JCGZ_19719 [Jatropha curcas]	0.96	gi|42558879|sp|Q9C6B8.1|PINI_ARATH	RecName: Full=Auxin efflux carrier component 1; AltName: Full=Protein PIN-FORMED; Short=AtPIN1 [Arabidopsis thaliana]	0.88	GO:0055085;GO:0016021	3694.eugene3.00060333	auxin efflux carrier component	0.9434	_	_	NOG148674	K13947	PIN
cassava4.1_026612m.g	93.8239	393.464	13.3049	55.4711	5e-05	0.00112201	2.05978	up	yes	OK	441	gi|643713878|gb|KDP26543.1|	hypothetical protein JCGZ_17701 [Jatropha curcas]	0.9	gi|75274087|sp|Q9LTC5.1|ERF98_ARATH	RecName: Full=Ethylene-responsive transcription factor ERF098 [Arabidopsis thaliana]	0.71	GO:0005634;GO:0003677;GO:0005667;GO:0006355;GO:0045449;GO:0003700	3694.gw1.V.1195.1	AP2/ERF domain-containing transcription factor	0.8407	_	_	NOG246667	None	_
cassava4.1_026634m.g	51.0185	117.008	2.49644	5.71224	0.0027	0.0307627	1.19418	up	yes	OK	1008	gi|643728533|gb|KDP36558.1|	hypothetical protein JCGZ_08325 [Jatropha curcas]	0.94	gi|75207337|sp|Q9SRE4.1|UGAL2_ARATH	RecName: Full=UDP-galactose transporter 2; Short=At-UDP-GalT2 [Arabidopsis thaliana]	0.68	GO:0015780;GO:0016021;GO:0005338;GO:0005886;GO:1901679;GO:0000139	3694.estExt_fgenesh4_pm.C_LG_II0298	hypothetical protein	0.9464	_	KOG1441	_	None	_
cassava4.1_026646m.g	79.0995	305.3	3.03304	11.7044	5e-05	0.00112201	1.94821	up	yes	OK	1245	gi|590657665|ref|XP_007034629.1|	Eukaryotic aspartyl protease family protein isoform 1 [Theobroma cacao]	0.83	_	_	_	GO:0006508;GO:0004190	29760.GSVIVG00023703001	SubName: Full=Chromosome chr7 scaffold_31, whole genome shotgun sequence;	0.7937	_	KOG1339	_	None	_
cassava4.1_026684m.g	61.934	267.613	7.84233	33.7043	5e-05	0.00112201	2.10358	up	yes	OK	477	gi|171452358|dbj|BAG15870.1|	hypothetical protein [Bruguiera gymnorhiza]	0.56	_	_	_	_	_	_	_	_	_	_	None	_
cassava4.1_026727m.g	51.5453	178.412	1.14557	3.96472	5e-05	0.00112201	1.79115	up	yes	OK	2046	gi|643720855|gb|KDP31119.1|	hypothetical protein JCGZ_11495 [Jatropha curcas]	0.89	gi|75099899|sp|O80742.1|PUB19_ARATH	RecName: Full=U-box domain-containing protein 19; AltName: Full=Plant U-box protein 19 [Arabidopsis thaliana]	0.58	GO:0000151;GO:0016567;GO:0004842	3694.grail3.0005009001	hypothetical protein	0.8319	_	KOG0167	_	None	_
cassava4.1_026751m.g	94.4198	284.891	9.89914	29.7171	5e-05	0.00112201	1.58592	up	yes	OK	546	gi|255541486|ref|XP_002511807.1|	conserved hypothetical protein [Ricinus communis]	0.72	gi|75249526|sp|Q941L2.1|BAP1_ARATH	RecName: Full=BON1-associated protein 1 [Arabidopsis thaliana]	0.58	_	3694.eugene3.00021443	hypothetical protein	0.7886	_	_	NOG225418	None	_
cassava4.1_026870m.g	401.975	1250.73	13.4115	41.7064	5e-05	0.00112201	1.6368	up	yes	OK	1410	gi|255545828|ref|XP_002513974.1|	kinase, putative [Ricinus kinase, putative [Ricinus communis]	0.75	gi|116256121|sp|Q9LN59.2|WAKLK_ARATH	RecName: Full=Putative wall-associated receptor kinase-like 11; Flags: Precursor [Arabidopsis thaliana]	0.85	GO:0000165;GO:0004674;GO:0009069;GO:0006468;GO:0005488	_	_	_	_	_	_	None	_
cassava4.1_026875m.g	95.8421	198.873	3.35528	6.96314	0.00235	0.0277672	1.0533	up	yes	OK	1350	gi|255566243|ref|XP_002524109.1|	cell division cycle, putative [Ricinus communis]	0.87	gi|75337896|sp|Q9SZA4.1|CDC21_ARATH	RecName: Full=Cell division cycle 20.1, cofactor of APC complex; Short=AtCDC20.1 [Arabidopsis thaliana]	0.83	GO:0051301	3694.estExt_Genewise1_v1.C_LG_XIX0617	hypothetical protein	0.8386	COG2319	KOG0305	_	K03363	CDC20
cassava4.1_026890m.g	31.5249	79.6992	0.950703	2.40216	0.002	0.0245411	1.33727	up	yes	OK	1545	gi|255566346|ref|XP_002524159.1|	protein binding protein, putative [Ricinus communis]	0.85	gi|3024063|sp|P97280.1|ITIH3_MESAU	RecName: Full=Inter-alpha-trypsin inhibitor heavy chain H3; Short=ITI heavy chain H3; Short=ITI-HC3; Short=Inter-alpha-inhibitor heavy chain 3; Flags: Precursor [Me	0.53	_	15368.BRADI3G35700.1	annotation not avaliable	0.7703	COG2304	_	_	None	_
cassava4.1_026961m.g	103.736	253.6	11.5759	28.1529	0.00025	0.00446551	1.28216	up	yes	OK	522	gi|247421610|gb|ACS96438.1|	allene oxide cyclase [Jatropha hypothetical protein JCGZ_18289 [Jatropha curcas]	0.94	gi|73921673|sp|Q9LS01.1|AOC3_ARATH	RecName: Full=Allene oxide cyclase 3, chloroplastic; Flags: Precursor [Arabidopsis thaliana]	0.86	GO:0008152;GO:0009507;GO:0046423	3694.gw1.VIII.1137.1	allene-oxide cyclase family protein (EC:5.3.99.6)	0.936	_	_	NOG264551	K10525	AOC
cassava4.1_026994m.g	126.206	272.82	13.673	29.5907	0.0004	0.00661905	1.11381	up	yes	OK	531	gi|643706448|gb|KDP22580.1|	hypothetical protein JCGZ_26411 [Jatropha curcas]	0.78	_	_	_	_	3694.estExt_fgenesh4_pg.C_LG_III1388	SAUR family protein	0.7642	_	_	NOG258582	K14488	SAUR
cassava4.1_027008m.g	239.782	1697.13	4.85302	34.3544	5e-05	0.00112201	2.82354	up	yes	OK	2232	gi|566225155|ref|XP_006370996.1|	hypothetical protein POPTR_0019s02470g [Populus trichocarpa]	0.71	gi|313471496|sp|Q39202.2|RLK1_ARATH	RecName: Full=G-type lectin S-receptor-like serine/threonine-protein kinase RLK1; AltName: Full=Receptor-like protein kinase 1; Flags: Precursor [Arabidopsis thali	0.67	_	3694.fgenesh4_pg.C_LG_VII000328	hypothetical protein	0.7763	COG0515	KOG1187	_	None	_
cassava4.1_027039m.g	70.4147	215.851	2.90932	8.9028	5e-05	0.00112201	1.61358	up	yes	OK	1167	gi|643704215|gb|KDP21279.1|	hypothetical protein JCGZ_21750 [Jatropha curcas]	0.91	gi|75097066|sp|O04536.1|GATL9_ARATH	RecName: Full=Probable galacturonosyltransferase-like 9; AltName: Full=Like glycosyl transferase 8 [Arabidopsis thaliana]	0.83	GO:0008152;GO:0016757	29760.GSVIVG00028923001	SubName: Full=Chromosome chr1 scaffold_46, whole genome shotgun sequence;	0.8828	COG1442	_	NOG81018	None	_
cassava4.1_027040m.g	17.1042	58.579	2.91637	9.93395	0.00295	0.0329263	1.76819	up	yes	OK	390	gi|255552736|ref|XP_002517411.1|	Metalloendoproteinase 1 precursor, putative [Ricinus communis]	0.83	gi|2827777|sp|P29136.2|MEP1_SOYBN	RecName: Full=Metalloendoproteinase 1; AltName: Full=SMEP1; Flags: Precursor [Glycine max]	0.59	GO:0031012;GO:0006508;GO:0004222;GO:0008270	_	_	_	_	_	_	None	_
cassava4.1_027104m.g	228.488	765.692	16.4512	55.0818	5e-05	0.00112201	1.74338	up	yes	OK	729	gi|255587015|ref|XP_002534099.1|	ring finger protein, putative [Ricinus communis]	0.79	gi|68565207|sp|Q8LFY8.2|ATL54_ARATH	RecName: Full=RING-H2 finger protein ATL54 [Arabidopsis thaliana]	0.86	GO:0008270	3694.estExt_fgenesh4_pg.C_LG_VII0442	hypothetical protein	0.9592	COG5540	KOG0800	_	None	_
cassava4.1_027130m.g	5.5803	87.2883	0.145241	2.27384	0.0001	0.00206605	3.96861	up	yes	OK	1767	gi|255551829|ref|XP_002516960.1|	Pectinesterase precursor, putative [Ricinus communis]	0.81	gi|122214224|sp|Q3E8Z8.1|PME28_ARATH	RecName: Full=Putative pectinesterase/pectinesterase inhibitor 28; Includes: RecName: Full=Pectinesterase inhibitor 28; AltName: Full=Pectin methylesterase inhibi	0.79	GO:0005982;GO:0045330;GO:0005985;GO:0030599;GO:0005618;GO:0045490;GO:0004857;GO:0043086;GO:0042545	3694.eugene3.00100114	hypothetical protein	0.7821	COG4677	_	_	K01051	E3.1.1.11
cassava4.1_027160m.g	467.718	2070.84	25.2089	111.554	5e-05	0.00112201	2.14574	up	yes	OK	927	gi|596055833|ref|XP_007220919.1|	hypothetical protein PRUPE_ppb025548mg [Prunus persica]	0.72	gi|322510116|sp|O60882.3|MMP20_HUMAN	RecName: Full=Matrix metalloproteinase-20; Short=MMP-20; AltName: Full=Enamel metalloproteinase; AltName: Full=Enamelysin; Flags: Precursor [Homo sapiens]	0.52	GO:0046872;GO:0008237	_	_	_	_	_	_	None	_
cassava4.1_027302m.g	59.6094	379.75	1.2601	8.03233	5e-05	0.00112201	2.67228	up	yes	OK	2142	gi|255549990|ref|XP_002516046.1|	serine-threonine protein kinase, plant-type, putative [Ricinus communis]	0.68	gi|75335529|sp|Q9LV48.1|PERK1_ARATH	RecName: Full=Proline-rich receptor-like protein kinase PERK1; AltName: Full=Proline-rich extensin-like receptor kinase 1; Short=AtPERK1 [Arabidopsis thaliana]	0.59	GO:0016310;GO:0004674;GO:0009069	_	_	_	_	_	_	K04730	IRAK1
cassava4.1_027327m.g	23.0867	95.0304	0.686865	2.82262	0.00065	0.00984819	2.03894	up	yes	OK	1566	gi|147853396|emb|CAN80208.1|	hypothetical protein VITISV_010567 [Vitis vinifera]	0.56	gi|75335771|sp|Q9M0X5.1|CRK25_ARATH	RecName: Full=Cysteine-rich receptor-like protein kinase 25; Short=Cysteine-rich RLK25; Flags: Precursor [Arabidopsis thaliana]	0.57	_	_	_	_	_	_	_	None	_
cassava4.1_027353m.g	116.191	272.079	3.32567	7.7872	0.0001	0.00206605	1.22746	up	yes	OK	1620	gi|643738428|gb|KDP44381.1|	hypothetical protein JCGZ_20061 [Jatropha curcas]	0.94	gi|75296021|sp|Q7XA06.1|SYT3_ARATH	RecName: Full=Synaptotagmin-3; AltName: Full=NTMC2T1.3; AltName: Full=Synaptotagmin C [Arabidopsis thaliana]	0.84	_	3702.AT5G04220.2-P	SYTC; SYTC; FUNCTIONS IN: molecular_function unknown; INVOLVED IN: biological_process unknow [...]	0.837	COG5038	KOG1012	_	None	_
cassava4.1_027364m.g	5.23821	42.3022	2.25243	18.9737	0.00185	0.0231391	3.07445	up	yes	OK	237	gi|255569020|ref|XP_002525480.1|	Rhicadhesin receptor precursor, putative [Ricinus communis]	0.91	gi|374095417|sp|P92997.2|GL113_ARATH	RecName: Full=Germin-like protein subfamily 1 member 13; Flags: Precursor [Arabidopsis thaliana]	0.82	GO:0004784;GO:0019430;GO:0045735;GO:0005576;GO:0055114;GO:0030145	_	_	_	_	_	_	None	_
cassava4.1_027386m.g	9.53154	49.8567	0.365757	1.91102	0.00015	0.00290258	2.38539	up	yes	OK	1245	gi|566173405|ref|XP_002307756.2|	hypothetical protein POPTR_0005s26760g [Populus trichocarpa]	0.88	gi|75303413|sp|Q8S3N2.1|DCOR_CAPAN	RecName: Full=Ornithine decarboxylase; Short=ODC; AltName: Full=CaODC1; AltName: Full=CapODC [Capsicum annuum]	0.78	GO:0006525;GO:0004586;GO:0006560;GO:0006596	3694.gw1.V.1951.1	hypothetical protein	0.8918	COG0019	KOG0622	_	K01581	E4.1.1.17, ODC1, speC, speF
cassava4.1_027393m.g	25.0526	86.1745	7.04181	23.7709	0.0008	0.011634	1.75518	up	yes	OK	294	_	_	_	_	_	_	_	_	_	_	_	_	_	None	_
cassava4.1_027404m.g	59.0878	139.006	23.0633	54.3144	0.00105	0.0145279	1.23574	up	yes	OK	249	gi|224125870|ref|XP_002319695.1|	hypothetical protein POPTR_0013s05470g [Populus trichocarpa]	0.84	_	_	_	_	3694.eugene3.00130572	hypothetical protein	0.8333	_	KOG2915	_	None	_
cassava4.1_027453m.g	14.5001	46.9823	3.56715	11.3876	0.0039	0.040801	1.67462	up	yes	OK	315	gi|643726621|gb|KDP35301.1|	hypothetical protein JCGZ_09460 [Jatropha curcas]	0.68	_	_	_	_	_	_	_	_	_	_	None	_
cassava4.1_027525m.g	34.4958	150.08	3.18563	13.8461	5e-05	0.00112201	2.11983	up	yes	OK	600	gi|643714518|gb|KDP27021.1|	hypothetical protein JCGZ_20956 [Jatropha curcas]	0.89	_	_	_	GO:0007165;GO:0016021	3694.gw1.XI.3994.1	hypothetical protein	0.9359	_	_	NOG279879	None	_
cassava4.1_027526m.g	61.2801	668.119	3.30968	35.9522	5e-05	0.00112201	3.44132	up	yes	OK	927	gi|255552736|ref|XP_002517411.1|	Metalloendoproteinase 1 precursor, putative [Ricinus communis]	0.84	gi|322510116|sp|O60882.3|MMP20_HUMAN	RecName: Full=Matrix metalloproteinase-20; Short=MMP-20; AltName: Full=Enamel metalloproteinase; AltName: Full=Enamelysin; Flags: Precursor [Homo sapiens]	0.53	GO:0031012;GO:0006508;GO:0004222;GO:0008270	29760.GSVIVG00020814001	SubName: Full=Chromosome chr14 scaffold_21, whole genome shotgun sequence;	0.7862	_	KOG1565	_	None	_
cassava4.1_027539m.g	4.26681	36.8368	0.125772	1.08481	0.0025	0.0290891	3.10856	up	yes	OK	1578	gi|255550237|ref|XP_002516169.1|	dimethylaniline monooxygenase, putative [Ricinus communis]	0.91	gi|75174733|sp|Q9LMA1.1|FMO1_ARATH	RecName: Full=Probable flavin-containing monooxygenase 1 [Arabidopsis thaliana]	0.81	GO:0050832;GO:0071456;GO:0010204;GO:0050660;GO:0009627;GO:0009870;GO:0042742;GO:0055114;GO:0050661;GO:0009626;GO:0004499	3694.fgenesh4_pg.C_LG_I002266	hypothetical protein	0.9122	COG2072	KOG1399	_	K00485	FMO
cassava4.1_027594m.g	24.0935	160.981	0.644943	4.30105	5e-05	0.00112201	2.73745	up	yes	OK	1725	gi|255577869|ref|XP_002529807.1|	serine-threonine protein kinase, plant-type, putative [Ricinus communis]	0.71	gi|75167720|sp|Q9ASS4.1|Y5838_ARATH	RecName: Full=Probably inactive leucine-rich repeat receptor-like protein kinase At5g48380; Flags: Precursor [Arabidopsis thaliana]	0.64	GO:0016310;GO:0000166;GO:0016301	3694.fgenesh4_pg.C_scaffold_170000025	hypothetical protein	0.7568	COG0515	KOG1187	_	None	_
cassava4.1_027604m.g	50.3995	299.661	3.77405	22.367	5e-05	0.00112201	2.56719	up	yes	OK	708	gi|643724392|gb|KDP33593.1|	hypothetical protein JCGZ_07164 [Jatropha curcas]	0.63	_	_	_	_	_	_	_	_	_	_	None	_
cassava4.1_027609m.g	121.175	335.945	8.64134	23.9294	5e-05	0.00112201	1.46946	up	yes	OK	735	gi|309951238|emb|CBX43989.1|	putative A-type response regulator 7 [Populus x canadensis]	0.8	gi|51315814|sp|O80365.1|ARR8_ARATH	RecName: Full=Two-component response regulator ARR8; AltName: Full=Response reactor 3 [Arabidopsis thaliana]	0.79	GO:0000160;GO:0035556;GO:0045449;GO:0000156	29760.GSVIVG00000667001	SubName: Full=Chromosome chr8 scaffold_106, whole genome shotgun sequence;	0.9262	COG3706;COG0784	KOG1601	_	K14492	ARR-A
cassava4.1_027621m.g	159.419	517.586	11.4136	37.0771	5e-05	0.00112201	1.69977	up	yes	OK	732	gi|643716101|gb|KDP27874.1|	hypothetical protein JCGZ_18954 [Jatropha curcas]	0.75	gi|15214279|sp|P78621.2|SEPA_EMENI	RecName: Full=Cytokinesis protein sepA; AltName: Full=Forced expression inhibition of growth A; AltName: Full=Protein FH1/2 [Aspergillus nidulans FGSC A4]	0.43	_	_	_	_	_	_	_	None	_
cassava4.1_027652m.g	458.109	958.64	19.9181	41.6218	5e-05	0.00112201	1.06326	up	yes	OK	1116	gi|643704215|gb|KDP21279.1|	hypothetical protein JCGZ_21750 [Jatropha curcas]	0.93	gi|75097066|sp|O04536.1|GATL9_ARATH	RecName: Full=Probable galacturonosyltransferase-like 9; AltName: Full=Like glycosyl transferase 8 [Arabidopsis thaliana]	0.83	GO:0008152;GO:0016757	29760.GSVIVG00028923001	SubName: Full=Chromosome chr1 scaffold_46, whole genome shotgun sequence;	0.8806	COG1442	_	NOG249541;NOG81018	None	_
cassava4.1_027669m.g	21.233	87.2587	5.23911	22.2707	0.0002	0.00370885	2.08775	up	yes	OK	309	gi|255562051|ref|XP_002522034.1|	Rhicadhesin receptor precursor, putative [Ricinus communis]	0.94	gi|374095417|sp|P92997.2|GL113_ARATH	RecName: Full=Germin-like protein subfamily 1 member 13; Flags: Precursor [Arabidopsis thaliana]	0.83	GO:0004784;GO:0019430;GO:0045735;GO:0005576;GO:0055114;GO:0030145	3694.gw1.XIII.1821.1	hypothetical protein	0.8738	_	_	NOG251500	None	_
cassava4.1_027677m.g	862.637	2585.62	8.74421	26.2115	5e-05	0.00112201	1.5838	up	yes	OK	4317	gi|255572793|ref|XP_002527329.1|	ATP-binding cassette transporter, putative [Ricinus communis]	0.94	gi|75318232|sp|O24367.1|TUR2_SPIPO	RecName: Full=Pleiotropic drug resistance protein TUR2; Short=Protein Turion 2 [Spirodela polyrhiza]	0.84	GO:0016020;GO:1902047;GO:0015748;GO:0005524;GO:0015416;GO:0006200;GO:0015417;GO:0015716	3694.eugene3.00031524	hypothetical protein	0.9211	COG0842;COG1131	KOG0065	_	None	_
cassava4.1_027683m.g	6.55	27.6496	1.3703	5.83064	0.00495	0.0488664	2.08916	up	yes	OK	342	gi|566215302|ref|XP_006372116.1|	hypothetical protein POPTR_0018s11350g [Populus trichocarpa]	0.68	_	_	_	_	_	_	_	_	_	_	None	_
cassava4.1_027690m.g	6.57473	1014.76	0.172797	26.6502	5e-05	0.00112201	7.26892	up	yes	OK	1752	gi|255542482|ref|XP_002512304.1|	copine, putative [Ricinus copine, putative [Ricinus communis]	0.92	gi|75287888|sp|Q5XQC7.1|BON3_ARATH	RecName: Full=Protein BONZAI 3 [Arabidopsis thaliana]	0.84	GO:0060548	3694.eugene3.00130276	hypothetical protein	0.899	_	KOG1327	_	None	_
cassava4.1_027709m.g	2460.67	5073.22	164.508	339.077	5e-05	0.00112201	1.04346	up	yes	OK	774	gi|134104328|pdb|2G4L|A	Chain A, Anomalous Substructure Of Hydroxynitrile Lyase	0.8	gi|1708278|sp|P52704.1|HNL_HEVBR	RecName: Full=(S)-hydroxynitrile lyase; AltName: Full=(S)-acetone-cyanohydrin lyase; AltName: Full=Oxynitrilase [Hevea brasiliensis]	0.8	GO:0052891;GO:0008152;GO:0052892	_	_	_	_	_	_	None	_
cassava4.1_027732m.g	32.8932	97.7708	0.543717	1.61549	0.0003	0.00518519	1.57104	up	yes	OK	2703	gi|566174731|ref|XP_006381073.1|	hypothetical protein POPTR_0006s06000g [Populus trichocarpa]	0.6	gi|75175345|sp|Q9LP24.1|Y1571_ARATH	RecName: Full=Probable leucine-rich repeat receptor-like protein kinase At1g35710; Flags: Precursor [Arabidopsis thaliana]	0.52	_	_	_	_	_	_	_	None	_
cassava4.1_027780m.g	58.6017	121.221	5.22096	10.7453	0.005	0.0492916	1.04132	up	yes	OK	618	gi|522191275|gb|AGQ04204.1|	WRKY transcription factor 16 [Jatropha curcas]	0.92	gi|29839602|sp|Q93WY4.1|WRK12_ARATH	RecName: Full=Probable WRKY transcription factor 12; AltName: Full=WRKY DNA-binding protein 12 [Arabidopsis thaliana]	0.67	GO:0005667;GO:0006355;GO:0043565;GO:0045449;GO:0003700	3694.eugene3.00400105	hypothetical protein	0.9109	_	_	NOG231733	None	_
cassava4.1_027835m.g	27.5701	90.9494	1.78414	5.88774	0.0003	0.00518519	1.72249	up	yes	OK	795	gi|183211898|gb|ACC59199.1|	1-acyl-sn-glycerol-3-phosphate acyltransferase [Ricinus communis]	0.9	gi|83287832|sp|Q8L4Y2.1|LPAT4_ARATH	RecName: Full=Probable 1-acyl-sn-glycerol-3-phosphate acyltransferase 4; AltName: Full=Lysophosphatidyl acyltransferase 4 [Arabidopsis thaliana]	0.84	GO:0016746;GO:0008152	3694.estExt_fgenesh4_pg.C_LG_II1199	acyltransferase	0.8717	COG0204	KOG1505	_	K13513	LCLAT1, AGPAT8
cassava4.1_027874m.g	0	23.0837	0	2.8774	5e-05	0.00112201	1.52477	up	yes	OK	480	gi|255584029|ref|XP_002532759.1|	serine-threonine protein kinase, plant-type, putative [Ricinus communis]	0.75	gi|75219581|sp|O49318.1|Y2317_ARATH	RecName: Full=Probable leucine-rich repeat receptor-like protein kinase At2g33170; Flags: Precursor [Arabidopsis thaliana]	0.5	GO:0016310;GO:0004672	_	_	_	_	_	_	K04733	IRAK4
cassava4.1_027875m.g	11.2101	37.5868	0.405408	1.35622	0.00405	0.0420001	1.74214	up	yes	OK	1314	gi|643703752|gb|KDP20816.1|	hypothetical protein JCGZ_21287 [Jatropha curcas]	0.7	gi|152013439|sp|Q8H199.2|CRK14_ARATH	RecName: Full=Cysteine-rich receptor-like protein kinase 14; Short=Cysteine-rich RLK14; Flags: Precursor [Arabidopsis thaliana]	0.6	GO:0016772	_	_	_	_	_	_	None	_
cassava4.1_027881m.g	29.589	270.678	4.93264	44.9313	5e-05	0.00112201	3.18729	up	yes	OK	396	gi|657946439|ref|XP_008384747.1|	PREDICTED: EG45-like domain containing protein [Malus domestica]	0.86	gi|75267717|sp|Q9ZP41.1|EGC_CITJA	RecName: Full=EG45-like domain containing protein; AltName: Full=Blight-associated protein p12; AltName: Full=Plant natriuretic peptide; Short=PNP; Flags: Precursor	0.8	_	39947.LOC_Os09g29690.1	beta-expansin precursor, putative, expressed	0.7812	_	_	NOG283866	None	_
cassava4.1_028020m.g	26.0771	83.1136	1.94773	6.16857	0.00135	0.0179242	1.66314	up	yes	OK	711	gi|643716512|gb|KDP28138.1|	hypothetical protein JCGZ_13909 [Jatropha curcas]	0.85	gi|56757690|sp|Q9FRA7.2|Y5513_ORYSJ	RecName: Full=REF/SRPP-like protein Os05g0151300/LOC_Os05g05940 [Oryza sativa Japonica Group]	0.69	_	3694.eugene3.00021740	hypothetical protein	0.8166	_	_	NOG273191	None	_
cassava4.1_028105m.g	7.56211	39.9565	1.48912	7.83552	0.0009	0.0128093	2.39557	up	yes	OK	357	gi|643721950|gb|KDP31829.1|	hypothetical protein JCGZ_12290 [Jatropha curcas]	0.77	_	_	_	_	_	_	_	_	_	_	None	_
cassava4.1_028120m.g	59.7455	202.316	3.21778	10.8974	5e-05	0.00112201	1.75985	up	yes	OK	927	gi|590618836|ref|XP_007024153.1|	Serine/threonine-protein kinase PBS1, putative [Theobroma cacao]	0.88	gi|313118276|sp|Q9LW83.2|CE101_ARATH	RecName: Full=G-type lectin S-receptor-like serine/threonine-protein kinase CES101; AltName: Full=Protein CALLUS EXPRESSION OF RBCS 101; Flags: Precursor [Arabido	0.76	GO:0004674;GO:0005524;GO:0009069;GO:0006468	29760.GSVIVG00034406001	SubName: Full=Chromosome chr9 scaffold_7, whole genome shotgun sequence;	0.8449	COG0515	KOG1187	_	None	_
cassava4.1_028126m.g	35.1091	119.956	0.950345	3.25284	0.00025	0.00446551	1.77518	up	yes	OK	1704	gi|225462759|ref|XP_002272618.1|	PREDICTED: laccase-14-like [Vitis vinifera]	0.85	gi|75327825|sp|Q84J37.1|LAC15_ARATH	RecName: Full=Laccase-15; AltName: Full=Benzenediol:oxygen oxidoreductase 15; AltName: Full=Diphenol oxidase 15; AltName: Full=Protein TRANSPARENT TESTA 10; AltNam	0.71	GO:0046274;GO:0048046;GO:0052716;GO:0005507;GO:0055114	29760.GSVIVG00007673001	SubName: Full=Chromosome undetermined scaffold_198, whole genome shotgun sequence;	0.8393	COG2132	KOG1263	_	None	_
cassava4.1_028129m.g	59.6342	208.37	5.71008	20.0021	5e-05	0.00112201	1.80857	up	yes	OK	582	gi|255569815|ref|XP_002525871.1|	Alpha-amylase/subtilisin inhibitor precursor, putative [Ricinus communis]	0.79	_	_	_	GO:0010951;GO:0004866	_	_	_	_	_	_	None	_
cassava4.1_028132m.g	8.87563	79.3407	0.170436	1.52367	5e-05	0.00112201	3.16025	up	yes	OK	2346	gi|255567489|ref|XP_002524724.1|	S-locus-specific glycoprotein S6 precursor, putative [Ricinus communis]	0.75	gi|313471784|sp|O64771.2|Y1148_ARATH	RecName: Full=G-type lectin S-receptor-like serine/threonine-protein kinase At1g61480; Flags: Precursor [Arabidopsis thaliana]	0.66	GO:0004672;GO:0006468	59689.scaffold_200445.1	annotation not avaliable	0.7873	COG0515	KOG1187	_	None	_
cassava4.1_028185m.g	13.176	160.5	1.55769	18.8609	5e-05	0.00112201	3.59792	up	yes	OK	501	gi|255539875|ref|XP_002511002.1|	ankyrin repeat-containing protein, putative [Ricinus communis]	0.55	_	_	_	_	_	_	_	_	_	_	None	_
cassava4.1_028239m.g	3.28826	30.7307	0.267175	2.50145	0.00265	0.0303549	3.22691	up	yes	OK	663	gi|643708852|gb|KDP23768.1|	hypothetical protein JCGZ_23601 [Jatropha curcas]	0.9	gi|374095417|sp|P92997.2|GL113_ARATH	RecName: Full=Germin-like protein subfamily 1 member 13; Flags: Precursor [Arabidopsis thaliana]	0.8	GO:0045735;GO:0005576;GO:0030145	3694.eugene3.03930001	hypothetical protein	0.8565	_	_	NOG267733	None	_
cassava4.1_028248m.g	132.651	411.082	39.0539	120.656	5e-05	0.00112201	1.62736	up	yes	OK	285	gi|643707493|gb|KDP22988.1|	hypothetical protein JCGZ_01710 [Jatropha curcas]	0.82	_	_	_	_	3694.estExt_Genewise1_v1.C_LG_XIV3883	annotation not avaliable	0.8387	_	_	NOG270543	None	_
cassava4.1_028300m.g	141.869	286.669	3.58138	7.23586	0.0011	0.0151511	1.01465	up	yes	OK	1818	gi|658038629|ref|XP_008354881.1|	PREDICTED: probable receptor-like protein kinase At1g67000 [Malus domestica]	0.73	gi|75333905|sp|Q9FID6.1|Y5392_ARATH	RecName: Full=Probable receptor-like protein kinase At5g39020; Flags: Precursor [Arabidopsis thaliana]	0.65	GO:0000166;GO:0004672	29760.GSVIVG00038464001	SubName: Full=Chromosome chr16 scaffold_94, whole genome shotgun sequence;	0.773	COG0515	KOG1187	_	None	_
cassava4.1_028310m.g	25.0403	98.9546	1.1139	4.3922	0.0001	0.00206605	1.97932	up	yes	OK	1095	gi|643716872|gb|KDP28498.1|	hypothetical protein JCGZ_14269 [Jatropha curcas]	0.96	_	_	_	_	3694.estExt_fgenesh4_pg.C_LG_II1545	hypothetical protein	0.9309	_	_	NOG267462	None	_
cassava4.1_028333m.g	30.2148	253.25	0.924996	7.74941	5e-05	0.00112201	3.06657	up	yes	OK	1524	gi|643713551|gb|KDP26294.1|	hypothetical protein JCGZ_22279 [Jatropha curcas]	0.87	gi|334305730|sp|A6YIH8.1|C7D55_HYOMU	RecName: Full=Premnaspirodiene oxygenase; Short=HPO; AltName: Full=Cytochrome P450 71D55	0.76	GO:0046872;GO:0016491	29760.GSVIVG00033335001	SubName: Full=Chromosome chr19 scaffold_66, whole genome shotgun sequence;	0.8452	COG2124	KOG0156	_	None	_
cassava4.1_028340m.g	230.802	775.909	7.45506	25.0396	5e-05	0.00112201	1.74792	up	yes	OK	1452	gi|643716938|gb|KDP28564.1|	hypothetical protein JCGZ_14335 [Jatropha curcas]	0.93	gi|17366971|sp|Q9MB95.1|1A11_PRUMU	RecName: Full=1-aminocyclopropane-1-carboxylate synthase 1; Short=ACC synthase 1; AltName: Full=S-adenosyl-L-methionine methylthioadenosine-lyase	0.84	GO:0042218;GO:0016847;GO:0030170;GO:0006519	3694.estExt_fgenesh4_pm.C_LG_II0741	1-aminocyclopropane-1-carboxylate	0.9014	COG0436	KOG0256	_	K01762	ACS
cassava4.1_028367m.g	101.583	216.503	4.784	10.1817	0.00075	0.0110957	1.08969	up	yes	OK	1041	gi|255581115|ref|XP_002531372.1|	dtdp-glucose 4-6-dehydratase, putative [Ricinus communis]	0.97	gi|75216902|sp|Q9ZV36.1|UXS6_ARATH	RecName: Full=UDP-glucuronic acid decarboxylase 6; AltName: Full=UDP-XYL synthase 6; AltName: Full=UDP-glucuronate decarboxylase 6; Short=UGD; Short=UXS-6 [Arabidop	0.96	GO:0048040;GO:0005982;GO:0005985;GO:0009117;GO:0050662	29760.GSVIVG00024364001	SubName: Full=Putative uncharacterized protein (Chromosome chr6 scaffold_3, whole genome sho [...]	0.9623	COG0451	KOG1429	_	None	_
cassava4.1_028396m.g	112.895	244.883	3.34635	7.25955	0.0007	0.0104794	1.11729	up	yes	OK	1569	gi|643733186|gb|KDP40133.1|	hypothetical protein JCGZ_02131 [Jatropha curcas]	0.94	gi|14916987|sp|P55229.3|GLGL1_ARATH	RecName: Full=Glucose-1-phosphate adenylyltransferase large subunit 1, chloroplastic; AltName: Full=ADP-glucose pyrophosphorylase; AltName: Full=ADP-glucose syntha	0.9	GO:0019252;GO:0005978;GO:0008878;GO:0005985;GO:0009941;GO:0009570	29760.GSVIVG00019926001	RecName: Full=Glucose-1-phosphate adenylyltransferase; EC=2.7.7.27;; This protein plays a ro [...]	0.9269	COG0448	KOG1322	_	K00975	glgC
cassava4.1_028444m.g	225.45	483.718	3.99146	8.56481	5e-05	0.00112201	1.1015	up	yes	OK	2532	gi|643716978|gb|KDP28604.1|	hypothetical protein JCGZ_14375 [Jatropha curcas]	0.87	gi|75319455|sp|Q39203.1|SD22_ARATH	RecName: Full=G-type lectin S-receptor-like serine/threonine-protein kinase SD2-2; AltName: Full=Receptor-like kinase 4; AltName: Full=S-domain-2 (SD2) receptor kin	0.8	GO:0004674;GO:0005524;GO:0009069;GO:0006468;GO:0048544	29760.GSVIVG00026940001	SubName: Full=Chromosome chr15 scaffold_40, whole genome shotgun sequence;	0.8889	COG0515	KOG1187	_	None	_
cassava4.1_028479m.g	323.523	1117.9	35.9765	124.205	5e-05	0.00112201	1.7876	up	yes	OK	522	gi|566182012|ref|XP_002311048.2|	senescence-specific family protein [Populus trichocarpa]	0.7	_	_	_	GO:0008233	_	_	_	_	_	_	None	_
cassava4.1_028482m.g	83.0613	200.075	24.465	58.7454	5e-05	0.00112201	1.26376	up	yes	OK	285	gi|164604990|dbj|BAF98291.1|	2-C-methyl-D-erythritol 4-phosphate cytidylyltransferase [Hevea brasiliensis]	1	gi|66774136|sp|P69834.1|ISPD_ARATH	RecName: Full=2-C-methyl-D-erythritol 4-phosphate cytidylyltransferase, chloroplastic; AltName: Full=4-diphosphocytidyl-2C-methyl-D-erythritol synthase; AltName: Fu	0.94	GO:0006694;GO:0008299;GO:0050518	_	_	_	_	_	_	K00991	ispD
cassava4.1_028538m.g	460.746	1661.59	41.9673	151.101	5e-05	0.00112201	1.84818	up	yes	OK	606	gi|643738029|gb|KDP44017.1|	hypothetical protein JCGZ_05484 [Jatropha curcas]	0.88	gi|85701136|sp|P84527.1|KIWEL_ACTDE	RecName: Full=Kiwellin; AltName: Allergen=Act d 5; Contains: RecName: Full=Kissper; Contains: RecName: Full=KiTH-3; Contains: RecName: Full=KiTH-1; Contains: RecNa	0.83	_	3694.gw1.184.53.1	hypothetical protein	0.8229	_	_	NOG123298;NOG273383	None	_
cassava4.1_028547m.g	9.18942	53.6755	3.57805	21.0006	0.0005	0.00800112	2.55319	up	yes	OK	249	gi|643710327|gb|KDP24534.1|	hypothetical protein JCGZ_25098 [Jatropha curcas]	0.71	_	_	_	_	_	_	_	_	_	_	None	_
cassava4.1_028550m.g	2.6359	70.3385	0.272554	7.23016	0.00335	0.0363833	4.72941	up	yes	OK	552	gi|643710309|gb|KDP24516.1|	hypothetical protein JCGZ_25080 [Jatropha curcas]	0.82	_	_	_	_	29760.GSVIVG00021433001	SubName: Full=Chromosome chr8 scaffold_23, whole genome shotgun sequence;	0.8011	_	_	NOG221572	None	_
cassava4.1_028628m.g	267.016	776.777	20.6038	59.8847	5e-05	0.00112201	1.53928	up	yes	OK	690	gi|643729290|gb|KDP37170.1|	hypothetical protein JCGZ_06226 [Jatropha curcas]	0.75	_	_	_	_	_	_	_	_	_	_	None	_
cassava4.1_028656m.g	290.58	633.232	14.697	32.0039	5e-05	0.00112201	1.12273	up	yes	OK	978	gi|255561715|ref|XP_002521867.1|	Lignin-forming anionic peroxidase precursor, putative [Ricinus communis]	0.91	gi|400750|sp|Q02200.1|PERX_NICSY	RecName: Full=Lignin-forming anionic peroxidase; Flags: Precursor	0.84	GO:0006804;GO:0006979;GO:0046872;GO:0020037;GO:0004601;GO:0005576;GO:0055114	3694.fgenesh4_pm.C_LG_VIII000081	hypothetical protein	0.899	_	_	NOG277836	K00430	E1.11.1.7
cassava4.1_028660m.g	17.0724	95.3786	1.05651	5.90343	5e-05	0.00112201	2.48225	up	yes	OK	825	gi|359479031|ref|XP_002284749.2|	PREDICTED: ethylene-responsive transcription factor RAP2-7-like [Vitis vinifera]	0.95	gi|1351945|sp|P47927.1|AP2_ARATH	RecName: Full=Floral homeotic protein APETALA 2 [Arabidopsis thaliana]	0.93	GO:0005634;GO:0003677;GO:0005667;GO:0006355;GO:0045449;GO:0003700	15368.BRADI2G37800.1	annotation not avaliable	0.9562	_	_	NOG136339;NOG221160;NOG225417	K09284	AP2
cassava4.1_028703m.g	10.8751	87.8263	0.523613	4.20459	5e-05	0.00112201	3.00539	up	yes	OK	1023	gi|643730544|gb|KDP37976.1|	hypothetical protein JCGZ_04619 [Jatropha curcas]	0.92	gi|49035968|sp|Q9XG83.1|G2OX_PHACN	RecName: Full=Gibberellin 2-beta-dioxygenase; AltName: Full=GA 2-oxidase; AltName: Full=Gibberellin 2-beta-hydroxylase; AltName: Full=Gibberellin 2-oxidase	0.85	GO:0005506;GO:0016102;GO:0016707;GO:0055114	3694.fgenesh4_pg.C_LG_IV000327	gibberellin 2-oxidase	0.9055	COG3491	KOG0143	_	K04125	E1.14.11.13
cassava4.1_028715m.g	83.5253	292.474	1.38876	4.86073	5e-05	0.00112201	1.80738	up	yes	OK	2688	gi|567920538|ref|XP_006452275.1|	hypothetical protein CICLE_v10007379mg [Citrus clementina]	0.63	gi|75100616|sp|O82318.1|Y2579_ARATH	RecName: Full=Probably inactive leucine-rich repeat receptor-like protein kinase At2g25790; Flags: Precursor [Arabidopsis thaliana]	0.57	_	_	_	_	_	_	_	None	_
cassava4.1_028774m.g	3.29354	95.7731	0.177596	5.15359	0.0019	0.0235713	4.85891	up	yes	OK	927	gi|255561335|ref|XP_002521678.1|	conserved hypothetical protein [Ricinus communis]	0.85	_	_	_	_	3694.eugene3.00570003	hypothetical protein	0.7828	_	_	NOG247326	None	_
cassava4.1_028812m.g	128.914	425.886	29.4694	96.8708	5e-05	0.00112201	1.71684	up	yes	OK	327	gi|643738268|gb|KDP44256.1|	hypothetical protein JCGZ_05723 [Jatropha curcas]	0.85	_	_	_	_	_	_	_	_	_	_	None	_
cassava4.1_028903m.g	171.812	709.935	3.53938	14.6219	5e-05	0.00112201	2.04656	up	yes	OK	2196	gi|255574855|ref|XP_002528334.1|	ATP binding protein, putative [Ricinus communis]	0.84	gi|322510093|sp|Q9SXB8.3|Y1133_ARATH	RecName: Full=G-type lectin S-receptor-like serine/threonine-protein kinase At1g11330; Flags: Precursor [Arabidopsis thaliana]	0.77	GO:0004674;GO:0005524;GO:0004715;GO:0009069;GO:0018108	29760.GSVIVG00034405001	SubName: Full=Chromosome chr9 scaffold_7, whole genome shotgun sequence;	0.7804	COG0515	KOG1187	_	None	_
cassava4.1_028964m.g	25.3346	64.5701	0.754788	1.92182	0.0038	0.0399899	1.34833	up	yes	OK	1563	gi|643732158|gb|KDP39350.1|	hypothetical protein JCGZ_01107 [Jatropha curcas]	0.82	gi|122180140|sp|Q1PEB4.1|Y4498_ARATH	RecName: Full=Uncharacterized protein At4g04980 [Arabidopsis thaliana]	0.67	_	_	_	_	_	_	_	None	_
cassava4.1_029035m.g	12.4865	278.403	0.49934	11.133	5e-05	0.00112201	4.47868	up	yes	OK	1200	gi|118566338|gb|ABL01537.1|	beta glucosidase [Hevea brasiliensis]	0.93	gi|75296357|sp|Q7XKV4.2|BGL12_ORYSJ	RecName: Full=Beta-glucosidase 12; Short=Os4bglu12; Flags: Precursor [Oryza sativa Japonica Group]	0.72	GO:0008422;GO:0005975	_	_	_	_	_	_	K01188	E3.2.1.21
cassava4.1_029050m.g	142.404	715.252	5.31271	26.7039	5e-05	0.00112201	2.32953	up	yes	OK	1275	gi|255567596|ref|XP_002524777.1|	ATP binding protein, putative [Ricinus communis]	0.92	gi|75330746|sp|Q8RXC8.1|RBK2_ARATH	RecName: Full=Receptor-like cytosolic serine/threonine-protein kinase RBK2; AltName: Full=Protein ROP BINDING PROTEIN KINASES 2 [Arabidopsis thaliana]	0.8	GO:0004674;GO:0005524;GO:0009069;GO:0006468	3694.eugene3.00140825	hypothetical protein	0.9154	COG0515	KOG1187	_	None	_
cassava4.1_029174m.g	67.6692	173.133	1.31181	3.35608	0.0002	0.00370885	1.35522	up	yes	OK	2325	gi|643729205|gb|KDP37085.1|	hypothetical protein JCGZ_06141 [Jatropha curcas]	0.9	gi|75330727|sp|Q8RWZ5.1|SD25_ARATH	RecName: Full=G-type lectin S-receptor-like serine/threonine-protein kinase SD2-5; AltName: Full=S-domain-2 (SD2) receptor kinase 5; Short=SD2-5; Flags: Precursor [	0.7	GO:0004674;GO:0005524;GO:0004715;GO:0009069;GO:0018108	29760.GSVIVG00000338001	SubName: Full=Chromosome chr9 scaffold_104, whole genome shotgun sequence;	0.8404	COG0515	KOG1187	_	None	_
cassava4.1_029183m.g	12.513	68.3806	0.4008	2.1895	0.0001	0.00206605	2.44965	up	yes	OK	1464	gi|2501494|sp|Q40287.1|UFOG5_MANES	RecName: Full=Anthocyanidin 3-O-glucosyltransferase 5; AltName: Full=Flavonol 3-O-glucosyltransferase 5; AltName: Full=UDP-glucose flavonoid 3-O-glucosyltransferase	0.99	gi|2501494|sp|Q40287.1|UFOG5_MANES	RecName: Full=Anthocyanidin 3-O-glucosyltransferase 5; AltName: Full=Flavonol 3-O-glucosyltransferase 5; AltName: Full=UDP-glucose flavonoid 3-O-glucosyltransferase	0.99	GO:0047213;GO:0009718	3694.gw1.VII.3359.1	hypothetical protein	0.7996	_	KOG1192	_	None	_
cassava4.1_029223m.g	33.0567	276.626	2.12336	17.8106	5e-05	0.00112201	3.06832	up	yes	OK	798	gi|255577675|ref|XP_002529714.1|	conserved hypothetical protein [Ricinus communis]	0.64	_	_	_	_	_	_	_	_	_	_	None	_
cassava4.1_029253m.g	21.6636	77.02	0.734823	2.6136	0.0002	0.00370885	1.83057	up	yes	OK	1389	gi|225463934|ref|XP_002266212.1|	PREDICTED: DELLA protein RGL2 [Vitis vinifera]	0.9	gi|75168234|sp|Q9AVK4.1|SCR_PEA	RecName: Full=Protein SCARECROW; AltName: Full=PsSCR	0.55	_	29760.GSVIVG00002310001	SubName: Full=Chromosome undetermined scaffold_129, whole genome shotgun sequence;	0.9071	_	_	NOG228724	None	_
cassava4.1_029336m.g	450.305	2166.91	23.0129	110.899	5e-05	0.00112201	2.26873	up	yes	OK	969	gi|255537327|ref|XP_002509730.1|	Lignin-forming anionic peroxidase precursor, putative [Ricinus communis]	0.89	gi|400750|sp|Q02200.1|PERX_NICSY	RecName: Full=Lignin-forming anionic peroxidase; Flags: Precursor	0.8	GO:0006804;GO:0006979;GO:0046872;GO:0020037;GO:0004601;GO:0005576;GO:0055114	29760.GSVIVG00035152001	SubName: Full=Chromosome chr1 scaffold_75, whole genome shotgun sequence;	0.869	_	_	NOG277836	K00430	E1.11.1.7
cassava4.1_029484m.g	10.1591	52.5738	0.822518	4.26655	0.0007	0.0104794	2.37495	up	yes	OK	663	gi|255573139|ref|XP_002527499.1|	LOB domain-containing protein, putative [Ricinus communis]	0.78	gi|29428053|sp|Q9SZE8.1|LBD39_ARATH	RecName: Full=LOB domain-containing protein 39; AltName: Full=ASYMMETRIC LEAVES 2-like protein 41; Short=AS2-like protein 41 [Arabidopsis thaliana]	0.87	_	_	_	_	_	_	_	None	_
cassava4.1_029503m.g	106.905	222.682	2.19182	4.56664	0.00105	0.0145279	1.059	up	yes	OK	2205	gi|643736855|gb|KDP43109.1|	hypothetical protein JCGZ_27058 [Jatropha curcas]	0.73	gi|46576968|sp|Q7XBQ9.1|RGA2_SOLBU	RecName: Full=Disease resistance protein RGA2; AltName: Full=Blight resistance protein RPI; AltName: Full=RGA2-blb [Solanum bulbocastanum]	0.62	_	_	_	_	_	_	_	None	_
cassava4.1_029519m.g	19.4299	69.4055	0.362517	1.29352	0.0007	0.0104794	1.83518	up	yes	OK	2412	gi|643722268|gb|KDP32147.1|	hypothetical protein JCGZ_12608 [Jatropha curcas]	0.87	gi|82209779|sp|Q7ZXX2.1|KIF19_XENLA	RecName: Full=Kinesin-like protein KIF19 [Xenopus laevis]	0.66	GO:0045298;GO:0007018;GO:0005874;GO:0008152;GO:0005524;GO:0003777;GO:0008017;GO:0005871	59689.scaffold_501967.1	annotation not avaliable	0.9301	COG5059	KOG0242	_	K10401	KIF18_19
cassava4.1_029545m.g	171.877	585.652	42.4304	144.598	5e-05	0.00112201	1.76888	up	yes	OK	312	gi|255549192|ref|XP_002515650.1|	fad NAD binding oxidoreductases, putative [Ricinus communis]	0.88	gi|82185784|sp|Q6NWI4.1|YPEL3_DANRE	RecName: Full=Protein yippee-like 3 [Danio rerio]	0.7	_	3694.eugene3.00150105	hypothetical protein	0.8614	_	KOG3399	_	None	_
cassava4.1_029553m.g	5.95243	62.1261	2.34347	23.5083	0.00065	0.00984819	3.32645	up	yes	OK	252	gi|255567475|ref|XP_002524717.1|	ccd1, putative [Ricinus ccd1, putative [Ricinus communis]	0.93	gi|75335414|sp|Q9LSQ6.1|PBP1_ARATH	RecName: Full=Calcium-binding protein PBP1; AltName: Full=KIC-related protein 2; AltName: Full=PINOID-binding protein 1 [Arabidopsis thaliana]	0.74	GO:0005509	3694.eugene3.00110344	hypothetical protein	0.8816	COG5126	KOG0028	_	None	_
cassava4.1_029573m.g	21.9792	97.3499	1.81213	8.04253	5e-05	0.00112201	2.14996	up	yes	OK	654	gi|643703898|gb|KDP20962.1|	hypothetical protein JCGZ_21433 [Jatropha curcas]	0.85	gi|75134693|sp|Q6Z9R8.1|HFB4A_ORYSJ	RecName: Full=Putative heat stress transcription factor B-4a; AltName: Full=Heat stress transcription factor 20; Short=OsHsf-20 [Oryza sativa Japonica Group]	0.6	_	3694.fgenesh4_pg.C_LG_IV000535	hypothetical protein	0.8222	COG5169	KOG0627	_	K09419	HSFF
cassava4.1_029609m.g	120.535	307.724	10.4389	26.6566	5e-05	0.00112201	1.35252	up	yes	OK	630	gi|643723232|gb|KDP32837.1|	hypothetical protein JCGZ_12129 [Jatropha curcas]	0.78	gi|75335434|sp|Q9LT17.1|BBR_ARATH	RecName: Full=E3 ubiquitin ligase BIG BROTHER-related; Short=AtBBR [Arabidopsis thaliana]	0.69	GO:0046872	3694.eugene3.00020740	hypothetical protein	0.7692	_	KOG0800	_	None	_
cassava4.1_029675m.g	12.795	71.5809	0.316612	1.77076	0.0001	0.00206605	2.48358	up	yes	OK	1851	gi|643718608|gb|KDP29802.1|	hypothetical protein JCGZ_18737 [Jatropha curcas]	0.89	_	_	_	GO:0016829;GO:0030246;GO:0005975	3694.estExt_fgenesh4_pm.C_LG_XIV0002	hypothetical protein	0.8419	_	_	NOG43733	K18195	RGL4, rhiE
cassava4.1_029690m.g	13.4509	62.0563	0.651913	3.00695	0.00075	0.0110957	2.20555	up	yes	OK	1014	gi|566164554|ref|XP_006383966.1|	hypothetical protein POPTR_0004s02550g [Populus trichocarpa]	0.78	gi|75330985|sp|Q8S9L6.1|CRK29_ARATH	RecName: Full=Cysteine-rich receptor-like protein kinase 29; Short=Cysteine-rich RLK29; Flags: Precursor [Arabidopsis thaliana]	0.73	GO:0000166;GO:0004672	3694.fgenesh4_pm.C_LG_IV000044	hypothetical protein	0.7851	COG0515	KOG1187	_	K04733	IRAK4
cassava4.1_029724m.g	70.665	144.123	1.83744	3.74393	0.0039	0.040801	1.02686	up	yes	OK	1770	gi|255540739|ref|XP_002511434.1|	serine-threonine protein kinase, plant-type, putative [Ricinus communis]	0.86	gi|75337688|sp|Q9SUQ3.1|Y4374_ARATH	RecName: Full=Probable inactive receptor kinase At4g23740; Flags: Precursor [Arabidopsis thaliana]	0.57	GO:0005524;GO:0004672;GO:0006468	3694.fgenesh4_pg.C_LG_XII000765	hypothetical protein	0.8787	_	KOG0619;KOG1187	_	None	_
cassava4.1_029758m.g	6.91151	37.8066	0.149664	0.817867	0.0017	0.0216173	2.45014	up	yes	OK	2097	gi|255555023|ref|XP_002518549.1|	ATP binding protein, putative [Ricinus communis]	0.84	gi|334302916|sp|Q8GYA4.3|CRK10_ARATH	RecName: Full=Cysteine-rich receptor-like protein kinase 10; Short=Cysteine-rich RLK10; AltName: Full=Receptor-like protein kinase 4; Flags: Precursor [Arabidopsi	0.79	GO:0004709;GO:0005524;GO:0008168;GO:0009069;GO:0007178;GO:0032259;GO:0000186;GO:0003676	29760.GSVIVG00006934001	SubName: Full=Chromosome chr10 scaffold_179, whole genome shotgun sequence;	0.9	COG0515	KOG1187	_	None	_
cassava4.1_029799m.g	1572.86	3161.08	68.5649	137.652	5e-05	0.00112201	1.00548	up	yes	OK	1113	gi|255558368|ref|XP_002520211.1|	Metalloendoproteinase 1 precursor, putative [Ricinus communis]	0.83	gi|2827777|sp|P29136.2|MEP1_SOYBN	RecName: Full=Metalloendoproteinase 1; AltName: Full=SMEP1; Flags: Precursor [Glycine max]	0.67	GO:0031012;GO:0006508;GO:0004222;GO:0008270	3694.gw1.XV.2356.1	hypothetical protein	0.7868	_	KOG1565	_	None	_
cassava4.1_029823m.g	2952.1	5932.08	69.6425	139.987	5e-05	0.00112201	1.00725	up	yes	OK	1935	gi|255566207|ref|XP_002524091.1|	calcium-dependent protein kinase, putative [Ricinus communis]	0.84	gi|75319416|sp|Q38870.1|CDPK2_ARATH	RecName: Full=Calcium-dependent protein kinase 2; AltName: Full=Calmodulin-domain protein kinase CDPK isoform 2 [Arabidopsis thaliana]	0.8	GO:0005524;GO:0005509;GO:0004683;GO:0009069;GO:0006468	3694.eugene3.00061131	calcium dependent protein kinase 26	0.9286	COG5126;COG0515	KOG0032	_	K13412	CPK
cassava4.1_029895m.g	59.0843	129.946	3.78944	8.3374	0.0026	0.0299427	1.13761	up	yes	OK	801	gi|643739991|gb|KDP45677.1|	hypothetical protein JCGZ_17284 [Jatropha curcas]	0.93	gi|264664524|sp|C0LGD7.2|Y1684_ARATH	RecName: Full=Probable LRR receptor-like serine/threonine-protein kinase At1g06840; Flags: Precursor [Arabidopsis thaliana]	0.83	GO:0004674;GO:0005524;GO:0009069;GO:0016021;GO:0006468;GO:0055114;GO:0016491	39947.LOC_Os01g72990.2	expressed protein	0.8584	_	KOG0619	_	None	_
cassava4.1_029936m.g	26.6675	174.331	0.604318	3.94815	5e-05	0.00112201	2.7078	up	yes	OK	2010	gi|255581724|ref|XP_002531664.1|	conserved hypothetical protein [Ricinus communis]	0.74	_	_	_	_	_	_	_	_	_	_	None	_
cassava4.1_029985m.g	60.1653	130.83	2.79479	6.06992	0.0032	0.0350393	1.11894	up	yes	OK	1053	gi|643732131|gb|KDP39323.1|	hypothetical protein JCGZ_01080 [Jatropha curcas]	0.92	gi|1346028|sp|P49351.1|FPPS1_LUPAL	RecName: Full=Farnesyl pyrophosphate synthase 1; Short=FPP synthase 1; Short=FPS 1; AltName: Full=(2E,6E)-farnesyl diphosphate synthase 1; AltName: Full=Dimethylall	0.83	GO:0006694;GO:0016114;GO:0004161	29760.GSVIVG00033429001	SubName: Full=Chromosome chr19 scaffold_66, whole genome shotgun sequence;	0.8438	COG0142	KOG0711	_	K00787	FDPS
cassava4.1_030030m.g	1430.24	3132.99	146.328	320.469	5e-05	0.00112201	1.13098	up	yes	OK	555	gi|643727808|gb|KDP36101.1|	hypothetical protein JCGZ_08745 [Jatropha curcas]	0.94	gi|28380149|sp|Q9ZSD4.1|SY121_ARATH	RecName: Full=Syntaxin-121; Short=AtSYP121; AltName: Full=Syntaxin-related protein At-Syr1 [Arabidopsis thaliana]	0.9	GO:0005484;GO:0072661;GO:0043069;GO:0010148;GO:0072660;GO:0016192;GO:0010363;GO:0051245;GO:0009863;GO:0005886;GO:0050832;GO:0043495;GO:0009506;GO:0009504;GO:0005802;GO:0009737;GO:0009867;GO:0010119	3694.fgenesh4_pm.C_LG_VI000460	hypothetical protein	0.94	COG5074	KOG0810	_	K08486	STX1B_2_3
cassava4.1_030081m.g	21.965	125.205	3.39671	19.4436	5e-05	0.00112201	2.51709	up	yes	OK	414	gi|643737304|gb|KDP43416.1|	hypothetical protein JCGZ_16703 [Jatropha curcas]	0.9	gi|75295500|sp|Q7F9K4.1|BGL10_ORYSJ	RecName: Full=Beta-glucosidase 10; Short=Os4bglu10; Flags: Precursor	0.76	GO:0008422;GO:0005975	_	_	_	_	_	_	K01188	E3.2.1.21
cassava4.1_030106m.g	0	15.678	0	1.39776	5e-05	0.00112201	0.483117	up	yes	OK	615	gi|255555951|ref|XP_002519010.1|	transmembrane receptor, putative [Ricinus communis]	0.9	_	_	_	GO:0007165;GO:0016021	3694.gw1.IV.2340.1	hypothetical protein	0.9106	_	_	NOG279879	None	_
cassava4.1_030151m.g	3.93707	36.4928	0.153824	1.4257	0.00155	0.020044	3.21232	up	yes	OK	1224	gi|643730807|gb|KDP38239.1|	hypothetical protein JCGZ_04882 [Jatropha curcas]	0.89	gi|50400708|sp|Q9ZWJ9.1|ARR2_ARATH	RecName: Full=Two-component response regulator ARR2; AltName: Full=Receiver-like protein 5 [Arabidopsis thaliana]	0.53	GO:0003677;GO:0000785;GO:0003682	3694.estExt_fgenesh4_pg.C_1300026	SubName: Full=Putative uncharacterized protein;	0.918	_	KOG1601	_	None	_
cassava4.1_030176m.g	0	57.5067	0	8.69344	5e-05	0.00112201	3.11993	up	yes	OK	420	gi|643734919|gb|KDP41589.1|	hypothetical protein JCGZ_15996 [Jatropha curcas]	0.83	gi|2842757|sp|Q99090.2|CPRF2_PETCR	RecName: Full=Light-inducible protein CPRF2; AltName: Full=Common plant regulatory factor 2; Short=CPRF-2	0.62	_	3694.eugene3.00140057	hypothetical protein	0.8	_	_	NOG284726	None	_
cassava4.1_030198m.g	1465.61	3465.01	30.9584	73.2087	5e-05	0.00112201	1.24168	up	yes	OK	2145	gi|255545686|ref|XP_002513903.1|	heat shock protein binding protein, putative [Ricinus communis]	0.85	gi|75336154|sp|Q9MAH1.1|TTL1_ARATH	RecName: Full=TPR repeat-containing thioredoxin TTL1; AltName: Full=Tetratricopeptide repeat thioredoxin-like 1 [Arabidopsis thaliana]	0.68	GO:0006950;GO:0045454	3694.gw1.V.4937.1	hypothetical protein	0.9053	COG0457	KOG1124;KOG0907	_	K09527	DNAJC7
cassava4.1_030242m.g	450.592	1107.11	73.8476	181.795	5e-05	0.00112201	1.29969	up	yes	OK	399	gi|643709751|gb|KDP24160.1|	hypothetical protein JCGZ_25817 [Jatropha curcas]	0.66	_	_	_	_	_	_	_	_	_	_	None	_
cassava4.1_030273m.g	105.088	484.687	9.89639	45.5581	5e-05	0.00112201	2.20273	up	yes	OK	591	gi|643737836|gb|KDP43861.1|	hypothetical protein JCGZ_20871 [Jatropha curcas]	0.82	_	_	_	_	3694.estExt_fgenesh4_pg.C_640120	hypothetical protein	0.845	_	_	NOG246910	None	_
cassava4.1_030297m.g	55.151	175.601	11.1466	35.32	5e-05	0.00112201	1.66388	up	yes	OK	351	gi|596296754|ref|XP_007227224.1|	hypothetical protein PRUPE_ppa018684mg, partial [Prunus persica]	0.89	_	_	_	_	_	_	_	_	_	_	None	_
cassava4.1_030318m.g	13.7788	60.0715	1.41726	6.19362	0.0009	0.0128093	2.12768	up	yes	OK	552	gi|255571338|ref|XP_002526618.1|	conserved hypothetical protein [Ricinus communis]	0.83	gi|332278150|sp|Q8LBH4.2|SPX1_ARATH	RecName: Full=SPX domain-containing protein 1; AltName: Full=Protein SPX DOMAIN GENE 1; Short=AtSPX1 [Arabidopsis thaliana]	0.71	_	3694.fgenesh4_pg.C_LG_I001498	hypothetical protein	0.8841	COG5036	KOG1161	_	None	_
cassava4.1_030328m.g	3.59321	144.99	0.272516	11.0574	0.00055	0.00863945	5.34253	up	yes	OK	696	gi|62526577|gb|AAX84674.1|	germin-like protein GLP, partial [Manihot esculenta]	1	gi|18202903|sp|Q9FIC8.1|GL116_ARATH	RecName: Full=Germin-like protein subfamily 1 member 16; Flags: Precursor [Arabidopsis thaliana]	0.79	GO:0045735;GO:0005576;GO:0030145	_	_	_	_	_	_	None	_
cassava4.1_030404m.g	39.3478	131.608	2.20166	7.3702	5e-05	0.00112201	1.74311	up	yes	OK	897	gi|255558508|ref|XP_002520279.1|	ATP binding protein, putative [Ricinus communis]	0.81	gi|116256116|sp|Q39191.2|WAK1_ARATH	RecName: Full=Wall-associated receptor kinase 1; Flags: Precursor [Arabidopsis thaliana]	0.48	GO:0004709;GO:0005524;GO:0005509;GO:0030247;GO:0009069;GO:0007178;GO:0000186	_	_	_	_	_	_	None	_
cassava4.1_030422m.g	9.54034	51.1122	1.05415	5.62869	0.00115	0.015688	2.41672	up	yes	OK	525	gi|590577235|ref|XP_007013180.1|	Uncharacterized protein TCM_037882 [Theobroma cacao]	0.58	_	_	_	_	_	_	_	_	_	_	None	_
cassava4.1_030454m.g	23.0318	117.767	2.37597	12.125	0.00025	0.00446551	2.3514	up	yes	OK	552	gi|224080749|ref|XP_002306220.1|	chitinase family protein [Populus trichocarpa]	0.92	gi|3334147|sp|Q39799.1|CHI1_GOSHI	RecName: Full=Endochitinase 1; Flags: Precursor	0.88	GO:0008061;GO:0006032;GO:0016998;GO:0005975;GO:0004568	3694.estExt_fgenesh4_pm.C_LG_IV0566	hypothetical protein	0.9195	COG3979	KOG4742	_	None	_
cassava4.1_030550m.g	101.32	230.152	10.977	24.9999	0.0008	0.011634	1.18744	up	yes	OK	531	gi|643719310|gb|KDP30180.1|	hypothetical protein JCGZ_16962 [Jatropha curcas]	0.71	gi|75335230|sp|Q9LN71.1|RING1_ARATH	RecName: Full=E3 ubiquitin-protein ligase At1g12760; AltName: Full=RING finger protein At1g12760 [Arabidopsis thaliana]	0.55	GO:0046872	3694.gw1.XVIII.3410.1	hypothetical protein	0.8182	_	KOG0800	_	None	_
cassava4.1_030555m.g	11.5133	360.161	0.415773	12.9925	5e-05	0.00112201	4.96574	up	yes	OK	1314	gi|643726717|gb|KDP35365.1|	hypothetical protein JCGZ_10349 [Jatropha curcas]	0.85	gi|75338636|sp|Q9XID3.1|Y1343_ARATH	RecName: Full=G-type lectin S-receptor-like serine/threonine-protein kinase At1g34300; Flags: Precursor [Arabidopsis thaliana]	0.6	GO:0016310;GO:0004674;GO:0000166;GO:0009069	3694.gw1.XVIII.2706.1	hypothetical protein	0.8847	COG0515	KOG1187	_	K04730	IRAK1
cassava4.1_030590m.g	77.427	188.436	3.70015	8.97487	0.0007	0.0104794	1.27831	up	yes	OK	1029	gi|297737857|emb|CBI27058.3|	unnamed protein product [Vitis vinifera]	0.69	_	_	_	_	29760.GSVIVG00030296001	SubName: Full=Chromosome chr1 scaffold_5, whole genome shotgun sequence;	0.8462	_	KOG1601	_	None	_
cassava4.1_030599m.g	346.427	828.725	13.0708	31.2642	5e-05	0.00112201	1.25816	up	yes	OK	1263	gi|255578424|ref|XP_002530077.1|	monoxygenase, putative [Ricinus monoxygenase, putative [Ricinus communis]	0.86	gi|5902708|sp|O81360.1|ABA2_PRUAR	RecName: Full=Zeaxanthin epoxidase, chloroplastic; AltName: Full=PA-ZE; Flags: Precursor	0.59	GO:0055114;GO:0016491	3694.fgenesh4_pg.C_scaffold_117000065	hypothetical protein	0.8511	COG0654	KOG2614	_	None	_
cassava4.1_030632m.g	31.8528	148.897	1.23165	5.75263	5e-05	0.00112201	2.22363	up	yes	OK	1236	gi|359477046|ref|XP_002275786.2|	PREDICTED: G-type lectin S-receptor-like serine/threonine-protein kinase RLK1 [Vitis vinifera]	0.68	gi|313118276|sp|Q9LW83.2|CE101_ARATH	RecName: Full=G-type lectin S-receptor-like serine/threonine-protein kinase CES101; AltName: Full=Protein CALLUS EXPRESSION OF RBCS 101; Flags: Precursor [Arabido	0.48	_	_	_	_	_	_	_	None	_
cassava4.1_030658m.g	4.26502	43.4059	0.455923	4.64702	0.0004	0.00661905	3.34944	up	yes	OK	537	gi|643735358|gb|KDP41999.1|	hypothetical protein JCGZ_27017 [Jatropha curcas]	0.86	gi|75249799|sp|Q94AW5.1|ERF03_ARATH	RecName: Full=Ethylene-responsive transcription factor ERF003 [Arabidopsis thaliana]	0.72	GO:0005634;GO:0003677;GO:0005667;GO:0006355;GO:0045449;GO:0003700	3694.fgenesh4_pm.C_LG_III000623	AP2/ERF domain-containing transcription factor	0.8588	_	_	NOG242110	None	_
cassava4.1_030683m.g	4.94211	25.2569	1.10266	5.56643	0.00455	0.0458282	2.33576	up	yes	OK	333	gi|255541432|ref|XP_002511780.1|	conserved hypothetical protein [Ricinus communis]	0.85	_	_	_	_	3694.eugene3.00140238	hypothetical protein	0.8037	_	_	NOG242019	None	_
cassava4.1_030722m.g	41.4585	131.965	1.38411	4.40346	0.0001	0.00206605	1.66968	up	yes	OK	1410	gi|255538276|ref|XP_002510203.1|	triacylglycerol lipase, putative [Ricinus communis]	0.88	gi|48428990|sp|P61871.1|LIP_RHINI	RecName: Full=Lipase; AltName: Full=Lipase II; AltName: Full=RNL; AltName: Full=Triacylglycerol lipase; Flags: Precursor [Rhizopus niveus]	0.56	GO:0016042;GO:0046486;GO:0004806	3694.eugene3.00400311	hypothetical protein	0.808	_	KOG4569	_	None	_
cassava4.1_030763m.g	88.4336	192.02	2.79252	6.06451	0.00215	0.0260229	1.11882	up	yes	OK	1482	gi|643723170|gb|KDP32775.1|	hypothetical protein JCGZ_12067 [Jatropha curcas]	0.88	gi|71153017|sp|Q5NE24.1|NSP2_MEDTR	RecName: Full=Nodulation-signaling pathway 2 protein [Medicago truncatula]	0.81	GO:0006355	29760.GSVIVG00015355001	SubName: Full=Chromosome chr18 scaffold_1, whole genome shotgun sequence;	0.848	_	_	NOG285676	None	_
cassava4.1_030766m.g	6.86909	125.542	0.427392	7.83411	5e-05	0.00112201	4.19614	up	yes	OK	819	gi|643727863|gb|KDP36156.1|	hypothetical protein JCGZ_08800 [Jatropha curcas]	0.87	gi|75306652|sp|Q94KL8.1|SILD_PODPE	RecName: Full=Secoisolariciresinol dehydrogenase	0.73	_	3694.fgenesh4_pg.C_LG_VI001344	hypothetical protein	0.8726	COG1028	KOG0725	_	None	_
cassava4.1_030796m.g	217.162	450.154	13.3355	27.6022	0.00015	0.00290258	1.04951	up	yes	OK	831	gi|643726991|gb|KDP35556.1|	hypothetical protein JCGZ_08994 [Jatropha curcas]	0.85	gi|68565924|sp|Q94B74.1|NUDT2_ARATH	RecName: Full=Nudix hydrolase 2; Short=AtNUDT2; AltName: Full=ADP-ribose pyrophosphatase; AltName: Full=NADH pyrophosphatase [Arabidopsis thaliana]	0.75	GO:0006769;GO:0006979;GO:0051287;GO:0000210;GO:0046497	3694.gw1.XVI.594.1	hypothetical protein	0.8256	_	KOG0648	_	None	_
cassava4.1_030806m.g	35.5396	596.564	10.1023	167.674	5e-05	0.00112201	4.0529	up	yes	OK	291	gi|255552736|ref|XP_002517411.1|	Metalloendoproteinase 1 precursor, putative [Ricinus communis]	0.91	gi|3183022|sp|P91953.1|HE_HEMPU	RecName: Full=50 kDa hatching enzyme; Short=HE; Short=HEZ; AltName: Full=Envelysin; AltName: Full=Sea-urchin-hatching proteinase; Contains: RecName: Full=38 kDa hatchi	0.62	GO:0031012;GO:0006508;GO:0004222;GO:0008270	29760.GSVIVG00020814001	SubName: Full=Chromosome chr14 scaffold_21, whole genome shotgun sequence;	0.871	_	KOG1565	_	None	_
cassava4.1_030880m.g	144.92	291.853	11.9397	24.0936	0.0016	0.0205908	1.01288	up	yes	OK	654	gi|643712484|gb|KDP25769.1|	hypothetical protein JCGZ_23924 [Jatropha curcas]	0.74	_	_	_	_	_	_	_	_	_	_	None	_
cassava4.1_030887m.g	69.6174	222.262	4.46706	14.2467	5e-05	0.00112201	1.67323	up	yes	OK	801	gi|643731406|gb|KDP38694.1|	hypothetical protein JCGZ_04047 [Jatropha curcas]	0.65	_	_	_	GO:0005488	_	_	_	_	_	_	None	_
cassava4.1_030963m.g	28.2614	110.067	0.724092	2.81783	0.00015	0.00290258	1.96034	up	yes	OK	1794	gi|255570839|ref|XP_002526372.1|	Protein MLO, putative [Ricinus Protein MLO, putative [Ricinus communis]	0.83	gi|33112391|sp|Q94KB7.2|MLO6_ARATH	RecName: Full=MLO-like protein 6; Short=AtMlo6 [Arabidopsis thaliana]	0.78	GO:0006952;GO:0016021;GO:0005516;GO:0009607	29760.GSVIVG00024507001	SubName: Full=Chromosome chr6 scaffold_3, whole genome shotgun sequence;	0.8094	_	_	NOG273845;NOG242546	K08472	MLO
cassava4.1_030983m.g	14.128	48.6032	0.349143	1.20164	0.00285	0.0320108	1.78311	up	yes	OK	1854	gi|255543160|ref|XP_002512643.1|	conserved hypothetical protein [Ricinus communis]	0.81	_	_	_	_	3694.fgenesh4_pg.C_LG_III001380	hypothetical protein	0.8619	_	_	NOG272583;NOG75724	None	_
cassava4.1_031085m.g	3247.23	7735.87	215.066	512.155	5e-05	0.00112201	1.2518	up	yes	OK	780	gi|134104328|pdb|2G4L|A	Chain A, Anomalous Substructure Of Hydroxynitrile Lyase	0.8	gi|1708278|sp|P52704.1|HNL_HEVBR	RecName: Full=(S)-hydroxynitrile lyase; AltName: Full=(S)-acetone-cyanohydrin lyase; AltName: Full=Oxynitrilase [Hevea brasiliensis]	0.8	GO:0052891;GO:0008152;GO:0052892	_	_	_	_	_	_	None	_
cassava4.1_031135m.g	271.613	821.203	18.8906	57.0624	5e-05	0.00112201	1.59487	up	yes	OK	750	gi|255576619|ref|XP_002529200.1|	conserved hypothetical protein [Ricinus communis]	0.72	gi|75174736|sp|Q9LMA8.1|TI10A_ARATH	RecName: Full=Protein TIFY 10A; AltName: Full=Jasmonate ZIM domain-containing protein 1 [Arabidopsis thaliana]	0.55	_	_	_	_	_	_	_	K13464	JAZ
cassava4.1_031144m.g	1907.41	5042.65	77.8883	205.628	5e-05	0.00112201	1.40056	up	yes	OK	1179	gi|255546939|ref|XP_002514527.1|	conserved hypothetical protein [Ricinus communis]	0.83	_	_	_	_	3694.estExt_fgenesh4_pg.C_LG_VIII0964	hypothetical protein	0.7596	_	_	NOG277286	None	_
cassava4.1_031150m.g	275.84	879.181	17.7947	56.6307	5e-05	0.00112201	1.67014	up	yes	OK	798	gi|255568331|ref|XP_002525140.1|	ring finger protein, putative [Ricinus communis]	0.75	gi|68565335|sp|Q9SLC3.1|ATL41_ARATH	RecName: Full=E3 ubiquitin-protein ligase ATL41; AltName: Full=RING-H2 finger protein ATL41 [Arabidopsis thaliana]	0.58	GO:0046872	29760.GSVIVG00018698001	SubName: Full=Chromosome chr12 scaffold_18, whole genome shotgun sequence;	0.7703	COG5219	_	_	None	_
cassava4.1_031190m.g	87.3601	198.116	2.23806	5.07242	0.0007	0.0104794	1.18043	up	yes	OK	1794	gi|643718009|gb|KDP29365.1|	hypothetical protein JCGZ_18286 [Jatropha curcas]	0.93	gi|254814128|sp|Q94AG2.2|SERK1_ARATH	RecName: Full=Somatic embryogenesis receptor kinase 1; Short=AtSERK1; AltName: Full=Somatic embryogenesis receptor-like kinase 1; Flags: Precursor [Arabidopsis th	0.51	GO:0016310;GO:0016301	3702.AT1G25570.1-P	leucine-rich repeat protein-related; leucine-rich repeat protein-related; FUNCTIONS IN: prot [...]	0.8449	_	KOG0619	_	None	_
cassava4.1_031230m.g	327.699	735.033	115.029	257.613	5e-05	0.00112201	1.16321	up	yes	OK	261	gi|317106740|dbj|BAJ53236.1|	JHL06P13.17 [Jatropha curcas]	0.73	_	_	_	_	_	_	_	_	_	_	None	_
cassava4.1_031238m.g	8.23213	42.6615	0.269866	1.39509	0.0015	0.0195155	2.37004	up	yes	OK	1434	gi|643737765|gb|KDP43806.1|	hypothetical protein JCGZ_23014 [Jatropha curcas]	0.94	gi|148877250|sp|Q9FKK7.2|XYLA_ARATH	RecName: Full=Xylose isomerase [Arabidopsis thaliana]	0.91	GO:0005783;GO:0006000;GO:0009045;GO:0005774;GO:0006013;GO:0006098;GO:0046872;GO:0005794;GO:0042732	3694.estExt_Genewise1_v1.C_LG_XVIII2895	xylose isomerase (EC:5.3.1.5)	0.9608	COG2115	_	_	K01805	xylA
cassava4.1_031258m.g	645.439	1357.72	213.054	444.26	5e-05	0.00112201	1.06019	up	yes	OK	270	gi|255542255|ref|XP_002512191.1|	conserved hypothetical protein [Ricinus communis]	0.86	_	_	_	_	3694.gw1.IX.4442.1	hypothetical protein	0.8714	_	_	NOG229229	None	_
cassava4.1_031268m.g	1411.64	3391.72	27.3988	65.825	5e-05	0.00112201	1.26452	up	yes	OK	2322	gi|255582003|ref|XP_002531799.1|	ATP binding protein, putative [Ricinus communis]	0.84	gi|313471496|sp|Q39202.2|RLK1_ARATH	RecName: Full=G-type lectin S-receptor-like serine/threonine-protein kinase RLK1; AltName: Full=Receptor-like protein kinase 1; Flags: Precursor [Arabidopsis thali	0.68	GO:0004674;GO:0005524;GO:0009069;GO:0006468;GO:0048544	29760.GSVIVG00034870001	SubName: Full=Chromosome chr4 scaffold_73, whole genome shotgun sequence;	0.8324	COG0515	KOG1187	_	None	_
cassava4.1_031287m.g	32.2541	564.49	1.64536	28.9567	5e-05	0.00112201	4.13742	up	yes	OK	966	gi|255537341|ref|XP_002509737.1|	Lignin-forming anionic peroxidase precursor, putative [Ricinus communis]	0.9	gi|400750|sp|Q02200.1|PERX_NICSY	RecName: Full=Lignin-forming anionic peroxidase; Flags: Precursor	0.81	GO:0006804;GO:0006979;GO:0046872;GO:0020037;GO:0004601;GO:0005576;GO:0055114	29760.GSVIVG00035148001	SubName: Full=Chromosome chr1 scaffold_75, whole genome shotgun sequence;	0.8339	_	_	NOG277836	K00430	E1.11.1.7
cassava4.1_031360m.g	19.3892	78.9891	0.307832	1.25361	0.0003	0.00518519	2.02587	up	yes	OK	2808	gi|567912755|ref|XP_006448691.1|	hypothetical protein CICLE_v10017615mg [Citrus clementina]	0.69	gi|334302851|sp|Q9C9H7.2|RLP12_ARATH	RecName: Full=Receptor-like protein 12; Short=AtRLP12; Flags: Precursor [Arabidopsis thaliana]	0.59	_	3694.fgenesh4_pm.C_scaffold_182000003	hypothetical protein	0.814	COG4886	KOG0619	_	None	_
cassava4.1_031382m.g	4.28095	30.5375	0.135722	0.965989	0.0041	0.0423746	2.83135	up	yes	OK	1479	gi|643710314|gb|KDP24521.1|	hypothetical protein JCGZ_25085 [Jatropha curcas]	0.97	gi|75333858|sp|Q9FHD7.1|Y5126_ARATH	RecName: Full=Probable serine/threonine-protein kinase At5g41260 [Arabidopsis thaliana]	0.82	GO:0005524;GO:0004672;GO:0006468;GO:0005886	3694.estExt_fgenesh4_pg.C_LG_VI0748	hypothetical protein	0.9857	COG0515	KOG1187	_	None	_
cassava4.1_031399m.g	554.494	2079.09	16.9852	63.6326	5e-05	0.00112201	1.90549	up	yes	OK	1524	gi|28628597|gb|AAO49267.1|AF480476_1	P66 protein [Hevea brasiliensis]	0.92	gi|114975|sp|P26205.1|BGLT_TRIRP	RecName: Full=Cyanogenic beta-glucosidase; AltName: Full=Linamarase; Flags: Precursor	0.72	GO:0004553;GO:0005975	3694.gw1.I.9749.1	hypothetical protein	0.7595	COG2723	KOG0626	_	K01188	E3.2.1.21
cassava4.1_031405m.g	105.602	412.823	7.46533	29.1083	5e-05	0.00112201	1.96315	up	yes	OK	741	gi|643718039|gb|KDP29395.1|	hypothetical protein JCGZ_18316 [Jatropha curcas]	0.82	_	_	_	GO:0017089;GO:0005634;GO:0051861;GO:0046836;GO:0005737	3694.fgenesh4_pg.C_LG_VIII001067	hypothetical protein	0.9213	_	KOG4189	_	None	_
cassava4.1_031429m.g	57.2157	131.68	1.47966	3.40222	0.00135	0.0179242	1.20121	up	yes	OK	1779	gi|255583034|ref|XP_002532285.1|	fimbrin, putative [Ricinus fimbrin, putative [Ricinus communis]	0.93	gi|59797968|sp|Q9FKI0.1|FIMB2_ARATH	RecName: Full=Fimbrin-like protein 2 [Arabidopsis thaliana]	0.88	GO:0051015;GO:0009846;GO:0030036;GO:0005618;GO:0005829;GO:0009860	3694.gw1.XIV.3679.1	hypothetical protein	0.9093	COG5069	KOG0046	_	None	_
cassava4.1_031439m.g	106.688	218.386	4.86507	9.93743	0.00265	0.0303549	1.03041	up	yes	OK	1071	gi|643717175|gb|KDP28801.1|	hypothetical protein JCGZ_14572 [Jatropha curcas]	0.81	gi|75335823|sp|Q9M202.1|ZAT9_ARATH	RecName: Full=Zinc finger protein ZAT9 [Arabidopsis thaliana]	0.58	_	_	_	_	_	_	_	None	_
[truncated: 477 more rows]
