# Supplementary material for: Comparative Physiological and Transcriptomic Analyses Reveal the Actions of Melatonin in the Delay of Postharvest Physiological Deterioration of Cassava
Source: Front Plant Sci. 2016 May 27;7:736. doi: 10.3389/fpls.2016.00736 (PMC4882330; doi:10.3389/fpls.2016.00736)
Supplement: Supplementary file 5 [file Table_3.XLSX]

## Sheet: Sheet1
Supplemental Table S3. DEGs identified by DEGseq according to the read count for each gene (fold change≥2; P-value≤0.05) at 12 h storage after melatonin treatment. A total of 1211 DEGs were identified from M12/CK12.
Gene_id	CK12_count	M12_count	CK12_fpkm	M12_fpkm	pvalue	FDR	log2FC(M12/CK12)	up-down-regulation(M12/CK12)	significant(FDR<=0.05,|logFC|>=1)	status	Qeury_length	NR_tophit_name	NR_tophit_description	NR_topHSP_%-Simil	Swissprot_tophit_name	Swissprot_tophit_description	Swissprot_tophsp_%-Simil	GOs	String_tophit_name	String_tophit_description	String_topHSP_%-Simil	COG	KOG	NOG	KO/Gene_ID	KEGG_GENE_NAME
cassava4.1_000087m.g	670.289	1411.19	5.14164	10.8087	5e-05	0.00143105	1.07189	up	yes	OK	5532	gi|255568758|ref|XP_002525350.1|	DNA binding protein, putative [Ricinus communis]	0.82	gi|75337201|sp|Q9SGH2.1|MBD9_ARATH	RecName: Full=Methyl-CpG-binding domain-containing protein 9; Short=AtMBD9; Short=MBD09; AltName: Full=Histone acetyl transferase MBD9; AltName: Full=Methyl-CpG-bin	0.75	GO:0005634;GO:0008270	29760.GSVIVG00028835001	SubName: Full=Chromosome chr1 scaffold_46, whole genome shotgun sequence;	0.8306	_	KOG1246;KOG0383	_	None	_
cassava4.1_000213m.g	54.8616	153.149	0.523954	1.46007	0.00025	0.0054411	1.47853	up	yes	OK	4473	gi|224061172|ref|XP_002300362.1|	ABC transporter family protein [Populus trichocarpa]	0.86	gi|75335110|sp|Q9LK64.1|AB3C_ARATH	RecName: Full=ABC transporter C family member 3; Short=ABC transporter ABCC.3; Short=AtABCC3; AltName: Full=ATP-energized glutathione S-conjugate pump 3; AltName: F	0.85	GO:0055085;GO:0005524;GO:0006200;GO:0042626;GO:0016021	3694.fgenesh4_pm.C_LG_I001151	multidrug resistance protein ABC transporter family	0.8654	COG1132	KOG0054	_	None	_
cassava4.1_000215m.g	519.833	1041.61	4.71595	9.43308	0.00025	0.0054411	1.00018	up	yes	OK	4701	gi|224061172|ref|XP_002300362.1|	ABC transporter family protein [Populus trichocarpa]	0.89	gi|75335110|sp|Q9LK64.1|AB3C_ARATH	RecName: Full=ABC transporter C family member 3; Short=ABC transporter ABCC.3; Short=AtABCC3; AltName: Full=ATP-energized glutathione S-conjugate pump 3; AltName: F	0.82	GO:0055085;GO:0005524;GO:0006200;GO:0042626;GO:0016021	3694.fgenesh4_pm.C_LG_I001151	multidrug resistance protein ABC transporter family	0.8925	COG1132	KOG0054	_	None	_
cassava4.1_000362m.g	818.929	2001.72	9.02656	22.0177	5e-05	0.00143105	1.28642	up	yes	OK	3896	gi|255557885|ref|XP_002519971.1|	conserved hypothetical protein [Ricinus communis]	0.9	gi|395406811|sp|F4IN69.1|MD33B_ARATH	RecName: Full=Mediator of RNA polymerase II transcription subunit 33B; AltName: Full=Protein REDUCED EPIDERMAL FLUORESCENCE 4; Short=AtREF4 [Arabidopsis thaliana]	0.64	_	3694.estExt_fgenesh4_pm.C_LG_XVI0518	hypothetical protein	0.8767	_	_	NOG241136	None	_
cassava4.1_000369m.g	7186.56	15026.8	79.7204	166.347	5e-05	0.00143105	1.06117	up	yes	OK	3872	gi|255548261|ref|XP_002515187.1|	multidrug resistance protein 1, 2, putative [Ricinus communis]	0.93	gi|75318687|sp|O80725.1|AB4B_ARATH	RecName: Full=ABC transporter B family member 4; Short=ABC transporter ABCB.4; Short=AtABCB4; AltName: Full=Multidrug resistance protein 4; AltName: Full=P-glycopro	0.89	GO:0005524;GO:0006200;GO:0016021;GO:0008559;GO:0035435;GO:0042908;GO:0006855;GO:0015415	3694.estExt_fgenesh4_pm.C_LG_XIV0249	multidrug/pheromone exporter, MDR family, ABC transporter family	0.9355	COG1132	KOG0055	_	K05658	ABCB1
cassava4.1_000474m.g	2015.99	5572.37	22.6631	62.5085	5e-05	0.00143105	1.46371	up	yes	OK	3823	gi|643717976|gb|KDP29332.1|	hypothetical protein JCGZ_18253 [Jatropha curcas]	0.93	gi|12229673|sp|Q9SX33.1|ALA9_ARATH	RecName: Full=Putative phospholipid-transporting ATPase 9; Short=AtALA9; AltName: Full=Aminophospholipid flippase 9 [Arabidopsis thaliana]	0.87	GO:0000287;GO:0008152;GO:0005524;GO:0019829;GO:0015917;GO:0006812;GO:0045332;GO:0016021;GO:0004012	59689.fgenesh2_kg.2__1127__AT1G68710.1	annotation not avaliable	0.8747	COG0474	KOG0206	_	K01530	E3.6.3.1
cassava4.1_000624m.g	2045.89	4214.18	26.7172	54.899	5e-05	0.00143105	1.03901	up	yes	OK	3312	gi|255547303|ref|XP_002514709.1|	Brassinosteroid LRR receptor kinase precursor, putative [Ricinus communis]	0.9	gi|264664459|sp|C0LGJ1.1|Y1743_ARATH	RecName: Full=Probable LRR receptor-like serine/threonine-protein kinase At1g74360; Flags: Precursor [Arabidopsis thaliana]	0.79	GO:0004674;GO:0005524;GO:0004721;GO:0009069;GO:0006470;GO:0016021;GO:0006468	3694.eugene3.01290042	hypothetical protein	0.9388	COG4886;COG0515	KOG0619;KOG1187	_	None	_
cassava4.1_000627m.g	2494.2	6364.53	30.5686	77.8277	5e-05	0.00143105	1.34823	up	yes	OK	3519	gi|255579570|ref|XP_002530627.1|	TMV resistance protein N, putative [Ricinus communis]	0.83	gi|46577339|sp|Q40392.1|TMVRN_NICGU	RecName: Full=TMV resistance protein N [Nicotiana glutinosa]	0.61	GO:0043531;GO:0007165;GO:0006952	3694.eugene3.00770103	tir-nbs-lrr resistance protein	0.7569	COG4886	KOG4658;KOG0619	_	None	_
cassava4.1_000803m.g	3939.66	9133.06	49.125	113.626	5e-05	0.00143105	1.20976	up	yes	OK	3537	gi|643714618|gb|KDP27082.1|	hypothetical protein JCGZ_20306 [Jatropha curcas]	0.84	gi|264664531|sp|C0LGG8.1|Y5343_ARATH	RecName: Full=Probable LRR receptor-like serine/threonine-protein kinase At1g53430; Flags: Precursor [Arabidopsis thaliana]	0.74	GO:0032440;GO:0004709;GO:0005524;GO:0009069;GO:0007178;GO:0055114;GO:0000186	3694.gw1.XI.3458.1	hypothetical protein	0.849	COG0515	KOG0619;KOG1187	_	None	_
cassava4.1_000848m.g	765.767	1721.12	10.1772	22.815	5e-05	0.00143105	1.16464	up	yes	OK	3257	gi|643715252|gb|KDP27411.1|	hypothetical protein JCGZ_20239 [Jatropha curcas]	0.96	gi|12229667|sp|Q9S7J8.1|HMA7_ARATH	RecName: Full=Copper-transporting ATPase RAN1; AltName: Full=Protein HEAVY METAL ATPASE 7; AltName: Full=Protein RESPONSIVE TO ANTAGONIST 1 [Arabidopsis thaliana]	0.87	GO:0008152;GO:0005524;GO:0019829;GO:0005375;GO:0005802;GO:0009723;GO:0035434;GO:0005768;GO:0005507;GO:0016021;GO:0010119	3694.estExt_Genewise1_v1.C_290004	SubName: Full=Putative uncharacterized protein;	0.9309	COG2217	KOG0207	_	K17686	copA, ATP7
cassava4.1_000932m.g	1624.76	4018.61	23.605	58.231	5e-05	0.00143105	1.30269	up	yes	OK	2992	gi|643733295|gb|KDP40242.1|	hypothetical protein JCGZ_02240 [Jatropha curcas]	0.97	gi|12643935|sp|Q9XGW1.1|AGO10_ARATH	RecName: Full=Protein argonaute 10; AltName: Full=Protein PINHEAD; AltName: Full=Protein ZWILLE [Arabidopsis thaliana]	0.96	GO:0005840;GO:0006446;GO:0003743	3694.eugene3.00081487	argonaute protein group	0.9598	_	KOG1041	_	K11593	ELF2C, AGO
cassava4.1_001001m.g	865.615	1876.87	12.3379	26.6808	5e-05	0.00143105	1.11271	up	yes	OK	3047	gi|255582702|ref|XP_002532129.1|	cation-transporting atpase plant, putative [Ricinus communis]	0.92	gi|12229630|sp|O22218.1|ACA4_ARATH	RecName: Full=Calcium-transporting ATPase 4, plasma membrane-type; AltName: Full=Ca(2+)-ATPase isoform 4 [Arabidopsis thaliana]	0.85	GO:0070588;GO:0008152;GO:0005524;GO:0043069;GO:0005388;GO:0009624;GO:0042742;GO:0016529;GO:0009705;GO:0046872;GO:0055081;GO:0005794;GO:0016021;GO:0009651;GO:0005516;GO:0005886;GO:0009507	3694.estExt_fgenesh4_pm.C_LG_XVI0121	autoinhibited calcium ATPase	0.8925	COG0474	KOG0204	_	K01537	E3.6.3.8
cassava4.1_001042m.g	76.7115	215.824	1.03159	2.89424	0.00015	0.00361304	1.48831	up	yes	OK	3221	gi|643703679|gb|KDP20743.1|	hypothetical protein JCGZ_21214 [Jatropha curcas]	0.84	gi|410591656|sp|F4IAG2.1|SSY3_ARATH	RecName: Full=Starch synthase 3, chloroplastic/amyloplastic; Short=AtSS3; AltName: Full=Soluble starch synthase III; Flags: Precursor [Arabidopsis thaliana]	0.82	GO:2001070;GO:0005982;GO:0009011;GO:0005985;GO:0009250	3702.AT1G11720.1-P	ATSS3 (starch synthase 3); starch synthase/ transferase, transferring glycosyl groups; Encod [...]	0.8806	COG0297	_	_	None	_
cassava4.1_001215m.g	439.358	997.173	6.87944	15.5697	5e-05	0.00143105	1.17838	up	yes	OK	2787	gi|643725390|gb|KDP34467.1|	hypothetical protein JCGZ_11938 [Jatropha curcas]	0.95	gi|75213463|sp|Q9SYM4.1|TPS1_ARATH	RecName: Full=Alpha,alpha-trehalose-phosphate synthase [UDP-forming]	0.88	GO:0004805;GO:0005982;GO:0005992;GO:0003825;GO:0005985;GO:0016311	3694.estExt_fgenesh4_pg.C_1680018	hypothetical protein	0.9763	COG0380;COG1877	KOG1050	_	K16055	TPS
cassava4.1_001246m.g	91.2436	226.702	1.44203	3.57246	0.00015	0.00361304	1.30882	up	yes	OK	2763	gi|566159403|ref|XP_002301573.2|	Disease resistance protein RPM1 [Populus trichocarpa]	0.86	gi|29839510|sp|Q39214.1|RPM1_ARATH	RecName: Full=Disease resistance protein RPM1; AltName: Full=Resistance to Pseudomonas syringae protein 3 [Arabidopsis thaliana]	0.69	GO:0043531;GO:0006952;GO:0005886	3694.fgenesh4_pg.C_LG_II001977	cc-nbs-lrr resistance protein	0.8642	COG4886	KOG4658	_	K13457	RPM1, RPS3
cassava4.1_001270m.g	7838.82	16973	107.356	231.867	5e-05	0.00143105	1.11089	up	yes	OK	3165	gi|313585354|gb|ADR70882.1|	respiratory burst oxidase D [Manihot esculenta]	1	gi|166199748|sp|O81210.2|RBOHC_ARATH	RecName: Full=Respiratory burst oxidase homolog protein C; AltName: Full=NADPH oxidase RBOHC; Short=AtRBOHC; AltName: Full=Protein ROOT HAIR DEFECTIVE 2 [Arabidop	0.83	GO:0006979;GO:0006804;GO:0016174;GO:0005509;GO:0004601;GO:0016021;GO:0055114	3694.eugene3.00010578	hypothetical protein	0.906	_	KOG0039	_	None	_
cassava4.1_001334m.g	1140.37	2471.04	12.7018	27.4629	5e-05	0.00143105	1.11245	up	yes	OK	3857	gi|255538650|ref|XP_002510390.1|	lrr receptor protein kinase, putative [Ricinus communis]	0.87	gi|264664473|sp|C0LGK4.1|Y2165_ARATH	RecName: Full=Probable LRR receptor-like serine/threonine-protein kinase At2g16250; Flags: Precursor [Arabidopsis thaliana]	0.68	GO:0032440;GO:0005524;GO:0004672;GO:0016021;GO:0006468;GO:0055114	3694.estExt_Genewise1_v1.C_LG_XIV0221	hypothetical protein	0.8503	_	KOG1187	_	None	_
cassava4.1_001392m.g	41.8474	95.9276	0.626066	1.42943	0.00415	0.0457294	1.19105	up	yes	OK	2911	gi|255575730|ref|XP_002528764.1|	conserved hypothetical protein [Ricinus communis]	0.8	_	_	_	_	3694.eugene3.01180056	hypothetical protein	0.7923	_	_	NOG239562	None	_
cassava4.1_001407m.g	276.367	574.02	4.05274	8.39316	0.0002	0.00456621	1.05032	up	yes	OK	2966	gi|255544644|ref|XP_002513383.1|	ATP binding protein, putative [Ricinus communis]	0.86	gi|264664587|sp|C0LGH3.2|Y5614_ARATH	RecName: Full=Probable LRR receptor-like serine/threonine-protein kinase At1g56140; Flags: Precursor [Arabidopsis thaliana]	0.77	GO:0004709;GO:0005524;GO:0009069;GO:0007178;GO:0000186	3694.fgenesh4_pm.C_LG_VII000290	hypothetical protein	0.8446	COG4886;COG0515	KOG0619;KOG1187	_	None	_
cassava4.1_001443m.g	2719.12	5880.11	41.2512	88.9548	5e-05	0.00143105	1.10864	up	yes	OK	2872	gi|643719626|gb|KDP30391.1|	hypothetical protein JCGZ_17120 [Jatropha curcas]	0.88	gi|75323150|sp|Q6BDA0.1|ELF6_ARATH	RecName: Full=Probable lysine-specific demethylase ELF6; AltName: Full=Early flowering 6; AltName: Full=Jumonji domain-containing protein 11; AltName: Full=Probable	0.65	GO:0005634	3694.eugene3.00290236	jumonji domain protein	0.8719	_	KOG1246	_	None	_
cassava4.1_001568m.g	73.305	202.906	1.06114	2.92887	5e-05	0.00143105	1.46473	up	yes	OK	3003	gi|643733114|gb|KDP40061.1|	hypothetical protein JCGZ_02059 [Jatropha curcas]	0.97	gi|3024426|sp|Q42910.1|PPDK_MESCR	RecName: Full=Pyruvate, phosphate dikinase, chloroplastic; AltName: Full=Pyruvate, orthophosphate dikinase; Flags: Precursor	0.95	GO:0015976;GO:0016310;GO:0005524;GO:0006090;GO:0016301;GO:0050242	29760.GSVIVG00019865001	SubName: Full=Chromosome chr5 scaffold_2, whole genome shotgun sequence;	0.948	COG0574	_	_	K01006	ppdK
cassava4.1_001608m.g	9.64606	35.4371	0.165757	0.607036	0.0014	0.0206418	1.87271	up	yes	OK	2553	gi|566213094|ref|XP_006373375.1|	hypothetical protein POPTR_0017s13190g, partial [Populus trichocarpa]	0.73	gi|75333906|sp|Q9FID8.1|Y5900_ARATH	RecName: Full=Putative receptor-like protein kinase At5g39000; Flags: Precursor [Arabidopsis thaliana]	0.71	GO:0004672	3694.gw1.277.2.1	hypothetical protein	0.8883	COG0515	_	_	None	_
cassava4.1_001664m.g	224.496	497.806	3.8363	8.47827	5e-05	0.00143105	1.14405	up	yes	OK	2567	gi|566165177|ref|XP_002305722.2|	hypothetical protein POPTR_0004s06050g [Populus trichocarpa]	0.73	gi|75330727|sp|Q8RWZ5.1|SD25_ARATH	RecName: Full=G-type lectin S-receptor-like serine/threonine-protein kinase SD2-5; AltName: Full=S-domain-2 (SD2) receptor kinase 5; Short=SD2-5; Flags: Precursor [	0.63	GO:0000166;GO:0004672	29760.GSVIVG00018795001	SubName: Full=Chromosome chr12 scaffold_18, whole genome shotgun sequence;	0.7844	COG0515	KOG1187	_	None	_
cassava4.1_001944m.g	749.868	1962.51	12.5736	32.8028	5e-05	0.00143105	1.38342	up	yes	OK	2613	gi|643730723|gb|KDP38155.1|	hypothetical protein JCGZ_04798 [Jatropha curcas]	0.88	gi|75171544|sp|Q9FLV4.1|Y5248_ARATH	RecName: Full=G-type lectin S-receptor-like serine/threonine-protein kinase At5g24080; Flags: Precursor [Arabidopsis thaliana]	0.64	GO:0004674;GO:0005524;GO:0009069;GO:0006468;GO:0048544	3694.gw1.X.6334.1	hypothetical protein	0.9719	COG0515	KOG1187	_	None	_
cassava4.1_001997m.g	520.284	1060.99	9.21054	18.7184	5e-05	0.00143105	1.0231	up	yes	OK	2483	gi|255583321|ref|XP_002532423.1|	transcription factor, putative [Ricinus communis]	0.77	gi|374095497|sp|Q7X9B9.3|NLP2_ARATH	RecName: Full=Protein NLP2; Short=AtNLP2; AltName: Full=NIN-like protein 2; AltName: Full=Nodule inception protein-like protein 2	0.63	_	_	_	_	_	_	_	None	_
cassava4.1_002031m.g	59.129	129.51	1.11501	2.4337	0.0029	0.0351971	1.12609	up	yes	OK	2340	gi|255544746|ref|XP_002513434.1|	ATP binding protein, putative [Ricinus communis]	0.79	gi|313471496|sp|Q39202.2|RLK1_ARATH	RecName: Full=G-type lectin S-receptor-like serine/threonine-protein kinase RLK1; AltName: Full=Receptor-like protein kinase 1; Flags: Precursor [Arabidopsis thali	0.78	GO:0000166;GO:0004672;GO:0006468	3694.fgenesh4_pg.C_scaffold_1505000001	hypothetical protein	0.7885	COG0515	KOG1187	_	None	_
cassava4.1_002329m.g	761.595	1614.47	14.3496	30.3103	5e-05	0.00143105	1.0788	up	yes	OK	2342	gi|255555635|ref|XP_002518853.1|	transferase, putative [Ricinus transferase, putative [Ricinus communis]	0.82	gi|172046067|sp|Q0WVN5.2|CSLG3_ARATH	RecName: Full=Cellulose synthase-like protein G3; Short=AtCslG3 [Arabidopsis thaliana]	0.69	GO:0016760;GO:0006011;GO:0005982;GO:0016021;GO:0030244;GO:0005985	3694.eugene3.00031146	cellulose synthase (EC:2.4.1.12)	0.8035	COG1215	_	_	None	_
cassava4.1_002339m.g	973.965	2096.74	19.3209	41.442	5e-05	0.00143105	1.10093	up	yes	OK	2232	gi|643711815|gb|KDP25243.1|	hypothetical protein JCGZ_20399 [Jatropha curcas]	0.82	gi|74676043|sp|O60136.1|YNS5_SCHPO	RecName: Full=Uncharacterized WD repeat-containing protein C18H10.05	0.65	_	29760.GSVIVG00006677001	SubName: Full=Chromosome chr2 scaffold_176, whole genome shotgun sequence;	0.7954	COG2319	KOG0283	_	None	_
cassava4.1_002353m.g	1015.34	2536.44	18.2257	45.372	5e-05	0.00143105	1.31583	up	yes	OK	2451	gi|566162598|ref|XP_002303664.2|	hypothetical protein POPTR_0003s14220g [Populus trichocarpa]	0.78	gi|172046067|sp|Q0WVN5.2|CSLG3_ARATH	RecName: Full=Cellulose synthase-like protein G3; Short=AtCslG3 [Arabidopsis thaliana]	0.73	GO:0016020;GO:0016757	3694.eugene3.00031146	cellulose synthase (EC:2.4.1.12)	0.8234	COG1215	_	_	None	_
cassava4.1_002363m.g	11614.8	25069.7	191.64	412.375	0.0001	0.00259112	1.10556	up	yes	OK	2653	gi|164605000|dbj|BAF98296.1|	4-hydroxy-3-methylbut-2-en-1-yl diphosphate synthase [Hevea brasiliensis]	0.99	gi|391359289|sp|F4K0E8.1|ISPG_ARATH	RecName: Full=4-hydroxy-3-methylbut-2-en-1-yl diphosphate synthase, chloroplastic; AltName: Full=1-hydroxy-2-methyl-2-(E)-butenyl 4-diphosphate synthase; AltName:	0.95	GO:0005506;GO:0009862;GO:0003725;GO:0055114;GO:0016114;GO:0009941;GO:0046429;GO:0009617	29760.GSVIVG00024531001	SubName: Full=Chromosome chr6 scaffold_3, whole genome shotgun sequence;	0.9964	COG0821	_	_	K03526	E1.17.7.1, gcpE, ispG
cassava4.1_002392m.g	92.7421	207.382	1.73404	3.86386	0.00095	0.015511	1.15591	up	yes	OK	2359	gi|595817777|ref|XP_007204258.1|	hypothetical protein PRUPE_ppa001968mg [Prunus persica]	0.78	_	_	_	_	3694.grail3.0020037901	hypothetical protein	0.7971	_	KOG4151	_	None	_
cassava4.1_002415m.g	163.9	723.463	2.9609	13.0254	5e-05	0.00143105	2.13722	up	yes	OK	2436	gi|255537059|ref|XP_002509596.1|	Amine oxidase [copper-containing]	0.93	gi|75299757|sp|Q8H1H9.1|AMO_ARATH	RecName: Full=Primary amine oxidase; AltName: Full=Amine oxidase [copper-containing]	0.78	GO:0008131;GO:0005507;GO:0048038;GO:0009308;GO:0055114	29760.GSVIVG00001079001	RecName: Full=Copper amine oxidase; EC=1.4.3.6;	0.8884	COG3733	KOG1186	_	K00276	AOC3, AOC2, tynA
cassava4.1_002424m.g	9794.74	27338.3	183.796	511.233	5e-05	0.00143105	1.47588	up	yes	OK	2351	gi|255586041|ref|XP_002533688.1|	1-deoxyxylulose-5-phosphate synthase, putative [Ricinus communis]	0.95	gi|75225072|sp|Q6YU51.1|DXS2_ORYSJ	RecName: Full=Probable 1-deoxy-D-xylulose-5-phosphate synthase 2, chloroplastic; Short=1-deoxyxylulose-5-phosphate synthase; Short=DXP synthase; Short=DXPS; Flags:	0.87	GO:0006694;GO:0016114;GO:0008661	29760.GSVIVG00031458001	SubName: Full=Chromosome chr11 scaffold_56, whole genome shotgun sequence;	0.9357	COG1154	KOG0523	_	K01662	dxs
cassava4.1_002473m.g	1455.36	2952.16	29.5541	59.7165	5e-05	0.00143105	1.01477	up	yes	OK	2184	gi|255553731|ref|XP_002517906.1|	ATP binding protein, putative [Ricinus communis]	0.88	gi|75339093|sp|Q9ZVM9.1|Y1461_ARATH	RecName: Full=Probable serine/threonine-protein kinase At1g54610 [Arabidopsis thaliana]	0.83	GO:0008353;GO:0005524;GO:0009069;GO:0006468	3694.estExt_Genewise1_v1.C_1420082	hypothetical protein	0.9377	COG0515	KOG0600	_	K08819	CDK12_13
cassava4.1_002551m.g	841.223	2769.32	17.3126	56.7693	5e-05	0.00143105	1.71329	up	yes	OK	2157	gi|643716871|gb|KDP28497.1|	hypothetical protein JCGZ_14268 [Jatropha curcas]	0.9	gi|38502855|sp|O65717.1|CNGC1_ARATH	RecName: Full=Cyclic nucleotide-gated ion channel 1; Short=AtCNGC1; AltName: Full=Cyclic nucleotide- and calmodulin-regulated ion channel 1 [Arabidopsis thaliana]	0.79	GO:0009620;GO:0034220;GO:0016021;GO:0006812;GO:0005261	3694.gw1.XIV.1684.1	hypothetical protein	0.853	_	KOG0498	_	K05391	CNGF
cassava4.1_002583m.g	571.318	1461.7	11.6299	29.6416	5e-05	0.00143105	1.34978	up	yes	OK	2179	gi|255537715|ref|XP_002509924.1|	serine-threonine protein kinase, putative [Ricinus communis]	0.88	gi|2851597|sp|P25848.3|PHY1_CERPU	RecName: Full=Light-sensor Protein kinase; Includes: RecName: Full=Phytochrome; Includes: RecName: Full=Protein kinase [Ceratodon purpureus]	0.59	GO:0005524;GO:0004715;GO:0018108	3694.gw1.III.739.1	hypothetical protein	0.8574	COG0515	KOG0192	_	None	_
cassava4.1_002785m.g	190.556	401.929	4.05455	8.51752	0.0002	0.00456621	1.07089	up	yes	OK	2091	gi|643723192|gb|KDP32797.1|	hypothetical protein JCGZ_12089 [Jatropha curcas]	0.93	gi|75169926|sp|Q9CAP8.1|LACS9_ARATH	RecName: Full=Long chain acyl-CoA synthetase 9, chloroplastic [Arabidopsis thaliana]	0.87	GO:0004467;GO:0001676	29760.GSVIVG00015387001	SubName: Full=Chromosome chr18 scaffold_1, whole genome shotgun sequence;	0.8764	COG1022	KOG1180	_	K01897	ACSL, fadD
cassava4.1_002896m.g	1159.56	2578.13	21.027	46.5893	5e-05	0.00143105	1.14776	up	yes	OK	2430	gi|359486624|ref|XP_002278443.2|	PREDICTED: telomere repeat-binding protein 4-like [Vitis vinifera]	0.72	gi|75308851|sp|Q9C7B1.1|TRP3_ARATH	RecName: Full=Telomere repeat-binding protein 3; AltName: Full=Protein TRF-LIKE 9; AltName: Full=Telomeric DNA-binding protein 2; Short=AtTBP2 [Arabidopsis thaliana	0.78	GO:0005488	_	_	_	_	_	_	None	_
cassava4.1_002907m.g	2169.21	4373.18	41.3828	83.1299	5e-05	0.00143105	1.00634	up	yes	OK	2315	gi|643733876|gb|KDP40719.1|	hypothetical protein JCGZ_24718 [Jatropha curcas]	0.92	gi|75171814|sp|Q9FNA9.1|PDAT1_ARATH	RecName: Full=Phospholipid:diacylglycerol acyltransferase 1; Short=AtPDAT [Arabidopsis thaliana]	0.87	GO:0042967;GO:0046027;GO:0006629;GO:0008374	3694.gw1.III.811.1	phosphatidylcholine-sterol O-acyltransferase (EC:2.3.1.20)	0.9287	_	KOG2369	_	K00679	E2.3.1.158
cassava4.1_002977m.g	97.8301	279.371	1.91318	5.44191	0.0001	0.00259112	1.50814	up	yes	OK	2262	gi|255555021|ref|XP_002518548.1|	ATP binding protein, putative [Ricinus communis]	0.92	gi|75220153|sp|O81906.1|B120_ARATH	RecName: Full=G-type lectin S-receptor-like serine/threonine-protein kinase B120; Flags: Precursor [Arabidopsis thaliana]	0.79	GO:0004674;GO:0005524;GO:0004715;GO:0009069;GO:0018108	3694.gw1.IV.1878.1	hypothetical protein	0.8601	COG0515	KOG1187	_	None	_
cassava4.1_002985m.g	117.119	238.737	2.19989	4.46758	0.00185	0.0253319	1.02206	up	yes	OK	2349	gi|643711971|gb|KDP25399.1|	hypothetical protein JCGZ_20555 [Jatropha curcas]	0.85	gi|75220706|sp|Q38897.2|BEL1_ARATH	RecName: Full=Homeobox protein BEL1 homolog [Arabidopsis thaliana]	0.77	GO:0005634;GO:0005667;GO:0006355;GO:0043565;GO:0045449;GO:0003700	29760.GSVIVG00002560001	SubName: Full=Chromosome chr2 scaffold_132, whole genome shotgun sequence;	0.8673	_	KOG0773	_	None	_
cassava4.1_003111m.g	739.717	1985.94	16.4835	44.0637	5e-05	0.00143105	1.41857	up	yes	OK	2004	gi|643733214|gb|KDP40161.1|	hypothetical protein JCGZ_02159 [Jatropha curcas]	0.88	gi|313471496|sp|Q39202.2|RLK1_ARATH	RecName: Full=G-type lectin S-receptor-like serine/threonine-protein kinase RLK1; AltName: Full=Receptor-like protein kinase 1; Flags: Precursor [Arabidopsis thali	0.73	GO:0004674;GO:0005524;GO:0009069;GO:0006468;GO:0048544	3694.eugene3.00130591	hypothetical protein	0.8842	COG0515	KOG1187	_	None	_
cassava4.1_003138m.g	53.9077	127.306	1.19259	2.80473	0.00055	0.0100688	1.23376	up	yes	OK	2017	gi|566164554|ref|XP_006383966.1|	hypothetical protein POPTR_0004s02550g [Populus trichocarpa]	0.69	gi|75335771|sp|Q9M0X5.1|CRK25_ARATH	RecName: Full=Cysteine-rich receptor-like protein kinase 25; Short=Cysteine-rich RLK25; Flags: Precursor [Arabidopsis thaliana]	0.6	GO:0016772	3694.gw1.XI.1914.1	hypothetical protein	0.8493	COG0515	KOG1187	_	None	_
cassava4.1_003183m.g	942.32	3855.92	19.6353	80.0315	5e-05	0.00143105	2.02712	up	yes	OK	2132	gi|384371336|gb|AFH77957.1|	vacuolar invertase [Manihot esculenta]	1	gi|124713|sp|P29001.1|INVA_PHAAU	RecName: Full=Acid beta-fructofuranosidase; AltName: Full=Acid invertase; Short=AI; AltName: Full=Acid sucrose hydrolase; AltName: Full=Vacuolar invertase; Contains:	0.89	GO:0005982;GO:0017177;GO:0004575;GO:0005985	3694.estExt_fgenesh4_pg.C_LG_III0902	hypothetical protein	0.8652	COG1621	KOG0228	_	K01193	E3.2.1.26, sacA
cassava4.1_003197m.g	84.09	323.503	1.8977	7.27167	5e-05	0.00143105	1.93803	up	yes	OK	1980	gi|643731604|gb|KDP38848.1|	hypothetical protein JCGZ_05005 [Jatropha curcas]	0.89	gi|75317752|sp|O04086.1|Y1105_ARATH	RecName: Full=Probable receptor-like protein kinase At1g11050; Flags: Precursor [Arabidopsis thaliana]	0.77	GO:0004674;GO:0005524;GO:0009069;GO:0006468	3694.fgenesh4_pg.C_LG_II002215	hypothetical protein	0.8523	COG0515	KOG1187	_	None	_
cassava4.1_003230m.g	1814.2	6346.96	35.714	124.497	5e-05	0.00143105	1.80155	up	yes	OK	2248	gi|643704350|gb|KDP21414.1|	hypothetical protein JCGZ_21885 [Jatropha curcas]	0.95	gi|37089958|sp|Q9SV13.1|SUT31_ARATH	RecName: Full=Sulfate transporter 3.1; AltName: Full=AST12; AltName: Full=AtST1 [Arabidopsis thaliana]	0.88	GO:1902358;GO:0016021;GO:0008271;GO:0009507	3694.fgenesh4_pm.C_LG_V000517	sulfate/bicarbonate/oxalate exchanger and transporter sat-1	0.9541	COG0659	KOG0236	_	K17471	SULTR3
cassava4.1_003267m.g	349.087	776.815	7.95781	17.6328	5e-05	0.00143105	1.14782	up	yes	OK	1962	gi|643713961|gb|KDP26626.1|	hypothetical protein JCGZ_17784 [Jatropha curcas]	0.89	gi|75333658|sp|Q9CAL2.1|CRK3_ARATH	RecName: Full=Cysteine-rich receptor-like protein kinase 3; Short=Cysteine-rich RLK3; Flags: Precursor [Arabidopsis thaliana]	0.78	GO:0004674;GO:0005524;GO:0004715;GO:0009069;GO:0018108	3702.AT1G70530.1-P	protein kinase family protein; protein kinase family protein; FUNCTIONS IN: kinase activity; [...]	0.8901	COG0515	KOG1187	_	None	_
cassava4.1_003403m.g	216.473	554.542	5.01897	12.798	5e-05	0.00143105	1.35046	up	yes	OK	1932	gi|595862412|ref|XP_007211391.1|	hypothetical protein PRUPE_ppa003222mg [Prunus persica]	0.84	_	_	_	GO:0008152;GO:0003824;GO:0030170	39946.BGIOSIBCE035988	Os12g0190400	0.8	COG0520	KOG2840	_	None	_
cassava4.1_003507m.g	379.365	903.739	7.91665	18.7869	5e-05	0.00143105	1.24677	up	yes	OK	2129	gi|643721939|gb|KDP31818.1|	hypothetical protein JCGZ_12279 [Jatropha curcas]	0.87	gi|75318503|sp|O64825.1|LYK4_ARATH	RecName: Full=LysM domain receptor-like kinase 4; Short=LysM-containing receptor-like kinase 4; Flags: Precursor [Arabidopsis thaliana]	0.66	_	3694.eugene3.00071024	hypothetical protein	0.8221	COG0515	KOG1187	_	None	_
cassava4.1_003515m.g	32.0036	92.7047	0.575684	1.66127	0.00045	0.00859002	1.52894	up	yes	OK	2446	gi|255557825|ref|XP_002519942.1|	ATP-binding cassette transporter, putative [Ricinus communis]	0.93	gi|75333445|sp|Q9C6W5.1|AB14G_ARATH	RecName: Full=ABC transporter G family member 14; Short=ABC transporter ABCG.14; Short=AtABCG14; AltName: Full=White-brown complex homolog protein 14; Short=AtWBC1	0.87	GO:0016020;GO:0015748;GO:0005524;GO:0015416;GO:0006200;GO:0015716	3694.gw1.86.419.1	white-brown-complex ABC transporter family	0.932	COG1131	KOG0061	_	None	_
cassava4.1_003516m.g	874.808	1872.96	17.9956	38.3733	5e-05	0.00143105	1.09246	up	yes	OK	2158	gi|643734536|gb|KDP41206.1|	hypothetical protein JCGZ_15613 [Jatropha curcas]	0.91	gi|75154163|sp|Q8L7F9.1|B3GTF_ARATH	RecName: Full=Beta-1,3-galactosyltransferase 15; AltName: Full=Galactosyltransferase 1 [Arabidopsis thaliana]	0.77	GO:0006486;GO:0030246;GO:0005794;GO:0030206;GO:0016021;GO:0047220	3694.eugene3.00101597	SubName: Full=Putative uncharacterized protein;	0.8855	_	KOG2287	_	K14413	GALT1
cassava4.1_003553m.g	275.53	704.668	6.51747	16.5979	5e-05	0.00143105	1.34862	up	yes	OK	1896	gi|255537253|ref|XP_002509693.1|	molybdopterin cofactor sulfurase, putative [Ricinus communis]	0.81	_	_	_	GO:0008152;GO:0003824;GO:0030170	29760.GSVIVG00001078001	SubName: Full=Chromosome chr2 scaffold_112, whole genome shotgun sequence;	0.7849	COG0520	KOG2142	_	None	_
cassava4.1_003577m.g	1524.4	3127.52	26.711	54.6176	5e-05	0.00143105	1.03193	up	yes	OK	2507	gi|643719800|gb|KDP30475.1|	hypothetical protein JCGZ_16154 [Jatropha curcas]	0.92	gi|62287507|sp|Q8VZ40.1|PUB14_ARATH	RecName: Full=U-box domain-containing protein 14; AltName: Full=E3 ubiquitin-protein ligase PUB14; AltName: Full=Plant U-box protein 14; AltName: Full=Prototypical	0.82	GO:0000151;GO:0016567;GO:0070696;GO:0004842	3694.fgenesh4_pg.C_LG_VIII000271	hypothetical protein	0.8992	_	KOG0167	_	None	_
cassava4.1_003766m.g	1143.6	2538.67	27.7239	61.2673	5e-05	0.00143105	1.14399	up	yes	OK	1854	gi|643728977|gb|KDP36914.1|	hypothetical protein JCGZ_08205 [Jatropha curcas]	0.87	_	_	_	_	29760.GSVIVG00014410001	SubName: Full=Chromosome chr18 scaffold_1, whole genome shotgun sequence;	0.799	_	_	NOG267288	None	_
cassava4.1_003862m.g	395.654	898.913	7.90203	17.8863	5e-05	0.00143105	1.17856	up	yes	OK	2218	gi|255543473|ref|XP_002512799.1|	pentatricopeptide repeat-containing protein, putative [Ricinus communis]	0.91	gi|294862494|sp|Q9Y6X0.3|SETBP_HUMAN	RecName: Full=SET-binding protein; Short=SEB [Homo sapiens]	0.6	GO:0015693;GO:0016020;GO:0015095	3694.estExt_fgenesh4_pg.C_LG_XIV0798	hypothetical protein	0.9272	_	KOG2922	_	None	_
cassava4.1_003891m.g	944.635	5928.63	23.2692	145.302	5e-05	0.00143105	2.64256	up	yes	OK	1827	gi|567908257|ref|XP_006446442.1|	hypothetical protein CICLE_v10014579mg [Citrus clementina]	0.91	gi|75265810|sp|Q9SGH6.1|DOX1_ARATH	RecName: Full=Alpha-dioxygenase 1; Short=Alpha DOX1; AltName: Full=Fatty acid dioxygenase AlphaDOX1; AltName: Full=Pathogen-induced oxygenase; AltName: Full=Plant a	0.89	GO:0071732;GO:0016702;GO:0020037;GO:0001561;GO:0009627;GO:0042742;GO:0008219;GO:0009737;GO:0071446;GO:0006804;GO:0004601	29760.GSVIVG00020782001	SubName: Full=Chromosome chr14 scaffold_21, whole genome shotgun sequence;	0.907	_	KOG2408	_	K10529	DOX1
cassava4.1_003956m.g	640.317	1944.36	14.4018	43.5656	5e-05	0.00143105	1.59694	up	yes	OK	1986	gi|255588826|ref|XP_002534730.1|	protein binding protein, putative [Ricinus communis]	0.83	gi|75181250|sp|Q9LZD3.1|E70A1_ARATH	RecName: Full=Exocyst complex component EXO70A1; Short=AtExo70a1; AltName: Full=Exocyst subunit Exo70 family protein A1 [Arabidopsis thaliana]	0.61	GO:0000145;GO:0006887	3694.eugene3.00011658	hypothetical protein	0.8157	_	KOG2344	_	K07195	EXOC7, EXO70
cassava4.1_003989m.g	211.722	455.513	3.3464	7.17866	5e-05	0.00143105	1.1011	up	yes	OK	2763	gi|643706967|gb|KDP22777.1|	hypothetical protein JCGZ_00364 [Jatropha curcas]	0.88	gi|209572796|sp|Q9SCU5.2|WNK5_ARATH	RecName: Full=Probable serine/threonine-protein kinase WNK5; Short=AtWNK5; AltName: Full=Protein kinase with no lysine 5 [Arabidopsis thaliana]	0.82	GO:0004709;GO:0005524;GO:0009069;GO:0007178;GO:0000186	3694.gw1.XVI.263.1	hypothetical protein	0.9447	COG0515	KOG0584	_	K08867	WNK, PRKWNK
cassava4.1_004012m.g	164.158	489.801	3.87374	11.5046	5e-05	0.00143105	1.57041	up	yes	OK	1901	gi|255584247|ref|XP_002532861.1|	kinase, putative [Ricinus kinase, putative [Ricinus communis]	0.83	gi|209572796|sp|Q9SCU5.2|WNK5_ARATH	RecName: Full=Probable serine/threonine-protein kinase WNK5; Short=AtWNK5; AltName: Full=Protein kinase with no lysine 5 [Arabidopsis thaliana]	0.84	GO:0004709;GO:0005524;GO:0009069;GO:0007178;GO:0000186	3694.gw1.XVI.263.1	hypothetical protein	0.9526	COG0515	KOG0584	_	K08867	WNK, PRKWNK
cassava4.1_004056m.g	275.235	595.26	6.65755	14.3309	5e-05	0.00143105	1.10607	up	yes	OK	1858	gi|255579619|ref|XP_002530650.1|	electron transporter, putative [Ricinus communis]	0.88	_	_	_	_	29760.GSVIVG00005227001	hypothetical protein LOC100245142	0.8368	_	_	NOG231569	None	_
cassava4.1_004138m.g	1213.33	2463.72	22.4527	45.4296	5e-05	0.00143105	1.01674	up	yes	OK	2382	gi|255585044|ref|XP_002533230.1|	conserved hypothetical protein [Ricinus communis]	0.89	gi|75208663|sp|Q9SUH5.1|QWRF8_ARATH	RecName: Full=QWRF motif-containing protein 8 [Arabidopsis thaliana]	0.78	_	3694.estExt_Genewise1_v1.C_LG_XVIII3128	hypothetical protein	0.8747	_	_	NOG279702	None	_
cassava4.1_004304m.g	41.4153	111.044	1.06583	2.8445	0.0008	0.0135783	1.4162	up	yes	OK	1755	gi|255567224|ref|XP_002524593.1|	conserved hypothetical protein [Ricinus communis]	0.87	gi|332278120|sp|Q8GUM4.2|Y3739_ARATH	RecName: Full=Uncharacterized membrane protein At3g27390 [Arabidopsis thaliana]	0.71	GO:0010228	3694.gw1.XIV.3887.1	hypothetical protein	0.8475	_	_	NOG290895	None	_
cassava4.1_004435m.g	1229.44	2781.29	29.432	66.2728	5e-05	0.00143105	1.17103	up	yes	OK	1876	gi|255571891|ref|XP_002526888.1|	anthranilate synthase component I, putative [Ricinus communis]	0.92	gi|418133|sp|P32068.1|TRPE_ARATH	RecName: Full=Anthranilate synthase alpha subunit 1, chloroplastic; AltName: Full=Anthranilate synthase component 1-1; AltName: Full=Anthranilate synthase component I	0.85	GO:0009094;GO:0006571;GO:0005950;GO:0000162;GO:0004049	3694.gw1.X.1797.1	anthranilate synthase, alpha subunit 1 (EC:4.1.3.27)	0.8929	COG0147	KOG1223	_	K01657	trpE
cassava4.1_004444m.g	105.37	226.552	2.49973	5.35093	0.0011	0.0172155	1.09802	up	yes	OK	1891	gi|643730569|gb|KDP38001.1|	hypothetical protein JCGZ_04644 [Jatropha curcas]	0.97	gi|75333454|sp|Q9C757.1|INT2_ARATH	RecName: Full=Probable inositol transporter 2 [Arabidopsis thaliana]	0.89	GO:0055085;GO:0016021;GO:0022891	29760.GSVIVG00028332001	SubName: Full=Chromosome chr10 scaffold_43, whole genome shotgun sequence;	0.9219	COG0477	KOG0254	_	K08150	SLC2A13, ITR
cassava4.1_004525m.g	74.1323	150.425	1.95943	3.95511	0.0032	0.0379545	1.01328	up	yes	OK	1713	gi|255573983|ref|XP_002527909.1|	Disease resistance protein RPM1, putative [Ricinus communis]	0.79	gi|110825741|sp|Q7XA40.2|RGA3_SOLBU	RecName: Full=Putative disease resistance protein RGA3; AltName: Full=Blight resistance protein B149; AltName: Full=RGA1-blb [Solanum bulbocastanum]	0.46	GO:0004721;GO:0006470	3694.fgenesh4_pg.C_LG_X000600	hypothetical protein	0.7531	_	KOG4658	_	None	_
cassava4.1_004624m.g	374.85	792.646	7.67346	16.1561	5e-05	0.00143105	1.07413	up	yes	OK	2168	gi|643736886|gb|KDP43132.1|	hypothetical protein JCGZ_26665 [Jatropha curcas]	0.95	gi|374095475|sp|Q9FYH7.3|VSR6_ARATH	RecName: Full=Vacuolar-sorting receptor 6; Short=AtVSR6; AltName: Full=BP80-like protein d; Short=AtBP80d; AltName: Full=Epidermal growth factor receptor-like prot	0.87	GO:0005509	3694.estExt_fgenesh4_pm.C_LG_III0520	hypothetical protein	0.9142	_	_	NOG281126	None	_
cassava4.1_004700m.g	138.305	312.979	3.09882	6.95191	0.0002	0.00456621	1.16569	up	yes	OK	2019	gi|643732624|gb|KDP39720.1|	hypothetical protein JCGZ_02740 [Jatropha curcas]	0.92	_	_	_	_	3694.fgenesh4_pm.C_LG_III000303	hypothetical protein	0.9071	_	_	NOG287164	None	_
cassava4.1_004835m.g	112.357	373.134	2.74939	9.072	5e-05	0.00143105	1.72231	up	yes	OK	1903	gi|255558594|ref|XP_002520322.1|	amino acid transporter, putative [Ricinus communis]	0.95	gi|75220731|sp|Q39134.2|AAP3_ARATH	RecName: Full=Amino acid permease 3; AltName: Full=Amino acid transporter AAP3 [Arabidopsis thaliana]	0.92	GO:0016021	3694.eugene3.00020735	amino acid permease	0.926	_	KOG1303	_	None	_
cassava4.1_004862m.g	3061.51	6480.91	70.364	148.204	5e-05	0.00143105	1.07467	up	yes	OK	2117	gi|643712025|gb|KDP25453.1|	hypothetical protein JCGZ_20609 [Jatropha curcas]	0.94	gi|75313630|sp|Q9SMT7.1|4CLLA_ARATH	RecName: Full=4-coumarate--CoA ligase-like 10; AltName: Full=4-coumarate--CoA ligase isoform 8; Short=At4CL8; AltName: Full=Adenosine monophosphate binding protein	0.84	GO:0008756;GO:0006744	3694.estExt_Genewise1_v1.C_LG_I8988	hypothetical protein	0.9087	COG0318	KOG1176	_	None	_
cassava4.1_004872m.g	1749.03	3950.72	38.3088	87.7908	5e-05	0.00143105	1.19639	up	yes	OK	2104	gi|255541774|ref|XP_002511951.1|	atpob1, putative [Ricinus atpob1, putative [Ricinus communis]	0.96	gi|327488374|sp|Q9FPW6.2|POB1_ARATH	RecName: Full=BTB/POZ domain-containing protein POB1; AltName: Full=POZ/BTB CONTAINING-PROTEIN 1; Short=AtPOB1 [Arabidopsis thaliana]	0.89	_	3694.gw1.II.1232.1	hypothetical protein	0.9447	_	KOG4441	_	None	_
cassava4.1_004929m.g	722.214	1512.48	19.0914	39.7809	5e-05	0.00143105	1.05915	up	yes	OK	1713	gi|255540943|ref|XP_002511536.1|	WRKY transcription factor, putative [Ricinus communis]	0.7	gi|20978774|sp|Q8VWV6.1|WRK61_ARATH	RecName: Full=Probable WRKY transcription factor 61; AltName: Full=WRKY DNA-binding protein 61 [Arabidopsis thaliana]	0.69	_	_	_	_	_	_	_	None	_
cassava4.1_004985m.g	5.25965	30.7919	0.146068	0.849912	0.00105	0.0167077	2.54067	up	yes	OK	1638	gi|643703722|gb|KDP20786.1|	hypothetical protein JCGZ_21257 [Jatropha curcas]	0.85	gi|2507165|sp|P09607.2|PME21_SOLLC	RecName: Full=Pectinesterase 2.1; Short=PE 2.1; AltName: Full=Pectin methylesterase 2.1; Flags: Precursor [Solanum lycopersicum]	0.73	GO:0005982;GO:0045330;GO:0005985;GO:0030599;GO:0005618;GO:0045490;GO:0004857;GO:0043086;GO:0042545	3694.estExt_fgenesh4_pg.C_LG_XI0229	RecName: Full=Pectinesterase; EC=3.1.1.11;	0.9155	COG4677	_	_	K01051	E3.1.1.11
cassava4.1_005064m.g	539.627	1163.54	13.5201	29.0128	5e-05	0.00143105	1.10158	up	yes	OK	1799	gi|255582313|ref|XP_002531947.1|	clathrin assembly protein, putative [Ricinus communis]	0.89	gi|46395999|sp|Q9LHS0.1|CAP10_ARATH	RecName: Full=Putative clathrin assembly protein At5g35200 [Arabidopsis thaliana]	0.76	GO:0032440;GO:0030276;GO:0048268;GO:0005545;GO:0055114;GO:0005886;GO:0030118	3694.fgenesh4_pm.C_LG_VI000195	hypothetical protein	0.9006	_	KOG0251	_	None	_
cassava4.1_005068m.g	875.232	2669.34	22.3815	67.9685	5e-05	0.00143105	1.60256	up	yes	OK	1765	gi|255546139|ref|XP_002514129.1|	calmodulin binding protein, putative [Ricinus communis]	0.82	_	_	_	_	3694.estExt_fgenesh4_pg.C_LG_VI0942	hypothetical protein	0.812	_	_	NOG70632;NOG252814	None	_
cassava4.1_005158m.g	228.285	532.668	6.42794	14.9249	0.0001	0.00259112	1.21529	up	yes	OK	1617	gi|643706415|gb|KDP22547.1|	hypothetical protein JCGZ_26378 [Jatropha curcas]	0.88	gi|47605929|sp|Q9LSE2.1|ICE1_ARATH	RecName: Full=Transcription factor ICE1; AltName: Full=Basic helix-loop-helix protein 116; Short=AtbHLH116; Short=bHLH 116; AltName: Full=Inducer of CBF expression	0.86	GO:0046983	29760.GSVIVG00018030001	SubName: Full=Chromosome chr17 scaffold_16, whole genome shotgun sequence;	0.7681	_	_	NOG244226	None	_
cassava4.1_005212m.g	46.4443	102.145	1.08568	2.37476	0.00375	0.0424541	1.12918	up	yes	OK	1917	gi|643733379|gb|KDP40326.1|	hypothetical protein JCGZ_02324 [Jatropha curcas]	0.96	gi|75307847|sp|Q96303.1|PHT14_ARATH	RecName: Full=Inorganic phosphate transporter 1-4; Short=AtPht1;4; AltName: Full=H(+)/Pi cotransporter [Arabidopsis thaliana]	0.88	GO:0055085;GO:0006817;GO:0005315;GO:0016021	3694.grail3.0144000201	high affinity inorganic phosphate transporter	0.9355	COG0477	KOG0252	_	K08176	PHO84
cassava4.1_005308m.g	45.829	107.915	1.18176	2.76893	0.0021	0.0277486	1.22839	up	yes	OK	1752	gi|643714918|gb|KDP27273.1|	hypothetical protein JCGZ_19972 [Jatropha curcas]	0.73	gi|75333907|sp|Q9FID9.1|Y5389_ARATH	RecName: Full=Probable receptor-like protein kinase At5g38990; Flags: Precursor [Arabidopsis thaliana]	0.55	_	_	_	_	_	_	_	None	_
cassava4.1_005379m.g	6977.41	16213.2	185.951	429.988	5e-05	0.00143105	1.20937	up	yes	OK	1700	gi|300119978|gb|ADJ68005.1|	putative hexose transporter [Manihot putative hexose transporter 2 [Manihot esculenta]	0.98	gi|85701281|sp|Q94AZ2.2|STP13_ARATH	RecName: Full=Sugar transport protein 13; AltName: Full=Hexose transporter 13; AltName: Full=Multicopy suppressor of snf4 deficiency protein 1 [Arabidopsis thalian	0.89	GO:0032440;GO:0008643;GO:0055085;GO:0016021;GO:0055114;GO:0022891	3694.estExt_Genewise1_v1.C_LG_X5925	hypothetical protein	0.9206	COG0477	KOG0254	_	None	_
cassava4.1_005394m.g	97.1676	287.096	2.66695	7.83663	5e-05	0.00143105	1.55504	up	yes	OK	1656	gi|643731096|gb|KDP38434.1|	hypothetical protein JCGZ_04359 [Jatropha curcas]	0.86	gi|5915844|sp|O49858.1|C82A3_SOYBN	RecName: Full=Cytochrome P450 82A3; AltName: Full=Cytochrome P450 CP6 [Glycine max]	0.68	GO:0020037;GO:0005506;GO:0055114;GO:0033772	3694.gw1.40.513.1	cytochrome P450	0.805	COG2124	KOG0156	_	None	_
cassava4.1_005458m.g	34.1944	92.6334	0.879005	2.36991	0.0012	0.0183222	1.43089	up	yes	OK	1757	gi|643738026|gb|KDP44014.1|	hypothetical protein JCGZ_05481 [Jatropha curcas]	0.78	_	_	_	_	_	_	_	_	_	_	None	_
cassava4.1_005497m.g	4476.23	12216.7	111.073	301.664	5e-05	0.00143105	1.44143	up	yes	OK	1815	gi|643713682|gb|KDP26347.1|	hypothetical protein JCGZ_17505 [Jatropha curcas]	0.81	gi|75278027|sp|O49394.2|C82C2_ARATH	RecName: Full=Cytochrome P450 82C2 [Arabidopsis thaliana]	0.67	_	_	_	_	_	_	_	K17961	CYP82G1
cassava4.1_005514m.g	1421.08	3133.22	34.9258	76.653	5e-05	0.00143105	1.13405	up	yes	OK	1831	gi|643706142|gb|KDP22274.1|	hypothetical protein JCGZ_26105 [Jatropha curcas]	0.95	gi|75313630|sp|Q9SMT7.1|4CLLA_ARATH	RecName: Full=4-coumarate--CoA ligase-like 10; AltName: Full=4-coumarate--CoA ligase isoform 8; Short=At4CL8; AltName: Full=Adenosine monophosphate binding protein	0.89	GO:0050832;GO:0048046;GO:0009506;GO:0008756;GO:0006744;GO:0050203;GO:0010214;GO:0046686;GO:0010030;GO:0033611;GO:0046487;GO:0009570	29760.GSVIVG00009148001	SubName: Full=Chromosome undetermined scaffold_222, whole genome shotgun sequence;	0.9141	COG0318	KOG1176	_	None	_
cassava4.1_005555m.g	29.2665	121.897	0.853528	3.53701	5e-05	0.00143105	2.05102	up	yes	OK	1566	gi|643737304|gb|KDP43416.1|	hypothetical protein JCGZ_16703 [Jatropha curcas]	0.88	gi|75278315|sp|O64882.1|BGL17_ARATH	RecName: Full=Beta-glucosidase 17; Short=AtBGLU17; Flags: Precursor [Arabidopsis thaliana]	0.75	GO:0008422;GO:0005975	59689.fgenesh2_kg.4__2633__AT2G44480.1	annotation not avaliable	0.7583	COG2723	KOG0626	_	K01188	E3.2.1.21
cassava4.1_005589m.g	21.6094	185.478	0.623112	5.32305	5e-05	0.00143105	3.09469	up	yes	OK	1582	gi|643713682|gb|KDP26347.1|	hypothetical protein JCGZ_17505 [Jatropha curcas]	0.83	gi|75278027|sp|O49394.2|C82C2_ARATH	RecName: Full=Cytochrome P450 82C2 [Arabidopsis thaliana]	0.65	GO:0016705;GO:0046872;GO:0004497	3694.gw1.I.2906.1	cytochrome P450	0.7594	COG2124	KOG0156	_	None	_
cassava4.1_005623m.g	156.352	355.632	4.13747	9.36006	5e-05	0.00143105	1.17777	up	yes	OK	1712	gi|255572694|ref|XP_002527280.1|	dimethylaniline monooxygenase, putative [Ricinus communis]	0.9	gi|75174733|sp|Q9LMA1.1|FMO1_ARATH	RecName: Full=Probable flavin-containing monooxygenase 1 [Arabidopsis thaliana]	0.6	GO:0050661;GO:0004499;GO:0050660;GO:0055114	29760.GSVIVG00036201001	SubName: Full=Chromosome chr3 scaffold_8, whole genome shotgun sequence;	0.8633	COG2072	KOG1399	_	K00485	FMO
cassava4.1_005626m.g	517.18	1838.63	13.4525	47.6003	5e-05	0.00143105	1.8231	up	yes	OK	1738	gi|255586384|ref|XP_002533839.1|	conserved hypothetical protein [Ricinus communis]	0.88	_	_	_	_	3694.fgenesh4_pg.C_scaffold_64000167	hypothetical protein	0.8294	_	_	NOG292426	None	_
cassava4.1_005704m.g	303.303	636.973	7.10704	14.8601	0.0001	0.00259112	1.06412	up	yes	OK	1913	gi|643710257|gb|KDP24464.1|	hypothetical protein JCGZ_25028 [Jatropha curcas]	0.81	_	_	_	_	_	_	_	_	_	_	None	_
cassava4.1_005722m.g	745.837	1581.24	19.5531	41.2459	5e-05	0.00143105	1.07685	up	yes	OK	1726	gi|641826707|gb|KDO45919.1|	hypothetical protein CISIN_1g008862mg [Citrus sinensis]	0.83	_	_	_	_	3694.eugene3.00160503	hypothetical protein	0.8548	_	KOG4698	_	K18134	EOGT
cassava4.1_005787m.g	2751.74	5910.24	78.9544	168.661	5e-05	0.00143105	1.09503	up	yes	OK	1590	gi|643718116|gb|KDP29461.1|	hypothetical protein JCGZ_19290 [Jatropha curcas]	0.97	gi|403399734|sp|B9EXZ6.1|BAT1_ORYSJ	RecName: Full=Amino-acid permease BAT1 homolog	0.63	GO:0016021;GO:0003333;GO:0015171	4558.Sb06g017100.1	hypothetical protein	0.9261	COG0531	KOG1289	_	None	_
cassava4.1_005868m.g	114.676	327.453	2.68685	7.64031	5e-05	0.00143105	1.50772	up	yes	OK	1913	gi|643708570|gb|KDP23486.1|	hypothetical protein JCGZ_23319 [Jatropha curcas]	0.97	gi|729620|sp|Q03684.1|BIP4_TOBAC	RecName: Full=Luminal-binding protein 4; Short=BiP 4; AltName: Full=78 kDa glucose-regulated protein homolog 4; Short=GRP-78-4; Flags: Precursor [Nicotiana tabacum]	0.92	GO:0005524;GO:0006950;GO:0009860	3694.eugene3.00130164	hypothetical protein	0.9653	COG0443	KOG0100	_	K09490	HSPA5, BIP
cassava4.1_005936m.g	644.302	1855.94	19.3791	55.5025	5e-05	0.00143105	1.51805	up	yes	OK	1524	gi|643706321|gb|KDP22453.1|	hypothetical protein JCGZ_26284 [Jatropha curcas]	0.91	gi|1708191|sp|Q07423.1|HEX6_RICCO	RecName: Full=Hexose carrier protein HEX6	0.88	GO:0032440;GO:0008643;GO:0055085;GO:0016021;GO:0015293;GO:0055114;GO:0022891	29760.GSVIVG00030854001	SubName: Full=Chromosome undetermined scaffold_52, whole genome shotgun sequence;	0.9021	COG0477	KOG0254	_	None	_
cassava4.1_006004m.g	40.355	124.092	0.956173	2.90476	0.0003	0.00628565	1.60308	up	yes	OK	2025	gi|643708418|gb|KDP23334.1|	hypothetical protein JCGZ_23167 [Jatropha curcas]	0.91	gi|78099760|sp|P42211.2|ASPRX_ORYSJ	RecName: Full=Aspartic proteinase; Flags: Precursor [Oryza sativa Japonica Group]	0.79	GO:0006508;GO:0006629;GO:0004190	3694.estExt_fgenesh4_pm.C_LG_XIII0008	hypothetical protein	0.8841	_	KOG1339	_	K08245	E3.4.23.40
cassava4.1_006081m.g	153.616	442.949	4.68144	13.419	5e-05	0.00143105	1.51925	up	yes	OK	1506	gi|643715611|gb|KDP27565.1|	hypothetical protein JCGZ_20028 [Jatropha curcas]	0.92	gi|75338799|sp|Q9ZNS0.1|PLT3_ARATH	RecName: Full=Probable polyol transporter 3 [Arabidopsis thaliana]	0.83	GO:0032440;GO:0008643;GO:0055085;GO:0016021;GO:0055114;GO:0022891	3694.gw1.VII.3437.1	hypothetical protein	0.9023	COG0477	KOG0254	_	None	_
cassava4.1_006110m.g	191.749	465.655	5.49398	13.2667	5e-05	0.00143105	1.27189	up	yes	OK	1592	gi|255555263|ref|XP_002518668.1|	UDP-glucosyltransferase, putative [Ricinus communis]	0.9	gi|13431605|sp|Q9MB73.1|LGT_CITUN	RecName: Full=Limonoid UDP-glucosyltransferase; Short=LGTase; Short=Limonoid GTase; Short=Limonoid glucosyltransferase	0.87	GO:0050645;GO:0080167;GO:0010224;GO:0009801;GO:0005737;GO:0009718	3694.gw1.IX.2384.1	limonoid glucosyltransferase (EC:2.4.1.120)	0.8687	_	KOG1192	_	None	_
cassava4.1_006345m.g	137.801	331.487	3.70582	8.87064	0.00015	0.00361304	1.25925	up	yes	OK	1686	gi|643740142|gb|KDP45828.1|	hypothetical protein JCGZ_17435 [Jatropha curcas]	0.74	_	_	_	_	_	_	_	_	_	_	None	_
cassava4.1_006353m.g	24972	53602.1	689.217	1471.89	0.0009	0.0148946	1.09464	up	yes	OK	1647	gi|643734729|gb|KDP41399.1|	hypothetical protein JCGZ_15806 [Jatropha curcas]	0.9	gi|75315975|sp|Q9ZWJ3.1|U85A2_ARATH	RecName: Full=UDP-glycosyltransferase 85A2 [Arabidopsis thaliana]	0.83	GO:0047213;GO:0009813;GO:0050403;GO:0050502	3694.gw1.II.1756.1	hypothetical protein	0.8983	_	KOG1192	_	None	_
cassava4.1_006378m.g	37.1742	117.404	1.1611	3.64638	0.0002	0.00456621	1.65097	up	yes	OK	1473	gi|255563776|ref|XP_002522889.1|	ammonium transporter, putative [Ricinus communis]	0.96	gi|75146874|sp|Q84KJ6.1|AMT31_ORYSJ	RecName: Full=Ammonium transporter 3 member 1; Short=OsAMT3;1 [Oryza sativa Japonica Group]	0.88	GO:0008519;GO:0072488;GO:0016021	3694.gw1.I.3790.1	ammonium transporter	0.9714	COG0004	KOG0682	_	K03320	amt, AMT, MEP
cassava4.1_006521m.g	521.978	1245.49	12.7512	30.3055	5e-05	0.00143105	1.24895	up	yes	OK	1841	gi|255538660|ref|XP_002510395.1|	sugar transporter, putative [Ricinus communis]	0.94	gi|75334257|sp|Q9FRL3.1|ERDL6_ARATH	RecName: Full=Sugar transporter ERD6-like 6 [Arabidopsis thaliana]	0.91	GO:0032440;GO:0055085;GO:0055114;GO:0042593;GO:0009705;GO:0008643;GO:0005794;GO:0010030;GO:0016021;GO:0022891	3694.fgenesh4_pg.C_LG_II002606	hypothetical protein	0.9138	COG0477	KOG0254	_	K08145	SLC2A8, GLUT8
cassava4.1_006665m.g	2615.57	5311.95	63.2885	127.997	5e-05	0.00143105	1.01609	up	yes	OK	1857	gi|643711956|gb|KDP25384.1|	hypothetical protein JCGZ_20540 [Jatropha curcas]	0.95	gi|398957|sp|P31531.1|1A1C_SOYBN	RecName: Full=1-aminocyclopropane-1-carboxylate synthase; Short=ACC synthase; AltName: Full=S-adenosyl-L-methionine methylthioadenosine-lyase [Glycine max]	0.88	GO:0042218;GO:0009611;GO:0009733;GO:0009612;GO:0042802;GO:0009753;GO:0071281;GO:0006979;GO:0030170;GO:0016847;GO:0006519	3694.fgenesh4_pg.C_LG_III001100	1-aminocyclopropane-1-carboxylate	0.914	COG0436	KOG0256	_	K01762	ACS
cassava4.1_006831m.g	525.32	1303.89	15.2758	37.7072	5e-05	0.00143105	1.30359	up	yes	OK	1571	gi|643735029|gb|KDP41699.1|	hypothetical protein JCGZ_16106 [Jatropha curcas]	0.86	_	_	_	_	29760.GSVIVG00014864001	SubName: Full=Chromosome chr18 scaffold_1, whole genome shotgun sequence;	0.8264	_	_	NOG275651;NOG234122	None	_
cassava4.1_006841m.g	3024.52	6755.6	78.1933	173.84	5e-05	0.00143105	1.15264	up	yes	OK	1748	gi|643711988|gb|KDP25416.1|	hypothetical protein JCGZ_20572 [Jatropha curcas]	0.92	gi|75171793|sp|Q9FN67.1|Y5133_ARATH	RecName: Full=BTB/POZ domain-containing protein At5g41330 [Arabidopsis thaliana]	0.78	GO:0051260	3694.gw1.III.609.1	hypothetical protein	0.882	_	KOG2714	_	None	_
cassava4.1_006899m.g	11543.3	25346.7	321.408	702.094	5e-05	0.00143105	1.12726	up	yes	OK	1634	gi|91241600|gb|ABD92702.1|	1-deoxy-D-xylulose 5-phosphate reductoisomerase [Hevea brasiliensis]	0.98	gi|12644032|sp|Q9XFS9.2|DXR_ARATH	RecName: Full=1-deoxy-D-xylulose 5-phosphate reductoisomerase, chloroplastic; Short=1-deoxyxylulose-5-phosphate reductoisomerase; Short=DXP reductoisomerase; AltName	0.93	GO:0006694;GO:0008299;GO:0046872;GO:0016853;GO:0055114;GO:0070402;GO:0030604	3694.estExt_Genewise1_v1.C_LG_XII0355	SubName: Full=Putative chloroplast 1-deoxy-D-xylulose 5-phosphate reductoisomerase; EC=1.1.1 [...]	0.9843	COG0743	_	_	K00099	dxr
cassava4.1_006914m.g	724.668	1714.49	23.0733	54.2629	5e-05	0.00143105	1.23374	up	yes	OK	1448	gi|643724596|gb|KDP33797.1|	hypothetical protein JCGZ_07368 [Jatropha curcas]	0.84	gi|75219638|sp|O49545.1|BAME1_ARATH	RecName: Full=Leucine-rich repeat receptor-like serine/threonine-protein kinase BAM1; AltName: Full=Protein BARELY ANY MERISTEM 1; Flags: Precursor [Arabidopsis th	0.59	GO:0004674;GO:0005524;GO:0009069;GO:0016021;GO:0006468;GO:0005886	3694.fgenesh4_pg.C_LG_XVIII000754	hypothetical protein	0.8387	COG0515	KOG1187	_	None	_
cassava4.1_006918m.g	447.701	1203.63	13.2306	35.3711	5e-05	0.00143105	1.41869	up	yes	OK	1548	gi|643686981|gb|KDP20146.1|	hypothetical protein JCGZ_05915 [Jatropha curcas]	0.82	_	_	_	GO:0031326;GO:0019438;GO:1901362	3694.estExt_fgenesh4_pg.C_LG_XII0454	hypothetical protein	0.8204	_	_	NOG227408	None	_
cassava4.1_007032m.g	807.434	1683.56	21.9919	45.6241	5e-05	0.00143105	1.05282	up	yes	OK	1667	gi|643702007|gb|KDP20447.1|	hypothetical protein JCGZ_05292 [Jatropha curcas]	0.9	gi|75335460|sp|Q9LTC0.1|Y5707_ARATH	RecName: Full=Probable receptor-like protein kinase At5g47070 [Arabidopsis thaliana]	0.72	_	29760.GSVIVG00024312001	SubName: Full=Chromosome chr6 scaffold_3, whole genome shotgun sequence;	0.8889	COG0515	KOG1187	_	None	_
cassava4.1_007105m.g	296.714	623.295	8.47988	17.7093	0.0001	0.00259112	1.06239	up	yes	OK	1596	gi|255538024|ref|XP_002510077.1|	serine carboxypeptidase, putative [Ricinus communis]	0.87	gi|334302855|sp|Q9CAU0.2|SCP6_ARATH	RecName: Full=Serine carboxypeptidase-like 6; Flags: Precursor [Arabidopsis thaliana]	0.75	GO:0006508;GO:0004185	_	_	_	_	_	_	K16296	SCPL-I
cassava4.1_007109m.g	30.3308	126.191	0.850737	3.51778	5e-05	0.00143105	2.04788	up	yes	OK	1624	gi|255561729|ref|XP_002521874.1|	hypothetical protein RCOM_0775400 [Ricinus communis]	0.76	gi|75173260|sp|Q9FYJ6.1|BH111_ARATH	RecName: Full=Transcription factor bHLH111; AltName: Full=Basic helix-loop-helix protein 111; Short=AtbHLH111; Short=bHLH 111; AltName: Full=Transcription factor E	0.68	_	29760.GSVIVG00035136001	SubName: Full=Chromosome chr1 scaffold_75, whole genome shotgun sequence;	0.751	_	_	NOG276165	None	_
cassava4.1_007155m.g	1574.82	4175.97	37.0879	97.9162	5e-05	0.00143105	1.4006	up	yes	OK	1904	gi|643714006|gb|KDP26671.1|	hypothetical protein JCGZ_17829 [Jatropha curcas]	0.9	gi|75181029|sp|Q9LY87.1|RGLG2_ARATH	RecName: Full=E3 ubiquitin-protein ligase RGLG2; AltName: Full=RING domain ligase 2 [Arabidopsis thaliana]	0.8	GO:0008270	3694.fgenesh4_pg.C_LG_X000554	hypothetical protein	0.9086	_	KOG1327	_	K16280	RGLG
cassava4.1_007185m.g	40.9284	301.336	1.36478	9.97907	5e-05	0.00143105	2.87024	up	yes	OK	1389	gi|255538024|ref|XP_002510077.1|	serine carboxypeptidase, putative [Ricinus communis]	0.87	gi|125987774|sp|Q9C7Z9.2|SCP18_ARATH	RecName: Full=Serine carboxypeptidase-like 18; Flags: Precursor [Arabidopsis thaliana]	0.72	GO:0006508;GO:0004185	_	_	_	_	_	_	K16296	SCPL-I
cassava4.1_007197m.g	12090	26688.6	296.951	652.466	5e-05	0.00143105	1.13568	up	yes	OK	1832	gi|164605002|dbj|BAF98297.1|	4-hydroxy-3-methylbut-2-enyl diphosphate reductase [Hevea brasiliensis]	0.98	gi|75254572|sp|Q6AVG6.1|ISPH_ORYSJ	RecName: Full=4-hydroxy-3-methylbut-2-enyl diphosphate reductase, chloroplastic; Flags: Precursor [Oryza sativa Japonica Group]	0.92	GO:0051745;GO:0055114;GO:0019288	3694.eugene3.00090556	SubName: Full=Putative chloroplast 4-hydroxy-3-methylbut-2-en-1-yl diphosphate reductase; EC [...]	0.9681	COG0761	_	_	K03527	ispH, lytB
cassava4.1_007249m.g	4.69648	25.0415	0.12221	0.647146	0.0022	0.0286891	2.40473	up	yes	OK	1739	gi|255544996|ref|XP_002513559.1|	receptor serine/threonine kinase, putative [Ricinus communis]	0.81	gi|75333904|sp|Q9FID5.1|Y5393_ARATH	RecName: Full=Probable receptor-like protein kinase At5g39030; Flags: Precursor [Arabidopsis thaliana]	0.69	GO:0004674;GO:0005524;GO:0004715;GO:0009069;GO:0018108	29760.GSVIVG00006446001	SubName: Full=Chromosome undetermined scaffold_171, whole genome shotgun sequence;	0.875	COG0515	KOG1187	_	None	_
cassava4.1_007360m.g	49.1933	127.207	1.58137	4.06277	0.00045	0.00859002	1.36129	up	yes	OK	1436	gi|255536919|ref|XP_002509526.1|	ubiquitin-protein ligase, putative [Ricinus communis]	0.92	gi|75273330|sp|Q9LI89.1|FBK70_ARATH	RecName: Full=F-box/kelch-repeat protein At3g27150 [Arabidopsis thaliana]	0.72	GO:0005634;GO:0008152;GO:0005829;GO:0016874	3694.gw1.I.3033.1	f-box family protein	0.8947	_	KOG1072	_	None	_
cassava4.1_007408m.g	164.261	335.238	4.98323	10.1093	0.00075	0.0128693	1.02053	up	yes	OK	1512	gi|643734905|gb|KDP41575.1|	hypothetical protein JCGZ_15982 [Jatropha curcas]	0.95	_	_	_	GO:0016021	29760.GSVIVG00015000001	SubName: Full=Chromosome chr18 scaffold_1, whole genome shotgun sequence;	0.9178	COG0814	KOG1305	_	K14207	SLC38A2, SNAT2
cassava4.1_007530m.g	224.378	521.85	5.24506	12.1465	5e-05	0.00143105	1.21151	up	yes	OK	1917	gi|643712094|gb|KDP25522.1|	hypothetical protein JCGZ_20678 [Jatropha curcas]	0.93	gi|306756289|sp|Q93ZQ5.2|SPXM3_ARATH	RecName: Full=SPX domain-containing membrane protein At4g22990 [Arabidopsis thaliana]	0.88	GO:0055085;GO:0016021	3694.estExt_fgenesh4_pg.C_LG_III0979	hypothetical protein	0.8914	_	KOG2325;KOG1161	_	None	_
cassava4.1_007548m.g	330.734	742.82	11.3916	25.4134	5e-05	0.00143105	1.15762	up	yes	OK	1350	gi|255587402|ref|XP_002534261.1|	ankyrin repeat-containing protein, putative [Ricinus communis]	0.96	gi|75308849|sp|Q9C7A2.1|Y3236_ARATH	RecName: Full=Ankyrin repeat-containing protein At3g12360 [Arabidopsis thaliana]	0.85	_	29760.GSVIVG00023107001	SubName: Full=Chromosome chr8 scaffold_29, whole genome shotgun sequence;	0.913	COG0666	KOG0504	_	None	_
cassava4.1_007688m.g	5264.19	12045.6	154.032	350.554	5e-05	0.00143105	1.18641	up	yes	OK	1562	gi|643739731|gb|KDP45469.1|	hypothetical protein JCGZ_09718 [Jatropha curcas]	0.91	gi|341942172|sp|Q944G5.3|PTR44_ARATH	RecName: Full=Protein NRT1/ PTR FAMILY 2.10; Short=AtNPF2.10; AltName: Full=Protein GLUCOSINOLATE TRANSPORTER-1 [Arabidopsis thaliana]	0.78	GO:0016020;GO:0006810;GO:0005215	3694.estExt_fgenesh4_pg.C_LG_I2092	hypothetical protein	0.8969	COG3104	KOG1237	_	K14638	SLC15A3_4, PHT
cassava4.1_007832m.g	194.129	495.378	6.40654	16.2476	5e-05	0.00143105	1.34261	up	yes	OK	1402	gi|255585024|ref|XP_002533222.1|	serine-threonine protein kinase, plant-type, putative [Ricinus communis]	0.81	gi|75338636|sp|Q9XID3.1|Y1343_ARATH	RecName: Full=G-type lectin S-receptor-like serine/threonine-protein kinase At1g34300; Flags: Precursor [Arabidopsis thaliana]	0.59	GO:0005524;GO:0016459;GO:0009069;GO:0006468;GO:0004687	3694.gw1.XVIII.2706.1	hypothetical protein	0.9051	COG0515	KOG1187	_	K04733	IRAK4
cassava4.1_007917m.g	519.108	1341.79	15.8679	40.779	5e-05	0.00143105	1.36172	up	yes	OK	1502	gi|255539531|ref|XP_002510830.1|	(S)-N-methylcoclaurine 3'-hydroxylase isozyme, putative [Ricinus communis]	0.82	gi|75309900|sp|Q9FXW4.1|C80B2_COPJA	RecName: Full=Probable (S)-N-methylcoclaurine 3'-hydroxylase isozyme 2; AltName: Full=Cytochrome P450 80B2	0.66	GO:0020037;GO:0005506;GO:0050593;GO:0055114	3694.gw1.XII.1735.1	cytochrome P450	0.819	COG2124	KOG0156	_	None	_
cassava4.1_007937m.g	95.1268	191.747	3.06682	6.14405	0.0024	0.0305689	1.00245	up	yes	OK	1432	gi|255545980|ref|XP_002514050.1|	Anthranilate N-benzoyltransferase protein, putative [Ricinus communis]	0.77	gi|75273454|sp|Q9LIS1.1|CR26L_ARATH	RecName: Full=Protein ECERIFERUM 26-like; Short=CER26-like; AltName: Full=CER2-like protein 2; Short=CER2-like2 [Arabidopsis thaliana]	0.62	GO:0016740	3694.eugene3.00050609	hypothetical protein	0.8014	_	_	NOG289685	None	_
cassava4.1_008005m.g	681.622	1414.94	12.5733	26.0116	5e-05	0.00143105	1.04879	up	yes	OK	2389	gi|643733640|gb|KDP40483.1|	hypothetical protein JCGZ_24482 [Jatropha curcas]	0.88	_	_	_	_	3694.fgenesh4_pm.C_LG_V000122	hypothetical protein	0.8386	_	KOG2521	_	None	_
cassava4.1_008050m.g	327.038	784.147	11.7968	28.0947	5e-05	0.00143105	1.2519	up	yes	OK	1296	gi|643716238|gb|KDP28011.1|	hypothetical protein JCGZ_19091 [Jatropha curcas]	0.95	gi|56748824|sp|Q8RWC9.2|CIPK1_ARATH	RecName: Full=CBL-interacting serine/threonine-protein kinase 1; AltName: Full=SNF1-related kinase 3.16; AltName: Full=SOS2-like protein kinase PKS13 [Arabidopsis	0.83	GO:0007165;GO:0005524;GO:0004683;GO:0009069;GO:0006468	3694.estExt_fgenesh4_pg.C_LG_X0029	SubName: Full=CBL-interacting protein kinase 1;	0.9256	COG0515	KOG0583	_	K07198	PRKAA, AMPK
cassava4.1_008195m.g	577.511	1363	19.0469	44.6757	5e-05	0.00143105	1.22993	up	yes	OK	1403	gi|643714797|gb|KDP27152.1|	hypothetical protein JCGZ_19851 [Jatropha curcas]	0.88	_	_	_	GO:0005774;GO:0016021	29760.GSVIVG00020953001	SubName: Full=Chromosome chr14 scaffold_21, whole genome shotgun sequence;	0.8447	COG0814	KOG1303	_	K15015	SLC32A, VGAT
cassava4.1_008291m.g	1545.12	3319.56	56.7688	121.125	5e-05	0.00143105	1.09333	up	yes	OK	1275	gi|643739513|gb|KDP45267.1|	hypothetical protein JCGZ_15132 [Jatropha curcas]	0.81	gi|75273965|sp|Q9LSF1.1|OXI1_ARATH	RecName: Full=Serine/threonine-protein kinase OXI1; AltName: Full=Protein OXIDATIVE SIGNAL-INDUCIBLE 1 [Arabidopsis thaliana]	0.68	GO:0007165;GO:0005524;GO:0009069;GO:0006468;GO:0004697	3694.eugene3.00002543	hypothetical protein	0.7681	COG0515	KOG0610	_	None	_
cassava4.1_008347m.g	1211.37	2669.8	44.7362	97.9236	5e-05	0.00143105	1.13021	up	yes	OK	1269	gi|643686981|gb|KDP20146.1|	hypothetical protein JCGZ_05915 [Jatropha curcas]	0.85	_	_	_	GO:0005634;GO:0006355;GO:0010112;GO:0080142;GO:0005667;GO:0043565;GO:0003700;GO:0045449	3694.estExt_fgenesh4_pg.C_LG_XII0454	hypothetical protein	0.8198	_	_	NOG227408	None	_
cassava4.1_008375m.g	542.282	1672.97	12.6396	38.8505	5e-05	0.00143105	1.61998	up	yes	OK	1926	gi|566155753|ref|XP_006386162.1|	hypothetical protein POPTR_0002s01870g [Populus trichocarpa]	0.88	gi|122222435|sp|Q0JIL1.1|NRX2_ORYSJ	RecName: Full=Probable nucleoredoxin 2; Short=OsNrx2 [Oryza sativa Japonica Group]	0.68	GO:0046872;GO:0035556	3694.estExt_fgenesh4_pg.C_LG_V1578	hypothetical protein	0.885	_	KOG2501	_	K17609	NXN
cassava4.1_008495m.g	42.6068	111.998	1.59595	4.16349	0.001	0.016123	1.38338	up	yes	OK	1254	gi|255573543|ref|XP_002527696.1|	serine-threonine protein kinase, plant-type, putative [Ricinus communis]	0.88	gi|264664587|sp|C0LGH3.2|Y5614_ARATH	RecName: Full=Probable LRR receptor-like serine/threonine-protein kinase At1g56140; Flags: Precursor [Arabidopsis thaliana]	0.67	GO:0004674;GO:0005524;GO:0004715;GO:0009069;GO:0018108	3694.gw1.VI.64.1	hypothetical protein	0.9197	COG0515	KOG1187	_	K04733	IRAK4
cassava4.1_008609m.g	4828.16	15395.1	182.201	577.141	5e-05	0.00143105	1.66339	up	yes	OK	1245	gi|255578424|ref|XP_002530077.1|	monoxygenase, putative [Ricinus monoxygenase, putative [Ricinus communis]	0.84	gi|403399424|sp|A6T923.1|HPXO_KLEP7	RecName: Full=FAD-dependent urate hydroxylase [Klebsiella pneumoniae subsp. pneumoniae MGH 78578]	0.74	GO:0055114;GO:0016491	3694.fgenesh4_pg.C_scaffold_117000065	hypothetical protein	0.8165	COG0654	KOG2614	_	None	_
cassava4.1_008618m.g	317.021	676.23	12.0007	25.411	5e-05	0.00143105	1.08233	up	yes	OK	1242	gi|643731112|gb|KDP38450.1|	hypothetical protein JCGZ_04375 [Jatropha curcas]	0.89	gi|75328050|sp|Q84RR2.1|ARI2_ARATH	RecName: Full=Probable E3 ubiquitin-protein ligase ARI2; AltName: Full=ARIADNE-like protein ARI2; AltName: Full=Protein ariadne homolog 2 [Arabidopsis thaliana]	0.8	GO:0008270	3694.estExt_fgenesh4_pg.C_LG_IX0532	hypothetical protein	0.8367	_	KOG1815	_	K11968	ARIH1
cassava4.1_008629m.g	29.5295	70.592	1.1181	2.6505	0.0041	0.045384	1.24522	up	yes	OK	1242	gi|643726982|gb|KDP35547.1|	hypothetical protein JCGZ_08985 [Jatropha curcas]	0.9	gi|75181029|sp|Q9LY87.1|RGLG2_ARATH	RecName: Full=E3 ubiquitin-protein ligase RGLG2; AltName: Full=RING domain ligase 2 [Arabidopsis thaliana]	0.86	GO:0008270	29760.GSVIVG00013098001	SubName: Full=Chromosome undetermined scaffold_435, whole genome shotgun sequence;	0.8668	_	KOG1327	_	K16280	RGLG
cassava4.1_008715m.g	161.996	368.214	5.10953	11.5439	0.00015	0.00361304	1.17587	up	yes	OK	1460	gi|255567596|ref|XP_002524777.1|	ATP binding protein, putative [Ricinus communis]	0.92	gi|75330746|sp|Q8RXC8.1|RBK2_ARATH	RecName: Full=Receptor-like cytosolic serine/threonine-protein kinase RBK2; AltName: Full=Protein ROP BINDING PROTEIN KINASES 2 [Arabidopsis thaliana]	0.79	GO:0004674;GO:0005524;GO:0009069;GO:0006468	3694.eugene3.00140825	hypothetical protein	0.893	COG0515	KOG1187	_	None	_
cassava4.1_009059m.g	2022.54	5721.77	64.7232	182.083	5e-05	0.00143105	1.49224	up	yes	OK	1441	gi|478738996|gb|AGJ52154.1|	WRKY transcription factor 08 [Jatropha curcas]	0.83	gi|20978771|sp|O22921.1|WRK25_ARATH	RecName: Full=Probable WRKY transcription factor 25; AltName: Full=WRKY DNA-binding protein 25 [Arabidopsis thaliana]	0.68	GO:0005667;GO:0006355;GO:0043565;GO:0045449;GO:0003700	3694.eugene3.00161228	hypothetical protein	0.7896	_	_	NOG290545	K13424	WRKY33
cassava4.1_009062m.g	1041.5	2539.29	29.6733	71.9759	5e-05	0.00143105	1.27835	up	yes	OK	1600	gi|566183583|ref|XP_002311468.2|	hypothetical protein POPTR_0008s12260g [Populus trichocarpa]	0.87	_	_	_	GO:0008375;GO:0016020;GO:0008152	3694.eugene3.00101149	hypothetical protein	0.862	_	_	NOG272441	None	_
cassava4.1_009330m.g	501.409	1086.79	15.7545	33.9476	5e-05	0.00143105	1.10755	up	yes	OK	1465	gi|255555401|ref|XP_002518737.1|	conserved hypothetical protein [Ricinus communis]	0.88	gi|75163815|sp|Q93ZR6.1|WSD1_ARATH	RecName: Full=O-acyltransferase WSD1; AltName: Full=Diacylglycerol O-acyltransferase; Short=DGAT; AltName: Full=Long-chain-alcohol O-fatty-acyltransferase; AltName:	0.5	GO:0004144;GO:0042967;GO:0045017	_	_	_	_	_	_	None	_
cassava4.1_009384m.g	244.29	562.597	9.36213	21.3954	5e-05	0.00143105	1.19239	up	yes	OK	1229	gi|566146921|ref|XP_006368464.1|	hypothetical protein POPTR_0001s03050g [Populus trichocarpa]	0.83	gi|75176558|sp|Q9LPF6.1|PUP11_ARATH	RecName: Full=Probable purine permease 11; Short=AtPUP11 [Arabidopsis thaliana]	0.73	GO:0016021	3694.eugene3.00290140	hypothetical protein	0.8338	_	_	NOG241360	None	_
cassava4.1_009423m.g	23.6346	60.387	0.960822	2.43489	0.00275	0.0337696	1.34152	up	yes	OK	1167	gi|255545500|ref|XP_002513810.1|	Esterase precursor, putative [Ricinus communis]	0.9	gi|51315784|sp|Q7Y1X1.1|EST_HEVBR	RecName: Full=Esterase; AltName: Full=Early nodule-specific protein homolog; AltName: Full=Latex allergen Hev b 13; AltName: Allergen=Hev b 13; Flags: Precursor	0.77	GO:0016788;GO:0006629	3694.estExt_fgenesh4_pm.C_LG_II0375	hypothetical protein	0.839	_	_	NOG287295	None	_
cassava4.1_009485m.g	27.649	73.1341	1.06718	2.80393	0.00185	0.0253319	1.39365	up	yes	OK	1221	gi|255548660|ref|XP_002515386.1|	Aspartic proteinase nepenthesin-2 precursor, putative [Ricinus communis]	0.79	gi|75130158|sp|Q6XBF8.1|CDR1_ARATH	RecName: Full=Aspartic proteinase CDR1; AltName: Full=Protein CONSTITUTIVE DISEASE RESISTANCE 1; Flags: Precursor [Arabidopsis thaliana]	0.48	GO:0006508;GO:0004190	3694.eugene3.00061654	hypothetical protein	0.7853	_	KOG1339	_	None	_
cassava4.1_009771m.g	1303.77	3900.56	53.6796	159.332	5e-05	0.00143105	1.56959	up	yes	OK	1154	gi|643704122|gb|KDP21186.1|	hypothetical protein JCGZ_21657 [Jatropha curcas]	0.89	gi|75220747|sp|Q39224.1|SRG1_ARATH	RecName: Full=Protein SRG1; Short=AtSRG1; AltName: Full=Protein SENESCENCE-RELATED GENE 1 [Arabidopsis thaliana]	0.75	GO:0016706;GO:0055114	3694.grail3.0032000201	hypothetical protein	0.8376	COG3491	KOG0143	_	None	_
cassava4.1_009827m.g	3115.23	6925.12	131.272	289.562	5e-05	0.00143105	1.14131	up	yes	OK	1131	gi|255578874|ref|XP_002530291.1|	ubiquitin-protein ligase, putative [Ricinus communis]	0.97	gi|75171261|sp|Q9FKJ0.1|FK132_ARATH	RecName: Full=F-box/kelch-repeat protein At5g60570 [Arabidopsis thaliana]	0.85	GO:0008152;GO:0016874	3702.AT5G60570.1-P	kelch repeat-containing F-box family protein; kelch repeat-containing F-box family protein; [...]	0.8533	_	KOG1072	_	None	_
cassava4.1_009993m.g	485.056	1321.05	18.4417	49.8807	5e-05	0.00143105	1.43551	up	yes	OK	1237	gi|643706421|gb|KDP22553.1|	hypothetical protein JCGZ_26384 [Jatropha curcas]	0.91	gi|75309219|sp|Q9FMU6.1|MPCP3_ARATH	RecName: Full=Mitochondrial phosphate carrier protein 3, mitochondrial; AltName: Full=Mitochondrial phosphate transporter 3; Short=MPT3; AltName: Full=Phosphate tr	0.85	GO:0006810;GO:0016021	29760.GSVIVG00037935001	SubName: Full=Chromosome chr14 scaffold_9, whole genome shotgun sequence;	0.9481	_	KOG0767	_	K15102	SLC25A3, PHC, PIC
cassava4.1_010005m.g	5661.36	11522.9	151.901	307.462	5e-05	0.00143105	1.01728	up	yes	OK	1716	gi|643716960|gb|KDP28586.1|	hypothetical protein JCGZ_14357 [Jatropha curcas]	0.98	gi|21431795|sp|Q39024.2|MPK4_ARATH	RecName: Full=Mitogen-activated protein kinase 4; Short=AtMPK4; Short=MAP kinase 4 [Arabidopsis thaliana]	0.96	GO:0000165;GO:0005524;GO:0009069;GO:0006468;GO:0007178;GO:0004707	29760.GSVIVG00026919001	SubName: Full=Putative uncharacterized protein (Chromosome chr15 scaffold_40, whole genome s [...]	0.9652	COG0515	KOG0660	_	K04371	MAPK1_3
cassava4.1_010019m.g	79.1506	223.68	2.16246	6.08063	5e-05	0.00143105	1.49155	up	yes	OK	1662	gi|255542012|ref|XP_002512070.1|	RNA binding protein, putative [Ricinus communis]	0.86	gi|75174856|sp|Q9LMX5.1|AFP2_ARATH	RecName: Full=Ninja-family protein AFP2; AltName: Full=ABI five-binding protein 2; Short=ABI5-binding protein 2 [Arabidopsis thaliana]	0.6	_	3694.fgenesh4_pg.C_LG_X001417	hypothetical protein	0.7773	_	_	NOG267144	None	_
cassava4.1_010021m.g	142.439	395.217	4.5891	12.6593	5e-05	0.00143105	1.46391	up	yes	OK	1432	gi|309387111|gb|ADO78230.1|	mitochondrial beta-cyanoalanine synthase [Manihot esculenta]	1	gi|122179246|sp|Q1KLZ2.1|CAS1_MALDO	RecName: Full=L-3-cyanoalanine synthase 1, mitochondrial; Short=MdCAS1; Flags: Precursor	0.89	GO:0004124;GO:0009333;GO:0080147;GO:0019500;GO:0005507;GO:0006535;GO:0016740;GO:0009507	3694.grail3.0039007102	RecName: Full=Cysteine synthase; EC=2.5.1.47;	0.9521	COG0031	KOG1252	_	K13034	ATCYSC1
cassava4.1_010060m.g	220.433	673.18	6.01063	18.2647	5e-05	0.00143105	1.60347	up	yes	OK	1665	gi|643706026|gb|KDP22158.1|	hypothetical protein JCGZ_25989 [Jatropha curcas]	0.87	gi|75286811|sp|Q5SN75.1|P2C08_ORYSJ	RecName: Full=Probable protein phosphatase 2C 8; Short=OsPP2C08 [Oryza sativa Japonica Group]	0.84	GO:0008287;GO:0046872;GO:0006470;GO:0004722	3694.gw1.XII.1331.1	hypothetical protein	0.8806	COG0631	KOG0698	_	K14497	PP2C
cassava4.1_010390m.g	305.834	760.212	13.0416	32.1537	5e-05	0.00143105	1.30186	up	yes	OK	1120	gi|255562992|ref|XP_002522500.1|	o-methyltransferase, putative [Ricinus communis]	0.85	gi|403399690|sp|B6VJS4.2|ROMT_VITVI	RecName: Full=Trans-resveratrol di-O-methyltransferase; AltName: Full=Resveratrol O-methyltransferase; Short=ROMT; Short=VvROMT [Vitis vinifera]	0.7	GO:0032259;GO:0050630;GO:0046983	3694.fgenesh4_pg.C_LG_IV000468	flavonoid o-methyltransferase related	0.8683	COG0500	KOG3178	_	None	_
cassava4.1_010396m.g	180.656	512.095	7.9762	22.4284	5e-05	0.00143105	1.49155	up	yes	OK	1086	gi|629098715|gb|KCW64480.1|	hypothetical protein EUGRSUZ_G02088 [Eucalyptus grandis]	0.73	gi|75171223|sp|Q9FKD0.1|MT797_ARATH	RecName: Full=Probable S-adenosylmethionine-dependent methyltransferase At5g37970 [Arabidopsis thaliana]	0.58	_	29760.GSVIVG00012765001	SubName: Full=Chromosome undetermined scaffold_3465, whole genome shotgun sequence;	0.7592	_	_	NOG132018	None	_
cassava4.1_010466m.g	47.9663	113.64	1.5694	3.69464	0.00165	0.0234437	1.23522	up	yes	OK	1413	gi|255578868|ref|XP_002530288.1|	protein binding protein, putative [Ricinus communis]	0.88	_	_	_	GO:0008270	3694.estExt_fgenesh4_pg.C_LG_IX1416	hypothetical protein	0.8527	_	KOG1609	_	None	_
cassava4.1_010558m.g	85.9229	177.377	2.48663	5.1056	0.0028	0.03423	1.03789	up	yes	OK	1578	gi|643717664|gb|KDP29107.1|	hypothetical protein JCGZ_16496 [Jatropha curcas]	0.9	gi|75313015|sp|Q9S752.1|LOFG2_ARATH	RecName: Full=Probable E3 ubiquitin-protein ligase LOG2; AltName: Full=Protein LOSS OF GDU2; AltName: Full=RING finger protein 215 [Arabidopsis thaliana]	0.67	GO:0008270	29760.GSVIVG00024522001	SubName: Full=Chromosome chr6 scaffold_3, whole genome shotgun sequence;	0.7884	_	KOG4265	_	None	_
cassava4.1_010572m.g	793.533	1708.89	31.2693	66.8245	5e-05	0.00143105	1.09563	up	yes	OK	1199	gi|255575625|ref|XP_002528712.1|	carboxylic ester hydrolase, putative [Ricinus communis]	0.82	gi|75181338|sp|Q9LZS7.1|GDL71_ARATH	RecName: Full=GDSL esterase/lipase At5g03610; AltName: Full=Extracellular lipase At5g03610; Flags: Precursor [Arabidopsis thaliana]	0.73	GO:0016788;GO:0006629	29760.GSVIVG00021651001	SubName: Full=Chromosome chr8 scaffold_23, whole genome shotgun sequence;	0.8185	COG3240	_	NOG295102	None	_
cassava4.1_010580m.g	35.2425	102.876	1.4936	4.32701	0.00045	0.00859002	1.53458	up	yes	OK	1125	gi|255540423|ref|XP_002511276.1|	protein binding protein, putative [Ricinus communis]	0.87	gi|75309213|sp|Q9FMK7.1|BT1_ARATH	RecName: Full=BTB/POZ and TAZ domain-containing protein 1; AltName: Full=BTB and TAZ domain protein 1 [Arabidopsis thaliana]	0.78	GO:0004402;GO:0006355;GO:0042967;GO:0016573;GO:0005667;GO:0003712;GO:0008270;GO:0000123;GO:0045449	3694.fgenesh4_pg.C_LG_XV000621	hypothetical protein	0.8787	_	KOG1778	_	None	_
cassava4.1_010623m.g	224.97	591.734	10.1247	26.4155	5e-05	0.00143105	1.38351	up	yes	OK	1068	gi|643705214|gb|KDP21831.1|	hypothetical protein JCGZ_00618 [Jatropha curcas]	0.84	gi|75220747|sp|Q39224.1|SRG1_ARATH	RecName: Full=Protein SRG1; Short=AtSRG1; AltName: Full=Protein SENESCENCE-RELATED GENE 1 [Arabidopsis thaliana]	0.66	_	29760.GSVIVG00012041001	SubName: Full=Chromosome undetermined scaffold_2826, whole genome shotgun sequence;	0.807	COG3491	KOG0143	_	None	_
cassava4.1_010778m.g	1448.21	3694.85	46.03	116.762	5e-05	0.00143105	1.34292	up	yes	OK	1450	gi|643722064|gb|KDP31943.1|	hypothetical protein JCGZ_12404 [Jatropha curcas]	0.86	gi|46577122|sp|Q9FZ36.1|M3K2_ARATH	RecName: Full=Mitogen-activated protein kinase kinase kinase 2; AltName: Full=Arabidopsis NPK1-related protein kinase 2 [Arabidopsis thaliana]	0.57	GO:0000166;GO:0004672	3694.eugene3.00050488	hypothetical protein	0.7838	COG0515	KOG0198	_	None	_
cassava4.1_010784m.g	39.3651	104.303	1.66292	4.36881	0.0016	0.0228967	1.39352	up	yes	OK	1128	gi|643725215|gb|KDP34349.1|	hypothetical protein JCGZ_11232 [Jatropha curcas]	0.94	gi|334302898|sp|Q9FFC6.3|GDL78_ARATH	RecName: Full=GDSL esterase/lipase At5g22810; AltName: Full=Extracellular lipase At5g22810; Flags: Precursor [Arabidopsis thaliana]	0.84	GO:0016042;GO:0016298	3694.fgenesh4_pm.C_LG_IX000087	hypothetical protein	0.9525	COG3240	_	_	None	_
cassava4.1_010849m.g	3482.21	7751.27	139.353	307.864	5e-05	0.00143105	1.14355	up	yes	OK	1183	gi|643724501|gb|KDP33702.1|	hypothetical protein JCGZ_07273 [Jatropha curcas]	0.9	gi|728986|sp|Q07469.1|BSPA_POPDE	RecName: Full=Bark storage protein A; Flags: Precursor	0.57	GO:0009116;GO:0003824	29760.GSVIVG00016709001	SubName: Full=Chromosome chr11 scaffold_13, whole genome shotgun sequence;	0.9071	COG0775	_	_	None	_
cassava4.1_010882m.g	218.879	518.474	9.59456	22.5363	5e-05	0.00143105	1.23196	up	yes	OK	1093	gi|255542304|ref|XP_002512215.1|	aldo/keto reductase, putative [Ricinus communis]	0.9	gi|378548275|sp|C6TBN2.1|AKR1_SOYBN	RecName: Full=Probable aldo-keto reductase 1; Short=GmAKR1	0.82	GO:0042816;GO:0050236;GO:0055114	3694.gw1.XIII.1471.1	hypothetical protein	0.8956	COG0667	KOG1575	_	None	_
cassava4.1_010983m.g	1017.51	4757.03	42.927	199.011	5e-05	0.00143105	2.21289	up	yes	OK	1130	gi|117938450|gb|ABK58141.1|	beta-1,3-glucanase [Manihot esculenta]	1	gi|1706548|sp|P52408.1|E13B_PRUPE	RecName: Full=Glucan endo-1,3-beta-glucosidase, basic isoform; AltName: Full=(1-)3)-beta-glucan endohydrolase; Short=(1-)3)-beta-glucanase; AltName: Full=Beta-1,3-en	0.77	GO:0004553;GO:0005975	29760.GSVIVG00025346001	SubName: Full=Chromosome chr8 scaffold_34, whole genome shotgun sequence;	0.7741	_	_	NOG295235	None	_
cassava4.1_010991m.g	5929.97	12312.7	216.702	446.927	5e-05	0.00143105	1.04433	up	yes	OK	1281	gi|495025495|gb|AGL39677.1|	NAC transcription factor 021 [Jatropha curcas]	0.85	gi|75163205|sp|Q93VY3.1|NAC72_ARATH	RecName: Full=NAC domain-containing protein 72; Short=ANAC072; AltName: Full=Protein RESPONSIVE TO DESICCATION 26 [Arabidopsis thaliana]	0.88	GO:0003677;GO:0006355	3694.estExt_Genewise1_v1.C_LG_XI3994	SubName: Full=Putative uncharacterized protein;	0.8949	_	_	NOG248045;NOG267681	None	_
cassava4.1_011003m.g	110.952	329.295	5.14675	15.1491	5e-05	0.00143105	1.5575	up	yes	OK	1041	gi|255560416|ref|XP_002521223.1|	Monoglyceride lipase, putative [Ricinus communis]	0.95	_	_	_	GO:0016042;GO:0046486;GO:0047372	3694.estExt_fgenesh4_pg.C_1230082	hydrolase; alpha/beta fold family protein	0.8938	COG2267	KOG1455	_	None	_
cassava4.1_011298m.g	631.188	1859.35	23.9632	70.135	5e-05	0.00143105	1.54931	up	yes	OK	1238	gi|643730544|gb|KDP37976.1|	hypothetical protein JCGZ_04619 [Jatropha curcas]	0.96	gi|49035968|sp|Q9XG83.1|G2OX_PHACN	RecName: Full=Gibberellin 2-beta-dioxygenase; AltName: Full=GA 2-oxidase; AltName: Full=Gibberellin 2-beta-hydroxylase; AltName: Full=Gibberellin 2-oxidase	0.84	GO:0005506;GO:0016102;GO:0016707;GO:0055114	3694.fgenesh4_pg.C_LG_IV000327	gibberellin 2-oxidase	0.9177	COG3491	KOG0143	_	K04125	E1.14.11.13
cassava4.1_011329m.g	1440.07	3840.1	43.0791	114.284	5e-05	0.00143105	1.40756	up	yes	OK	1531	gi|643710275|gb|KDP24482.1|	hypothetical protein JCGZ_25046 [Jatropha curcas]	0.91	gi|75170176|sp|Q9FF86.1|DCR_ARATH	RecName: Full=BAHD acyltransferase DCR; AltName: Full=Protein DEFECTIVE IN CUTICULAR RIDGES; AltName: Full=Protein PERMEABLE LEAVES 3 [Arabidopsis thaliana]	0.62	GO:0008152;GO:0016747	3694.eugene3.00060844	hypothetical protein	0.8871	_	_	NOG259427;NOG295576	None	_
cassava4.1_011443m.g	7.33236	27.3401	0.284579	1.05331	0.00315	0.0375241	1.88803	up	yes	OK	1215	gi|661346104|gb|AIE11286.1|	galactinol synthase [Manihot esculenta]	0.99	gi|403399401|sp|C7G304.1|GOLS2_SOLLC	RecName: Full=Galactinol synthase 2; Short=GolS-2; Short=SlGolS2 [Solanum lycopersicum]	0.87	GO:0008152;GO:0016757	3694.estExt_fgenesh4_pm.C_LG_XIII0025	SubName: Full=Putative uncharacterized protein;	0.9139	COG5597	KOG1950	_	K18819	GOLS
cassava4.1_011526m.g	585.482	1272.21	20.4265	44.1555	5e-05	0.00143105	1.11215	up	yes	OK	1372	gi|643733377|gb|KDP40324.1|	hypothetical protein JCGZ_02322 [Jatropha curcas]	0.95	gi|108935873|sp|P48489.2|PP1_ORYSJ	RecName: Full=Serine/threonine-protein phosphatase PP1 [Oryza sativa Japonica Group]	0.92	GO:0008287;GO:0006470;GO:0004722	29760.GSVIVG00002202001	RecName: Full=Serine/threonine protein phosphatase; EC=3.1.3.16;	0.9344	COG0639	KOG0374	_	K06269	PPP1C
cassava4.1_011692m.g	14.0543	42.1218	0.629807	1.8724	0.00215	0.0282389	1.57191	up	yes	OK	1073	gi|590609010|ref|XP_007021423.1|	Dynein light chain type 1 family protein [Theobroma cacao]	0.76	gi|52782777|sp|Q6FUJ0.1|DYL1_CANGA	RecName: Full=Dynein light chain 1, cytoplasmic [Candida glabrata CBS 138]	0.61	GO:0005875;GO:0007017	29760.GSVIVG00027663001	SubName: Full=Chromosome chr19 scaffold_4, whole genome shotgun sequence;	0.7979	_	KOG3430	_	K10418	DYNLL
cassava4.1_011844m.g	9.60701	41.8875	0.409749	1.76884	0.0012	0.0183222	2.10999	up	yes	OK	1121	gi|566171273|ref|XP_002306459.2|	peroxidase family protein [Populus trichocarpa]	0.87	gi|25453206|sp|Q9FX85.1|PER10_ARATH	RecName: Full=Peroxidase 10; Short=Atperox P10; AltName: Full=ATP5a; Flags: Precursor [Arabidopsis thaliana]	0.76	GO:0006804;GO:0006979;GO:0046872;GO:0020037;GO:0004601;GO:0005576;GO:0055114	3702.AT1G49570.1-P	peroxidase, putative; peroxidase, putative; FUNCTIONS IN: electron carrier activity, peroxid [...]	0.7599	_	_	NOG270640	K00430	E1.11.1.7
cassava4.1_011863m.g	6.94555	30.3145	0.34916	1.50922	0.0025	0.0314042	2.11184	up	yes	OK	972	gi|643706775|gb|KDP22699.1|	hypothetical protein JCGZ_02792 [Jatropha curcas]	0.75	gi|75107030|sp|P81395.1|MYB30_ANTMA	RecName: Full=Myb-related protein 330	0.92	GO:0009611;GO:0003677;GO:0000785;GO:0009753;GO:0009739;GO:0009723;GO:0009737;GO:0009751;GO:0046686;GO:0003682;GO:0009651	3694.gw1.XIX.264.1	hypothetical protein	0.9804	COG5147	KOG0048	_	K09422	MYBP
cassava4.1_011916m.g	1167.96	2377.42	58.9807	118.92	5e-05	0.00143105	1.01168	up	yes	OK	969	gi|255586170|ref|XP_002533744.1|	catalytic, putative [Ricinus catalytic, putative [Ricinus communis]	0.87	_	_	_	GO:0016787;GO:0008152	3702.AT5G59480.1-P	haloacid dehalogenase-like hydrolase family protein; haloacid dehalogenase-like hydrolase fa [...]	0.7574	COG1011	KOG3109	_	K07025	K07025
cassava4.1_011960m.g	999.315	3517.66	37.5783	131.378	5e-05	0.00143105	1.80575	up	yes	OK	1249	gi|643728973|gb|KDP36910.1|	hypothetical protein JCGZ_08201 [Jatropha curcas]	0.9	gi|25091401|sp|O80327.1|TLP1_PYRPY	RecName: Full=Thaumatin-like protein 1; Flags: Precursor	0.69	_	3694.gw1.V.1814.1	hypothetical protein	0.9028	_	_	NOG231260;NOG70012;NOG222148	None	_
cassava4.1_011975m.g	39.5687	95.9879	2.01135	4.83665	0.003	0.0361901	1.26584	up	yes	OK	963	gi|643722065|gb|KDP31944.1|	hypothetical protein JCGZ_12405 [Jatropha curcas]	0.94	_	_	_	_	3694.fgenesh4_pg.C_LG_VII000875	hypothetical protein	0.9302	_	_	NOG288912	None	_
cassava4.1_011995m.g	653.692	1458.14	17.6993	39.2762	5e-05	0.00143105	1.14996	up	yes	OK	1676	gi|255542776|ref|XP_002512451.1|	serine/threonine protein phosphatase, putative [Ricinus communis]	0.96	gi|38503411|sp|O82734.3|PP18_ARATH	RecName: Full=Serine/threonine-protein phosphatase PP1 isozyme 8 [Arabidopsis thaliana]	0.95	GO:0008287;GO:0006470;GO:0004722	3694.gw1.XIII.777.1	hypothetical protein	0.9607	COG0639	KOG0374	_	K06269	PPP1C
cassava4.1_012136m.g	48.8139	247.799	1.96214	9.87574	5e-05	0.00143105	2.33146	up	yes	OK	1179	gi|224080749|ref|XP_002306220.1|	chitinase family protein [Populus trichocarpa]	0.88	gi|544004|sp|P36361.1|CHI5_PHAVU	RecName: Full=Endochitinase CH5B; Flags: Precursor [Phaseolus vulgaris]	0.89	GO:0008061;GO:0006032;GO:0016998;GO:0005975;GO:0004568	3694.estExt_fgenesh4_pm.C_LG_IV0566	hypothetical protein	0.9398	COG3979	KOG4742	_	K01183	E3.2.1.14
cassava4.1_012193m.g	359.99	840.803	13.0391	30.2511	5e-05	0.00143105	1.21414	up	yes	OK	1291	gi|334183818|ref|NP_001185366.1|	protein kinase family protein [Arabidopsis thaliana]	0.78	gi|152013451|sp|O23081.2|CRK41_ARATH	RecName: Full=Cysteine-rich receptor-like protein kinase 41; Short=Cysteine-rich RLK41; Flags: Precursor [Arabidopsis thaliana]	0.65	GO:0005634;GO:0004709;GO:0005524;GO:0009069;GO:0007178;GO:0000186	3694.gw1.X.6517.1	hypothetical protein	0.927	COG0515	KOG1187	_	None	_
cassava4.1_012213m.g	239.598	874.758	12.3075	44.507	5e-05	0.00143105	1.85449	up	yes	OK	955	gi|392521658|gb|AFM77857.1|	myb domain protein [Hevea brasiliensis]	0.8	gi|75334847|sp|Q9LDE1.1|MY108_ARATH	RecName: Full=Transcription factor MYB108; AltName: Full=Myb-related protein 108; Short=AtMYB108; AltName: Full=Protein BOTRYTIS-SUSCEPTIBLE 1 [Arabidopsis thalian	0.83	GO:0003677;GO:0008152;GO:0000785;GO:0003682;GO:0003824	29760.GSVIVG00017698001	SubName: Full=Chromosome chr17 scaffold_16, whole genome shotgun sequence;	0.9369	COG5147	KOG0048	_	K09422	MYBP
cassava4.1_012590m.g	70.5701	149.954	3.81392	8.02686	0.00275	0.0337696	1.07356	up	yes	OK	915	gi|643717205|gb|KDP28831.1|	hypothetical protein JCGZ_14602 [Jatropha curcas]	0.8	gi|3023330|sp|P92953.1|ATHB4_ARATH	RecName: Full=Homeobox-leucine zipper protein ATHB-4; AltName: Full=HD-ZIP protein ATHB-4; AltName: Full=Homeodomain transcription factor ATHB-4 [Arabidopsis thalia	0.73	GO:0003677;GO:0006351	3694.estExt_fgenesh4_pm.C_LG_II0606	hypothetical protein	0.7555	_	KOG0483	_	K09338	HD-ZIP
cassava4.1_012591m.g	427.566	869.676	12.8015	25.8966	5e-05	0.00143105	1.01645	up	yes	OK	1530	gi|643728782|gb|KDP36719.1|	hypothetical protein JCGZ_08010 [Jatropha curcas]	0.81	_	_	_	_	3694.eugene3.00020021	hypothetical protein	0.7676	_	_	NOG275345	None	_
cassava4.1_012665m.g	578.54	1327.04	23.3752	53.2251	5e-05	0.00143105	1.18713	up	yes	OK	1173	gi|255545728|ref|XP_002513924.1|	protein phosphatase 2c, putative [Ricinus communis]	0.91	gi|75199903|sp|Q9S9Z7.1|P2C10_ARATH	RecName: Full=Probable protein phosphatase 2C 10; Short=AtPP2C10 [Arabidopsis thaliana]	0.88	GO:0004721;GO:0006470	3694.eugene3.00020895	hypothetical protein	0.9228	COG0631	KOG0698	_	K17506	PPM1L, PP2CE
cassava4.1_012689m.g	604.926	1342.5	28.0458	61.7028	5e-05	0.00143105	1.13755	up	yes	OK	1042	gi|255586274|ref|XP_002533789.1|	short chain alcohol dehydrogenase, putative [Ricinus communis]	0.95	gi|75313292|sp|Q9SCU0.1|SDR2A_ARATH	RecName: Full=Short-chain dehydrogenase reductase 2a; Short=AtSDR2a [Arabidopsis thaliana]	0.79	GO:0005835;GO:0004316;GO:0042967;GO:0006633;GO:0055114	3694.eugene3.00161238	hypothetical protein	0.9595	COG1028	KOG0725	_	None	_
cassava4.1_012772m.g	223.647	545.497	10.7028	25.8728	5e-05	0.00143105	1.27345	up	yes	OK	1014	gi|643718798|gb|KDP29897.1|	hypothetical protein JCGZ_18466 [Jatropha curcas]	0.95	gi|75323650|sp|Q6ICW6.1|WNK11_ARATH	RecName: Full=Probable serine/threonine-protein kinase WNK11; Short=AtWNK11; AltName: Full=Protein kinase with no lysine 11 [Arabidopsis thaliana]	0.87	GO:0005524;GO:0004672;GO:0006468	3694.fgenesh4_pm.C_LG_XIV000473	hypothetical protein	0.9425	COG0515	KOG0584	_	K08867	WNK, PRKWNK
cassava4.1_012917m.g	99.2447	300.601	4.13333	12.4251	5e-05	0.00143105	1.58788	up	yes	OK	1142	gi|643724466|gb|KDP33667.1|	hypothetical protein JCGZ_07238 [Jatropha curcas]	0.77	gi|75311616|sp|Q9LV52.1|HSFC1_ARATH	RecName: Full=Heat stress transcription factor C-1; Short=AtHsfC1; AltName: Full=AtHsf-08 [Arabidopsis thaliana]	0.94	GO:0005634;GO:0005667;GO:0006355;GO:0043565;GO:0045449;GO:0009408;GO:0003700	3694.gw1.XVIII.2385.1	hypothetical protein	0.858	COG5169	KOG0627	_	K09419	HSFF
cassava4.1_012943m.g	1205.64	2439.07	36.2317	72.8828	5e-05	0.00143105	1.00833	up	yes	OK	1525	gi|590709348|ref|XP_007048529.1|	NAC domain transcriptional regulator superfamily protein [Theobroma cacao]	0.82	gi|75168917|sp|Q9C598.1|NAC81_ARATH	RecName: Full=Protein ATAF2; AltName: Full=NAC domain-containing protein 81; Short=ANAC081 [Arabidopsis thaliana]	0.87	GO:0003677;GO:0006355	3694.grail3.0003068301	NAC domain protein, IPR003441	0.7832	_	_	NOG298630	None	_
cassava4.1_012995m.g	458.748	960.475	23.5341	48.776	5e-05	0.00143105	1.05142	up	yes	OK	956	gi|590721040|ref|XP_007051496.1|	F-box family protein, putative isoform 1 [Theobroma cacao]	0.81	gi|55584044|sp|Q9ZPY0.3|DOF25_ARATH	RecName: Full=Dof zinc finger protein DOF2.5; Short=AtDOF2.5; AltName: Full=Dof affecting germination 2 [Arabidopsis thaliana]	0.62	_	29760.GSVIVG00008647001	SubName: Full=Chromosome undetermined scaffold_203, whole genome shotgun sequence;	0.8233	_	_	NOG230738	None	_
cassava4.1_013122m.g	282.674	767.257	12.1986	32.8485	5e-05	0.00143105	1.42911	up	yes	OK	1108	gi|255542892|ref|XP_002512509.1|	conserved hypothetical protein [Ricinus communis]	0.81	_	_	_	_	3694.grail3.0133008901	hypothetical protein	0.8072	_	_	NOG294217	None	_
cassava4.1_013138m.g	6275.34	12961	286.442	586.62	0.0001	0.00259112	1.03418	up	yes	OK	1056	gi|494319625|gb|AGL34965.1|	ethylene-responsive transcription factor 6 [Hevea brasiliensis]	0.85	gi|57012876|sp|Q9LW50.1|ERF2_NICSY	RecName: Full=Ethylene-responsive transcription factor 2; Short=NsERF2; AltName: Full=Ethylene-responsive element-binding factor 2; Short=EREBP-2 [Nicotiana sylvest	0.65	GO:0005634;GO:0003677;GO:0005667;GO:0006355;GO:0045449;GO:0003700	3694.gw1.III.889.1	AP2/ERF domain-containing transcription factor	0.812	_	_	NOG248657	K09286	EREBP
cassava4.1_013220m.g	193.925	460.871	9.18494	21.6313	5e-05	0.00143105	1.23578	up	yes	OK	1023	gi|643686972|gb|KDP20137.1|	hypothetical protein JCGZ_05906 [Jatropha curcas]	0.91	gi|322510093|sp|Q9SXB8.3|Y1133_ARATH	RecName: Full=G-type lectin S-receptor-like serine/threonine-protein kinase At1g11330; Flags: Precursor [Arabidopsis thaliana]	0.68	GO:0004674;GO:0005524;GO:0009069;GO:0006468	29760.GSVIVG00017705001	SubName: Full=Chromosome chr17 scaffold_16, whole genome shotgun sequence;	0.9262	COG0515	KOG1187	_	K04733	IRAK4
cassava4.1_013271m.g	17.6354	59.6483	0.75389	2.52745	0.00075	0.0128693	1.74526	up	yes	OK	1118	gi|255572763|ref|XP_002527314.1|	zinc finger protein, putative [Ricinus communis]	0.74	gi|27923894|sp|Q42485.1|ZFP1_ARATH	RecName: Full=Zinc finger protein 1 [Arabidopsis thaliana]	0.72	_	_	_	_	_	_	_	None	_
cassava4.1_013672m.g	7434.21	17799.4	376.762	893.749	5e-05	0.00143105	1.24622	up	yes	OK	966	gi|643727803|gb|KDP36096.1|	hypothetical protein JCGZ_08740 [Jatropha curcas]	0.9	gi|75295505|sp|Q7FAE1.1|MOMAS_ORYSJ	RecName: Full=Momilactone A synthase; Short=OsMAS [Oryza sativa Japonica Group]	0.74	_	3694.eugene3.00061405	hypothetical protein	0.8127	COG1028	KOG0725	_	None	_
cassava4.1_013677m.g	23.6313	61.8597	1.20429	3.12295	0.00415	0.0457294	1.37473	up	yes	OK	961	gi|566174155|ref|XP_002307937.2|	hypothetical protein POPTR_0006s02780g [Populus trichocarpa]	0.9	gi|68052243|sp|Q99369.1|FSH3_YEAST	RecName: Full=Family of serine hydrolases 3 [Saccharomyces cerevisiae S288c]	0.49	_	29760.GSVIVG00023340001	SubName: Full=Chromosome chr8 scaffold_29, whole genome shotgun sequence;	0.9455	_	KOG2551	_	K02183	CALM
cassava4.1_013745m.g	5538.16	20206.8	267.166	966.454	5e-05	0.00143105	1.85496	up	yes	OK	1007	gi|643727802|gb|KDP36095.1|	hypothetical protein JCGZ_08739 [Jatropha curcas]	0.91	gi|75306651|sp|Q94KL7.1|SILD_FORIN	RecName: Full=Secoisolariciresinol dehydrogenase	0.71	_	3694.eugene3.00061405	hypothetical protein	0.8048	COG1028	KOG0725	_	None	_
cassava4.1_014023m.g	548.077	1164.85	23.9793	50.5514	5e-05	0.00143105	1.07596	up	yes	OK	1095	gi|643714018|gb|KDP26683.1|	hypothetical protein JCGZ_17841 [Jatropha curcas]	0.82	gi|75173074|sp|Q9FXE3.1|SUFE2_ARATH	RecName: Full=SufE-like protein 2, chloroplastic; AltName: Full=Protein SULFUR E 2 [Arabidopsis thaliana]	0.81	_	29760.GSVIVG00015962001	SubName: Full=Chromosome chr17 scaffold_12, whole genome shotgun sequence;	0.8268	COG2166	_	_	K03517	nadA
cassava4.1_014091m.g	283.08	757.096	11.6213	30.8422	5e-05	0.00143105	1.40813	up	yes	OK	1160	gi|643709730|gb|KDP24139.1|	hypothetical protein JCGZ_25796 [Jatropha curcas]	0.81	gi|75291821|sp|Q6R567.1|RMA1_CAPAN	RecName: Full=E3 ubiquitin-protein ligase RMA1H1; AltName: Full=Protein RING membrane-anchor 1 homolog 1 [Capsicum annuum]	0.65	_	3694.estExt_fgenesh4_pg.C_1200078	hypothetical protein	0.7863	_	KOG0823	_	None	_
cassava4.1_014142m.g	2116.82	5924.42	80.1382	222.727	5e-05	0.00143105	1.47471	up	yes	OK	1242	gi|224090001|ref|XP_002308901.1|	embryo-abundant family protein [Populus trichocarpa]	0.92	gi|317373297|sp|Q55EX9.2|Y8948_DICDI	RecName: Full=Putative methyltransferase DDB_G0268948 [Dictyostelium discoideum]	0.59	GO:0008168;GO:0032259	3694.grail3.0024027701	hypothetical protein	0.9234	COG0500	KOG3010	_	None	_
cassava4.1_014228m.g	773.64	1624.79	39.8877	83.0051	5e-05	0.00143105	1.05726	up	yes	OK	952	gi|255573345|ref|XP_002527599.1|	rnf5, putative [Ricinus rnf5, putative [Ricinus communis]	0.79	gi|75328843|sp|Q8GUK7.1|RMA3_ARATH	RecName: Full=E3 ubiquitin-protein ligase RMA3; AltName: Full=Protein RING membrane-anchor 3 [Arabidopsis thaliana]	0.58	GO:0008270	_	_	_	_	_	_	K10666	RNF5
cassava4.1_014257m.g	184.668	447.37	9.7451	23.3658	5e-05	0.00143105	1.26165	up	yes	OK	934	gi|255562693|ref|XP_002522352.1|	Polyneuridine-aldehyde esterase precursor, putative [Ricinus communis]	0.85	gi|75318649|sp|O80477.1|MES3_ARATH	RecName: Full=Methylesterase 3; Short=AtMES3 [Arabidopsis thaliana]	0.64	GO:0042432;GO:0050529	3694.gw1.VII.3166.1	hypothetical protein	0.7876	_	_	NOG281416	None	_
cassava4.1_014368m.g	53.8626	247.843	2.66196	12.1103	5e-05	0.00143105	2.18567	up	yes	OK	987	gi|522191301|gb|AGQ04217.1|	WRKY transcription factor 29 [Jatropha curcas]	0.73	gi|20978782|sp|Q9C5T4.2|WRK18_ARATH	RecName: Full=WRKY transcription factor 18; AltName: Full=WRKY DNA-binding protein 18; Short=AtWRKY18 [Arabidopsis thaliana]	0.8	GO:0098542;GO:0010033;GO:0050789;GO:0005488	_	_	_	_	_	_	None	_
cassava4.1_014441m.g	7.15409	26.3927	0.395772	1.43909	0.00365	0.0416233	1.86242	up	yes	OK	898	gi|643739462|gb|KDP45216.1|	hypothetical protein JCGZ_15081 [Jatropha curcas]	0.65	_	_	_	_	_	_	_	_	_	_	None	_
cassava4.1_014502m.g	31.1009	78.5682	2.10292	5.24562	0.0017	0.0239367	1.31872	up	yes	OK	762	gi|643711582|gb|KDP25089.1|	hypothetical protein JCGZ_22624 [Jatropha curcas]	0.77	_	_	_	_	29760.GSVIVG00035710001	SubName: Full=Chromosome undetermined scaffold_80, whole genome shotgun sequence;	0.797	_	_	NOG254598	None	_
cassava4.1_014554m.g	359.542	1486.11	18.5581	75.9744	5e-05	0.00143105	2.03346	up	yes	OK	951	gi|643738281|gb|KDP44269.1|	hypothetical protein JCGZ_05736 [Jatropha curcas]	0.83	gi|116324|sp|P27054.1|CHI4_PHAVU	RecName: Full=Endochitinase PR4; Flags: Precursor	0.75	GO:0008061;GO:0006032;GO:0016998;GO:0005975;GO:0004568	3694.eugene3.00190854	hypothetical protein	0.7882	COG3979	KOG4742	_	K01183	E3.2.1.14
cassava4.1_014634m.g	1880.76	6610.27	69.4534	242.534	5e-05	0.00143105	1.80407	up	yes	OK	1269	gi|643704229|gb|KDP21293.1|	hypothetical protein JCGZ_21764 [Jatropha curcas]	0.83	gi|27923891|sp|Q39264.1|ZFP5_ARATH	RecName: Full=Zinc finger protein 5 [Arabidopsis thaliana]	0.86	GO:0048513;GO:0009888;GO:0009755;GO:0005488	_	_	_	_	_	_	None	_
cassava4.1_014706m.g	297.544	784.016	11.1487	29.1704	5e-05	0.00143105	1.38763	up	yes	OK	1253	gi|255537227|ref|XP_002509680.1|	conserved hypothetical protein [Ricinus communis]	0.89	gi|586908213|sp|A7VLV1.1|SGRW_PEA	RecName: Full=Protein STAY-GREEN, chloroplastic; AltName: Full=Protein STAYGREEN; Flags: Precursor [Pisum sativum]	0.82	_	3694.grail3.0018023401	hypothetical protein	0.871	_	_	NOG118556	None	_
cassava4.1_014707m.g	904.255	2155.58	41.9558	99.1686	5e-05	0.00143105	1.24101	up	yes	OK	1041	gi|224105711|ref|XP_002313907.1|	hypothetical protein POPTR_0009s09250g [Populus trichocarpa]	0.72	gi|75318005|sp|O22533.1|ZAT6_ARATH	RecName: Full=Zinc finger protein ZAT6; AltName: Full=COLD INDUCED ZINC FINGER PROTEIN 2 [Arabidopsis thaliana]	0.6	GO:1901700;GO:0009719;GO:0001101;GO:0010033;GO:0006950;GO:0009416;GO:0044237;GO:0005488	_	_	_	_	_	_	None	_
cassava4.1_014833m.g	168.617	456.004	10.5339	28.1757	5e-05	0.00143105	1.41941	up	yes	OK	812	gi|255586069|ref|XP_002533699.1|	conserved hypothetical protein [Ricinus communis]	0.63	_	_	_	_	_	_	_	_	_	_	None	_
cassava4.1_014914m.g	134.947	281.499	8.69034	17.9203	0.0018	0.024865	1.04411	up	yes	OK	792	gi|495025672|gb|AGL39693.1|	NAC transcription factor 037 [Jatropha curcas]	0.86	gi|50401162|sp|Q9FMR3.1|NAC90_ARATH	RecName: Full=NAC domain-containing protein 90; Short=ANAC090 [Arabidopsis thaliana]	0.7	GO:0003677;GO:0006355	3694.fgenesh4_pg.C_LG_I001572	annotation not avaliable	0.7869	_	_	NOG291412	None	_
cassava4.1_015387m.g	50.1087	165.027	2.17821	7.14189	5e-05	0.00143105	1.71316	up	yes	OK	1157	gi|643716521|gb|KDP28147.1|	hypothetical protein JCGZ_13918 [Jatropha curcas]	0.94	gi|308191417|sp|B8B5U8.1|BAHL2_ORYSI	RecName: Full=Probable E3 ubiquitin-protein ligase BAH1-like 1	0.82	GO:0008152;GO:0008270;GO:0016874	3694.eugene3.00140746	hypothetical protein	0.9268	_	_	NOG261043	K16275	BAH, NLA
cassava4.1_015546m.g	10.6844	53.6938	0.782939	3.86425	0.0012	0.0183222	2.30322	up	yes	OK	717	gi|62526577|gb|AAX84674.1|	germin-like protein GLP, partial [Manihot esculenta]	0.97	gi|18202903|sp|Q9FIC8.1|GL116_ARATH	RecName: Full=Germin-like protein subfamily 1 member 16; Flags: Precursor [Arabidopsis thaliana]	0.78	GO:0045735;GO:0005576;GO:0030145	_	_	_	_	_	_	None	_
cassava4.1_015612m.g	8971.4	21656.5	497.959	1190.36	0.0001	0.00259112	1.2573	up	yes	OK	895	gi|255568762|ref|XP_002525352.1|	glutathione s-transferase, putative [Ricinus communis]	0.93	gi|416651|sp|Q03664.1|GSTX3_TOBAC	RecName: Full=Probable glutathione S-transferase; AltName: Full=Auxin-induced protein PCNT103	0.67	GO:0004462;GO:0006090;GO:0005975;GO:0016740	29760.GSVIVG00028453001	SubName: Full=Chromosome chr7 scaffold_44, whole genome shotgun sequence;	0.9155	COG0625	KOG0406	_	K00799	GST, gst
cassava4.1_015755m.g	1260.87	2942.96	68.4569	158.123	5e-05	0.00143105	1.20778	up	yes	OK	912	gi|225462624|ref|XP_002264437.1|	PREDICTED: probable glutathione S-transferase [Vitis vinifera]	0.8	gi|416652|sp|Q03666.1|GSTX4_TOBAC	RecName: Full=Probable glutathione S-transferase; AltName: Full=Auxin-induced protein PCNT107	0.77	GO:0008152;GO:0009409;GO:0016740;GO:0009635	29760.GSVIVG00006659001	SubName: Full=Chromosome undetermined scaffold_175, whole genome shotgun sequence;	0.8037	COG0625	KOG0406	_	K00799	GST, gst
cassava4.1_015861m.g	317.84	815.854	23.9186	60.5577	5e-05	0.00143105	1.34018	up	yes	OK	700	gi|566208274|ref|XP_006373657.1|	hypothetical protein POPTR_0016s02350g [Populus trichocarpa]	0.9	gi|416650|sp|Q03663.1|GSTX2_TOBAC	RecName: Full=Probable glutathione S-transferase; AltName: Full=Auxin-induced protein PGNT35/PCNT111	0.69	GO:0004462;GO:0006090;GO:0005975;GO:0016740	3694.eugene3.00160180	hypothetical protein	0.8879	COG0625	KOG0406	_	K00799	GST, gst
cassava4.1_016148m.g	1519.84	3779.21	63.6581	157.078	5e-05	0.00143105	1.30307	up	yes	OK	1137	gi|255587900|ref|XP_002534435.1|	hydrolase, putative [Ricinus hydrolase, putative [Ricinus communis]	0.88	_	_	_	GO:0016787;GO:0008152	3694.fgenesh4_pm.C_LG_VIII000266	hypothetical protein	0.8485	_	KOG1454	_	None	_
cassava4.1_016242m.g	86.6506	238.88	5.08774	13.8885	0.0001	0.00259112	1.44879	up	yes	OK	854	gi|643723266|gb|KDP32871.1|	hypothetical protein JCGZ_12163 [Jatropha curcas]	0.87	gi|193806744|sp|Q9LPK5.2|CML44_ARATH	RecName: Full=Probable calcium-binding protein CML44; AltName: Full=Calmodulin-like protein 44 [Arabidopsis thaliana]	0.68	_	29760.GSVIVG00015460001	SubName: Full=Chromosome chr18 scaffold_1, whole genome shotgun sequence;	0.8321	COG5126	KOG0027	_	K13448	CML
cassava4.1_016251m.g	334.679	892.392	28.8675	75.6534	5e-05	0.00143105	1.38996	up	yes	OK	630	gi|593263436|ref|XP_007133896.1|	hypothetical protein PHAVU_010G001100g [Phaseolus vulgaris]	0.73	gi|75207355|sp|Q9SRM5.1|CPR49_ARATH	RecName: Full=GDSL esterase/lipase CPRD49; AltName: Full=Extracellular lipase CPRD49; Flags: Precursor [Arabidopsis thaliana]	0.65	GO:0016787	_	_	_	_	_	_	None	_
cassava4.1_016264m.g	39.0215	93.8612	2.39714	5.70217	0.002	0.026865	1.2502	up	yes	OK	823	gi|643723193|gb|KDP32798.1|	hypothetical protein JCGZ_12090 [Jatropha curcas]	0.71	_	_	_	_	_	_	_	_	_	_	None	_
cassava4.1_016327m.g	137.858	454.446	10.0147	32.5388	5e-05	0.00143105	1.70004	up	yes	OK	720	gi|255552121|ref|XP_002517105.1|	lipid binding protein, putative [Ricinus communis]	0.83	_	_	_	_	3694.gw1.X.5835.1	hypothetical protein	0.75	_	_	NOG224878	None	_
cassava4.1_016671m.g	53.2105	142.714	4.46911	11.7944	0.0003	0.00628565	1.40004	up	yes	OK	643	gi|566169743|ref|XP_006382838.1|	hypothetical protein POPTR_0005s05940g [Populus trichocarpa]	0.95	gi|635552413|sp|B9RU15.1|ATXR5_RICCO	RecName: Full=Probable Histone-lysine N-methyltransferase ATXR5; Flags: Precursor [Ricinus communis]	0.94	GO:0005634;GO:0006554;GO:0008270;GO:0034968;GO:0009507;GO:0018024	3694.gw1.70.74.1	SET domain protein	0.9728	_	KOG1083	_	None	_
cassava4.1_016686m.g	84.5487	214.029	5.17669	12.9488	0.00035	0.0070048	1.32272	up	yes	OK	826	gi|596205685|ref|XP_007223781.1|	hypothetical protein PRUPE_ppa010607mg [Prunus persica]	0.89	_	_	_	_	3694.grail3.0010064602	hypothetical protein	0.8815	_	KOG1470	_	None	_
cassava4.1_016959m.g	6.09518	39.4835	0.32076	2.05425	0.00165	0.0234437	2.67905	up	yes	OK	935	gi|643741193|gb|KDP46697.1|	hypothetical protein JCGZ_06485 [Jatropha curcas]	0.94	_	_	_	GO:0016829;GO:0008152	3694.estExt_Genewise1_v1.C_570289	hypothetical protein	0.9375	_	_	NOG295023	None	_
cassava4.1_017116m.g	58.4496	124.597	4.68371	9.82905	0.00305	0.0366117	1.0694	up	yes	OK	667	gi|643720717|gb|KDP30981.1|	hypothetical protein JCGZ_11357 [Jatropha curcas]	0.92	_	_	_	GO:0008152;GO:0008270;GO:0016874	3694.fgenesh4_pg.C_LG_XII000908	hypothetical protein	0.8854	_	KOG1039	_	None	_
cassava4.1_017174m.g	75.1172	166.958	6.82658	14.9457	0.0017	0.0239367	1.1305	up	yes	OK	605	gi|643717050|gb|KDP28676.1|	hypothetical protein JCGZ_14447 [Jatropha curcas]	0.78	_	_	_	_	3694.eugene3.00021443	hypothetical protein	0.7953	_	_	NOG225418	None	_
cassava4.1_017214m.g	448.482	1080.21	39.9994	94.805	5e-05	0.00143105	1.24498	up	yes	OK	614	gi|566152548|ref|XP_002300120.2|	hypothetical protein POPTR_0001s33560g [Populus trichocarpa]	0.83	gi|29839630|sp|Q9FYA2.1|WRK75_ARATH	RecName: Full=Probable WRKY transcription factor 75; AltName: Full=WRKY DNA-binding protein 75 [Arabidopsis thaliana]	0.9	GO:0005667;GO:0006355;GO:0043565;GO:0045449;GO:0003700	29760.GSVIVG00037881001	SubName: Full=Chromosome chr14 scaffold_9, whole genome shotgun sequence;	0.7791	_	_	NOG274024	None	_
cassava4.1_017228m.g	2043.86	6043.5	129.95	379.65	5e-05	0.00143105	1.54671	up	yes	OK	801	gi|255539435|ref|XP_002510782.1|	conserved hypothetical protein [Ricinus communis]	0.85	_	_	_	_	3694.eugene3.00121130	hypothetical protein	0.8352	_	_	NOG285522	None	_
cassava4.1_017251m.g	82.7764	209.645	6.49181	16.204	0.00025	0.0054411	1.31966	up	yes	OK	678	gi|255536737|ref|XP_002509435.1|	conserved hypothetical protein [Ricinus communis]	0.74	_	_	_	_	_	_	_	_	_	_	None	_
cassava4.1_017293m.g	5498.38	11532.8	372.06	770.129	5e-05	0.00143105	1.04956	up	yes	OK	762	gi|643703609|gb|KDP20673.1|	hypothetical protein JCGZ_21144 [Jatropha curcas]	0.83	gi|122222157|sp|Q0JA82.1|KS1_ORYSJ	RecName: Full=Ent-kaur-16-ene synthase, chloroplastic; AltName: Full=Ent-kaurene synthase B; AltName: Full=Kaurene synthase 1; Short=OsKS1; Flags: Precursor [Oryza	0.7	GO:0000287;GO:0009899;GO:0016102	_	_	_	_	_	_	K04121	E4.2.3.19
cassava4.1_017594m.g	249.4	642.363	7.9273	20.2967	5e-05	0.00143105	1.35634	up	yes	OK	1450	gi|255553735|ref|XP_002517908.1|	conserved hypothetical protein [Ricinus communis]	0.87	_	_	_	_	29760.GSVIVG00018591001	SubName: Full=Chromosome chr12 scaffold_18, whole genome shotgun sequence;	0.805	_	_	NOG218818	None	_
cassava4.1_017718m.g	510.86	1284.49	17.8777	44.6574	5e-05	0.00143105	1.32074	up	yes	OK	1331	gi|643734814|gb|KDP41484.1|	hypothetical protein JCGZ_15891 [Jatropha curcas]	0.89	_	_	_	_	3694.eugene3.00020979	hypothetical protein	0.8614	_	_	NOG286534;NOG255336	None	_
cassava4.1_017737m.g	667.092	1409.21	29.3924	61.6202	5e-05	0.00143105	1.06796	up	yes	OK	1088	gi|643717156|gb|KDP28782.1|	hypothetical protein JCGZ_14553 [Jatropha curcas]	0.88	_	_	_	_	3694.fgenesh4_pm.C_LG_II000668	SAUR family protein	0.7917	_	_	NOG254757;NOG219927	K14488	SAUR
cassava4.1_017888m.g	78.875	284.327	5.29088	18.8412	5e-05	0.00143105	1.83231	up	yes	OK	767	gi|643711975|gb|KDP25403.1|	hypothetical protein JCGZ_20559 [Jatropha curcas]	0.94	gi|51316538|sp|Q9SUS4.1|RHA1A_ARATH	RecName: Full=RING-H2 zinc finger protein RHA1a [Arabidopsis thaliana]	0.68	GO:0008270	3694.estExt_Genewise1_v1.C_LG_III1755	hypothetical protein	0.8101	_	KOG0800	_	K16281	RHA1
cassava4.1_018042m.g	4011.09	11943.2	328.252	962.693	5e-05	0.00143105	1.55227	up	yes	OK	656	gi|643716084|gb|KDP27857.1|	hypothetical protein JCGZ_18937 [Jatropha curcas]	0.95	gi|131026|sp|P17642.1|PRS2_SOLTU	RecName: Full=Pathogenesis-related protein STH-2 [Solanum tuberosum]	0.74	GO:0006952;GO:0009607	3694.eugene3.00770053	hypothetical protein	0.8839	_	_	NOG241122	None	_
cassava4.1_018087m.g	284.22	792.202	21.986	60.4246	5e-05	0.00143105	1.45855	up	yes	OK	685	gi|643726520|gb|KDP35200.1|	hypothetical protein JCGZ_09359 [Jatropha curcas]	0.73	gi|50401214|sp|Q9ZT50.1|RHA2A_ARATH	RecName: Full=E3 ubiquitin-protein ligase RHA2A; AltName: Full=RING-H2 zinc finger protein RHA2a [Arabidopsis thaliana]	0.67	GO:0046872	3694.eugene3.00050203	hypothetical protein	0.8276	COG5540	KOG0800	_	K16282	RHA2
cassava4.1_018130m.g	255.863	570.059	31.7848	69.2183	5e-05	0.00143105	1.12282	up	yes	OK	484	gi|643712195|gb|KDP25623.1|	hypothetical protein JCGZ_20779 [Jatropha curcas]	0.75	gi|416688|sp|P33080.1|AX10A_SOYBN	RecName: Full=Auxin-induced protein X10A [Glycine max]	0.61	_	3694.gw1.127.144.1	SAUR family protein	0.7857	_	_	NOG245250	K14488	SAUR
cassava4.1_018212m.g	24.248	95.4337	1.50366	5.85279	0.0004	0.0078057	1.96065	up	yes	OK	817	gi|255583500|ref|XP_002532508.1|	conserved hypothetical protein [Ricinus communis]	0.69	_	_	_	_	_	_	_	_	_	_	None	_
cassava4.1_018256m.g	382.1	815.566	44.0158	91.9348	0.0001	0.00259112	1.06259	up	yes	OK	510	gi|255584871|ref|XP_002533151.1|	Elicitor-responsive protein, putative [Ricinus communis]	0.85	gi|75154127|sp|Q8L7A4.1|AGD11_ARATH	RecName: Full=Probable ADP-ribosylation factor GTPase-activating protein AGD11; Short=ARF GAP AGD11; AltName: Full=Protein ARF-GAP DOMAIN 11; Short=AtAGD11 [Arabid	0.51	_	3694.fgenesh4_pg.C_LG_VIII000471	hypothetical protein	0.8289	_	KOG1030	_	None	_
cassava4.1_018340m.g	25.4019	146.034	1.7721	10.0221	5e-05	0.00143105	2.49965	up	yes	OK	744	_	_	_	_	_	_	_	_	_	_	_	_	_	None	_
cassava4.1_018482m.g	2644.82	6617.62	218.567	538.547	5e-05	0.00143105	1.301	up	yes	OK	651	gi|255537043|ref|XP_002509588.1|	lipid binding protein, putative [Ricinus communis]	0.85	_	_	_	_	_	_	_	_	_	_	None	_
cassava4.1_018578m.g	62.0618	261.853	6.38888	26.4814	5e-05	0.00143105	2.05134	up	yes	OK	552	gi|643724444|gb|KDP33645.1|	hypothetical protein JCGZ_07216 [Jatropha curcas]	0.68	_	_	_	_	_	_	_	_	_	_	None	_
cassava4.1_018585m.g	178.501	396.158	16.6199	36.2828	0.00035	0.0070048	1.12637	up	yes	OK	595	gi|2501492|sp|Q40285.1|UFOG2_MANES	RecName: Full=Anthocyanidin 3-O-glucosyltransferase 2; AltName: Full=Flavonol 3-O-glucosyltransferase 2; AltName: Full=UDP-glucose flavonoid 3-O-glucosyltransferase	0.99	gi|2501492|sp|Q40285.1|UFOG2_MANES	RecName: Full=Anthocyanidin 3-O-glucosyltransferase 2; AltName: Full=Flavonol 3-O-glucosyltransferase 2; AltName: Full=UDP-glucose flavonoid 3-O-glucosyltransferase	0.99	GO:0047213;GO:0009718	29760.GSVIVG00031473001	SubName: Full=Chromosome chr12 scaffold_57, whole genome shotgun sequence;	0.8023	_	KOG1192	_	None	_
cassava4.1_018662m.g	140.902	398.014	10.4464	29.1343	5e-05	0.00143105	1.47971	up	yes	OK	708	gi|494319512|gb|AGL34961.1|	ethylene-responsive transcription factor 2 [Hevea brasiliensis]	0.88	gi|75274087|sp|Q9LTC5.1|ERF98_ARATH	RecName: Full=Ethylene-responsive transcription factor ERF098 [Arabidopsis thaliana]	0.7	GO:0005634;GO:0003677;GO:0005667;GO:0006355;GO:0045449;GO:0003700	3694.gw1.II.1729.1	AP2/ERF domain-containing transcription factor	0.8421	_	_	NOG246667	None	_
cassava4.1_018715m.g	76.8201	288.822	7.16473	26.4972	5e-05	0.00143105	1.88686	up	yes	OK	594	gi|255576812|ref|XP_002529292.1|	Ethylene-responsive transcription factor, putative [Ricinus communis]	0.83	gi|75274087|sp|Q9LTC5.1|ERF98_ARATH	RecName: Full=Ethylene-responsive transcription factor ERF098 [Arabidopsis thaliana]	0.76	GO:0005634;GO:0003677;GO:0005667;GO:0006355;GO:0045449;GO:0003700	59689.fgenesh2_kg.3__2538__AT3G23230.1	annotation not avaliable	0.7752	_	_	NOG246667	None	_
cassava4.1_018724m.g	80.1091	186.286	5.32665	12.2321	0.0014	0.0206418	1.19937	up	yes	OK	772	gi|643716047|gb|KDP27820.1|	hypothetical protein JCGZ_18900 [Jatropha curcas]	0.84	_	_	_	_	29760.GSVIVG00033025001	SubName: Full=Chromosome chr5 scaffold_64, whole genome shotgun sequence;	0.7832	_	_	NOG292324	None	_
cassava4.1_018828m.g	776.402	2107.16	64.9496	173.282	5e-05	0.00143105	1.41573	up	yes	OK	645	gi|643731482|gb|KDP38770.1|	hypothetical protein JCGZ_04123 [Jatropha curcas]	0.86	gi|20138390|sp|Q9M0C2.1|EGC1_ARATH	RecName: Full=Putative EG45-like domain containing protein 1; AltName: Full=Plant natriuretic peptide B; Short=AtEXPR2; Short=AtPNP-B; Short=Ath-ExpGamma-1.1; Flags	0.56	_	3694.estExt_fgenesh4_pg.C_LG_VI1270	hypothetical protein	0.866	_	_	NOG235490	None	_
cassava4.1_019077m.g	59.5049	140.234	4.64646	10.8022	0.0013	0.0195223	1.21712	up	yes	OK	680	gi|643706172|gb|KDP22304.1|	hypothetical protein JCGZ_26135 [Jatropha curcas]	0.74	_	_	_	_	_	_	_	_	_	_	None	_
cassava4.1_019126m.g	203.245	418.01	22.7051	45.7193	0.0002	0.00456621	1.00979	up	yes	OK	521	gi|643720295|gb|KDP30712.1|	hypothetical protein JCGZ_15540 [Jatropha curcas]	0.85	gi|38605150|sp|Q38908.2|XTH30_ARATH	RecName: Full=Probable xyloglucan endotransglucosylase/hydrolase protein 30; Short=At-XTH30; Short=XTH-30; Flags: Precursor [Arabidopsis thaliana]	0.78	GO:0016762;GO:0048046;GO:0004553;GO:0005618;GO:0006073	_	_	_	_	_	_	K08235	E2.4.1.207
cassava4.1_019161m.g	2970.75	6154.07	228.086	465.103	5e-05	0.00143105	1.02797	up	yes	OK	689	gi|225433078|ref|XP_002285104.1|	PREDICTED: proline-rich 33 kDa extensin-related protein-like [Vitis vinifera]	0.41	_	_	_	_	_	_	_	_	_	_	None	_
cassava4.1_019479m.g	3738.07	22060.2	316.323	1837.94	5e-05	0.00143105	2.53862	up	yes	OK	639	gi|643740002|gb|KDP45688.1|	hypothetical protein JCGZ_17295 [Jatropha curcas]	0.81	gi|2497752|sp|Q43017.1|NLTP1_PRUDU	RecName: Full=Non-specific lipid-transfer protein 1; Short=LTP 1; Flags: Precursor	0.62	_	_	_	_	_	_	_	None	_
cassava4.1_019537m.g	1032.83	2299.42	73.0917	160.588	5e-05	0.00143105	1.13558	up	yes	OK	735	gi|300432704|gb|ADK13069.1|	conserved hypothetical protein 12 [Hevea brasiliensis]	0.93	_	_	_	_	3694.grail3.0123008202	hypothetical protein	0.832	_	_	NOG250361	None	_
cassava4.1_019577m.g	98.0537	288.474	6.46519	18.7837	5e-05	0.00143105	1.53872	up	yes	OK	777	gi|255537793|ref|XP_002509963.1|	conserved hypothetical protein [Ricinus communis]	0.79	_	_	_	_	3694.fgenesh4_pg.C_LG_I000811	hypothetical protein	0.7736	_	_	NOG224025	None	_
cassava4.1_019579m.g	26.1291	90.2182	2.64015	8.94601	0.00025	0.0054411	1.76062	up	yes	OK	560	gi|643716682|gb|KDP28308.1|	hypothetical protein JCGZ_14079 [Jatropha curcas]	0.72	_	_	_	_	_	_	_	_	_	_	None	_
cassava4.1_019634m.g	482.78	1205.1	47.2848	115.974	5e-05	0.00143105	1.29435	up	yes	OK	573	gi|643706208|gb|KDP22340.1|	hypothetical protein JCGZ_26171 [Jatropha curcas]	0.92	_	_	_	_	3694.eugene3.00151156	hypothetical protein	0.871	_	_	NOG242019	None	_
cassava4.1_019959m.g	22.1583	100.106	1.90108	8.44548	5e-05	0.00143105	2.15136	up	yes	OK	633	gi|643710478|gb|KDP24620.1|	hypothetical protein JCGZ_25536 [Jatropha curcas]	0.83	gi|1170744|sp|P46515.1|LEA11_HELAN	RecName: Full=11 kDa late embryogenesis abundant protein; AltName: Full=DS11	0.7	GO:0009790	3694.grail3.0004009401	hypothetical protein	0.7952	_	_	NOG276716	None	_
cassava4.1_020024m.g	23.5009	90.6009	2.96552	11.1938	0.0001	0.00259112	1.91634	up	yes	OK	478	gi|255549672|ref|XP_002515887.1|	conserved hypothetical protein [Ricinus communis]	0.73	_	_	_	_	_	_	_	_	_	_	None	_
cassava4.1_020141m.g	755.169	1639.52	68.1802	145.669	5e-05	0.00143105	1.09527	up	yes	OK	609	gi|643707493|gb|KDP22988.1|	hypothetical protein JCGZ_01710 [Jatropha curcas]	0.76	_	_	_	_	3694.estExt_Genewise1_v1.C_LG_XIV3883	annotation not avaliable	0.8387	_	_	NOG270543	None	_
cassava4.1_020345m.g	926.713	2447.46	192.688	490.158	5e-05	0.00143105	1.34698	up	yes	OK	350	gi|255566872|ref|XP_002524419.1|	conserved hypothetical protein [Ricinus communis]	0.63	_	_	_	_	_	_	_	_	_	_	None	_
cassava4.1_020368m.g	575.726	2138.4	89.6754	324.488	5e-05	0.00143105	1.85538	up	yes	OK	416	gi|255567905|ref|XP_002524930.1|	conserved hypothetical protein [Ricinus communis]	0.81	_	_	_	_	_	_	_	_	_	_	None	_
cassava4.1_020509m.g	106.35	219.637	11.214	22.6987	0.00235	0.030072	1.01731	up	yes	OK	543	_	_	_	_	_	_	_	_	_	_	_	_	_	None	_
cassava4.1_020629m.g	1252.42	3687.81	117.537	340.401	5e-05	0.00143105	1.53412	up	yes	OK	591	gi|643738283|gb|KDP44271.1|	hypothetical protein JCGZ_05738 [Jatropha curcas]	0.82	_	_	_	_	_	_	_	_	_	_	None	_
cassava4.1_020672m.g	29.8693	84.3104	1.78751	4.99404	0.0006	0.0107946	1.48226	up	yes	OK	841	_	_	_	_	_	_	_	_	_	_	_	_	_	None	_
cassava4.1_020735m.g	30.534	78.9123	2.53228	6.45079	0.00205	0.0273521	1.34904	up	yes	OK	649	_	_	_	_	_	_	_	_	_	_	_	_	_	None	_
cassava4.1_020785m.g	336.884	771.441	30.5394	68.8159	5e-05	0.00143105	1.17207	up	yes	OK	607	gi|643737311|gb|KDP43423.1|	hypothetical protein JCGZ_16710 [Jatropha curcas]	0.65	_	_	_	_	_	_	_	_	_	_	None	_
cassava4.1_020817m.g	274.274	647.768	37.197	85.7519	5e-05	0.00143105	1.20498	up	yes	OK	456	gi|643737311|gb|KDP43423.1|	hypothetical protein JCGZ_16710 [Jatropha curcas]	0.67	_	_	_	_	_	_	_	_	_	_	None	_
cassava4.1_020830m.g	58.177	126.915	3.37043	7.27171	0.0029	0.0351971	1.10936	up	yes	OK	864	gi|255546155|ref|XP_002514137.1|	leucine-rich repeat-containing protein 2, lrrc2, putative [Ricinus communis]	0.9	gi|30173240|sp|Q42484.1|RPS2_ARATH	RecName: Full=Disease resistance protein RPS2; AltName: Full=Resistance to Pseudomonas syringae protein 2 [Arabidopsis thaliana]	0.78	GO:0043531;GO:0005524;GO:0004721;GO:0006952;GO:0006470;GO:0017111	_	_	_	_	_	_	K13459	RPS2
cassava4.1_020863m.g	499.478	1209.33	40.0559	95.3352	5e-05	0.00143105	1.25099	up	yes	OK	666	gi|255569714|ref|XP_002525821.1|	conserved hypothetical protein [Ricinus communis]	0.95	gi|2497906|sp|Q96386.1|MT3_CARPA	RecName: Full=Metallothionein-like protein type 3; Short=MT-3	0.88	GO:0005507	3694.eugene3.01070053	SubName: Full=Putative uncharacterized protein;	0.9231	_	_	NOG237900	None	_
cassava4.1_020916m.g	305.147	781.009	13.4301	34.1155	5e-05	0.00143105	1.34496	up	yes	OK	1089	gi|643706070|gb|KDP22202.1|	hypothetical protein JCGZ_26033 [Jatropha curcas]	0.87	gi|75171557|sp|Q9FLX4.1|MAKR5_ARATH	RecName: Full=Probable membrane-associated kinase regulator 5 [Arabidopsis thaliana]	0.63	_	_	_	_	_	_	_	None	_
cassava4.1_020956m.g	471.672	1286.4	26.3308	71.0745	5e-05	0.00143105	1.43258	up	yes	OK	891	gi|255565560|ref|XP_002523770.1|	conserved hypothetical protein [Ricinus communis]	0.64	gi|75271999|sp|Q9FMY4.1|Y5316_ARATH	RecName: Full=Uncharacterized protein At5g23160 [Arabidopsis thaliana]	0.57	_	_	_	_	_	_	_	None	_
cassava4.1_020965m.g	6.4377	40.3706	0.880335	5.3982	0.00075	0.0128693	2.61635	up	yes	OK	453	gi|224107871|ref|XP_002314634.1|	hypothetical protein POPTR_0010s08310g [Populus trichocarpa]	0.87	gi|75274087|sp|Q9LTC5.1|ERF98_ARATH	RecName: Full=Ethylene-responsive transcription factor ERF098 [Arabidopsis thaliana]	0.79	GO:0005634;GO:0003677;GO:0005667;GO:0006355;GO:0045449;GO:0003700	29760.GSVIVG00020219001	SubName: Full=Putative uncharacterized protein (Chromosome chr5 scaffold_2, whole genome sho [...]	0.7959	_	_	NOG246667	None	_
cassava4.1_020995m.g	496.228	1163.95	160.082	355.539	5e-05	0.00143105	1.1512	up	yes	OK	279	gi|255543947|ref|XP_002513036.1|	conserved hypothetical protein [Ricinus communis]	0.71	gi|75160475|sp|Q8S8M0.1|CYT1A_ARATH	RecName: Full=CYSTM1 family protein A [Arabidopsis thaliana]	0.41	_	_	_	_	_	_	_	None	_
cassava4.1_021008m.g	1202.43	2892.33	49.5982	118.286	5e-05	0.00143105	1.25392	up	yes	OK	1152	gi|28628597|gb|AAO49267.1|AF480476_1	P66 protein [Hevea brasiliensis]	0.95	gi|75296358|sp|Q7XKV5.2|BGL11_ORYSJ	RecName: Full=Beta-glucosidase 11; Short=Os4bglu11; Flags: Precursor	0.7	GO:0008422;GO:0005975	_	_	_	_	_	_	K01188	E3.2.1.21
cassava4.1_021028m.g	66.494	277.217	1.4082	5.84838	5e-05	0.00143105	2.05418	up	yes	OK	2100	gi|643724946|gb|KDP34147.1|	hypothetical protein JCGZ_07718 [Jatropha curcas]	0.82	gi|292630778|sp|Q9FFN2.2|GLYT3_ARATH	RecName: Full=Probable glycosyltransferase At5g03795 [Arabidopsis thaliana]	0.63	_	29760.GSVIVG00032427001	SubName: Full=Chromosome chr4 scaffold_6, whole genome shotgun sequence;	0.7523	_	KOG1021	_	None	_
cassava4.1_021057m.g	6.35652	26.9294	0.282483	1.18675	0.0042	0.046141	2.07078	up	yes	OK	1080	gi|255571059|ref|XP_002526480.1|	pentatricopeptide repeat-containing protein, putative [Ricinus communis]	0.81	gi|122213725|sp|Q3E6Y3.1|Y1869_ARATH	RecName: Full=Uncharacterized protein At1g28695; Flags: Precursor [Arabidopsis thaliana]	0.71	_	3694.gw1.II.1447.1	hypothetical protein	0.8272	_	_	NOG234009	None	_
cassava4.1_021158m.g	24.7684	139.239	0.900283	5.02623	5e-05	0.00143105	2.48103	up	yes	OK	1287	gi|643738183|gb|KDP44171.1|	hypothetical protein JCGZ_05638 [Jatropha curcas]	0.91	gi|75289839|sp|Q6AWW5.1|Y5262_ARATH	RecName: Full=Ankyrin repeat-containing protein At5g02620 [Arabidopsis thaliana]	0.77	_	3694.gw1.VII.1622.1	annotation not avaliable	0.8921	COG0666	_	_	None	_
cassava4.1_021160m.g	50.5842	110.888	2.95479	6.40947	0.0032	0.0379545	1.11715	up	yes	OK	858	gi|255576270|ref|XP_002529028.1|	pirin, putative [Ricinus pirin, putative [Ricinus communis]	0.93	gi|14195017|sp|Q9SEE4.1|PIRL_SOLLC	RecName: Full=Pirin-like protein [Solanum lycopersicum]	0.8	_	29760.GSVIVG00027223001	SubName: Full=Chromosome chr19 scaffold_4, whole genome shotgun sequence;	0.9036	COG1741	_	_	K06911	K06911
cassava4.1_021174m.g	31.8996	82.5636	11.6526	28.2518	0.0042	0.046141	1.27769	up	yes	OK	264	_	_	_	_	_	_	_	_	_	_	_	_	_	None	_
cassava4.1_021215m.g	11.0695	39.8551	0.544725	1.94355	0.00175	0.0244053	1.83509	up	yes	OK	990	gi|255578424|ref|XP_002530077.1|	monoxygenase, putative [Ricinus monoxygenase, putative [Ricinus communis]	0.86	_	_	_	GO:0055114;GO:0016491	3694.fgenesh4_pg.C_scaffold_117000065	hypothetical protein	0.8241	COG0654	KOG2614	_	None	_
cassava4.1_021333m.g	7.88893	36.4984	0.15456	0.711878	0.0003	0.00628565	2.20346	up	yes	OK	2259	gi|566150578|ref|XP_006369449.1|	hypothetical protein POPTR_0001s23540g, partial [Populus trichocarpa]	0.8	gi|313471496|sp|Q39202.2|RLK1_ARATH	RecName: Full=G-type lectin S-receptor-like serine/threonine-protein kinase RLK1; AltName: Full=Receptor-like protein kinase 1; Flags: Precursor [Arabidopsis thali	0.73	GO:0004674;GO:0005524;GO:0009069;GO:0006468	29760.GSVIVG00003760001	SubName: Full=Chromosome chr13 scaffold_149, whole genome shotgun sequence;	0.8095	COG0515	KOG1187	_	None	_
cassava4.1_021351m.g	23.8748	64.1559	1.12234	2.98846	0.0029	0.0351971	1.41289	up	yes	OK	1029	gi|643709794|gb|KDP24203.1|	hypothetical protein JCGZ_25860 [Jatropha curcas]	0.86	gi|75318393|sp|O49608.1|MYB32_ARATH	RecName: Full=Transcription factor MYB32; AltName: Full=Myb-related protein 32; Short=AtMYB32 [Arabidopsis thaliana]	0.87	GO:0003677;GO:0000785;GO:0003682	3694.gw1.XIII.21.1	hypothetical protein	0.9712	COG5147	KOG0048	_	K09422	MYBP
cassava4.1_021510m.g	2513.65	5054.77	36.9667	74.1329	5e-05	0.00143105	1.00389	up	yes	OK	2958	gi|643727529|gb|KDP35915.1|	hypothetical protein JCGZ_09887 [Jatropha curcas]	0.89	gi|75273596|sp|Q9LJM4.1|IKU2_ARATH	RecName: Full=Receptor-like protein kinase HAIKU2; Flags: Precursor [Arabidopsis thaliana]	0.72	GO:0032440;GO:0004674;GO:0005524;GO:0009069;GO:0016021;GO:0006468;GO:0055114	29760.GSVIVG00038540001	SubName: Full=Chromosome chr3 scaffold_95, whole genome shotgun sequence;	0.8503	COG4886;COG0515	KOG0619;KOG1187	_	None	_
cassava4.1_021614m.g	245.22	910.485	9.0066	33.2185	5e-05	0.00143105	1.88293	up	yes	OK	1275	gi|643710265|gb|KDP24472.1|	hypothetical protein JCGZ_25036 [Jatropha curcas]	0.86	gi|223635837|sp|P0C8Q4.1|Y4990_ARATH	RecName: Full=Uncharacterized protein At4g19900 [Arabidopsis thaliana]	0.51	GO:0001575;GO:0005795;GO:0050512	29760.GSVIVG00021487001	SubName: Full=Chromosome chr8 scaffold_23, whole genome shotgun sequence;	0.7718	_	KOG1928	_	K01988	A4GALT
cassava4.1_021685m.g	10.5628	36.5164	1.36052	4.61115	0.00445	0.0480201	1.76097	up	yes	OK	471	gi|255538162|ref|XP_002510146.1|	conserved hypothetical protein [Ricinus communis]	0.73	_	_	_	_	_	_	_	_	_	_	None	_
cassava4.1_021823m.g	317.04	735.958	57.8283	129.665	5e-05	0.00143105	1.16494	up	yes	OK	378	gi|643708925|gb|KDP23795.1|	hypothetical protein JCGZ_00127 [Jatropha curcas]	0.76	_	_	_	_	3694.eugene3.00150079	SAUR family protein	0.7925	_	_	NOG289797;NOG268201	K14488	SAUR
cassava4.1_021835m.g	1827.13	5748.7	32.8289	102.976	5e-05	0.00143105	1.64927	up	yes	OK	2448	gi|643704390|gb|KDP21454.1|	hypothetical protein JCGZ_21925 [Jatropha curcas]	0.88	gi|62900382|sp|O04408.1|KSA_PEA	RecName: Full=Ent-copalyl diphosphate synthase, chloroplastic; Short=Ent-CDP synthase; AltName: Full=Ent-copalyl diphosphate synthase; AltName: Full=Ent-kaurene syntha	0.74	GO:0000287;GO:0009905;GO:0016102;GO:0010333	3694.fgenesh4_pm.C_LG_II000250	copalyl diphosphate synthase (EC:5.5.1.13)	0.85	_	_	NOG14896	K04120	E5.5.1.13
cassava4.1_021992m.g	27.9575	118.952	1.99635	8.38769	5e-05	0.00143105	2.07091	up	yes	OK	729	gi|643703818|gb|KDP20882.1|	hypothetical protein JCGZ_21353 [Jatropha curcas]	0.77	_	_	_	_	_	_	_	_	_	_	None	_
cassava4.1_022081m.g	177.877	377.592	14.191	29.6744	0.00025	0.0054411	1.06424	up	yes	OK	669	gi|643719007|gb|KDP30037.1|	hypothetical protein JCGZ_18613 [Jatropha curcas]	0.77	_	_	_	_	3694.fgenesh4_pg.C_scaffold_118000001	hypothetical protein	0.7623	_	_	NOG271147	None	_
cassava4.1_022165m.g	73.162	272.103	2.13919	7.91079	5e-05	0.00143105	1.88676	up	yes	OK	1563	gi|255550026|ref|XP_002516064.1|	Serine/threonine-protein kinase PBS1, putative [Ricinus communis]	0.66	gi|313118276|sp|Q9LW83.2|CE101_ARATH	RecName: Full=G-type lectin S-receptor-like serine/threonine-protein kinase CES101; AltName: Full=Protein CALLUS EXPRESSION OF RBCS 101; Flags: Precursor [Arabido	0.58	GO:0016301	_	_	_	_	_	_	None	_
cassava4.1_022192m.g	6.02694	26.2464	0.332136	1.43067	0.00325	0.0384019	2.10684	up	yes	OK	900	gi|255572102|ref|XP_002526991.1|	r2r3-myb transcription factor, putative [Ricinus communis]	0.77	gi|75107026|sp|P81391.1|MYB05_ANTMA	RecName: Full=Myb-related protein 305	0.62	GO:0005488	3694.eugene3.00081137	hypothetical protein	0.8261	COG5147	KOG0048	_	K09422	MYBP
cassava4.1_022200m.g	12.0748	66.7786	0.80767	4.41761	0.0002	0.00456621	2.45143	up	yes	OK	768	gi|255545828|ref|XP_002513974.1|	kinase, putative [Ricinus kinase, putative [Ricinus communis]	0.76	gi|116256122|sp|Q9M092.2|WAKLM_ARATH	RecName: Full=Wall-associated receptor kinase-like 17; Flags: Precursor [Arabidopsis thaliana]	0.52	GO:0000165;GO:0004674;GO:0009069;GO:0006468;GO:0005488	_	_	_	_	_	_	None	_
cassava4.1_022283m.g	301.812	621.527	15.1316	30.8695	0.0001	0.00259112	1.02862	up	yes	OK	975	gi|255536873|ref|XP_002509503.1|	Peroxidase 55 precursor, putative [Ricinus communis]	0.92	gi|26397723|sp|Q96509.1|PER55_ARATH	RecName: Full=Peroxidase 55; Short=Atperox P55; AltName: Full=ATP20a; Flags: Precursor [Arabidopsis thaliana]	0.78	GO:0006804;GO:0006979;GO:0046872;GO:0020037;GO:0004601;GO:0055114	3694.eugene3.00880077	hypothetical protein	0.9057	_	_	NOG255145	K00430	E1.11.1.7
cassava4.1_022562m.g	12.734	47.8588	0.394024	1.47121	0.0018	0.024865	1.90065	up	yes	OK	1485	gi|28628597|gb|AAO49267.1|AF480476_1	P66 protein [Hevea brasiliensis]	0.86	gi|114975|sp|P26205.1|BGLT_TRIRP	RecName: Full=Cyanogenic beta-glucosidase; AltName: Full=Linamarase; Flags: Precursor	0.71	GO:0004553;GO:0005975	29760.GSVIVG00003801001	SubName: Full=Chromosome chr13 scaffold_149, whole genome shotgun sequence;	0.7529	COG2723	KOG0626	_	K01188	E3.2.1.21
cassava4.1_022565m.g	147.605	361.134	4.29822	10.4597	0.0001	0.00259112	1.28303	up	yes	OK	1569	gi|643737871|gb|KDP43896.1|	hypothetical protein JCGZ_20906 [Jatropha curcas]	0.88	_	_	_	_	3694.fgenesh4_pg.C_LG_VII000133	hypothetical protein	0.8157	_	_	NOG292426	None	_
cassava4.1_022582m.g	98.9669	225.186	13.4144	29.8406	0.00035	0.0070048	1.15349	up	yes	OK	456	gi|255562238|ref|XP_002522127.1|	conserved hypothetical protein [Ricinus communis]	0.73	_	_	_	_	_	_	_	_	_	_	K07198	PRKAA, AMPK
cassava4.1_022661m.g	8.70711	37.5848	0.29964	1.28589	0.00165	0.0234437	2.10147	up	yes	OK	1350	gi|566147363|ref|XP_002297789.2|	hypothetical protein POPTR_0001s05490g [Populus trichocarpa]	0.75	_	_	_	_	3694.grail3.0161002401	hypothetical protein	0.7929	_	_	NOG240258	None	_
cassava4.1_022737m.g	77.5469	200.77	2.84212	7.30505	5e-05	0.00143105	1.36193	up	yes	OK	1278	gi|566209854|ref|XP_002323569.2|	hypothetical protein POPTR_0016s12140g [Populus trichocarpa]	0.82	gi|223635837|sp|P0C8Q4.1|Y4990_ARATH	RecName: Full=Uncharacterized protein At4g19900 [Arabidopsis thaliana]	0.52	GO:0001575;GO:0005795;GO:0050512	29760.GSVIVG00021487001	SubName: Full=Chromosome chr8 scaffold_23, whole genome shotgun sequence;	0.7718	_	KOG1928	_	K01988	A4GALT
cassava4.1_022753m.g	39.4127	150.871	2.73125	10.3368	5e-05	0.00143105	1.92016	up	yes	OK	747	gi|590664739|ref|XP_007036556.1|	Uncharacterized protein TCM_012373 [Theobroma cacao]	0.62	_	_	_	_	_	_	_	_	_	_	None	_
cassava4.1_022772m.g	4877.98	10928.7	244.512	542.763	5e-05	0.00143105	1.15042	up	yes	OK	975	gi|255561683|ref|XP_002521851.1|	Lignin-forming anionic peroxidase precursor, putative [Ricinus communis]	0.89	gi|25453213|sp|Q9M9Q9.2|PER5_ARATH	RecName: Full=Peroxidase 5; Short=Atperox P5; Flags: Precursor [Arabidopsis thaliana]	0.82	GO:0006804;GO:0006979;GO:0046872;GO:0020037;GO:0004601;GO:0005576;GO:0055114	3694.eugene3.35870002	hypothetical protein	0.8539	_	_	NOG277836	K00430	E1.11.1.7
cassava4.1_022773m.g	94.7631	257.366	2.42516	6.55616	0.00015	0.00361304	1.43477	up	yes	OK	1764	gi|643715124|gb|KDP27374.1|	hypothetical protein JCGZ_20198 [Jatropha curcas]	0.81	gi|322510108|sp|Q9ZT07.3|RKS1_ARATH	RecName: Full=G-type lectin S-receptor-like serine/threonine-protein kinase RKS1; AltName: Full=Receptor-like protein kinase 1; Flags: Precursor [Arabidopsis thali	0.66	_	_	_	_	_	_	_	None	_
cassava4.1_022781m.g	573.971	1300.89	49.2067	109.79	5e-05	0.00143105	1.15782	up	yes	OK	633	gi|643733371|gb|KDP40318.1|	hypothetical protein JCGZ_02316 [Jatropha curcas]	0.93	gi|57012702|sp|Q8LDC8.2|ERF92_ARATH	RecName: Full=Ethylene-responsive transcription factor 1B; Short=AtERF1B; AltName: Full=Ethylene-responsive element-binding factor 1B; Short=EREBP-1B [Arabidopsis	0.9	GO:0005634;GO:0003677;GO:0005667;GO:0006355;GO:0045449;GO:0003700	3694.fgenesh4_pm.C_LG_X000261	AP2/ERF domain-containing transcription factor	0.8528	_	_	NOG220915	K14516	ERF1
cassava4.1_022896m.g	97.7327	214.297	3.55336	7.74014	0.00115	0.017845	1.12318	up	yes	OK	1287	gi|255583258|ref|XP_002532393.1|	Transcription factor HBP-1b(c1), putative [Ricinus communis]	0.89	gi|34921538|sp|Q41558.2|HBP1C_WHEAT	RecName: Full=Transcription factor HBP-1b(c1)	0.71	GO:0005667;GO:0006355;GO:0043565;GO:0045449;GO:0003700	29760.GSVIVG00025350001	SubName: Full=Chromosome chr8 scaffold_34, whole genome shotgun sequence;	0.8958	_	_	NOG271619	K14431	TGA
cassava4.1_023007m.g	419.656	1125.35	238.627	586.926	5e-05	0.00143105	1.29842	up	yes	OK	222	gi|593704575|ref|XP_007152661.1|	hypothetical protein PHAVU_004G148400g [Phaseolus vulgaris]	0.71	_	_	_	_	_	_	_	_	_	_	None	_
cassava4.1_023032m.g	105.305	359.333	28.064	91.6707	5e-05	0.00143105	1.70774	up	yes	OK	306	gi|643733340|gb|KDP40287.1|	hypothetical protein JCGZ_02285 [Jatropha curcas]	0.78	_	_	_	_	_	_	_	_	_	_	None	_
cassava4.1_023048m.g	12.252	46.2289	0.562791	2.10414	0.00215	0.0282389	1.90256	up	yes	OK	1050	gi|590670597|ref|XP_007038100.1|	Basic helix-loop-helix DNA-binding superfamily protein, putative isoform 1 [Theobroma Basic helix-loop-helix DNA-binding super	0.77	gi|75305763|sp|Q93W88.1|BH137_ARATH	RecName: Full=Transcription factor bHLH137; AltName: Full=Basic helix-loop-helix protein 137; Short=AtbHLH137; Short=bHLH 137; AltName: Full=Transcription factor E	0.71	_	3694.fgenesh4_pg.C_LG_XII001024	hypothetical protein	0.7656	_	_	NOG258954	None	_
cassava4.1_023134m.g	14.2639	51.0356	6.38909	21.2383	0.00105	0.0167077	1.73299	up	yes	OK	243	gi|643740233|gb|KDP45905.1|	hypothetical protein JCGZ_15465 [Jatropha curcas]	0.84	_	_	_	_	_	_	_	_	_	_	None	_
cassava4.1_023145m.g	961.544	2092.79	29.3001	63.3995	5e-05	0.00143105	1.11357	up	yes	OK	1506	gi|255578114|ref|XP_002529927.1|	WRKY transcription factor, putative [Ricinus communis]	0.74	gi|20978780|sp|Q9C519.1|WRKY6_ARATH	RecName: Full=WRKY transcription factor 6; AltName: Full=WRKY DNA-binding protein 6; Short=AtWRKY6 [Arabidopsis thaliana]	0.66	_	_	_	_	_	_	_	None	_
cassava4.1_023169m.g	44.3869	130.386	2.29853	6.69393	0.0002	0.00456621	1.54214	up	yes	OK	948	gi|522191360|gb|AGQ04249.1|	WRKY transcription factor 55 [Jatropha curcas]	0.81	gi|29839674|sp|Q9SHB5.1|WRK55_ARATH	RecName: Full=WRKY transcription factor 55; AltName: Full=WRKY DNA-binding protein 55 [Arabidopsis thaliana]	0.65	GO:0005667;GO:0006355;GO:0043565;GO:0045449;GO:0003700	_	_	_	_	_	_	None	_
cassava4.1_023171m.g	25.0189	78.8424	0.719015	2.25393	0.00075	0.0128693	1.64835	up	yes	OK	1587	gi|255564327|ref|XP_002523160.1|	Reticuline oxidase precursor, putative [Ricinus communis]	0.86	gi|118585329|sp|Q9SVG4.2|RETOL_ARATH	RecName: Full=Reticuline oxidase-like protein; Flags: Precursor [Arabidopsis thaliana]	0.69	GO:0008762;GO:0006040;GO:0009821;GO:0050468;GO:0050660;GO:0055114	3694.gw1.I.5983.1	hypothetical protein	0.877	COG0277	_	_	None	_
cassava4.1_023188m.g	391.177	1214.63	131.992	388.447	5e-05	0.00143105	1.55727	up	yes	OK	273	gi|643722124|gb|KDP32003.1|	hypothetical protein JCGZ_12464 [Jatropha curcas]	0.8	_	_	_	_	_	_	_	_	_	_	None	_
cassava4.1_023253m.g	50.346	119.499	1.18786	2.80633	0.002	0.026865	1.24032	up	yes	OK	1902	gi|643722552|gb|KDP32302.1|	hypothetical protein JCGZ_13227 [Jatropha curcas]	0.9	gi|37089595|sp|Q94LW6.1|SUT35_ARATH	RecName: Full=Probable sulfate transporter 3.5 [Arabidopsis thaliana]	0.81	GO:1902358;GO:0016021;GO:0008271	29760.GSVIVG00016767001	SubName: Full=Chromosome chr11 scaffold_13, whole genome shotgun sequence;	0.8422	COG0659	KOG0236	_	K17471	SULTR3
cassava4.1_023273m.g	91.1798	255.348	2.40098	6.6902	5e-05	0.00143105	1.47843	up	yes	OK	1719	gi|657401417|gb|KEH40395.1|	stress-induced receptor-like kinase, putative [Medicago truncatula]	0.81	gi|75333905|sp|Q9FID6.1|Y5392_ARATH	RecName: Full=Probable receptor-like protein kinase At5g39020; Flags: Precursor [Arabidopsis thaliana]	0.7	_	29760.GSVIVG00038463001	SubName: Full=Chromosome chr16 scaffold_94, whole genome shotgun sequence;	0.8525	COG0515	KOG1187	_	None	_
cassava4.1_023304m.g	251.313	753.973	99.6493	279.663	5e-05	0.00143105	1.48876	up	yes	OK	255	gi|643720890|gb|KDP31154.1|	hypothetical protein JCGZ_11530 [Jatropha curcas]	0.9	_	_	_	_	3694.grail3.0005005601	hypothetical protein	0.75	_	KOG1361	_	None	_
cassava4.1_023324m.g	15367.9	32001.5	776.017	1601	0.00015	0.00361304	1.04481	up	yes	OK	969	gi|255561683|ref|XP_002521851.1|	Lignin-forming anionic peroxidase precursor, putative [Ricinus communis]	0.9	gi|25453213|sp|Q9M9Q9.2|PER5_ARATH	RecName: Full=Peroxidase 5; Short=Atperox P5; Flags: Precursor [Arabidopsis thaliana]	0.83	GO:0006804;GO:0006979;GO:0046872;GO:0020037;GO:0004601;GO:0005576;GO:0055114	3694.eugene3.35870002	hypothetical protein	0.8669	_	_	NOG277836	K00430	E1.11.1.7
cassava4.1_023409m.g	930.86	2010.07	23.0589	49.5452	5e-05	0.00143105	1.10342	up	yes	OK	1818	gi|255569754|ref|XP_002525841.1|	Ent-kaurene synthase B, chloroplast precursor, putative [Ricinus communis]	0.81	gi|544602165|sp|G3CCC1.1|CABS_TOBAC	RecName: Full=Cis-abienol synthase, chloroplastic; Short=NtABS; Flags: Precursor	0.71	GO:0000287;GO:0009899;GO:0016102	_	_	_	_	_	_	K04121	E4.2.3.19
cassava4.1_023433m.g	25.5216	90.3992	0.697406	2.4575	0.00015	0.00361304	1.81712	up	yes	OK	1662	gi|643724487|gb|KDP33688.1|	hypothetical protein JCGZ_07259 [Jatropha curcas]	0.85	gi|75212289|sp|Q9SVQ3.1|ROGF9_ARATH	RecName: Full=Rop guanine nucleotide exchange factor 9; Short=AtRopGEF9; AltName: Full=Rho of plants guanine nucleotide exchange factor 9 [Arabidopsis thaliana]	0.85	GO:0080092;GO:0042802;GO:0032321;GO:0005089	3694.fgenesh4_pm.C_LG_XVIII000244	hypothetical protein	0.927	_	_	NOG254272;NOG259470	None	_
cassava4.1_023462m.g	221.718	453.44	7.55657	15.3666	0.0009	0.0148946	1.02399	up	yes	OK	1362	gi|255585570|ref|XP_002533474.1|	E3 ubiquitin ligase PUB14, putative [Ricinus communis]	0.82	gi|75169496|sp|Q9C8D1.1|PUB20_ARATH	RecName: Full=U-box domain-containing protein 20; AltName: Full=Plant U-box protein 20 [Arabidopsis thaliana]	0.69	GO:0000151;GO:0016567;GO:0004842;GO:0016874	3694.eugene3.00040714	hypothetical protein	0.8106	_	KOG0167	_	None	_
cassava4.1_023518m.g	35.1418	132.631	2.83536	10.5524	5e-05	0.00143105	1.89597	up	yes	OK	663	gi|255582050|ref|XP_002531822.1|	conserved hypothetical protein [Ricinus communis]	0.92	_	_	_	GO:0009506;GO:0046658	3694.fgenesh4_pg.C_scaffold_28000315	hypothetical protein	0.8041	_	_	NOG225466	None	_
cassava4.1_023541m.g	177.659	537.163	4.50468	13.555	5e-05	0.00143105	1.58933	up	yes	OK	1779	gi|255570839|ref|XP_002526372.1|	Protein MLO, putative [Ricinus Protein MLO, putative [Ricinus communis]	0.86	gi|33112391|sp|Q94KB7.2|MLO6_ARATH	RecName: Full=MLO-like protein 6; Short=AtMlo6 [Arabidopsis thaliana]	0.81	GO:0006952;GO:0016021;GO:0005516;GO:0009607	29760.GSVIVG00024507001	SubName: Full=Chromosome chr6 scaffold_3, whole genome shotgun sequence;	0.8558	_	_	NOG273845	K08472	MLO
cassava4.1_023548m.g	127.415	373.099	3.7645	10.9698	5e-05	0.00143105	1.54301	up	yes	OK	1548	gi|255580457|ref|XP_002531054.1|	triacylglycerol lipase, putative [Ricinus communis]	0.89	gi|75333522|sp|Q9C8J6.1|PLA17_ARATH	RecName: Full=Phospholipase A1-Igamma3, chloroplastic; Flags: Precursor [Arabidopsis thaliana]	0.59	GO:0016042;GO:0046486;GO:0004806	3702.AT1G30370.1-P	lipase class 3 family protein; lipase class 3 family protein; FUNCTIONS IN: triacylglycerol [...]	0.761	_	KOG4569	_	None	_
cassava4.1_023622m.g	321.506	907.211	22.6239	63.0136	5e-05	0.00143105	1.47782	up	yes	OK	738	gi|255564003|ref|XP_002523001.1|	sgp1 monomeric G-protein, putative [Ricinus communis]	0.95	gi|21542235|sp|P87027.1|SPG1_SCHPO	RecName: Full=Septum-promoting GTP-binding protein 1; AltName: Full=GTPase spg1; AltName: Full=Sid3 protein [Schizosaccharomyces pombe 972h-]	0.72	GO:0007264;GO:0005622;GO:0005525	3694.eugene3.00111119	hypothetical protein	0.9057	COG1100	KOG1673	_	K07976	RAB
cassava4.1_023657m.g	384.645	1455.16	28.9866	108.151	5e-05	0.00143105	1.89959	up	yes	OK	699	gi|224103679|ref|XP_002313151.1|	plant basic secretory family protein [Populus trichocarpa]	0.82	_	_	_	_	3694.gw1.IX.2413.1	hypothetical protein	0.8301	_	_	NOG83661	None	_
cassava4.1_023746m.g	0	2.50891	0	0.74905	0.0012	0.0183222	2.90506	up	yes	OK	282	gi|643687032|gb|KDP20153.1|	hypothetical protein JCGZ_00036 [Jatropha curcas]	0.85	_	_	_	_	_	_	_	_	_	_	None	_
cassava4.1_023806m.g	175.396	377.348	3.59372	7.70099	0.0002	0.00456621	1.09957	up	yes	OK	2166	gi|629114290|gb|KCW78965.1|	hypothetical protein EUGRSUZ_C00396 [Eucalyptus grandis]	0.76	gi|75319440|sp|Q39086.1|SD17_ARATH	RecName: Full=Receptor-like serine/threonine-protein kinase SD1-7; AltName: Full=Arabidopsis thaliana receptor kinase 1; AltName: Full=S-domain-1 (SD1) receptor kin	0.69	GO:0004553;GO:0043170;GO:0004672;GO:0005975	29760.GSVIVG00005602001	SubName: Full=Chromosome undetermined scaffold_155, whole genome shotgun sequence;	0.8675	COG0515	KOG1187	_	None	_
cassava4.1_023835m.g	157.795	383.119	15.9055	37.9089	5e-05	0.00143105	1.25301	up	yes	OK	561	gi|255587900|ref|XP_002534435.1|	hydrolase, putative [Ricinus hydrolase, putative [Ricinus communis]	0.91	_	_	_	GO:0016787;GO:0008152	3694.fgenesh4_pm.C_LG_VIII000266	hypothetical protein	0.8696	_	KOG1454	_	None	_
cassava4.1_023855m.g	659.078	1443.26	12.4133	27.0831	5e-05	0.00143105	1.12551	up	yes	OK	2343	gi|643714789|gb|KDP27144.1|	hypothetical protein JCGZ_19843 [Jatropha curcas]	0.85	_	_	_	_	29760.GSVIVG00020969001	SubName: Full=Chromosome chr14 scaffold_21, whole genome shotgun sequence;	0.8663	_	_	NOG219590	None	_
cassava4.1_023901m.g	82.7197	217.142	4.0552	10.5539	0.00015	0.00361304	1.37993	up	yes	OK	993	gi|643732890|gb|KDP39879.1|	hypothetical protein JCGZ_03410 [Jatropha curcas]	0.86	gi|2827777|sp|P29136.2|MEP1_SOYBN	RecName: Full=Metalloendoproteinase 1; AltName: Full=SMEP1; Flags: Precursor [Glycine max]	0.59	GO:0031012;GO:0006508;GO:0004222;GO:0008270	3694.eugene3.00290049	hypothetical protein	0.8664	_	KOG1565	_	None	_
cassava4.1_023908m.g	49.1897	113.453	1.50303	3.44451	0.00225	0.0291847	1.19642	up	yes	OK	1503	gi|255576623|ref|XP_002529201.1|	voltage-gated clc-type chloride channel, putative [Ricinus communis]	0.92	gi|41688504|sp|Q8RXR2.2|CLCF_ARATH	RecName: Full=Chloride channel protein CLC-f; Short=AtCLC-f; AltName: Full=CBS domain-containing protein CBSCLC1 [Arabidopsis thaliana]	0.84	GO:0006821;GO:0034220;GO:0030554;GO:0016021;GO:0005247;GO:0044070	29760.GSVIVG00003335001	SubName: Full=Chromosome undetermined scaffold_142, whole genome shotgun sequence;	0.9423	COG0038	KOG0475	_	None	_
cassava4.1_023965m.g	252.075	594.63	34.8673	80.2123	5e-05	0.00143105	1.20195	up	yes	OK	450	gi|643723266|gb|KDP32871.1|	hypothetical protein JCGZ_12163 [Jatropha curcas]	0.82	gi|193806744|sp|Q9LPK5.2|CML44_ARATH	RecName: Full=Probable calcium-binding protein CML44; AltName: Full=Calmodulin-like protein 44 [Arabidopsis thaliana]	0.77	_	29760.GSVIVG00015460001	SubName: Full=Chromosome chr18 scaffold_1, whole genome shotgun sequence;	0.8029	COG5126	KOG0027	_	K13448	CML
cassava4.1_023978m.g	30.3366	112.61	1.67315	6.14325	5e-05	0.00143105	1.87644	up	yes	OK	900	gi|255545394|ref|XP_002513757.1|	chlorophyll synthase, putative [Ricinus communis]	0.82	gi|75247969|sp|Q8S7E1.1|CAO_ORYSJ	RecName: Full=Chlorophyllide a oxygenase, chloroplastic; Short=Chlorophyll a oxygenase; AltName: Full=Chlorophyll b synthase; Flags: Precursor [Oryza sativa Japonica	0.74	GO:0051537;GO:0016705;GO:0010277;GO:0005506;GO:0055114	_	_	_	_	_	_	K13600	CAO
cassava4.1_024015m.g	1602.42	4596.72	84.0012	238.679	5e-05	0.00143105	1.50659	up	yes	OK	939	gi|643738379|gb|KDP44343.1|	hypothetical protein JCGZ_19210 [Jatropha curcas]	0.87	_	_	_	_	3694.eugene3.00031871	hypothetical protein	0.8669	_	_	NOG71186;NOG86604	None	_
cassava4.1_024041m.g	13.071	54.1852	1.30809	5.32573	0.0006	0.0107946	2.02552	up	yes	OK	564	gi|255540707|ref|XP_002511418.1|	DNA binding protein, putative [Ricinus communis]	0.87	_	_	_	GO:0003677;GO:0046983	3694.eugene3.00150536	hypothetical protein	0.8514	_	_	NOG285967	None	_
cassava4.1_024107m.g	11.2976	34.5962	0.643138	1.95017	0.00425	0.0464804	1.6004	up	yes	OK	876	gi|255583305|ref|XP_002532415.1|	adenylsulfate kinase, putative [Ricinus communis]	0.78	gi|7387811|sp|Q43295.1|APK1_ARATH	RecName: Full=Adenylyl-sulfate kinase 1, chloroplastic; AltName: Full=ATP adenosine-5'-phosphosulfate 3'-phosphotransferase 1; AltName: Full=Adenosine-5'-phosphosulf	0.86	GO:0000103;GO:0016310;GO:0005524;GO:0070814;GO:0006144;GO:0004020	3694.estExt_fgenesh4_pm.C_LG_IX0365	hypothetical protein; Catalyzes the synthesis of activated sulfate (By similarity)	0.8592	COG0529	KOG0635	_	K00860	cysC
cassava4.1_024206m.g	3739.64	10851	106.839	308.421	5e-05	0.00143105	1.52946	up	yes	OK	1596	gi|255575021|ref|XP_002528416.1|	amino acid transporter, putative [Ricinus communis]	0.94	gi|75266609|sp|Q9SX98.1|LHTL8_ARATH	RecName: Full=Lysine histidine transporter-like 8; AltName: Full=Amino acid transporter-like protein 1 [Arabidopsis thaliana]	0.76	GO:0016021	29760.GSVIVG00010114001	SubName: Full=Chromosome undetermined scaffold_1894, whole genome shotgun sequence;	0.8557	_	KOG1303	_	None	_
cassava4.1_024215m.g	10.9301	48.2389	0.157557	0.693238	0.00055	0.0100688	2.13748	up	yes	OK	3015	gi|661875013|emb|CDP20323.1|	unnamed protein product, partial [Coffea canephora]	0.56	_	_	_	_	_	_	_	_	_	_	None	_
cassava4.1_024245m.g	1024.28	3593.94	51.3172	178.443	5e-05	0.00143105	1.79795	up	yes	OK	975	gi|255561683|ref|XP_002521851.1|	Lignin-forming anionic peroxidase precursor, putative [Ricinus communis]	0.91	gi|25453213|sp|Q9M9Q9.2|PER5_ARATH	RecName: Full=Peroxidase 5; Short=Atperox P5; Flags: Precursor [Arabidopsis thaliana]	0.82	GO:0006804;GO:0006979;GO:0046872;GO:0020037;GO:0004601;GO:0005576;GO:0055114	3694.eugene3.35870002	hypothetical protein	0.8669	_	_	NOG277836	K00430	E1.11.1.7
cassava4.1_024453m.g	197.213	491.79	41.5525	99.3893	5e-05	0.00143105	1.25816	up	yes	OK	348	gi|643725024|gb|KDP34225.1|	hypothetical protein JCGZ_07796 [Jatropha curcas]	0.69	_	_	_	_	_	_	_	_	_	_	None	_
cassava4.1_024507m.g	284.278	584.654	7.8767	16.1147	5e-05	0.00143105	1.03271	up	yes	OK	1641	gi|643715124|gb|KDP27374.1|	hypothetical protein JCGZ_20198 [Jatropha curcas]	0.86	gi|322510091|sp|Q9ZR08.3|Y4230_ARATH	RecName: Full=G-type lectin S-receptor-like serine/threonine-protein kinase At4g03230; Flags: Precursor [Arabidopsis thaliana]	0.75	GO:0004674;GO:0005524;GO:0009069;GO:0006468;GO:0048544	3694.eugene3.00110380	hypothetical protein	0.8338	COG0515	KOG1187	_	None	_
cassava4.1_024537m.g	96.7833	233.234	2.67606	6.41646	0.0001	0.00259112	1.26167	up	yes	OK	1644	gi|566184822|ref|XP_002312675.2|	hypothetical protein POPTR_0008s19090g [Populus trichocarpa]	0.84	_	_	_	_	3694.fgenesh4_pg.C_LG_VIII001667	hypothetical protein	0.8415	_	_	NOG293627	None	_
cassava4.1_024544m.g	37.57	117.116	1.26221	3.91065	5e-05	0.00143105	1.63146	up	yes	OK	1380	gi|255583363|ref|XP_002532442.1|	UDP-glucosyltransferase, putative [Ricinus communis]	0.84	gi|75277343|sp|O22820.1|U74F1_ARATH	RecName: Full=UDP-glycosyltransferase 74F1; AltName: Full=Flavonol 7-O-glucosyltransferase [Arabidopsis thaliana]	0.68	GO:0047215;GO:0008152	29760.GSVIVG00004164001	SubName: Full=Chromosome undetermined scaffold_617, whole genome shotgun sequence;	0.7696	COG1819	KOG1192	_	K13691	SGT1
cassava4.1_024602m.g	286.443	580.777	2.80794	5.68278	0.00015	0.00361304	1.01708	up	yes	OK	4362	gi|643725782|gb|KDP34703.1|	hypothetical protein JCGZ_10908 [Jatropha curcas]	0.93	gi|97180275|sp|Q2PCF1.1|PDR2_NICPL	RecName: Full=Pleiotropic drug resistance protein 2; AltName: Full=NpPDR2 [Nicotiana plumbaginifolia]	0.87	GO:0016020;GO:0005524;GO:0006200;GO:0016887	29760.GSVIVG00022064001	SubName: Full=Chromosome chr6 scaffold_25, whole genome shotgun sequence;	0.9571	COG1131	KOG0065	_	None	_
cassava4.1_024620m.g	113.513	341.416	14.8064	43.4853	5e-05	0.00143105	1.55431	up	yes	OK	468	gi|255545808|ref|XP_002513964.1|	conserved hypothetical protein [Ricinus communis]	0.66	_	_	_	_	_	_	_	_	_	_	None	_
cassava4.1_024736m.g	132.299	869.619	6.28495	40.874	5e-05	0.00143105	2.70121	up	yes	OK	1020	gi|28628597|gb|AAO49267.1|AF480476_1	P66 protein [Hevea brasiliensis]	0.94	gi|75296358|sp|Q7XKV5.2|BGL11_ORYSJ	RecName: Full=Beta-glucosidase 11; Short=Os4bglu11; Flags: Precursor	0.7	GO:0008422;GO:0005975	_	_	_	_	_	_	K01188	E3.2.1.21
cassava4.1_024754m.g	338.912	986.329	21.7268	62.5464	5e-05	0.00143105	1.52545	up	yes	OK	795	gi|255578424|ref|XP_002530077.1|	monoxygenase, putative [Ricinus monoxygenase, putative [Ricinus communis]	0.82	_	_	_	GO:0055114;GO:0016491	3694.fgenesh4_pg.C_scaffold_117000065	hypothetical protein	0.8319	COG0654	KOG2614	_	None	_
cassava4.1_024805m.g	91.7096	277.735	1.50263	4.53728	5e-05	0.00143105	1.59434	up	yes	OK	2670	gi|643733105|gb|KDP40052.1|	hypothetical protein JCGZ_02050 [Jatropha curcas]	0.92	_	_	_	GO:0016787;GO:0008152	29760.GSVIVG00019854001	SubName: Full=Chromosome chr5 scaffold_2, whole genome shotgun sequence;	0.8724	COG1957	KOG2938	_	None	_
cassava4.1_024828m.g	767.778	1894.33	20.7746	50.9891	5e-05	0.00143105	1.29537	up	yes	OK	1677	gi|641837920|gb|KDO56868.1|	hypothetical protein CISIN_1g043278mg [Citrus sinensis]	0.72	gi|322510093|sp|Q9SXB8.3|Y1133_ARATH	RecName: Full=G-type lectin S-receptor-like serine/threonine-protein kinase At1g11330; Flags: Precursor [Arabidopsis thaliana]	0.73	_	29760.GSVIVG00034405001	SubName: Full=Chromosome chr9 scaffold_7, whole genome shotgun sequence;	0.8012	COG0515	KOG1187	_	None	_
cassava4.1_024877m.g	35.8767	83.4136	0.756451	1.75198	0.0036	0.0413981	1.21167	up	yes	OK	2109	gi|255539174|ref|XP_002510652.1|	conserved hypothetical protein [Ricinus communis]	0.76	_	_	_	_	_	_	_	_	_	_	None	_
cassava4.1_025183m.g	137.865	296.592	6.80951	14.5169	0.0008	0.0135783	1.09211	up	yes	OK	987	gi|643732582|gb|KDP39678.1|	hypothetical protein JCGZ_02698 [Jatropha curcas]	0.86	gi|1703317|sp|P50994.2|ANXA4_CANFA	RecName: Full=Annexin A4; AltName: Full=36 kDa zymogen granule membrane-associated protein; Short=ZAP36; AltName: Full=Annexin IV; AltName: Full=Annexin-4; AltName:	0.53	GO:0005544;GO:0005509	3694.eugene3.00130541	hypothetical protein	0.8368	_	KOG0819	_	K17099	ANXA13
cassava4.1_025187m.g	94.7056	239.272	4.5154	11.3001	0.00015	0.00361304	1.32341	up	yes	OK	1017	gi|224115086|ref|XP_002316936.1|	hypothetical protein POPTR_0011s12750g [Populus trichocarpa]	0.72	gi|75318393|sp|O49608.1|MYB32_ARATH	RecName: Full=Transcription factor MYB32; AltName: Full=Myb-related protein 32; Short=AtMYB32 [Arabidopsis thaliana]	0.84	GO:1901700;GO:0001101;GO:0010033;GO:0005488	3694.fgenesh4_pm.C_scaffold_134000008	hypothetical protein	0.9259	COG5147	KOG0048	_	K09422	MYBP
cassava4.1_025189m.g	39.0452	100.935	1.14669	2.94773	0.001	0.016123	1.36213	up	yes	OK	1557	gi|566161463|ref|XP_002303367.2|	hypothetical protein POPTR_0003s07860g [Populus trichocarpa]	0.55	_	_	_	_	_	_	_	_	_	_	None	_
cassava4.1_025207m.g	9.35227	32.3305	2.06191	6.85722	0.00355	0.0409522	1.73364	up	yes	OK	339	gi|643706208|gb|KDP22340.1|	hypothetical protein JCGZ_26171 [Jatropha curcas]	0.86	_	_	_	_	3694.eugene3.00121163	hypothetical protein	0.83	_	_	NOG242019	None	_
cassava4.1_025228m.g	34.6673	79.7763	1.91204	4.35522	0.00405	0.0449669	1.18763	up	yes	OK	900	gi|567866423|ref|XP_006425834.1|	hypothetical protein CICLE_v10027275mg [Citrus clementina]	0.77	gi|29428002|sp|Q9FKZ3.1|LBD36_ARATH	RecName: Full=LOB domain-containing protein 36; AltName: Full=ASYMMETRIC LEAVES 2-like protein 1; Short=AS2-like protein 1 [Arabidopsis thaliana]	0.72	_	29760.GSVIVG00038501001	SubName: Full=Chromosome chr16 scaffold_94, whole genome shotgun sequence;	0.7551	_	_	NOG298028	None	_
cassava4.1_025284m.g	110.008	298.833	3.80583	10.2749	5e-05	0.00143105	1.43284	up	yes	OK	1344	gi|225443403|ref|XP_002267398.1|	PREDICTED: probable mitochondrial chaperone bcs1-like [Vitis vinifera]	0.66	gi|2506091|sp|P32839.2|BCS1_YEAST	RecName: Full=Mitochondrial chaperone BCS1 [Saccharomyces cerevisiae S288c]	0.57	_	29760.GSVIVG00035054001	SubName: Full=Chromosome chr1 scaffold_75, whole genome shotgun sequence;	0.75	COG0465	_	_	K08900	BCS1
cassava4.1_025415m.g	130.008	308.622	1.99947	4.73248	0.0004	0.0078057	1.24298	up	yes	OK	2835	gi|643707050|gb|KDP22860.1|	hypothetical protein JCGZ_00447 [Jatropha curcas]	0.72	gi|334302851|sp|Q9C9H7.2|RLP12_ARATH	RecName: Full=Receptor-like protein 12; Short=AtRLP12; Flags: Precursor [Arabidopsis thaliana]	0.53	_	_	_	_	_	_	_	None	_
cassava4.1_025524m.g	201.95	655.1	5.55058	17.9113	5e-05	0.00143105	1.69016	up	yes	OK	1653	gi|566178370|ref|XP_002309634.2|	hypothetical protein POPTR_0006s27120g [Populus trichocarpa]	0.72	gi|263711285|sp|C0LGH2.2|Y1561_ARATH	RecName: Full=Probable LRR receptor-like serine/threonine-protein kinase At1g56130; Flags: Precursor [Arabidopsis thaliana]	0.59	GO:0005634;GO:0006355;GO:0009734;GO:0055114;GO:0046983;GO:0016491	3694.eugene3.00061865	hypothetical protein	0.8172	_	KOG1187	_	None	_
cassava4.1_025530m.g	53.0783	182.323	3.57007	12.1197	5e-05	0.00143105	1.76333	up	yes	OK	765	gi|255538370|ref|XP_002510250.1|	Gibberellin receptor GID1, putative [Ricinus communis]	0.9	gi|75337806|sp|Q9SX78.1|CXE2_ARATH	RecName: Full=Probable carboxylesterase 2; AltName: Full=AtCXE2 [Arabidopsis thaliana]	0.68	GO:0016787;GO:0008152	3694.gw1.40.697.1	hypothetical protein	0.8312	COG0657	KOG1515	_	None	_
cassava4.1_025575m.g	36.3218	93.5582	0.949094	2.43297	0.001	0.016123	1.3581	up	yes	OK	1731	gi|643736535|gb|KDP42825.1|	hypothetical protein JCGZ_23767 [Jatropha curcas]	0.9	gi|75333905|sp|Q9FID6.1|Y5392_ARATH	RecName: Full=Probable receptor-like protein kinase At5g39020; Flags: Precursor [Arabidopsis thaliana]	0.68	_	29760.GSVIVG00037091001	SubName: Full=Chromosome chr16 scaffold_86, whole genome shotgun sequence;	0.8571	COG0515	KOG1187	_	None	_
cassava4.1_025744m.g	829.805	2358.5	27.4094	77.4297	5e-05	0.00143105	1.49822	up	yes	OK	1401	gi|255539004|ref|XP_002510567.1|	conserved hypothetical protein [Ricinus communis]	0.84	gi|75329113|sp|Q8H1D6.1|RBK1_ARATH	RecName: Full=Receptor-like cytosolic serine/threonine-protein kinase RBK1; AltName: Full=Protein ROP BINDING PROTEIN KINASES 1 [Arabidopsis thaliana]	0.59	GO:0004674;GO:0005524;GO:0009069;GO:0006468	29760.GSVIVG00036119001	SubName: Full=Chromosome chr3 scaffold_8, whole genome shotgun sequence;	0.7868	COG0515	KOG1187	_	K04730	IRAK1
cassava4.1_025878m.g	184.93	517.114	3.46919	9.66587	5e-05	0.00143105	1.4783	up	yes	OK	2352	gi|224123812|ref|XP_002319170.1|	hypothetical protein POPTR_0013s05640g [Populus trichocarpa]	0.87	gi|313471496|sp|Q39202.2|RLK1_ARATH	RecName: Full=G-type lectin S-receptor-like serine/threonine-protein kinase RLK1; AltName: Full=Receptor-like protein kinase 1; Flags: Precursor [Arabidopsis thali	0.75	GO:0004674;GO:0005524;GO:0009069;GO:0006468;GO:0048544	29760.GSVIVG00019975001	SubName: Full=Chromosome chr5 scaffold_2, whole genome shotgun sequence;	0.8532	COG0515	KOG1187	_	None	_
cassava4.1_025930m.g	798.411	3290.84	33.7308	138.037	5e-05	0.00143105	2.03292	up	yes	OK	1128	gi|224072811|ref|XP_002303893.1|	hypothetical protein POPTR_0003s20360g [Populus trichocarpa]	0.94	gi|3334115|sp|O22342.1|ADT1_GOSHI	RecName: Full=ADP,ATP carrier protein 1, mitochondrial; AltName: Full=ADP/ATP translocase 1; AltName: Full=Adenine nucleotide translocator 1; Short=ANT 1; Flags: Pre	0.92	GO:0055085;GO:0015867;GO:0005774;GO:0005471;GO:0005507;GO:0016021;GO:0005743;GO:0009941;GO:0015866	3694.estExt_fgenesh4_pm.C_LG_III0647	hypothetical protein	0.9367	_	KOG0749	_	K05863	SLC25A4S, ANT
cassava4.1_026031m.g	29.85	76.5615	1.51696	3.85158	0.0042	0.046141	1.34427	up	yes	OK	963	gi|643733092|gb|KDP40039.1|	hypothetical protein JCGZ_02037 [Jatropha curcas]	0.89	gi|25453224|sp|Q9ZV04.1|PER24_ARATH	RecName: Full=Peroxidase 24; Short=Atperox P24; AltName: Full=ATP47; Flags: Precursor [Arabidopsis thaliana]	0.71	GO:0006804;GO:0006979;GO:0046872;GO:0020037;GO:0004601;GO:0055114	29760.GSVIVG00023610001	SubName: Full=Chromosome chr7 scaffold_31, whole genome shotgun sequence;	0.8413	_	_	NOG231650	K00430	E1.11.1.7
cassava4.1_026053m.g	31.5939	89.8185	5.60421	15.4442	0.00125	0.0189011	1.46248	up	yes	OK	384	gi|255578831|ref|XP_002530270.1|	conserved hypothetical protein [Ricinus communis]	0.88	_	_	_	_	_	_	_	_	_	_	None	_
cassava4.1_026097m.g	85.5653	511.63	1.36772	8.15489	5e-05	0.00143105	2.57589	up	yes	OK	2733	gi|641838506|gb|KDO57448.1|	hypothetical protein CISIN_1g042277mg, partial [Citrus sinensis]	0.84	gi|635552620|sp|Q8W1Y3.2|KP1_ARATH	RecName: Full=Kinesin KP1; AltName: Full=Kinesin-like protein 1; Short=AtKP1 [Arabidopsis thaliana]	0.77	_	39947.LOC_Os01g54080.1	kinesin motor protein-related, putative, expressed	0.7991	COG5059	KOG0239	_	K10406	KIFC2_3
cassava4.1_026119m.g	53.6093	142.413	2.97788	7.83471	0.00025	0.0054411	1.39559	up	yes	OK	894	gi|255567780|ref|XP_002524868.1|	carbonyl reductase, putative [Ricinus communis]	0.88	gi|1352258|sp|P47727.2|CBR1_RAT	RecName: Full=Carbonyl reductase [NADPH]	0.55	GO:0006691;GO:0050221;GO:0006693;GO:0055114	3694.gw1.142.140.1	hypothetical protein	0.896	COG1028	KOG1208	_	None	_
cassava4.1_026168m.g	74.2067	270.548	2.73301	9.89577	5e-05	0.00143105	1.85632	up	yes	OK	1272	gi|255551366|ref|XP_002516729.1|	protein with unknown function [Ricinus communis]	0.85	_	_	_	_	3694.fgenesh4_pg.C_LG_IV000558	hypothetical protein	0.843	_	KOG2027	_	None	_
cassava4.1_026176m.g	43.1942	95.1898	2.56655	5.59259	0.00415	0.0457294	1.12369	up	yes	OK	846	gi|643739071|gb|KDP44885.1|	hypothetical protein JCGZ_01385 [Jatropha curcas]	0.78	gi|75335716|sp|Q9LZM4.1|WAKLQ_ARATH	RecName: Full=Wall-associated receptor kinase-like 20; Flags: Precursor [Arabidopsis thaliana]	0.64	GO:0016310;GO:0004672;GO:0005488	_	_	_	_	_	_	None	_
cassava4.1_026265m.g	2526.65	5548.22	79.9976	174.642	5e-05	0.00143105	1.12637	up	yes	OK	1455	gi|255549244|ref|XP_002515676.1|	ATP binding protein, putative [Ricinus communis]	0.88	gi|74896802|sp|Q54DY9.1|BCS1B_DICDI	RecName: Full=Probable mitochondrial chaperone BCS1-B; AltName: Full=BCS1-like protein 2 [Dictyostelium discoideum]	0.53	GO:0005524;GO:0008152;GO:0017111	3694.gw1.XII.1269.1	hypothetical protein	0.8918	COG0465	KOG0743	_	K08900	BCS1
cassava4.1_026301m.g	20.479	58.6808	1.81254	5.0979	0.0034	0.0397878	1.49189	up	yes	OK	618	gi|255542322|ref|XP_002512224.1|	conserved hypothetical protein [Ricinus communis]	0.79	_	_	_	_	_	_	_	_	_	_	None	_
cassava4.1_026397m.g	226.98	736.89	22.5308	71.909	5e-05	0.00143105	1.67427	up	yes	OK	567	gi|482668790|gb|AGK28204.1|	C2H2-type zinc finger protein 6 [Eucalyptus grandis]	0.68	gi|75337376|sp|Q9SLD4.1|ZAT11_ARATH	RecName: Full=Zinc finger protein ZAT11 [Arabidopsis thaliana]	0.71	_	_	_	_	_	_	_	None	_
cassava4.1_026408m.g	19.8209	126.423	1.37979	8.6905	5e-05	0.00143105	2.65499	up	yes	OK	744	gi|643736039|gb|KDP42455.1|	hypothetical protein JCGZ_00252 [Jatropha curcas]	0.61	_	_	_	_	_	_	_	_	_	_	None	_
cassava4.1_026495m.g	135.372	277.471	9.1096	18.4276	0.00135	0.0200667	1.01641	up	yes	OK	765	gi|643718437|gb|KDP29652.1|	hypothetical protein JCGZ_18814 [Jatropha curcas]	0.73	_	_	_	_	_	_	_	_	_	_	None	_
cassava4.1_026507m.g	57.32	146.678	1.00402	2.56057	0.00075	0.0128693	1.35068	up	yes	OK	2508	gi|255554704|ref|XP_002518390.1|	glutamate receptor 2 plant, putative [Ricinus communis]	0.82	gi|148877234|sp|Q8LGN0.3|GLR27_ARATH	RecName: Full=Glutamate receptor 2.7; AltName: Full=Ligand-gated ion channel 2.7; Flags: Precursor [Arabidopsis thaliana]	0.55	GO:0035235;GO:0034220;GO:0007268;GO:0016021;GO:0004970;GO:0005234	3694.eugene3.00012724	glutamate-gated kainate-type ion channel receptor subunit GluR5	0.7591	_	KOG1052	_	None	_
cassava4.1_026569m.g	338.982	1325.53	11.528	44.8039	5e-05	0.00143105	1.95848	up	yes	OK	1365	gi|255546125|ref|XP_002514122.1|	DNA binding protein, putative [Ricinus communis]	0.7	gi|75311566|sp|Q9LTS4.1|BH041_ARATH	RecName: Full=Putative transcription factor bHLH041; AltName: Full=Basic helix-loop-helix protein 41; Short=AtbHLH41; Short=bHLH 41; AltName: Full=Transcription fa	0.72	_	29760.GSVIVG00016545001	SubName: Full=Chromosome chr11 scaffold_13, whole genome shotgun sequence;	0.7644	_	_	NOG254894	None	_
cassava4.1_026612m.g	188.835	464.917	26.919	64.684	5e-05	0.00143105	1.26478	up	yes	OK	441	gi|643713878|gb|KDP26543.1|	hypothetical protein JCGZ_17701 [Jatropha curcas]	0.9	gi|75274087|sp|Q9LTC5.1|ERF98_ARATH	RecName: Full=Ethylene-responsive transcription factor ERF098 [Arabidopsis thaliana]	0.71	GO:0005634;GO:0003677;GO:0005667;GO:0006355;GO:0045449;GO:0003700	3694.gw1.V.1195.1	AP2/ERF domain-containing transcription factor	0.8407	_	_	NOG246667	None	_
cassava4.1_026633m.g	290.407	836.806	13.2888	37.985	5e-05	0.00143105	1.51522	up	yes	OK	1053	gi|255584858|ref|XP_002533145.1|	trehalose-6-phosphate synthase, putative [Ricinus communis]	0.95	gi|75105177|sp|Q5HZ05.1|TPPJ_ARATH	RecName: Full=Probable trehalose-phosphate phosphatase J; Short=AtTPPJ; AltName: Full=Trehalose 6-phosphate phosphatase [Arabidopsis thaliana]	0.82	GO:0004805;GO:0046686;GO:0005982;GO:0005992;GO:0005985;GO:0016311	3694.grail3.0011016001	hypothetical protein	0.9316	COG1877	KOG1050	_	K01087	otsB
cassava4.1_026640m.g	425.86	1116.32	18.7515	48.7496	5e-05	0.00143105	1.37838	up	yes	OK	1089	gi|224056697|ref|XP_002298978.1|	hypothetical protein POPTR_0001s45630g [Populus trichocarpa]	0.76	_	_	_	_	3694.eugene3.00012921	hypothetical protein	0.7615	_	_	NOG266833	None	_
cassava4.1_026684m.g	106.203	256.902	13.4553	31.8653	0.0004	0.0078057	1.24381	up	yes	OK	477	gi|171452358|dbj|BAG15870.1|	hypothetical protein [Bruguiera gymnorhiza]	0.56	_	_	_	_	_	_	_	_	_	_	None	_
cassava4.1_026772m.g	48.745	184.407	6.54819	24.1577	5e-05	0.00143105	1.88332	up	yes	OK	459	gi|643718584|gb|KDP29778.1|	hypothetical protein JCGZ_18713 [Jatropha curcas]	0.9	gi|75288884|sp|Q66PF2.1|URT1_FRAAN	RecName: Full=Putative UDP-rhamnose:rhamnosyltransferase 1; Short=FaRT1; AltName: Full=Glycosyltransferase 4; Short=FaGT4	0.77	GO:0047213;GO:0009813	_	_	_	_	_	_	None	_
cassava4.1_026823m.g	96.1753	322.516	1.83338	6.12754	5e-05	0.00143105	1.7408	up	yes	OK	2316	gi|590657178|ref|XP_007034489.1|	LRR receptor-like serine/threonine-protein kinase, putative [Theobroma cacao]	0.66	gi|264664489|sp|C0LGP4.1|Y3475_ARATH	RecName: Full=Probable LRR receptor-like serine/threonine-protein kinase At3g47570; Flags: Precursor [Arabidopsis thaliana]	0.65	_	29760.GSVIVG00005204001	SubName: Full=Chromosome undetermined scaffold_962, whole genome shotgun sequence;	0.7548	COG0515	KOG1187	_	None	_
cassava4.1_026840m.g	402.537	973.944	9.84555	23.7104	5e-05	0.00143105	1.26798	up	yes	OK	1839	gi|255538726|ref|XP_002510428.1|	phosphatidylinositol transporter, putative [Ricinus communis]	0.86	gi|544604662|sp|F4IHJ0.1|SFH8_ARATH	RecName: Full=Phosphatidylinositol/phosphatidylcholine transfer protein SFH8; AltName: Full=Protein SEC FOURTEEN HOMOLOGS 8; Short=AtSFH8 [Arabidopsis thaliana]	0.79	GO:0006810;GO:0005622;GO:0005215	29760.GSVIVG00014566001	SubName: Full=Chromosome chr18 scaffold_1, whole genome shotgun sequence;	0.8286	_	KOG1471	_	None	_
cassava4.1_026870m.g	683.002	1432.04	22.3983	46.6807	5e-05	0.00143105	1.05944	up	yes	OK	1410	gi|255545828|ref|XP_002513974.1|	kinase, putative [Ricinus kinase, putative [Ricinus communis]	0.75	gi|116256121|sp|Q9LN59.2|WAKLK_ARATH	RecName: Full=Putative wall-associated receptor kinase-like 11; Flags: Precursor [Arabidopsis thaliana]	0.85	GO:0000165;GO:0004674;GO:0009069;GO:0006468;GO:0005488	_	_	_	_	_	_	None	_
cassava4.1_026875m.g	125.944	517.153	4.33689	17.6914	5e-05	0.00143105	2.02832	up	yes	OK	1350	gi|255566243|ref|XP_002524109.1|	cell division cycle, putative [Ricinus communis]	0.87	gi|75337896|sp|Q9SZA4.1|CDC21_ARATH	RecName: Full=Cell division cycle 20.1, cofactor of APC complex; Short=AtCDC20.1 [Arabidopsis thaliana]	0.83	GO:0051301	3694.estExt_Genewise1_v1.C_LG_XIX0617	hypothetical protein	0.8386	COG2319	KOG0305	_	K03363	CDC20
cassava4.1_026912m.g	2.87769	44.6294	0.0844745	1.30058	0.00195	0.026404	3.9445	up	yes	OK	1560	gi|643736635|gb|KDP42925.1|	hypothetical protein JCGZ_23867 [Jatropha curcas]	0.89	gi|62899867|sp|Q7G9P4.1|ALDO3_ARATH	RecName: Full=Abscisic-aldehyde oxidase; AltName: Full=Aldehyde oxidase 3; Short=AO-3; Short=AtAO-3; Short=AtAO4; AltName: Full=Indole-3-acetaldehyde oxidase; Shor	0.82	GO:0006769;GO:0042816;GO:0051537;GO:0005506;GO:0050660;GO:0006118;GO:0004854;GO:0055114;GO:0006574;GO:0006144;GO:0016614;GO:0009055;GO:0046497;GO:0004031;GO:0006552;GO:0006568;GO:0006570;GO:0006550	3694.fgenesh4_pg.C_LG_IX000157	aldehyde oxidase 1 (EC:1.2.3.14 1.2.3.7)	0.8769	COG4631	KOG0430	_	K09842	AAO3
cassava4.1_026960m.g	16.834	93.6821	0.920905	5.06987	5e-05	0.00143105	2.46082	up	yes	OK	906	gi|255557889|ref|XP_002519973.1|	protein phosphatase-1, putative [Ricinus communis]	0.97	gi|108935873|sp|P48489.2|PP1_ORYSJ	RecName: Full=Serine/threonine-protein phosphatase PP1 [Oryza sativa Japonica Group]	0.91	GO:0004721;GO:0006470	3694.fgenesh4_pm.C_LG_XVI000528	hypothetical protein	0.9516	COG0639	KOG0374	_	K06269	PPP1C
cassava4.1_026961m.g	48.2505	135.615	5.36625	14.8111	0.00015	0.00361304	1.46469	up	yes	OK	522	gi|247421610|gb|ACS96438.1|	allene oxide cyclase [Jatropha hypothetical protein JCGZ_18289 [Jatropha curcas]	0.94	gi|73921673|sp|Q9LS01.1|AOC3_ARATH	RecName: Full=Allene oxide cyclase 3, chloroplastic; Flags: Precursor [Arabidopsis thaliana]	0.86	GO:0008152;GO:0009507;GO:0046423	3694.gw1.VIII.1137.1	allene-oxide cyclase family protein (EC:5.3.99.6)	0.936	_	_	NOG264551	K10525	AOC
cassava4.1_026973m.g	32.5406	133.636	1.28374	5.23908	5e-05	0.00143105	2.02896	up	yes	OK	1197	gi|224140975|ref|XP_002323852.1|	hypothetical protein POPTR_0017s11830g [Populus trichocarpa]	0.84	gi|50401215|sp|Q9ZVH0.1|FEZ_ARATH	RecName: Full=Protein FEZ; AltName: Full=NAC domain-containing protein 9; Short=ANAC009 [Arabidopsis thaliana]	0.74	GO:0003677;GO:0006355	3694.gw1.XVII.1057.1	NAC domain protein, IPR003441	0.922	_	_	NOG245165	None	_
cassava4.1_027007m.g	213.917	436.102	13.466	27.14	0.0004	0.0078057	1.0111	up	yes	OK	807	gi|643727802|gb|KDP36095.1|	hypothetical protein JCGZ_08739 [Jatropha curcas]	0.89	gi|75306652|sp|Q94KL8.1|SILD_PODPE	RecName: Full=Secoisolariciresinol dehydrogenase	0.7	_	3694.eugene3.00061405	hypothetical protein	0.8008	COG1028	KOG0725	_	None	_
cassava4.1_027008m.g	362.017	745.687	7.18178	14.736	5e-05	0.00143105	1.03693	up	yes	OK	2232	gi|566225155|ref|XP_006370996.1|	hypothetical protein POPTR_0019s02470g [Populus trichocarpa]	0.71	gi|313471496|sp|Q39202.2|RLK1_ARATH	RecName: Full=G-type lectin S-receptor-like serine/threonine-protein kinase RLK1; AltName: Full=Receptor-like protein kinase 1; Flags: Precursor [Arabidopsis thali	0.67	_	3694.fgenesh4_pg.C_LG_VII000328	hypothetical protein	0.7763	COG0515	KOG1187	_	None	_
cassava4.1_027104m.g	110.36	357.332	7.88455	25.1885	5e-05	0.00143105	1.67566	up	yes	OK	729	gi|255587015|ref|XP_002534099.1|	ring finger protein, putative [Ricinus communis]	0.79	gi|68565207|sp|Q8LFY8.2|ATL54_ARATH	RecName: Full=RING-H2 finger protein ATL54 [Arabidopsis thaliana]	0.86	GO:0008270	3694.estExt_fgenesh4_pg.C_LG_VII0442	hypothetical protein	0.9592	COG5540	KOG0800	_	None	_
cassava4.1_027130m.g	17.0676	221.724	0.435952	5.63602	5e-05	0.00143105	3.69244	up	yes	OK	1767	gi|255551829|ref|XP_002516960.1|	Pectinesterase precursor, putative [Ricinus communis]	0.81	gi|122214224|sp|Q3E8Z8.1|PME28_ARATH	RecName: Full=Putative pectinesterase/pectinesterase inhibitor 28; Includes: RecName: Full=Pectinesterase inhibitor 28; AltName: Full=Pectin methylesterase inhibi	0.79	GO:0005982;GO:0045330;GO:0005985;GO:0030599;GO:0005618;GO:0045490;GO:0004857;GO:0043086;GO:0042545	3694.eugene3.00100114	hypothetical protein	0.7821	COG4677	_	_	K01051	E3.1.1.11
cassava4.1_027160m.g	615.338	1803.23	32.7735	95.0171	5e-05	0.00143105	1.53566	up	yes	OK	927	gi|596055833|ref|XP_007220919.1|	hypothetical protein PRUPE_ppb025548mg [Prunus persica]	0.72	gi|322510116|sp|O60882.3|MMP20_HUMAN	RecName: Full=Matrix metalloproteinase-20; Short=MMP-20; AltName: Full=Enamel metalloproteinase; AltName: Full=Enamelysin; Flags: Precursor [Homo sapiens]	0.52	GO:0046872;GO:0008237	_	_	_	_	_	_	None	_
cassava4.1_027229m.g	102.743	251.431	2.10897	5.13769	5e-05	0.00143105	1.28458	up	yes	OK	2163	gi|566164007|ref|XP_006386079.1|	hypothetical protein POPTR_0003s21910g [Populus trichocarpa]	0.7	gi|313471496|sp|Q39202.2|RLK1_ARATH	RecName: Full=G-type lectin S-receptor-like serine/threonine-protein kinase RLK1; AltName: Full=Receptor-like protein kinase 1; Flags: Precursor [Arabidopsis thali	0.8	GO:0016301;GO:0009987	3694.fgenesh4_pg.C_scaffold_1505000001	hypothetical protein	0.8338	COG0515	KOG1187	_	None	_
cassava4.1_027353m.g	460.363	1272.25	12.9403	35.5678	5e-05	0.00143105	1.4587	up	yes	OK	1620	gi|643738428|gb|KDP44381.1|	hypothetical protein JCGZ_20061 [Jatropha curcas]	0.94	gi|75296021|sp|Q7XA06.1|SYT3_ARATH	RecName: Full=Synaptotagmin-3; AltName: Full=NTMC2T1.3; AltName: Full=Synaptotagmin C [Arabidopsis thaliana]	0.84	_	3702.AT5G04220.2-P	SYTC; SYTC; FUNCTIONS IN: molecular_function unknown; INVOLVED IN: biological_process unknow [...]	0.837	COG5038	KOG1012	_	None	_
cassava4.1_027410m.g	2026.14	4284.69	61.0528	128.399	5e-05	0.00143105	1.0725	up	yes	OK	1521	gi|643704281|gb|KDP21345.1|	hypothetical protein JCGZ_21816 [Jatropha curcas]	0.88	gi|17366433|sp|P98188.1|C94A2_VICSA	RecName: Full=Cytochrome P450 94A2; AltName: Full=P450-dependent fatty acid omega-hydroxylase	0.77	GO:0020037;GO:0070330;GO:0005506;GO:0055114	3694.eugene3.24250001	cytochrome P450	0.8512	COG2124	KOG0157	_	K13407	CYP94A1
cassava4.1_027539m.g	4.15175	34.7633	0.12033	0.997446	0.0022	0.0286891	3.05124	up	yes	OK	1578	gi|255550237|ref|XP_002516169.1|	dimethylaniline monooxygenase, putative [Ricinus communis]	0.91	gi|75174733|sp|Q9LMA1.1|FMO1_ARATH	RecName: Full=Probable flavin-containing monooxygenase 1 [Arabidopsis thaliana]	0.81	GO:0050832;GO:0071456;GO:0010204;GO:0050660;GO:0009627;GO:0009870;GO:0042742;GO:0055114;GO:0050661;GO:0009626;GO:0004499	3694.fgenesh4_pg.C_LG_I002266	hypothetical protein	0.9122	COG2072	KOG1399	_	K00485	FMO
cassava4.1_027668m.g	37.997	91.9864	2.99847	7.14636	0.0021	0.0277486	1.25298	up	yes	OK	675	gi|255577779|ref|XP_002529764.1|	kinase, putative [Ricinus kinase, putative [Ricinus communis]	0.68	_	_	_	GO:0016310;GO:0004672;GO:0005488	_	_	_	_	_	_	None	_
cassava4.1_027677m.g	2683.77	10521.3	26.59	104.056	5e-05	0.00143105	1.9684	up	yes	OK	4317	gi|255572793|ref|XP_002527329.1|	ATP-binding cassette transporter, putative [Ricinus communis]	0.94	gi|75318232|sp|O24367.1|TUR2_SPIPO	RecName: Full=Pleiotropic drug resistance protein TUR2; Short=Protein Turion 2 [Spirodela polyrhiza]	0.84	GO:0016020;GO:1902047;GO:0015748;GO:0005524;GO:0015416;GO:0006200;GO:0015417;GO:0015716	3694.eugene3.00031524	hypothetical protein	0.9211	COG0842;COG1131	KOG0065	_	None	_
cassava4.1_027690m.g	23.8978	216.927	0.616512	5.56282	5e-05	0.00143105	3.17362	up	yes	OK	1752	gi|255542482|ref|XP_002512304.1|	copine, putative [Ricinus copine, putative [Ricinus communis]	0.92	gi|75287888|sp|Q5XQC7.1|BON3_ARATH	RecName: Full=Protein BONZAI 3 [Arabidopsis thaliana]	0.84	GO:0060548	3694.eugene3.00130276	hypothetical protein	0.899	_	KOG1327	_	None	_
cassava4.1_027784m.g	0	3.1168	0	0.629602	0.0005	0.00934087	2.65444	up	yes	OK	345	gi|643734136|gb|KDP40979.1|	hypothetical protein JCGZ_24978 [Jatropha curcas]	0.83	gi|75070796|sp|Q5RBM8.1|RBM12_PONAB	RecName: Full=RNA-binding protein 12; AltName: Full=RNA-binding motif protein 12	0.53	_	_	_	_	_	_	_	None	_
cassava4.1_027835m.g	47.8016	115.165	3.06602	7.29859	0.00115	0.017845	1.25125	up	yes	OK	795	gi|183211898|gb|ACC59199.1|	1-acyl-sn-glycerol-3-phosphate acyltransferase [Ricinus communis]	0.9	gi|83287832|sp|Q8L4Y2.1|LPAT4_ARATH	RecName: Full=Probable 1-acyl-sn-glycerol-3-phosphate acyltransferase 4; AltName: Full=Lysophosphatidyl acyltransferase 4 [Arabidopsis thaliana]	0.84	GO:0016746;GO:0008152	3694.estExt_fgenesh4_pg.C_LG_II1199	acyltransferase	0.8717	COG0204	KOG1505	_	K13513	LCLAT1, AGPAT8
cassava4.1_027888m.g	31.9007	78.9039	2.78468	6.77687	0.00295	0.0357049	1.28311	up	yes	OK	624	gi|255543467|ref|XP_002512796.1|	conserved hypothetical protein [Ricinus communis]	0.76	_	_	_	_	_	_	_	_	_	_	None	_
cassava4.1_028002m.g	0	2.20377	0	0.784821	0.00305	0.0366117	2.97236	up	yes	OK	261	gi|255556306|ref|XP_002519187.1|	r2r3-myb transcription factor, putative [Ricinus communis]	0.97	gi|75317981|sp|O22264.1|MYB12_ARATH	RecName: Full=Transcription factor MYB12; AltName: Full=Myb-related protein 12; Short=AtMYB12 [Arabidopsis thaliana]	0.94	GO:0003677;GO:0000785;GO:0003682	3694.gw1.X.534.1	hypothetical protein	0.9605	COG5147	KOG0048	_	K09422	MYBP
cassava4.1_028120m.g	115.236	498.746	6.13275	26.2701	5e-05	0.00143105	2.09882	up	yes	OK	927	gi|590618836|ref|XP_007024153.1|	Serine/threonine-protein kinase PBS1, putative [Theobroma cacao]	0.88	gi|313118276|sp|Q9LW83.2|CE101_ARATH	RecName: Full=G-type lectin S-receptor-like serine/threonine-protein kinase CES101; AltName: Full=Protein CALLUS EXPRESSION OF RBCS 101; Flags: Precursor [Arabido	0.76	GO:0004674;GO:0005524;GO:0009069;GO:0006468	29760.GSVIVG00034406001	SubName: Full=Chromosome chr9 scaffold_7, whole genome shotgun sequence;	0.8449	COG0515	KOG1187	_	None	_
cassava4.1_028132m.g	78.3584	336.013	1.47369	6.29691	5e-05	0.00143105	2.09521	up	yes	OK	2346	gi|255567489|ref|XP_002524724.1|	S-locus-specific glycoprotein S6 precursor, putative [Ricinus communis]	0.75	gi|313471784|sp|O64771.2|Y1148_ARATH	RecName: Full=G-type lectin S-receptor-like serine/threonine-protein kinase At1g61480; Flags: Precursor [Arabidopsis thaliana]	0.66	GO:0004672;GO:0006468	59689.scaffold_200445.1	annotation not avaliable	0.7873	COG0515	KOG1187	_	None	_
cassava4.1_028248m.g	72.645	164.146	22.4479	47.7738	0.0023	0.0296575	1.08964	up	yes	OK	285	gi|643707493|gb|KDP22988.1|	hypothetical protein JCGZ_01710 [Jatropha curcas]	0.82	_	_	_	_	3694.estExt_Genewise1_v1.C_LG_XIV3883	annotation not avaliable	0.8387	_	_	NOG270543	None	_
cassava4.1_028262m.g	39.1104	135.741	1.22164	4.21425	0.00015	0.00361304	1.78646	up	yes	OK	1473	gi|157399678|gb|ABV53463.1|	pseudo-response regulator 7 [Castanea sativa]	0.67	gi|158513660|sp|A2YQ93.2|PRR37_ORYSI	RecName: Full=Two-component response regulator-like PRR37; AltName: Full=Pseudo-response regulator 37; Short=OsPRR37	0.57	GO:0007165	_	_	_	_	_	_	K12129	PRR7
cassava4.1_028300m.g	162.157	354.335	4.01608	8.73505	0.00015	0.00361304	1.12103	up	yes	OK	1818	gi|658038629|ref|XP_008354881.1|	PREDICTED: probable receptor-like protein kinase At1g67000 [Malus domestica]	0.73	gi|75333905|sp|Q9FID6.1|Y5392_ARATH	RecName: Full=Probable receptor-like protein kinase At5g39020; Flags: Precursor [Arabidopsis thaliana]	0.65	GO:0000166;GO:0004672	29760.GSVIVG00038464001	SubName: Full=Chromosome chr16 scaffold_94, whole genome shotgun sequence;	0.773	COG0515	KOG1187	_	None	_
cassava4.1_028340m.g	216.195	602.913	6.85875	19.0231	5e-05	0.00143105	1.47173	up	yes	OK	1452	gi|643716938|gb|KDP28564.1|	hypothetical protein JCGZ_14335 [Jatropha curcas]	0.93	gi|17366971|sp|Q9MB95.1|1A11_PRUMU	RecName: Full=1-aminocyclopropane-1-carboxylate synthase 1; Short=ACC synthase 1; AltName: Full=S-adenosyl-L-methionine methylthioadenosine-lyase	0.84	GO:0042218;GO:0016847;GO:0030170;GO:0006519	3694.estExt_fgenesh4_pm.C_LG_II0741	1-aminocyclopropane-1-carboxylate	0.9014	COG0436	KOG0256	_	K01762	ACS
cassava4.1_028383m.g	0	6.72285	0	1.30765	5e-05	0.00143105	0.386976	up	yes	OK	354	gi|643728091|gb|KDP36294.1|	hypothetical protein JCGZ_09801 [Jatropha curcas]	0.82	_	_	_	GO:0019904;GO:0008152;GO:0016787	_	_	_	_	_	_	None	_
cassava4.1_028479m.g	398.054	911.336	44.3683	99.4087	5e-05	0.00143105	1.16384	up	yes	OK	522	gi|566182012|ref|XP_002311048.2|	senescence-specific family protein [Populus trichocarpa]	0.7	_	_	_	GO:0008233	_	_	_	_	_	_	None	_
cassava4.1_028566m.g	533.523	1121.63	53.0137	109.404	0.0001	0.00259112	1.04523	up	yes	OK	567	gi|643726175|gb|KDP34983.1|	hypothetical protein JCGZ_09271 [Jatropha curcas]	0.83	_	_	_	_	3694.fgenesh4_pg.C_LG_VIII001134	hypothetical protein	0.8352	_	_	NOG241401	None	_
cassava4.1_028691m.g	19.9737	60.5815	0.359466	1.08635	0.0045	0.0483452	1.59556	up	yes	OK	2445	gi|595968612|ref|XP_007217402.1|	hypothetical protein PRUPE_ppa023954mg [Prunus persica]	0.69	gi|325511375|sp|O64556.3|Y2923_ARATH	RecName: Full=Putative leucine-rich repeat receptor-like serine/threonine-protein kinase At2g19230; Flags: Precursor [Arabidopsis thaliana]	0.67	GO:0016772	_	_	_	_	_	_	None	_
cassava4.1_028730m.g	27.4604	85.862	20.3277	56.9243	0.0009	0.0148946	1.4856	up	yes	OK	204	gi|643701092|gb|KDP20346.1|	hypothetical protein JCGZ_06884 [Jatropha curcas]	0.88	_	_	_	_	59689.fgenesh2_kg.8__1623__AT5G57123.1	annotation not avaliable	0.8358	_	_	NOG289818;NOG298376	None	_
cassava4.1_028858m.g	585.713	1196.02	23.6661	47.964	5e-05	0.00143105	1.01913	up	yes	OK	1173	gi|643737259|gb|KDP43401.1|	hypothetical protein JCGZ_26556 [Jatropha curcas]	0.86	gi|264664587|sp|C0LGH3.2|Y5614_ARATH	RecName: Full=Probable LRR receptor-like serine/threonine-protein kinase At1g56140; Flags: Precursor [Arabidopsis thaliana]	0.7	GO:0004674;GO:0005524;GO:0004715;GO:0009069;GO:0018108	3694.eugene3.02020026	hypothetical protein	0.8951	COG0515	KOG1187	_	None	_
cassava4.1_028903m.g	270.985	608.101	5.47052	12.2283	5e-05	0.00143105	1.16047	up	yes	OK	2196	gi|255574855|ref|XP_002528334.1|	ATP binding protein, putative [Ricinus communis]	0.84	gi|322510093|sp|Q9SXB8.3|Y1133_ARATH	RecName: Full=G-type lectin S-receptor-like serine/threonine-protein kinase At1g11330; Flags: Precursor [Arabidopsis thaliana]	0.77	GO:0004674;GO:0005524;GO:0004715;GO:0009069;GO:0018108	29760.GSVIVG00034405001	SubName: Full=Chromosome chr9 scaffold_7, whole genome shotgun sequence;	0.7804	COG0515	KOG1187	_	None	_
cassava4.1_028964m.g	46.3027	104.604	1.35432	3.0422	0.0026	0.0324186	1.16755	up	yes	OK	1563	gi|643732158|gb|KDP39350.1|	hypothetical protein JCGZ_01107 [Jatropha curcas]	0.82	gi|122180140|sp|Q1PEB4.1|Y4498_ARATH	RecName: Full=Uncharacterized protein At4g04980 [Arabidopsis thaliana]	0.67	_	_	_	_	_	_	_	None	_
cassava4.1_029035m.g	29.4148	164.792	1.15735	6.42823	5e-05	0.00143105	2.4736	up	yes	OK	1200	gi|118566338|gb|ABL01537.1|	beta glucosidase [Hevea brasiliensis]	0.93	gi|75296357|sp|Q7XKV4.2|BGL12_ORYSJ	RecName: Full=Beta-glucosidase 12; Short=Os4bglu12; Flags: Precursor [Oryza sativa Japonica Group]	0.72	GO:0008422;GO:0005975	_	_	_	_	_	_	K01188	E3.2.1.21
cassava4.1_029050m.g	719.662	1834.91	26.4381	66.9518	5e-05	0.00143105	1.3405	up	yes	OK	1275	gi|255567596|ref|XP_002524777.1|	ATP binding protein, putative [Ricinus communis]	0.92	gi|75330746|sp|Q8RXC8.1|RBK2_ARATH	RecName: Full=Receptor-like cytosolic serine/threonine-protein kinase RBK2; AltName: Full=Protein ROP BINDING PROTEIN KINASES 2 [Arabidopsis thaliana]	0.8	GO:0004674;GO:0005524;GO:0009069;GO:0006468	3694.eugene3.00140825	hypothetical protein	0.9154	COG0515	KOG1187	_	None	_
cassava4.1_029076m.g	37.5407	133.223	1.18598	4.18651	0.00025	0.0054411	1.81967	up	yes	OK	1458	gi|566187274|ref|XP_006379195.1|	UDP-glucoronosyl/UDP-glucosyl transferase family protein [Populus trichocarpa]	0.88	gi|75308024|sp|Q9AT54.1|SCGT_TOBAC	RecName: Full=Scopoletin glucosyltransferase; AltName: Full=Phenylpropanoid:glucosyltransferase 1	0.79	GO:0047213;GO:0009813	3694.eugene3.12010001	hypothetical protein	0.8821	_	KOG1192	_	None	_
cassava4.1_029183m.g	31.7342	165.129	0.997958	5.16279	5e-05	0.00143105	2.3711	up	yes	OK	1464	gi|2501494|sp|Q40287.1|UFOG5_MANES	RecName: Full=Anthocyanidin 3-O-glucosyltransferase 5; AltName: Full=Flavonol 3-O-glucosyltransferase 5; AltName: Full=UDP-glucose flavonoid 3-O-glucosyltransferase	0.99	gi|2501494|sp|Q40287.1|UFOG5_MANES	RecName: Full=Anthocyanidin 3-O-glucosyltransferase 5; AltName: Full=Flavonol 3-O-glucosyltransferase 5; AltName: Full=UDP-glucose flavonoid 3-O-glucosyltransferase	0.99	GO:0047213;GO:0009718	3694.gw1.VII.3359.1	hypothetical protein	0.7996	_	KOG1192	_	None	_
cassava4.1_029253m.g	78.5365	165.602	2.61937	5.48774	0.0021	0.0277486	1.06699	up	yes	OK	1389	gi|225463934|ref|XP_002266212.1|	PREDICTED: DELLA protein RGL2 [Vitis vinifera]	0.9	gi|75168234|sp|Q9AVK4.1|SCR_PEA	RecName: Full=Protein SCARECROW; AltName: Full=PsSCR	0.55	_	29760.GSVIVG00002310001	SubName: Full=Chromosome undetermined scaffold_129, whole genome shotgun sequence;	0.9071	_	_	NOG228724	None	_
cassava4.1_029336m.g	1800.2	9105.1	90.8421	455.346	5e-05	0.00143105	2.32553	up	yes	OK	969	gi|255537327|ref|XP_002509730.1|	Lignin-forming anionic peroxidase precursor, putative [Ricinus communis]	0.89	gi|400750|sp|Q02200.1|PERX_NICSY	RecName: Full=Lignin-forming anionic peroxidase; Flags: Precursor	0.8	GO:0006804;GO:0006979;GO:0046872;GO:0020037;GO:0004601;GO:0005576;GO:0055114	29760.GSVIVG00035152001	SubName: Full=Chromosome chr1 scaffold_75, whole genome shotgun sequence;	0.869	_	_	NOG277836	K00430	E1.11.1.7
cassava4.1_029368m.g	82.1428	166.755	1.99193	4.02277	0.0039	0.0437004	1.01402	up	yes	OK	1854	gi|255545122|ref|XP_002513622.1|	Tellurite resistance protein tehA, putative [Ricinus communis]	0.84	gi|75171547|sp|Q9FLV9.1|SLAH3_ARATH	RecName: Full=S-type anion channel SLAH3; AltName: Full=SLAC1-homolog protein 3 [Arabidopsis thaliana]	0.81	GO:0055085;GO:0016021	29760.GSVIVG00037797001	SubName: Full=Chromosome undetermined scaffold_91, whole genome shotgun sequence;	0.8995	_	_	NOG145806	None	_
cassava4.1_029564m.g	20.9222	65.0061	1.01146	3.11392	0.00135	0.0200667	1.62229	up	yes	OK	1005	gi|255567058|ref|XP_002524511.1|	ATP binding protein, putative [Ricinus communis]	0.78	gi|313471762|sp|C0LGN2.1|Y3148_ARATH	RecName: Full=Probable leucine-rich repeat receptor-like serine/threonine-protein kinase At3g14840; Flags: Precursor [Arabidopsis thaliana]	0.75	GO:0004672;GO:0006468;GO:0016491	29760.GSVIVG00027895001	SubName: Full=Chromosome chr19 scaffold_4, whole genome shotgun sequence;	0.816	_	KOG0619	_	None	_
cassava4.1_029573m.g	61.5171	341.393	5.04894	27.625	5e-05	0.00143105	2.45192	up	yes	OK	654	gi|643703898|gb|KDP20962.1|	hypothetical protein JCGZ_21433 [Jatropha curcas]	0.85	gi|75134693|sp|Q6Z9R8.1|HFB4A_ORYSJ	RecName: Full=Putative heat stress transcription factor B-4a; AltName: Full=Heat stress transcription factor 20; Short=OsHsf-20 [Oryza sativa Japonica Group]	0.6	_	3694.fgenesh4_pg.C_LG_IV000535	hypothetical protein	0.8222	COG5169	KOG0627	_	K09419	HSFF
cassava4.1_029665m.g	12.028	40.5463	0.401908	1.34685	0.00185	0.0253319	1.74465	up	yes	OK	1386	gi|225463934|ref|XP_002266212.1|	PREDICTED: DELLA protein RGL2 [Vitis vinifera]	0.91	gi|75168234|sp|Q9AVK4.1|SCR_PEA	RecName: Full=Protein SCARECROW; AltName: Full=PsSCR	0.55	_	29760.GSVIVG00002310001	SubName: Full=Chromosome undetermined scaffold_129, whole genome shotgun sequence;	0.9286	_	_	NOG228724	None	_
cassava4.1_029721m.g	65.2124	150.491	1.34021	3.07956	0.0008	0.0135783	1.20027	up	yes	OK	2160	gi|643703781|gb|KDP20845.1|	hypothetical protein JCGZ_21316 [Jatropha curcas]	0.8	gi|322510108|sp|Q9ZT07.3|RKS1_ARATH	RecName: Full=G-type lectin S-receptor-like serine/threonine-protein kinase RKS1; AltName: Full=Receptor-like protein kinase 1; Flags: Precursor [Arabidopsis thali	0.61	_	_	_	_	_	_	_	None	_
cassava4.1_029799m.g	1358.09	2845.1	58.3019	121.176	5e-05	0.00143105	1.05549	up	yes	OK	1113	gi|255558368|ref|XP_002520211.1|	Metalloendoproteinase 1 precursor, putative [Ricinus communis]	0.83	gi|2827777|sp|P29136.2|MEP1_SOYBN	RecName: Full=Metalloendoproteinase 1; AltName: Full=SMEP1; Flags: Precursor [Glycine max]	0.67	GO:0031012;GO:0006508;GO:0004222;GO:0008270	3694.gw1.XV.2356.1	hypothetical protein	0.7868	_	KOG1565	_	None	_
cassava4.1_029820m.g	8.08454	32.826	0.191109	0.772428	0.00395	0.0441702	2.015	up	yes	OK	1899	gi|643731474|gb|KDP38762.1|	hypothetical protein JCGZ_04115 [Jatropha curcas]	0.89	gi|75151993|sp|Q8H1Z0.1|CER3_ARATH	RecName: Full=Protein ECERIFERUM 3; AltName: Full=Protein FACELESS POLLEN 1; AltName: Full=Protein WAX2; AltName: Full=Protein YORE-YORE [Arabidopsis thaliana]	0.79	GO:0005506;GO:0048235;GO:0010025;GO:0006723;GO:0055114;GO:0043447;GO:0016021;GO:0006633;GO:0005886;GO:0016491	3694.fgenesh4_pm.C_LG_VI000563	hypothetical protein	0.8722	_	_	NOG246850	None	_
cassava4.1_029823m.g	3329.62	7727.04	77.0607	178.045	5e-05	0.00143105	1.20817	up	yes	OK	1935	gi|255566207|ref|XP_002524091.1|	calcium-dependent protein kinase, putative [Ricinus communis]	0.84	gi|75319416|sp|Q38870.1|CDPK2_ARATH	RecName: Full=Calcium-dependent protein kinase 2; AltName: Full=Calmodulin-domain protein kinase CDPK isoform 2 [Arabidopsis thaliana]	0.8	GO:0005524;GO:0005509;GO:0004683;GO:0009069;GO:0006468	3694.eugene3.00061131	calcium dependent protein kinase 26	0.9286	COG5126;COG0515	KOG0032	_	K13412	CPK
cassava4.1_029895m.g	213.822	491.415	13.5851	30.852	5e-05	0.00143105	1.18334	up	yes	OK	801	gi|643739991|gb|KDP45677.1|	hypothetical protein JCGZ_17284 [Jatropha curcas]	0.93	gi|264664524|sp|C0LGD7.2|Y1684_ARATH	RecName: Full=Probable LRR receptor-like serine/threonine-protein kinase At1g06840; Flags: Precursor [Arabidopsis thaliana]	0.83	GO:0004674;GO:0005524;GO:0009069;GO:0016021;GO:0006468;GO:0055114;GO:0016491	39947.LOC_Os01g72990.2	expressed protein	0.8584	_	KOG0619	_	None	_
cassava4.1_029936m.g	60.3481	279.544	1.34003	6.1818	5e-05	0.00143105	2.20576	up	yes	OK	2010	gi|255581724|ref|XP_002531664.1|	conserved hypothetical protein [Ricinus communis]	0.74	_	_	_	_	_	_	_	_	_	_	None	_
cassava4.1_029985m.g	165.05	353.163	7.55963	16.0312	0.0003	0.00628565	1.08449	up	yes	OK	1053	gi|643732131|gb|KDP39323.1|	hypothetical protein JCGZ_01080 [Jatropha curcas]	0.92	gi|1346028|sp|P49351.1|FPPS1_LUPAL	RecName: Full=Farnesyl pyrophosphate synthase 1; Short=FPP synthase 1; Short=FPS 1; AltName: Full=(2E,6E)-farnesyl diphosphate synthase 1; AltName: Full=Dimethylall	0.83	GO:0006694;GO:0016114;GO:0004161	29760.GSVIVG00033429001	SubName: Full=Chromosome chr19 scaffold_66, whole genome shotgun sequence;	0.8438	COG0142	KOG0711	_	K00787	FDPS
cassava4.1_030087m.g	538.361	1416.9	13.4547	35.2467	5e-05	0.00143105	1.38938	up	yes	OK	1803	gi|643710298|gb|KDP24505.1|	hypothetical protein JCGZ_25069 [Jatropha curcas]	0.9	gi|75162430|sp|Q8W486.1|Y1491_ARATH	RecName: Full=Uncharacterized protein At1g04910 [Arabidopsis thaliana]	0.54	_	29760.GSVIVG00021447001	SubName: Full=Chromosome chr8 scaffold_23, whole genome shotgun sequence;	0.8339	_	_	NOG290763	None	_
cassava4.1_030242m.g	1022.14	2375.82	170.576	384.797	5e-05	0.00143105	1.17368	up	yes	OK	399	gi|643709751|gb|KDP24160.1|	hypothetical protein JCGZ_25817 [Jatropha curcas]	0.66	_	_	_	_	_	_	_	_	_	_	None	_
cassava4.1_030270m.g	226.817	544.788	2.48538	5.95743	5e-05	0.00143105	1.26122	up	yes	OK	3918	gi|255572793|ref|XP_002527329.1|	ATP-binding cassette transporter, putative [Ricinus communis]	0.93	gi|75326590|sp|Q76CU2.1|PDR1_TOBAC	RecName: Full=Pleiotropic drug resistance protein 1; AltName: Full=NtPDR1 [Nicotiana tabacum]	0.86	GO:0016020;GO:1902047;GO:0015748;GO:0005524;GO:0015416;GO:0006200;GO:0015417;GO:0015716	3694.eugene3.00031524	hypothetical protein	0.9247	COG0842;COG1131	KOG0065	_	None	_
cassava4.1_030404m.g	94.1535	261.624	5.21268	14.3306	0.0001	0.00259112	1.459	up	yes	OK	897	gi|255558508|ref|XP_002520279.1|	ATP binding protein, putative [Ricinus communis]	0.81	gi|116256116|sp|Q39191.2|WAK1_ARATH	RecName: Full=Wall-associated receptor kinase 1; Flags: Precursor [Arabidopsis thaliana]	0.48	GO:0004709;GO:0005524;GO:0005509;GO:0030247;GO:0009069;GO:0007178;GO:0000186	_	_	_	_	_	_	None	_
cassava4.1_030555m.g	40.6243	293.498	1.44152	10.3482	5e-05	0.00143105	2.84372	up	yes	OK	1314	gi|643726717|gb|KDP35365.1|	hypothetical protein JCGZ_10349 [Jatropha curcas]	0.85	gi|75338636|sp|Q9XID3.1|Y1343_ARATH	RecName: Full=G-type lectin S-receptor-like serine/threonine-protein kinase At1g34300; Flags: Precursor [Arabidopsis thaliana]	0.6	GO:0016310;GO:0004674;GO:0000166;GO:0009069	3694.gw1.XVIII.2706.1	hypothetical protein	0.8847	COG0515	KOG1187	_	K04730	IRAK1
cassava4.1_030643m.g	40.8491	102.82	4.86534	11.989	0.0015	0.0217933	1.3011	up	yes	OK	498	gi|590589507|ref|XP_007016471.1|	Ubiquitin carrier protein 7 isoform 2 [Theobroma cacao]	0.96	gi|31077015|sp|Q42541.1|UBC13_ARATH	RecName: Full=Ubiquitin-conjugating enzyme E2 13; AltName: Full=Ubiquitin carrier protein 13; AltName: Full=Ubiquitin-protein ligase 13 [Arabidopsis thaliana]	0.93	GO:0008152;GO:0016881	29760.GSVIVG00024360001	RecName: Full=Ubiquitin carrier protein; EC=6.3.2.-;	0.9664	COG5078	KOG0425	_	K10575	UBE2G1, UBC7
cassava4.1_030722m.g	103.246	347.185	3.38639	11.3148	5e-05	0.00143105	1.74039	up	yes	OK	1410	gi|255538276|ref|XP_002510203.1|	triacylglycerol lipase, putative [Ricinus communis]	0.88	gi|48428990|sp|P61871.1|LIP_RHINI	RecName: Full=Lipase; AltName: Full=Lipase II; AltName: Full=RNL; AltName: Full=Triacylglycerol lipase; Flags: Precursor [Rhizopus niveus]	0.56	GO:0016042;GO:0046486;GO:0004806	3694.eugene3.00400311	hypothetical protein	0.808	_	KOG4569	_	None	_
cassava4.1_030745m.g	1547.59	3244.49	21.8491	45.6789	5e-05	0.00143105	1.06395	up	yes	OK	3075	gi|255562540|ref|XP_002522276.1|	kinase, putative [Ricinus kinase, putative [Ricinus communis]	0.84	gi|325511374|sp|Q9ASQ6.3|Y1972_ARATH	RecName: Full=Probable LRR receptor-like serine/threonine-protein kinase At1g29720; Flags: Precursor [Arabidopsis thaliana]	0.66	GO:0032440;GO:0004674;GO:0005524;GO:0004715;GO:0009069;GO:0055114;GO:0018108	3694.gw1.XI.3143.1	hypothetical protein	0.8621	COG0515	KOG0619;KOG1187	_	None	_
cassava4.1_030763m.g	226.933	839.274	7.03845	25.8886	5e-05	0.00143105	1.87899	up	yes	OK	1482	gi|643723170|gb|KDP32775.1|	hypothetical protein JCGZ_12067 [Jatropha curcas]	0.88	gi|71153017|sp|Q5NE24.1|NSP2_MEDTR	RecName: Full=Nodulation-signaling pathway 2 protein [Medicago truncatula]	0.81	GO:0006355	29760.GSVIVG00015355001	SubName: Full=Chromosome chr18 scaffold_1, whole genome shotgun sequence;	0.848	_	_	NOG285676	None	_
cassava4.1_030766m.g	36.0453	195.729	2.22615	11.9646	5e-05	0.00143105	2.42615	up	yes	OK	819	gi|643727863|gb|KDP36156.1|	hypothetical protein JCGZ_08800 [Jatropha curcas]	0.87	gi|75306652|sp|Q94KL8.1|SILD_PODPE	RecName: Full=Secoisolariciresinol dehydrogenase	0.73	_	3694.fgenesh4_pg.C_LG_VI001344	hypothetical protein	0.8726	COG1028	KOG0725	_	None	_
cassava4.1_030806m.g	18.6168	56.0173	5.53876	15.5964	0.0025	0.0314042	1.49358	up	yes	OK	291	gi|255552736|ref|XP_002517411.1|	Metalloendoproteinase 1 precursor, putative [Ricinus communis]	0.91	gi|3183022|sp|P91953.1|HE_HEMPU	RecName: Full=50 kDa hatching enzyme; Short=HE; Short=HEZ; AltName: Full=Envelysin; AltName: Full=Sea-urchin-hatching proteinase; Contains: RecName: Full=38 kDa hatchi	0.62	GO:0031012;GO:0006508;GO:0004222;GO:0008270	29760.GSVIVG00020814001	SubName: Full=Chromosome chr14 scaffold_21, whole genome shotgun sequence;	0.871	_	KOG1565	_	None	_
cassava4.1_030880m.g	379.486	786.603	31.1825	63.6624	5e-05	0.00143105	1.0297	up	yes	OK	654	gi|643712484|gb|KDP25769.1|	hypothetical protein JCGZ_23924 [Jatropha curcas]	0.74	_	_	_	_	_	_	_	_	_	_	None	_
cassava4.1_030944m.g	289.575	673.044	8.30866	19.2073	5e-05	0.00143105	1.20897	up	yes	OK	1590	gi|255579651|ref|XP_002530666.1|	catalytic, putative [Ricinus catalytic, putative [Ricinus communis]	0.89	gi|292630778|sp|Q9FFN2.2|GLYT3_ARATH	RecName: Full=Probable glycosyltransferase At5g03795 [Arabidopsis thaliana]	0.66	GO:0008152;GO:0050508	3694.gw1.III.2236.1	hypothetical protein	0.9186	_	KOG1021	_	None	_
cassava4.1_030948m.g	67.0278	230.138	1.00845	3.45215	5e-05	0.00143105	1.77536	up	yes	OK	2895	gi|643713059|gb|KDP26045.1|	hypothetical protein JCGZ_21078 [Jatropha curcas]	0.79	_	_	_	_	29760.GSVIVG00025573001	SubName: Full=Chromosome chr8 scaffold_34, whole genome shotgun sequence;	0.7722	_	KOG1877	_	None	_
cassava4.1_030950m.g	327.132	770.674	11.9854	28.0431	5e-05	0.00143105	1.22637	up	yes	OK	1278	gi|643722799|gb|KDP32533.1|	hypothetical protein JCGZ_14736 [Jatropha curcas]	0.72	gi|74896802|sp|Q54DY9.1|BCS1B_DICDI	RecName: Full=Probable mitochondrial chaperone BCS1-B; AltName: Full=BCS1-like protein 2 [Dictyostelium discoideum]	0.56	_	_	_	_	_	_	_	K08900	BCS1
cassava4.1_030970m.g	72.141	186.692	7.06988	17.9552	0.0002	0.00456621	1.34464	up	yes	OK	573	gi|224112419|ref|XP_002316183.1|	hypothetical protein POPTR_0010s18950g [Populus trichocarpa]	0.74	gi|308197098|sp|Q9LYM3.2|LOR14_ARATH	RecName: Full=Protein LURP-one-related 14	0.66	_	_	_	_	_	_	_	None	_
cassava4.1_030983m.g	26.0061	130.053	0.630434	3.1394	5e-05	0.00143105	2.31607	up	yes	OK	1854	gi|255543160|ref|XP_002512643.1|	conserved hypothetical protein [Ricinus communis]	0.81	_	_	_	_	3694.fgenesh4_pg.C_LG_III001380	hypothetical protein	0.8619	_	_	NOG272583;NOG75724	None	_
cassava4.1_031088m.g	1139.52	2469.33	14.6444	31.6575	5e-05	0.00143105	1.1122	up	yes	OK	3363	gi|255538590|ref|XP_002510360.1|	kinase, putative [Ricinus kinase, putative [Ricinus communis]	0.89	gi|74997345|sp|Q559T8.1|Y0701_DICDI	RecName: Full=Probable serine/threonine-protein kinase DDB_G0272282 [Dictyostelium discoideum]	0.77	GO:0007165;GO:0005524;GO:0009069;GO:0006468;GO:0004697	29760.GSVIVG00014640001	SubName: Full=Chromosome chr18 scaffold_1, whole genome shotgun sequence;	0.8918	COG0515	KOG0606	_	None	_
cassava4.1_031134m.g	1340.52	3638.05	44.7103	120.618	5e-05	0.00143105	1.43177	up	yes	OK	1389	gi|2501491|sp|Q40284.1|UFOG1_MANES	RecName: Full=Anthocyanidin 3-O-glucosyltransferase 1; AltName: Full=Flavonol 3-O-glucosyltransferase 1; AltName: Full=UDP-glucose flavonoid 3-O-glucosyltransferase	0.96	gi|2501491|sp|Q40284.1|UFOG1_MANES	RecName: Full=Anthocyanidin 3-O-glucosyltransferase 1; AltName: Full=Flavonol 3-O-glucosyltransferase 1; AltName: Full=UDP-glucose flavonoid 3-O-glucosyltransferase	0.96	GO:0047213;GO:0009718	_	_	_	_	_	_	None	_
cassava4.1_031135m.g	271.761	573.025	18.7295	39.0089	0.0002	0.00456621	1.05849	up	yes	OK	750	gi|255576619|ref|XP_002529200.1|	conserved hypothetical protein [Ricinus communis]	0.72	gi|75174736|sp|Q9LMA8.1|TI10A_ARATH	RecName: Full=Protein TIFY 10A; AltName: Full=Jasmonate ZIM domain-containing protein 1 [Arabidopsis thaliana]	0.55	_	_	_	_	_	_	_	K13464	JAZ
cassava4.1_031139m.g	18.014	48.1415	0.455189	1.20963	0.00435	0.0472671	1.41003	up	yes	OK	1785	gi|255567973|ref|XP_002524964.1|	heat shock protein 70 (HSP70)-interacting protein, putative [Ricinus communis]	0.88	_	_	_	GO:0006950	3694.eugene3.00030575	hypothetical protein	0.9271	_	KOG4234	NOG277929	None	_
cassava4.1_031222m.g	6.87431	30.8942	0.791788	3.4805	0.00255	0.0319041	2.13611	up	yes	OK	510	gi|255577326|ref|XP_002529544.1|	conserved hypothetical protein [Ricinus communis]	0.55	_	_	_	_	_	_	_	_	_	_	None	_
cassava4.1_031258m.g	822.283	1821.98	286.133	596.042	5e-05	0.00143105	1.05873	up	yes	OK	270	gi|255542255|ref|XP_002512191.1|	conserved hypothetical protein [Ricinus communis]	0.86	_	_	_	_	3694.gw1.IX.4442.1	hypothetical protein	0.8714	_	_	NOG229229	None	_
cassava4.1_031260m.g	319.565	955.756	86.9552	247.94	5e-05	0.00143105	1.51165	up	yes	OK	303	gi|255562599|ref|XP_002522305.1|	conserved hypothetical protein [Ricinus communis]	0.62	_	_	_	_	_	_	_	_	_	_	None	_
cassava4.1_031269m.g	19.6903	79.1391	1.06943	4.25187	0.00035	0.0070048	1.99126	up	yes	OK	912	gi|118486693|gb|ABK95183.1|	unknown [Populus trichocarpa]	0.68	gi|75322747|sp|Q681X4.1|ZAT5_ARATH	RecName: Full=Zinc finger protein ZAT5 [Arabidopsis thaliana]	0.61	_	_	_	_	_	_	_	None	_
cassava4.1_031399m.g	604.383	1347.33	18.173	40.2645	5e-05	0.00143105	1.14771	up	yes	OK	1524	gi|28628597|gb|AAO49267.1|AF480476_1	P66 protein [Hevea brasiliensis]	0.92	gi|114975|sp|P26205.1|BGLT_TRIRP	RecName: Full=Cyanogenic beta-glucosidase; AltName: Full=Linamarase; Flags: Precursor	0.72	GO:0004553;GO:0005975	3694.gw1.I.9749.1	hypothetical protein	0.7595	COG2723	KOG0626	_	K01188	E3.2.1.21
cassava4.1_031405m.g	80.2259	267.261	5.61293	18.4733	5e-05	0.00143105	1.71862	up	yes	OK	741	gi|643718039|gb|KDP29395.1|	hypothetical protein JCGZ_18316 [Jatropha curcas]	0.82	_	_	_	GO:0017089;GO:0005634;GO:0051861;GO:0046836;GO:0005737	3694.fgenesh4_pg.C_LG_VIII001067	hypothetical protein	0.9213	_	KOG4189	_	None	_
cassava4.1_031439m.g	51.1556	162.5	2.29542	7.23268	5e-05	0.00143105	1.65577	up	yes	OK	1071	gi|643717175|gb|KDP28801.1|	hypothetical protein JCGZ_14572 [Jatropha curcas]	0.81	gi|75335823|sp|Q9M202.1|ZAT9_ARATH	RecName: Full=Zinc finger protein ZAT9 [Arabidopsis thaliana]	0.58	_	_	_	_	_	_	_	None	_
cassava4.1_031442m.g	61.2157	153.214	6.29731	15.481	0.00045	0.00859002	1.29769	up	yes	OK	552	gi|567872841|ref|XP_006429010.1|	hypothetical protein CICLE_v10013311mg [Citrus clementina]	0.69	gi|75337376|sp|Q9SLD4.1|ZAT11_ARATH	RecName: Full=Zinc finger protein ZAT11 [Arabidopsis thaliana]	0.61	_	_	_	_	_	_	_	None	_
cassava4.1_031464m.g	82.7392	232.413	2.03814	5.69667	5e-05	0.00143105	1.48287	up	yes	OK	1827	gi|255567058|ref|XP_002524511.1|	ATP binding protein, putative [Ricinus communis]	0.86	gi|264664462|sp|C0LGE0.1|Y1765_ARATH	RecName: Full=Probable LRR receptor-like serine/threonine-protein kinase At1g07650; Flags: Precursor [Arabidopsis thaliana]	0.73	GO:0032440;GO:0004674;GO:0005524;GO:0004715;GO:0009069;GO:0055114;GO:0018108	29760.GSVIVG00027899001	SubName: Full=Chromosome chr19 scaffold_4, whole genome shotgun sequence;	0.83	COG0515	KOG1187	_	None	_
cassava4.1_031478m.g	317.832	862.998	10.6018	28.6136	5e-05	0.00143105	1.43239	up	yes	OK	1389	gi|2501491|sp|Q40284.1|UFOG1_MANES	RecName: Full=Anthocyanidin 3-O-glucosyltransferase 1; AltName: Full=Flavonol 3-O-glucosyltransferase 1; AltName: Full=UDP-glucose flavonoid 3-O-glucosyltransferase	0.98	gi|2501491|sp|Q40284.1|UFOG1_MANES	RecName: Full=Anthocyanidin 3-O-glucosyltransferase 1; AltName: Full=Flavonol 3-O-glucosyltransferase 1; AltName: Full=UDP-glucose flavonoid 3-O-glucosyltransferase	0.98	GO:0047213;GO:0009718	_	_	_	_	_	_	None	_
cassava4.1_031486m.g	605.451	1262.95	35.5242	73.2661	5e-05	0.00143105	1.04434	up	yes	OK	855	gi|255587702|ref|XP_002534364.1|	mutt domain protein, putative [Ricinus communis]	0.91	gi|68565924|sp|Q94B74.1|NUDT2_ARATH	RecName: Full=Nudix hydrolase 2; Short=AtNUDT2; AltName: Full=ADP-ribose pyrophosphatase; AltName: Full=NADH pyrophosphatase [Arabidopsis thaliana]	0.74	GO:0006769;GO:0000210;GO:0046497	3694.gw1.XIV.3818.1	hypothetical protein	0.8731	_	KOG0648	_	None	_
cassava4.1_031519m.g	313.584	768.101	30.7342	73.9174	5e-05	0.00143105	1.26607	up	yes	OK	573	gi|643733693|gb|KDP40536.1|	hypothetical protein JCGZ_24535 [Jatropha curcas]	0.95	gi|75273736|sp|Q9LK88.1|NQR_ARATH	RecName: Full=NADPH:quinone oxidoreductase [Arabidopsis thaliana]	0.87	GO:0006694;GO:0006118;GO:0042742;GO:0055114;GO:0003955;GO:0005829;GO:0009651;GO:0005886;GO:0009570	3694.estExt_Genewise1_v1.C_LG_I7037	SubName: Full=Putative uncharacterized protein;	0.8817	COG0431	KOG4530	_	None	_
cassava4.1_031542m.g	64.6416	210.597	1.18649	3.85231	0.0001	0.00259112	1.69902	up	yes	OK	2400	gi|255578823|ref|XP_002530266.1|	S-locus-specific glycoprotein S13 precursor, putative [Ricinus communis]	0.76	gi|313471488|sp|Q9S972.2|SD16_ARATH	RecName: Full=Receptor-like serine/threonine-protein kinase SD1-6; AltName: Full=Arabidopsis thaliana receptor kinase 2; AltName: Full=S-domain-1 (SD1) receptor ki	0.71	GO:0016310;GO:0000166;GO:0004672	_	_	_	_	_	_	None	_
cassava4.1_031546m.g	26.8256	83.7597	0.967312	3.00089	0.00035	0.0070048	1.63334	up	yes	OK	1296	gi|643729804|gb|KDP37537.1|	hypothetical protein JCGZ_05976 [Jatropha curcas]	0.84	_	_	_	_	29760.GSVIVG00031852001	SubName: Full=Chromosome undetermined scaffold_60, whole genome shotgun sequence;	0.7591	_	_	NOG280530	None	_
cassava4.1_031581m.g	1113.2	2406.57	21.0815	45.4122	5e-05	0.00143105	1.1071	up	yes	OK	2331	gi|566154234|ref|XP_006370372.1|	hypothetical protein POPTR_0001s42070g [Populus trichocarpa]	0.84	gi|363548529|sp|O81832.4|Y4729_ARATH	RecName: Full=G-type lectin S-receptor-like serine/threonine-protein kinase At4g27290; Flags: Precursor	0.76	GO:0004674;GO:0005524;GO:0009069;GO:0006468;GO:0048544	3694.gw1.134.91.1	hypothetical protein	0.8939	COG0515	KOG1187	_	None	_
cassava4.1_031584m.g	591.693	1434.13	11.3262	27.3571	5e-05	0.00143105	1.27225	up	yes	OK	2307	gi|255562946|ref|XP_002522478.1|	xenotropic and polytropic murine leukemia virus receptor pho1, putative [Ricinus communis]	0.87	gi|306756302|sp|Q6R8G7.2|PHO13_ARATH	RecName: Full=Phosphate transporter PHO1 homolog 3; AltName: Full=Protein PHO1 homolog 3; Short=AtPHO1;H3 [Arabidopsis thaliana]	0.88	GO:0016021	3694.fgenesh4_pg.C_LG_VIII000788	pho1-like protein	0.9014	COG5409	_	_	None	_
cassava4.1_031749m.g	1450.4	3890.73	118.387	312.987	5e-05	0.00143105	1.40259	up	yes	OK	657	gi|224099471|ref|XP_002311497.1|	hypothetical protein POPTR_0008s12770g [Populus trichocarpa]	0.78	gi|75126954|sp|Q6NLC8.1|Y1648_ARATH	RecName: Full=Uncharacterized protein At1g66480 [Arabidopsis thaliana]	0.78	GO:0009624;GO:0005886	3694.fgenesh4_pm.C_LG_VIII000553	hypothetical protein	0.8028	_	_	NOG235381	None	_
cassava4.1_031758m.g	878.965	1847.36	64.1227	133.064	5e-05	0.00143105	1.05321	up	yes	OK	717	gi|255543647|ref|XP_002512886.1|	transcription factor, putative [Ricinus communis]	0.82	gi|75268448|sp|Q52QH4.1|NAC68_ORYSJ	RecName: Full=NAC domain-containing protein 68; Short=ONAC068 [Oryza sativa Japonica Group]	0.55	GO:0003677;GO:0006355	_	_	_	_	_	_	None	_
cassava4.1_031763m.g	124.951	355.77	2.27838	6.46377	5e-05	0.00143105	1.50437	up	yes	OK	2415	gi|255544746|ref|XP_002513434.1|	ATP binding protein, putative [Ricinus communis]	0.79	gi|313471496|sp|Q39202.2|RLK1_ARATH	RecName: Full=G-type lectin S-receptor-like serine/threonine-protein kinase RLK1; AltName: Full=Receptor-like protein kinase 1; Flags: Precursor [Arabidopsis thali	0.79	GO:0000166;GO:0004672;GO:0006468	3694.fgenesh4_pg.C_scaffold_1505000001	hypothetical protein	0.7734	COG0515	KOG1187	_	None	_
cassava4.1_031777m.g	332.897	1594.06	13.3649	63.4562	5e-05	0.00143105	2.24731	up	yes	OK	1179	gi|28628597|gb|AAO49267.1|AF480476_1	P66 protein [Hevea brasiliensis]	0.92	gi|75296358|sp|Q7XKV5.2|BGL11_ORYSJ	RecName: Full=Beta-glucosidase 11; Short=Os4bglu11; Flags: Precursor	0.7	GO:0008422;GO:0005975	_	_	_	_	_	_	K01188	E3.2.1.21
cassava4.1_031792m.g	97.5768	252.41	4.09898	10.519	5e-05	0.00143105	1.35966	up	yes	OK	1134	gi|643739250|gb|KDP45064.1|	hypothetical protein JCGZ_01564 [Jatropha curcas]	0.89	gi|313471276|sp|D4N501.1|DIOX2_PAPSO	RecName: Full=Probable 2-oxoglutarate/Fe(II)-dependent dioxygenase	0.56	GO:0016706;GO:0005506;GO:0055114	3694.estExt_fgenesh4_pg.C_LG_X2089	oxidoreductase (EC:1.14.11.9)	0.8677	COG3491	KOG0143	_	None	_
cassava4.1_031812m.g	30.7879	85.127	0.544725	1.50108	0.001	0.016123	1.4624	up	yes	OK	2484	gi|255544043|ref|XP_002513084.1|	conserved hypothetical protein [Ricinus communis]	0.9	_	_	_	_	3694.eugene3.00031643	hypothetical protein	0.8933	_	KOG0167	_	K08332	VAC8
cassava4.1_031818m.g	244.881	500.117	10.0709	20.4099	0.0002	0.00456621	1.01908	up	yes	OK	1155	gi|255573101|ref|XP_002527480.1|	conserved hypothetical protein [Ricinus communis]	0.88	gi|75265789|sp|Q9SFC7.1|FB135_ARATH	RecName: Full=F-box protein At3g07870 [Arabidopsis thaliana]	0.58	_	_	_	_	_	_	_	None	_
cassava4.1_031850m.g	24.9521	70.2125	1.19377	3.33064	0.00245	0.0309716	1.48027	up	yes	OK	1014	gi|255564387|ref|XP_002523190.1|	ARF GTPase activator, putative [Ricinus communis]	0.94	gi|75155915|sp|Q8LFN9.1|AGD13_ARATH	RecName: Full=Probable ADP-ribosylation factor GTPase-activating protein AGD13; Short=ARF GAP AGD13; AltName: Full=Protein ARF-GAP DOMAIN 13; Short=AtAGD13 [Arabid	0.87	GO:0032312;GO:0008060;GO:0008270;GO:0043547	3694.estExt_Genewise1_v1.C_LG_I4891	hypothetical protein	0.9259	COG5347;COG5038	KOG0703;KOG1030	_	K12486	SMAP
cassava4.1_031955m.g	82.3078	174.554	7.33357	15.2934	0.00205	0.0273521	1.06032	up	yes	OK	615	gi|255574025|ref|XP_002527930.1|	conserved hypothetical protein [Ricinus communis]	0.84	_	_	_	_	_	_	_	_	_	_	None	_
cassava4.1_032014m.g	14.2306	62.6454	0.489997	2.14243	0.00025	0.0054411	2.1284	up	yes	OK	1350	gi|566193464|ref|XP_002316623.2|	hypothetical protein POPTR_0011s03280g [Populus trichocarpa]	0.68	gi|334302916|sp|Q8GYA4.3|CRK10_ARATH	RecName: Full=Cysteine-rich receptor-like protein kinase 10; Short=Cysteine-rich RLK10; AltName: Full=Receptor-like protein kinase 4; Flags: Precursor [Arabidopsi	0.68	GO:0016772	3694.eugene3.00110258	hypothetical protein	0.7548	COG0515	KOG1187	_	None	_
cassava4.1_032057m.g	3.64308	31.9473	0.517579	4.42788	0.00425	0.0464804	3.09677	up	yes	OK	441	gi|643735003|gb|KDP41673.1|	hypothetical protein JCGZ_16080 [Jatropha curcas]	0.54	_	_	_	_	_	_	_	_	_	_	None	_
cassava4.1_032062m.g	49.3829	108.468	2.09354	4.55968	0.0035	0.040482	1.12299	up	yes	OK	1125	gi|643733361|gb|KDP40308.1|	hypothetical protein JCGZ_02306 [Jatropha curcas]	0.88	gi|75297894|sp|Q84MB3.1|ACCH1_ARATH	RecName: Full=1-aminocyclopropane-1-carboxylate oxidase homolog 1 [Arabidopsis thaliana]	0.74	GO:0050590;GO:0051555;GO:0042432;GO:0045431;GO:0055114	3694.eugene3.00111330	hypothetical protein	0.7915	COG3491	KOG0143	_	K06892	K06892
cassava4.1_032074m.g	21.9682	94.024	0.684582	2.90994	5e-05	0.00143105	2.08769	up	yes	OK	1476	gi|643735906|gb|KDP42364.1|	hypothetical protein JCGZ_01940 [Jatropha curcas]	0.9	gi|75215455|sp|Q9XGY7.1|FAR_SIMCH	RecName: Full=Alcohol-forming fatty acyl-CoA reductase	0.76	GO:0080019;GO:0055114	3694.estExt_fgenesh4_pm.C_660001	alcohol-forming fatty acyl-CoA reductase	0.8686	_	KOG1221	_	K13356	FAR
cassava4.1_032102m.g	290.146	767.539	17.5435	45.908	5e-05	0.00143105	1.38781	up	yes	OK	834	gi|255586327|ref|XP_002533814.1|	RING-H2 finger protein ATL1M, putative [Ricinus communis]	0.85	gi|68565343|sp|Q9XF63.1|ATL3_ARATH	RecName: Full=RING-H2 finger protein ATL3 [Arabidopsis thaliana]	0.59	GO:0008270	3694.fgenesh4_pg.C_scaffold_29000012	hypothetical protein	0.8284	COG5540	KOG0800	_	None	_
cassava4.1_032168m.g	167.251	389.342	12.268	28.1796	5e-05	0.00143105	1.19975	up	yes	OK	714	gi|255580053|ref|XP_002530860.1|	conserved hypothetical protein [Ricinus communis]	0.62	_	_	_	_	_	_	_	_	_	_	None	_
cassava4.1_032192m.g	135.519	391.189	5.1134	14.6615	5e-05	0.00143105	1.51968	up	yes	OK	1245	gi|643722801|gb|KDP32535.1|	hypothetical protein JCGZ_14738 [Jatropha curcas]	0.74	gi|2506091|sp|P32839.2|BCS1_YEAST	RecName: Full=Mitochondrial chaperone BCS1 [Saccharomyces cerevisiae S288c]	0.62	_	_	_	_	_	_	_	K08900	BCS1
cassava4.1_032198m.g	34.9636	113.711	3.17525	10.1628	0.00015	0.00361304	1.67836	up	yes	OK	606	gi|643729338|gb|KDP37218.1|	hypothetical protein JCGZ_06274 [Jatropha curcas]	0.8	gi|75337230|sp|Q9SHH7.1|GSTUP_ARATH	RecName: Full=Glutathione S-transferase U25; Short=AtGSTU25; AltName: Full=GST class-tau member 25 [Arabidopsis thaliana]	0.77	GO:0006749;GO:0080167;GO:0016740	3694.eugene3.00110850	hypothetical protein	0.7963	COG0625	KOG0406	_	None	_
cassava4.1_032217m.g	179.115	521.582	3.14069	9.11832	5e-05	0.00143105	1.53769	up	yes	OK	2505	gi|643732179|gb|KDP39371.1|	hypothetical protein JCGZ_01128 [Jatropha curcas]	0.92	gi|317411737|sp|O48837.2|LRKS2_ARATH	RecName: Full=Receptor like protein kinase S.2; Short=LecRK-S.2 [Arabidopsis thaliana]	0.76	GO:0004674;GO:0005524;GO:0009069;GO:0006468	3694.eugene3.00170163	hypothetical protein	0.9115	COG0515	KOG1187	_	None	_
cassava4.1_032263m.g	486.746	1578.78	64.2012	202.994	5e-05	0.00143105	1.66076	up	yes	OK	465	gi|255586613|ref|XP_002533939.1|	Metalloendoproteinase 1 precursor, putative [Ricinus communis]	0.86	gi|3023531|sp|P79227.1|MMP12_RABIT	RecName: Full=Macrophage metalloelastase; Short=MME; AltName: Full=Matrix metalloproteinase-12; Short=MMP-12; Flags: Precursor [Oryctolagus cuniculus]	0.58	GO:0031012;GO:0006508;GO:0004222;GO:0008270	_	_	_	_	_	_	None	_
cassava4.1_032290m.g	49.0167	133.364	1.50058	4.05854	0.00015	0.00361304	1.43544	up	yes	OK	1500	gi|255564148|ref|XP_002523071.1|	beta-glucosidase, putative [Ricinus communis]	0.88	gi|75303404|sp|Q8S3J3.1|HIUH_SOYBN	RecName: Full=Hydroxyisourate hydrolase; Short=HIU hydrolase; Short=HIUHase; Flags: Precursor	0.74	GO:0008422;GO:0005975	29760.GSVIVG00027997001	SubName: Full=Chromosome chr7 scaffold_42, whole genome shotgun sequence;	0.8348	COG2723	KOG0626	_	K01188	E3.2.1.21
cassava4.1_032319m.g	82.6744	326.941	1.57437	6.20265	5e-05	0.00143105	1.97811	up	yes	OK	2319	gi|255547267|ref|XP_002514691.1|	S-locus-specific glycoprotein S6 precursor, putative [Ricinus communis]	0.79	gi|75266612|sp|Q9SXB4.1|Y1130_ARATH	RecName: Full=G-type lectin S-receptor-like serine/threonine-protein kinase At1g11300; Flags: Precursor [Arabidopsis thaliana]	0.56	GO:0016310;GO:0000166;GO:0004672	29760.GSVIVG00003111001	SubName: Full=Chromosome undetermined scaffold_139, whole genome shotgun sequence;	0.7611	COG0515	KOG1187	_	None	_
cassava4.1_032322m.g	1375.75	3375.44	29.9719	73.2395	5e-05	0.00143105	1.28901	up	yes	OK	2046	gi|643739991|gb|KDP45677.1|	hypothetical protein JCGZ_17284 [Jatropha curcas]	0.87	gi|264664524|sp|C0LGD7.2|Y1684_ARATH	RecName: Full=Probable LRR receptor-like serine/threonine-protein kinase At1g06840; Flags: Precursor [Arabidopsis thaliana]	0.74	GO:0004674;GO:0005524;GO:0009069;GO:0016021;GO:0006468	3694.gw1.XIII.317.1	hypothetical protein	0.8838	COG0515	KOG1187	_	None	_
cassava4.1_032400m.g	13.1282	60.7112	0.371319	1.70752	0.0006	0.0107946	2.20117	up	yes	OK	1611	gi|255562920|ref|XP_002522465.1|	cytochrome P450, putative [Ricinus communis]	0.94	gi|75308847|sp|Q9C788.1|C70B1_ARATH	RecName: Full=Cytochrome P450 704B1 [Arabidopsis thaliana]	0.9	GO:0020037;GO:0070330;GO:0005506;GO:0055114	29760.GSVIVG00036932001	SubName: Full=Chromosome chr1 scaffold_84, whole genome shotgun sequence;	0.9302	COG2124	KOG0157	_	None	_
cassava4.1_032411m.g	10.9053	42.952	0.381048	1.49139	0.0022	0.0286891	1.96861	up	yes	OK	1332	gi|255552906|ref|XP_002517496.1|	electron transporter, putative [Ricinus communis]	0.77	gi|75273210|sp|Q9LH89.1|Y3885_ARATH	RecName: Full=Uncharacterized protein At3g28850 [Arabidopsis thaliana]	0.83	GO:0044699	3694.gw1.XVII.1039.1	hypothetical protein	0.7889	_	KOG2824	_	None	_
cassava4.1_032469m.g	14.383	46.2229	0.85784	2.72211	0.0025	0.0314042	1.66594	up	yes	OK	843	gi|255552997|ref|XP_002517541.1|	Gibberellin 20 oxidase, putative [Ricinus communis]	0.86	gi|75306117|sp|Q945B6.1|AOP1L_ARATH	RecName: Full=Probable 2-oxoglutarate-dependent dioxygenase AOP1.2	0.72	GO:0005506;GO:0016102;GO:0016707;GO:0055114	29760.GSVIVG00034483001	SubName: Full=Chromosome chr9 scaffold_7, whole genome shotgun sequence;	0.8519	COG3491	KOG0143	_	None	_
cassava4.1_032498m.g	24.5062	195.156	0.824822	6.52742	5e-05	0.00143105	2.98436	up	yes	OK	1377	gi|255544812|ref|XP_002513467.1|	ubiquitin-protein ligase, putative [Ricinus communis]	0.64	gi|229836098|sp|Q9FHB5.2|FDL42_ARATH	RecName: Full=Putative F-box/FBD/LRR-repeat protein At5g52460; AltName: Full=Protein EMBRYO SAC DEVELOPMENT ARREST 41 [Arabidopsis thaliana]	0.76	_	_	_	_	_	_	_	None	_
cassava4.1_032502m.g	667.088	1341.36	6.64805	13.3413	5e-05	0.00143105	1.0049	up	yes	OK	4293	gi|255578435|ref|XP_002530082.1|	hypothetical protein RCOM_0254640 [Ricinus communis]	0.67	_	_	_	_	3694.gw1.XVI.1397.1	hypothetical protein	0.7838	_	_	NOG293887	None	_
cassava4.1_032514m.g	834.281	1712.29	58.1283	117.759	5e-05	0.00143105	1.01852	up	yes	OK	744	gi|255555909|ref|XP_002518990.1|	Xyloglucan endotransglucosylase/hydrolase protein 2 precursor, putative [Ricinus communis]	0.91	gi|38605150|sp|Q38908.2|XTH30_ARATH	RecName: Full=Probable xyloglucan endotransglucosylase/hydrolase protein 30; Short=At-XTH30; Short=XTH-30; Flags: Precursor [Arabidopsis thaliana]	0.8	GO:0016762;GO:0048046;GO:0004553;GO:0005618;GO:0006073	3694.gw1.29.269.1	hypothetical protein	0.875	COG2273	_	NOG282977	K08235	E2.4.1.207
cassava4.1_032565m.g	106.98	289.364	3.23157	8.68875	5e-05	0.00143105	1.42691	up	yes	OK	1518	gi|255564478|ref|XP_002523235.1|	cytochrome P450, putative [Ricinus communis]	0.83	gi|13878379|sp|Q9LIP6.1|C71BV_ARATH	RecName: Full=Cytochrome P450 71B34 [Arabidopsis thaliana]	0.74	GO:0047085;GO:0020037;GO:0005506;GO:0006570;GO:0055114;GO:0050592	29760.GSVIVG00030737001	SubName: Full=Chromosome chr1 scaffold_5, whole genome shotgun sequence;	0.8333	COG2124	KOG0156	_	None	_
cassava4.1_032618m.g	34.9248	123.199	0.641884	2.25646	5e-05	0.00143105	1.81368	up	yes	OK	2397	gi|643701550|gb|KDP20397.1|	hypothetical protein JCGZ_05280 [Jatropha curcas]	0.9	gi|313471496|sp|Q39202.2|RLK1_ARATH	RecName: Full=G-type lectin S-receptor-like serine/threonine-protein kinase RLK1; AltName: Full=Receptor-like protein kinase 1; Flags: Precursor [Arabidopsis thali	0.77	_	29760.GSVIVG00022038001	SubName: Full=Chromosome chr6 scaffold_25, whole genome shotgun sequence;	0.8785	COG0515	KOG1187	_	None	_
cassava4.1_032621m.g	966.12	2909.77	11.6945	35.1435	5e-05	0.00143105	1.58743	up	yes	OK	3561	gi|643686899|gb|KDP20064.1|	hypothetical protein JCGZ_05833 [Jatropha curcas]	0.95	gi|12229673|sp|Q9SX33.1|ALA9_ARATH	RecName: Full=Putative phospholipid-transporting ATPase 9; Short=AtALA9; AltName: Full=Aminophospholipid flippase 9 [Arabidopsis thaliana]	0.84	GO:0000287;GO:0008152;GO:0005524;GO:0019829;GO:0015917;GO:0006812;GO:0045332;GO:0016021;GO:0004012	3694.gw1.XII.101.1	aminophospholipid ATPase	0.9235	COG0474	KOG0206	_	K01530	E3.6.3.1
cassava4.1_032622m.g	72.8634	160.756	2.12288	4.65668	0.00175	0.0244053	1.13328	up	yes	OK	1569	gi|566154094|ref|XP_006370302.1|	hypothetical protein POPTR_0001s41440g [Populus trichocarpa]	0.83	gi|75296458|sp|Q7XSK0.2|BGL18_ORYSJ	RecName: Full=Beta-glucosidase 18; Short=Os4bglu18; Flags: Precursor [Oryza sativa Japonica Group]	0.74	GO:0004553;GO:0005975	3694.gw1.107.211.1	hypothetical protein	0.859	COG2723	KOG0626	_	K01229	LCT
cassava4.1_032720m.g	2937.89	6822.67	28.3937	65.8175	5e-05	0.00143105	1.2129	up	yes	OK	4422	gi|255547892|ref|XP_002515003.1|	multidrug resistance-associated protein 2, 6 (mrp2, 6), abc-transoprter, putative [Ricinus multidrug resistance-associated prote	0.9	gi|332278216|sp|Q8VZZ4.3|AB6C_ARATH	RecName: Full=ABC transporter C family member 6; Short=ABC transporter ABCC.6; Short=AtABCC6; AltName: Full=ATP-energized glutathione S-conjugate pump 8; AltName:	0.68	GO:0032440;GO:0055085;GO:0005524;GO:0006200;GO:0042626;GO:0016021;GO:0055114	39947.LOC_Os01g67580.1	multidrug resistance-associated protein, putative, expressed	0.8086	COG1132	KOG0054	_	None	_
cassava4.1_032740m.g	95.9667	209.44	8.94864	19.1864	0.00125	0.0189011	1.10034	up	yes	OK	594	gi|659131805|ref|XP_008465865.1|	PREDICTED: remorin [Cucumis melo]	0.87	gi|34925093|sp|P93788.1|REMO_SOLTU	RecName: Full=Remorin; AltName: Full=pp34 [Solanum tuberosum]	0.76	_	3694.estExt_fgenesh4_pm.C_LG_XV0452	hypothetical protein	0.797	_	_	NOG294753	None	_
cassava4.1_032743m.g	64.6438	186.458	1.20569	3.46577	5e-05	0.00143105	1.52332	up	yes	OK	2364	gi|255583185|ref|XP_002532358.1|	BRASSINOSTEROID INSENSITIVE 1-associated receptor kinase 1 precursor, putative [Ricinus BRASSINOSTEROID INSENSITIVE 1-associated	0.81	gi|313471496|sp|Q39202.2|RLK1_ARATH	RecName: Full=G-type lectin S-receptor-like serine/threonine-protein kinase RLK1; AltName: Full=Receptor-like protein kinase 1; Flags: Precursor [Arabidopsis thali	0.75	GO:0050321;GO:0004674;GO:0005524;GO:0009069;GO:0006468	3694.fgenesh4_pg.C_scaffold_1505000001	hypothetical protein	0.7835	COG0515	_	_	None	_
cassava4.1_032827m.g	346.88	736.222	8.26537	17.4635	5e-05	0.00143105	1.07919	up	yes	OK	1884	gi|255570477|ref|XP_002526197.1|	serine-threonine protein kinase, plant-type, putative [Ricinus communis]	0.89	gi|75333658|sp|Q9CAL2.1|CRK3_ARATH	RecName: Full=Cysteine-rich receptor-like protein kinase 3; Short=Cysteine-rich RLK3; Flags: Precursor [Arabidopsis thaliana]	0.56	GO:0004709;GO:0005524;GO:0009069;GO:0007178;GO:0000186	29760.GSVIVG00023428001	SubName: Full=Chromosome undetermined scaffold_30, whole genome shotgun sequence;	0.9164	COG0515	KOG1187	_	None	_
cassava4.1_032880m.g	34.5869	88.5794	1.17117	2.97973	0.0019	0.025871	1.34723	up	yes	OK	1371	gi|643717024|gb|KDP28650.1|	hypothetical protein JCGZ_14421 [Jatropha curcas]	0.83	_	_	_	_	3694.eugene3.00021472	hypothetical protein	0.8089	_	KOG2458	_	None	_
cassava4.1_032908m.g	57.3228	173.528	3.64174	10.8852	5e-05	0.00143105	1.57967	up	yes	OK	801	gi|643718843|gb|KDP29942.1|	hypothetical protein JCGZ_18511 [Jatropha curcas]	0.9	gi|68565949|sp|Q9SU14.1|NUDT7_ARATH	RecName: Full=Nudix hydrolase 7; Short=AtNUDT7; AltName: Full=ADP-ribose pyrophosphatase; AltName: Full=NADH pyrophosphatase; AltName: Full=Protein GROWTH FACTOR G	0.77	GO:0006769;GO:0000210;GO:0046497	3694.gw1.XIV.3818.1	hypothetical protein	0.8872	_	KOG0648	_	None	_
cassava4.1_033054m.g	19.433	55.0225	1.2013	3.36091	0.00235	0.030072	1.48426	up	yes	OK	819	gi|643723422|gb|KDP33001.1|	hypothetical protein JCGZ_13032 [Jatropha curcas]	0.69	_	_	_	GO:0016310;GO:0004672;GO:0005488	_	_	_	_	_	_	None	_
cassava4.1_033080m.g	24.6429	63.1961	0.736199	1.87705	0.00305	0.0366117	1.3503	up	yes	OK	1533	gi|255564958|ref|XP_002523472.1|	cytochrome P450, putative [Ricinus communis]	0.83	gi|5915842|sp|P93147.2|C81E1_GLYEC	RecName: Full=Isoflavone 2'-hydroxylase; AltName: Full=CYP GE-3; AltName: Full=Cytochrome P450 81E1; AltName: Full=Cytochrome P450 91A4	0.71	GO:0020037;GO:0005506;GO:0033773;GO:0055114	3694.estExt_Genewise1_v1.C_1500155	cytochrome P450	0.7959	COG2124	KOG0156	_	None	_
cassava4.1_033094m.g	332.643	795.123	5.80393	13.829	5e-05	0.00143105	1.25259	up	yes	OK	2517	gi|643738245|gb|KDP44233.1|	hypothetical protein JCGZ_05700 [Jatropha curcas]	0.66	gi|576017937|sp|F4HSD5.1|TRM32_ARATH	RecName: Full=Protein TRM32; AltName: Full=TON1-RECRUITING MOTIF protein 32 [Arabidopsis thaliana]	0.63	_	_	_	_	_	_	_	None	_
cassava4.1_033109m.g	22.0549	57.7676	0.249617	0.652357	0.00365	0.0416233	1.38595	up	yes	OK	3798	gi|255548261|ref|XP_002515187.1|	multidrug resistance protein 1, 2, putative [Ricinus communis]	0.92	gi|75334433|sp|Q9FWX7.1|AB11B_ARATH	RecName: Full=ABC transporter B family member 11; Short=ABC transporter ABCB.11; Short=AtABCB11; AltName: Full=Multidrug resistance protein 8; AltName: Full=P-glyc	0.86	GO:0005524;GO:0006200;GO:0016021;GO:0008559;GO:0035435;GO:0042908;GO:0006855;GO:0015415	3694.estExt_fgenesh4_pm.C_LG_XIV0249	multidrug/pheromone exporter, MDR family, ABC transporter family	0.9284	COG1132	KOG0055	_	K05658	ABCB1
cassava4.1_033110m.g	166.282	369.762	5.98145	13.2109	0.00015	0.00361304	1.14316	up	yes	OK	1299	gi|255569078|ref|XP_002525508.1|	protein phosphatase 2c, putative [Ricinus communis]	0.92	gi|75303253|sp|Q8RX37.1|P2C02_ARATH	RecName: Full=Probable protein phosphatase 2C 2; Short=AtPP2C02; AltName: Full=Protein phosphatase AP2C2 [Arabidopsis thaliana]	0.7	GO:0004721;GO:0006470	3694.gw1.XIX.1764.1	hypothetical protein	0.9173	COG0631	KOG0698	_	K17506	PPM1L, PP2CE
cassava4.1_033136m.g	8.80121	35.6781	1.07403	4.26576	0.0023	0.0296575	1.98977	up	yes	OK	489	gi|596229716|ref|XP_007224270.1|	hypothetical protein PRUPE_ppa018601mg [Prunus persica]	0.8	gi|75274087|sp|Q9LTC5.1|ERF98_ARATH	RecName: Full=Ethylene-responsive transcription factor ERF098 [Arabidopsis thaliana]	0.84	GO:0005634;GO:0003677;GO:0005667;GO:0006355;GO:0045449;GO:0003700	3702.AT3G23230.1-P	ethylene-responsive factor, putative; encodes a member of the ERF (ethylene response factor) [...]	0.8378	_	_	NOG246667	None	_
cassava4.1_033181m.g	26.035	85.8256	11.999	36.7356	0.0004	0.0078057	1.61426	up	yes	OK	240	gi|566176689|ref|XP_006381709.1|	hypothetical protein POPTR_0006s16210g [Populus trichocarpa]	0.68	_	_	_	_	_	_	_	_	_	_	None	_
cassava4.1_033220m.g	600.814	1220.95	27.6949	55.781	5e-05	0.00143105	1.01015	up	yes	OK	1047	gi|643718116|gb|KDP29461.1|	hypothetical protein JCGZ_19290 [Jatropha curcas]	0.98	gi|75315908|sp|Q9ZU50.2|BAT1_ARATH	RecName: Full=Amino-acid permease BAT1; AltName: Full=Bidirectional amino acid transporter 1; AltName: Full=GABA permease; Short=AtGABP [Arabidopsis thaliana]	0.65	GO:0016021;GO:0003333;GO:0015171	4558.Sb06g017100.1	hypothetical protein	0.9341	COG0531	KOG1289	_	None	_
cassava4.1_033471m.g	41.8379	110.679	1.74163	4.57246	0.00035	0.0070048	1.39253	up	yes	OK	1143	gi|255574599|ref|XP_002528210.1|	Auxin-induced protein 5NG4, putative [Ricinus communis]	0.8	gi|75181441|sp|Q9M0B8.1|WTR37_ARATH	RecName: Full=WAT1-related protein At4g30420 [Arabidopsis thaliana]	0.66	GO:0016020	_	_	_	_	_	_	None	_
cassava4.1_033496m.g	333.052	1377.1	53.5509	215.136	5e-05	0.00143105	2.00627	up	yes	OK	408	gi|643738281|gb|KDP44269.1|	hypothetical protein JCGZ_05736 [Jatropha curcas]	0.82	gi|75296762|sp|Q7Y1Z0.1|CHI5_ORYSJ	RecName: Full=Chitinase 5; AltName: Full=Class IV chitinase a; Short=OsChia4a; AltName: Full=Pathogenesis related (PR)-3 chitinase 5; Flags: Precursor [Oryza sativa	0.78	GO:0008061;GO:0006032;GO:0016998;GO:0005975;GO:0004568	3694.eugene3.00190854	hypothetical protein	0.7612	COG3979	KOG4742	_	K01183	E3.2.1.14
cassava4.1_033508m.g	121.219	555.639	4.24901	19.3493	5e-05	0.00143105	2.18708	up	yes	OK	1329	gi|255582257|ref|XP_002531920.1|	calmodulin-binding heat-shock protein, putative [Ricinus communis]	0.86	_	_	_	GO:0016042;GO:0046486;GO:0004806	3694.gw1.II.444.1	hypothetical protein	0.8222	_	KOG2088	_	None	_
cassava4.1_033584m.g	14.7938	62.2987	0.874809	3.64262	0.0005	0.00934087	2.05794	up	yes	OK	849	gi|255578349|ref|XP_002530041.1|	protein phosphatase 2c, putative [Ricinus communis]	0.79	gi|226739230|sp|Q9FXE4.2|P2C14_ARATH	RecName: Full=Probable protein phosphatase 2C 14; Short=AtPP2C14; AltName: Full=Protein phosphatase AP2C4 [Arabidopsis thaliana]	0.68	GO:0008287;GO:0046872;GO:0006470;GO:0004722	3694.gw1.X.5175.1	hypothetical protein	0.9291	COG0631	_	_	None	_
cassava4.1_033637m.g	70.9109	150.02	3.60684	7.55431	0.0031	0.0371305	1.06656	up	yes	OK	963	gi|643715124|gb|KDP27374.1|	hypothetical protein JCGZ_20198 [Jatropha curcas]	0.95	gi|75220124|sp|O81833.1|SD11_ARATH	RecName: Full=G-type lectin S-receptor-like serine/threonine-protein kinase SD1-1; AltName: Full=S-domain-1 (SD1) receptor kinase 1; Short=SD1-1; Flags: Precursor [	0.87	GO:0016772	3694.gw1.XI.259.1	hypothetical protein	0.7745	COG0515	_	_	K04730	IRAK1
cassava4.1_033696m.g	28.3801	77.4839	5.30981	14.0166	0.0017	0.0239367	1.4004	up	yes	OK	372	gi|255579096|ref|XP_002530396.1|	heat-shock protein, putative [Ricinus communis]	0.98	gi|123548|sp|P27396.1|HSP11_DAUCA	RecName: Full=17.8 kDa class I heat shock protein; AltName: Full=Clone DCHSP17.7	0.93	GO:0009408	3694.eugene3.101950001	hypothetical protein	0.9596	COG0071	KOG0710	_	K13993	HSP20
cassava4.1_033702m.g	888.6	2828.61	24.6673	78.1388	5e-05	0.00143105	1.66344	up	yes	OK	1638	gi|662246148|gb|AIE47274.1|	phosphofructokinase [Hevea brasiliensis]	0.96	gi|75164938|sp|Q94AA4.1|PFKA3_ARATH	RecName: Full=ATP-dependent 6-phosphofructokinase 3; Short=ATP-PFK 3; Short=Phosphofructokinase 3; AltName: Full=Phosphohexokinase 3 [Arabidopsis thaliana]	0.88	GO:0003872;GO:0005524;GO:0006094;GO:0006000;GO:0006096;GO:0005945;GO:0047334;GO:0046835;GO:0006098;GO:0006013;GO:0006002;GO:0006012	29760.GSVIVG00016633001	SubName: Full=Chromosome chr11 scaffold_13, whole genome shotgun sequence;	0.9506	COG0205	KOG2440	_	K00850	pfkA, PFK
cassava4.1_033801m.g	29.2673	169.379	4.59947	25.9116	5e-05	0.00143105	2.49406	up	yes	OK	414	gi|255575239|ref|XP_002528523.1|	conserved hypothetical protein [Ricinus communis]	0.67	_	_	_	_	_	_	_	_	_	_	None	_
cassava4.1_033976m.g	13.9417	43.6726	0.851252	2.63361	0.00205	0.0273521	1.62938	up	yes	OK	828	gi|255541778|ref|XP_002511953.1|	conserved hypothetical protein [Ricinus communis]	0.74	_	_	_	_	_	_	_	_	_	_	None	_
cassava4.1_033992m.g	294.568	784.709	14.0957	37.2258	5e-05	0.00143105	1.40105	up	yes	OK	1014	gi|643713924|gb|KDP26589.1|	hypothetical protein JCGZ_17747 [Jatropha curcas]	0.81	gi|75171056|sp|Q9FJJ3.1|SRO5_ARATH	RecName: Full=Probable inactive poly [ADP-ribose]	0.58	_	_	_	_	_	_	_	None	_
cassava4.1_034002m.g	157.356	378.925	18.262	43.0856	0.00015	0.00361304	1.23836	up	yes	OK	507	gi|643717156|gb|KDP28782.1|	hypothetical protein JCGZ_14553 [Jatropha curcas]	0.82	_	_	_	_	3694.gw1.XIV.699.1	annotation not avaliable	0.8051	_	_	NOG254757	K14488	SAUR
cassava4.1_034023m.g	816.947	1758.85	61.2806	130.108	5e-05	0.00143105	1.08621	up	yes	OK	702	gi|255583365|ref|XP_002532443.1|	UDP-glucosyltransferase, putative [Ricinus communis]	0.88	gi|75314101|sp|Q9SYK9.1|U74E2_ARATH	RecName: Full=UDP-glycosyltransferase 74E2 [Arabidopsis thaliana]	0.78	GO:0047215;GO:0008152	29760.GSVIVG00034717001	SubName: Full=Chromosome chr5 scaffold_72, whole genome shotgun sequence;	0.8533	_	KOG1192	_	K13691	SGT1
cassava4.1_034031m.g	341.124	762.861	13.3461	29.6466	5e-05	0.00143105	1.15145	up	yes	OK	1206	gi|566222529|ref|XP_006370919.1|	hypothetical protein POPTR_0019s01750g [Populus trichocarpa]	0.79	_	_	_	GO:0055114;GO:0016491	3694.eugene3.07560001	hypothetical protein	0.8109	COG0654	KOG2614	_	None	_
cassava4.1_034040m.g	70.8502	265.807	1.72678	6.4468	5e-05	0.00143105	1.9005	up	yes	OK	1845	gi|255542448|ref|XP_002512287.1|	conserved hypothetical protein [Ricinus communis]	0.8	_	_	_	_	_	_	_	_	_	_	None	_
cassava4.1_034063m.g	55.6453	119.366	6.80365	14.2679	0.0046	0.0489393	1.06839	up	yes	OK	489	gi|566190783|ref|XP_002315971.2|	hypothetical protein POPTR_0010s14280g [Populus trichocarpa]	0.99	gi|332278174|sp|Q9LI84.2|CML16_ARATH	RecName: Full=Probable calcium-binding protein CML16; AltName: Full=Calmodulin-like protein 16 [Arabidopsis thaliana]	0.91	GO:0032440;GO:0005509;GO:0055114	3694.grail3.0006040101	hypothetical protein	0.9931	COG5126	KOG0027	_	K13448	CML
cassava4.1_034087m.g	204.871	1006.75	32.963	157.296	5e-05	0.00143105	2.25456	up	yes	OK	408	gi|643738281|gb|KDP44269.1|	hypothetical protein JCGZ_05736 [Jatropha curcas]	0.82	gi|116324|sp|P27054.1|CHI4_PHAVU	RecName: Full=Endochitinase PR4; Flags: Precursor	0.72	GO:0043170;GO:0009056	3694.eugene3.00190854	hypothetical protein	0.7687	COG3979	KOG4742	_	K01183	E3.2.1.14
cassava4.1_034121m.g	503.105	1378.69	5.68958	15.5587	5e-05	0.00143105	1.45133	up	yes	OK	3801	gi|255548261|ref|XP_002515187.1|	multidrug resistance protein 1, 2, putative [Ricinus communis]	0.92	gi|374095360|sp|Q9M1Q9.2|AB21B_ARATH	RecName: Full=ABC transporter B family member 21; Short=ABC transporter ABCB.21; Short=AtABCB21; AltName: Full=Multidrug resistance protein 17; AltName: Full=P-gl	0.85	GO:0005524;GO:0006200;GO:0016021;GO:0008559;GO:0035435;GO:0042908;GO:0006855;GO:0015415	3694.estExt_fgenesh4_pm.C_LG_XIV0249	multidrug/pheromone exporter, MDR family, ABC transporter family	0.911	COG1132	KOG0055	_	K05658	ABCB1
cassava4.1_034132m.g	83.7397	230.842	4.37458	11.9382	0.0002	0.00456621	1.44837	up	yes	OK	942	gi|643738379|gb|KDP44343.1|	hypothetical protein JCGZ_19210 [Jatropha curcas]	0.86	_	_	_	_	3694.eugene3.00031871	hypothetical protein	0.8474	_	_	NOG71186;NOG86604	None	_
cassava4.1_034136m.g	59.0768	125.769	1.73083	3.66421	0.00425	0.0464804	1.08204	up	yes	OK	1560	gi|590676618|ref|XP_007039787.1|	DWNN domain isoform 1 [Theobroma cacao]	0.66	gi|74676177|sp|O94264.1|YORF_SCHPO	RecName: Full=Uncharacterized RING finger protein P8B7.15c [Schizosaccharomyces pombe 972h-]	0.72	_	3694.gw1.29.509.1	hypothetical protein	0.7589	COG5222	_	_	K10624	RBBP6
cassava4.1_034141m.g	880.84	1811.39	29.1771	59.6427	5e-05	0.00143105	1.03151	up	yes	OK	1398	gi|643725265|gb|KDP34386.1|	hypothetical protein JCGZ_12780 [Jatropha curcas]	0.78	gi|75163973|sp|Q940Z5.1|PMAT1_ARATH	RecName: Full=Phenolic glucoside malonyltransferase 1 [Arabidopsis thaliana]	0.69	GO:0016747	_	_	_	_	_	_	None	_
cassava4.1_034261m.g	121.617	292.35	3.84982	9.20277	0.0002	0.00456621	1.25728	up	yes	OK	1455	gi|643738655|gb|KDP44568.1|	hypothetical protein JCGZ_22150 [Jatropha curcas]	0.86	gi|46395757|sp|Q7ZTL7.1|BCS1_XENLA	RecName: Full=Mitochondrial chaperone BCS1; AltName: Full=BCS1-like protein [Xenopus laevis]	0.63	GO:0005524;GO:0008152;GO:0017111	3694.gw1.VII.3664.1	hypothetical protein	0.8429	COG0465	KOG0743	_	K08900	BCS1
cassava4.1_034264m.g	48.9598	132.465	2.14803	5.76662	0.0005	0.00934087	1.42471	up	yes	OK	1092	gi|643718062|gb|KDP29418.1|	hypothetical protein JCGZ_18339 [Jatropha curcas]	0.87	gi|288561904|sp|Q94ID3.2|IPT1_ARATH	RecName: Full=Adenylate isopentenyltransferase 1, chloroplastic; Short=AtIPT1; AltName: Full=Adenylate dimethylallyltransferase 1; AltName: Full=Cytokinin synthase	0.7	_	3694.gw1.VIII.574.1	cytokinin biosynthetic isopentenyltransferase	0.835	COG0324	KOG1384	_	K10760	IPT
cassava4.1_034308m.g	16.9595	61.8963	0.473772	1.72007	0.00055	0.0100688	1.8602	up	yes	OK	1629	gi|643705936|gb|KDP22068.1|	hypothetical protein JCGZ_25899 [Jatropha curcas]	0.88	gi|75335451|sp|Q9LT35.1|NEK6_ARATH	RecName: Full=Serine/threonine-protein kinase Nek6; AltName: Full=NimA-related protein kinase 6; Short=AtNek6 [Arabidopsis thaliana]	0.92	GO:0004674;GO:0005524;GO:0009069;GO:0006468	3694.estExt_fgenesh4_pm.C_LG_III0643	hypothetical protein	0.9161	COG0515	KOG0589	_	K08857	NEK
cassava4.1_034330m.g	589.046	1868.72	14.7984	46.7429	5e-05	0.00143105	1.65931	up	yes	OK	1794	gi|566172347|ref|XP_002306651.2|	hypothetical protein POPTR_0005s20420g [Populus trichocarpa]	0.88	gi|75317752|sp|O04086.1|Y1105_ARATH	RecName: Full=Probable receptor-like protein kinase At1g11050; Flags: Precursor [Arabidopsis thaliana]	0.81	GO:0004674;GO:0005524;GO:0009069;GO:0006468	3694.gw1.V.20.1	hypothetical protein	0.8949	COG0515	KOG1187	_	None	_
cassava4.1_034379m.g	30.6651	91.8925	0.785116	2.33978	0.00025	0.0054411	1.5754	up	yes	OK	1764	gi|566153852|ref|XP_006370181.1|	nine-cis-epoxycarotenoid dioxygenase3 family protein [Populus trichocarpa]	0.9	gi|75273814|sp|Q9LRR7.1|NCED3_ARATH	RecName: Full=9-cis-epoxycarotenoid dioxygenase NCED3, chloroplastic; Short=AtNCED3; AltName: Full=Protein SALT TOLERANT 1; Flags: Precursor [Arabidopsis thaliana]	0.88	GO:0055114;GO:0051213	3694.eugene3.00110845	9-cis-epoxycarotenoid dioxygenase (EC:1.13.11.51)	0.8953	COG3670	KOG1285	_	K09840	NCED
cassava4.1_034406m.g	772.012	1740.44	23.8425	53.4474	5e-05	0.00143105	1.16458	up	yes	OK	1488	gi|643702016|gb|KDP20456.1|	hypothetical protein JCGZ_05301 [Jatropha curcas]	0.93	gi|75278304|sp|O64698.1|C7102_ARATH	RecName: Full=Cytochrome P450 710A2; AltName: Full=C-22 sterol desaturase [Arabidopsis thaliana]	0.81	GO:0020037;GO:0005506;GO:0004497;GO:0000249;GO:0055114	3694.fgenesh4_pm.C_LG_IV000367	hypothetical protein	0.9034	COG2124	KOG0157	_	K09832	CYP710A
cassava4.1_000209m.g	612.517	217.718	5.38869	1.91118	5e-05	0.00143105	-1.49547	down	yes	OK	4843	gi|643717293|gb|KDP28919.1|	hypothetical protein JCGZ_14690 [Jatropha curcas]	0.91	gi|374095362|sp|Q9M1C7.2|AB9C_ARATH	RecName: Full=ABC transporter C family member 9; Short=ABC transporter ABCC.9; Short=AtABCC9; AltName: Full=ATP-energized glutathione S-conjugate pump 9; AltName:	0.81	_	29760.GSVIVG00018959001	SubName: Full=Chromosome chr15 scaffold_19, whole genome shotgun sequence;	0.8887	COG1132	KOG0054	_	K05665	ABCC1
cassava4.1_000294m.g	366.454	159.398	3.64268	1.58098	0.0001	0.00259112	-1.20418	down	yes	OK	4304	gi|255539360|ref|XP_002510745.1|	conserved hypothetical protein [Ricinus communis]	0.75	gi|75097739|sp|O23144.2|PPI1_ARATH	RecName: Full=Proton pump-interactor 1 [Arabidopsis thaliana]	0.55	_	_	_	_	_	_	_	None	_
cassava4.1_000306m.g	73.9706	28.3269	0.739704	0.282665	0.00215	0.0282389	-1.38785	down	yes	OK	4279	gi|255556910|ref|XP_002519488.1|	multidrug resistance protein 1, 2, putative [Ricinus communis]	0.95	gi|75338892|sp|Q9ZR72.1|AB1B_ARATH	RecName: Full=ABC transporter B family member 1; Short=ABC transporter ABCB.1; Short=AtABCB1; AltName: Full=Multidrug resistance protein 1; AltName: Full=P-glycopro	0.95	GO:0005524;GO:0015408;GO:0006200;GO:0016021;GO:0008559;GO:0015682;GO:0042908;GO:0006855	3694.fgenesh4_pg.C_LG_XVI000833	multidrug/pheromone exporter, MDR family, ABC transporter family	0.9677	COG1132	KOG0055	_	K05658	ABCB1
cassava4.1_000520m.g	1829.56	553.896	20.7455	6.26331	5e-05	0.00143105	-1.7278	down	yes	OK	3792	gi|643730510|gb|KDP37942.1|	hypothetical protein JCGZ_04585 [Jatropha curcas]	0.85	gi|75262640|sp|Q9FL28.1|FLS2_ARATH	RecName: Full=LRR receptor-like serine/threonine-protein kinase FLS2; AltName: Full=Protein FLAGELLIN-SENSING 2; AltName: Full=Protein FLAGELLIN-SENSITIVE 2; Flags:	0.71	GO:0005524;GO:0009069;GO:0006468;GO:0042742;GO:0016045;GO:0010359;GO:0004674;GO:0006898;GO:0016021;GO:0052544	3694.gw1.IV.2493.1	hypothetical protein	0.8792	COG4886;COG0515	KOG0619;KOG1187	_	K13420	FLS2
cassava4.1_000630m.g	529.65	260.555	6.30843	3.1009	0.00045	0.00859002	-1.02459	down	yes	OK	3617	gi|566173270|ref|XP_002306918.2|	hypothetical protein POPTR_0005s25830g [Populus trichocarpa]	0.82	gi|75169070|sp|Q9C698.1|FPP6_ARATH	RecName: Full=Filament-like plant protein 6; Short=AtFPP6 [Arabidopsis thaliana]	0.79	GO:0005886	3694.eugene3.00020221	hypothetical protein	0.8268	_	_	NOG235963	None	_
cassava4.1_000643m.g	57.7088	7.22741	0.726558	0.0907179	0.0003	0.00628565	-3.00162	down	yes	OK	3429	gi|224056849|ref|XP_002299054.1|	kinase family protein [Populus kinase family protein [Populus trichocarpa]	0.9	gi|264664500|sp|C0LGR3.1|Y4265_ARATH	RecName: Full=Probable LRR receptor-like serine/threonine-protein kinase At4g26540; Flags: Precursor [Arabidopsis thaliana]	0.82	GO:0004674;GO:0005524;GO:0009069;GO:0016021;GO:0006468	3694.fgenesh4_pm.C_LG_I001288	hypothetical protein	0.9223	COG4886;COG0515	KOG0619;KOG1187	_	None	_
cassava4.1_000652m.g	3927.96	1755.41	42.8899	19.1132	5e-05	0.00143105	-1.16607	down	yes	OK	3935	gi|643728772|gb|KDP36709.1|	hypothetical protein JCGZ_08000 [Jatropha curcas]	0.96	gi|75328327|sp|Q851L8.1|CESA5_ORYSJ	RecName: Full=Probable cellulose synthase A catalytic subunit 5 [UDP-forming]	0.9	GO:0006011;GO:0005982;GO:0005985;GO:0016760;GO:0030244;GO:0016021;GO:0008270;GO:0005886	3694.fgenesh4_pg.C_scaffold_133000012	hypothetical protein	0.9405	COG1215	_	_	K10999	CESA
cassava4.1_000695m.g	2634.95	1192.76	31.7257	14.3228	5e-05	0.00143105	-1.14734	down	yes	OK	3580	gi|429326448|gb|AFZ78564.1|	cellulose synthase [Populus tomentosa]	0.95	gi|73917711|sp|Q941L0.2|CESA3_ARATH	RecName: Full=Cellulose synthase A catalytic subunit 3 [UDP-forming]	0.88	GO:0006011;GO:0005982;GO:0005985;GO:0016760;GO:0030244;GO:0016021;GO:0008270;GO:0005886	3694.eugene3.00160483	UDP-glucose:1,4-beta-D-glucan 4-beta-D-glucosyltransferase (EC:2.4.1.12)	0.9864	COG1215	_	_	None	_
cassava4.1_000821m.g	200.94	88.635	2.84553	1.25137	0.0008	0.0135783	-1.18519	down	yes	OK	3066	gi|643737842|gb|KDP43867.1|	hypothetical protein JCGZ_20877 [Jatropha curcas]	0.81	gi|387942479|sp|F4IBE4.1|DRL10_ARATH	RecName: Full=Probable disease resistance protein RF45 [Arabidopsis thaliana]	0.55	_	_	_	_	_	_	_	None	_
cassava4.1_000864m.g	102.691	39.2848	1.3393	0.510755	0.0025	0.0314042	-1.39078	down	yes	OK	3316	gi|643722264|gb|KDP32143.1|	hypothetical protein JCGZ_12604 [Jatropha curcas]	0.95	gi|75219638|sp|O49545.1|BAME1_ARATH	RecName: Full=Leucine-rich repeat receptor-like serine/threonine-protein kinase BAM1; AltName: Full=Protein BARELY ANY MERISTEM 1; Flags: Precursor [Arabidopsis th	0.89	GO:0032440;GO:0004709;GO:0005524;GO:0009069;GO:0007178;GO:0055114;GO:0016021;GO:0000186	3702.AT5G65700.1-P	BAM1 (BARELY ANY MERISTEM 1); ATP binding / kinase/ protein serine/threonine kinase; Encodes [...]	0.9782	COG4886;COG0515	KOG0619;KOG1187	_	None	_
cassava4.1_000887m.g	260.847	58.8216	3.47334	0.780722	5e-05	0.00143105	-2.15344	down	yes	OK	3251	gi|255554367|ref|XP_002518223.1|	receptor protein kinase, putative [Ricinus communis]	0.92	gi|75335370|sp|Q9LRT1.1|Y3804_ARATH	RecName: Full=Probably inactive leucine-rich repeat receptor-like protein kinase At3g28040; Flags: Precursor [Arabidopsis thaliana]	0.78	GO:0032440;GO:0050321;GO:0005524;GO:0016021;GO:0006468;GO:0055114	3694.eugene3.00140943	hypothetical protein	0.9593	COG4886;COG0515	KOG0619;KOG1187	_	None	_
cassava4.1_000889m.g	327.076	140.029	4.705	2.00742	0.00015	0.00361304	-1.22885	down	yes	OK	3021	gi|566215718|ref|XP_002325256.2|	hypothetical protein POPTR_0018s13770g [Populus trichocarpa]	0.81	_	_	_	GO:0019538	3694.gw1.XVIII.418.1	hypothetical protein	0.7986	_	KOG1051	_	None	_
cassava4.1_000930m.g	994.258	316.493	12.9521	4.11052	5e-05	0.00143105	-1.65579	down	yes	OK	3320	gi|643703950|gb|KDP21014.1|	hypothetical protein JCGZ_21485 [Jatropha curcas]	0.94	gi|75337207|sp|Q9SGP2.1|HSL1_ARATH	RecName: Full=Receptor-like protein kinase HSL1; AltName: Full=Protein HAESA-LIKE1; Flags: Precursor [Arabidopsis thaliana]	0.85	GO:0004674;GO:0005524;GO:0009069;GO:0016021;GO:0006468;GO:0055114;GO:0016491	3694.fgenesh4_pm.C_LG_IV000169	hypothetical protein	0.9437	COG4886;COG0515	KOG0619;KOG1187	_	None	_
cassava4.1_001075m.g	1137.83	541.43	15.8073	7.49763	5e-05	0.00143105	-1.07608	down	yes	OK	3123	gi|643727825|gb|KDP36118.1|	hypothetical protein JCGZ_08762 [Jatropha curcas]	0.89	gi|1174718|sp|P43298.1|TMK1_ARATH	RecName: Full=Probable receptor protein kinase TMK1; Flags: Precursor [Arabidopsis thaliana]	0.62	GO:0004709;GO:0005524;GO:0009069;GO:0016021;GO:0007178;GO:0000186	3694.fgenesh4_pg.C_LG_VI001038	hypothetical protein	0.9671	COG4886;COG0515	KOG0619;KOG1187	_	None	_
cassava4.1_001111m.g	90.0216	25.6647	1.31966	0.374831	0.00055	0.0100688	-1.81585	down	yes	OK	2967	gi|643712564|gb|KDP25825.1|	hypothetical protein JCGZ_22547 [Jatropha curcas]	0.92	gi|1174718|sp|P43298.1|TMK1_ARATH	RecName: Full=Probable receptor protein kinase TMK1; Flags: Precursor [Arabidopsis thaliana]	0.86	GO:0004715;GO:0005524;GO:0009069;GO:0007178;GO:0016021;GO:0004675;GO:0005886;GO:0018108	3694.eugene3.00040713	hypothetical protein	0.9621	COG0515	KOG0619;KOG1187	_	None	_
cassava4.1_001159m.g	110.877	28.328	1.60375	0.408356	0.0001	0.00259112	-1.97355	down	yes	OK	3005	gi|643726432|gb|KDP35139.1|	hypothetical protein JCGZ_10673 [Jatropha curcas]	0.8	gi|75159129|sp|Q8S0F0.1|FH1_ORYSJ	RecName: Full=Formin-like protein 1; AltName: Full=OsFH1; Flags: Precursor [Oryza sativa Japonica Group]	0.84	_	3694.eugene3.00070073	hypothetical protein	0.8651	_	KOG1922	_	None	_
cassava4.1_001217m.g	2036.39	734.332	31.9363	11.4752	5e-05	0.00143105	-1.47668	down	yes	OK	2784	gi|590680998|ref|XP_007040992.1|	Disease resistance family protein / LRR family protein, putative [Theobroma cacao]	0.79	gi|263432299|sp|Q9FIZ3.2|GSO2_ARATH	RecName: Full=LRR receptor-like serine/threonine-protein kinase GSO2; AltName: Full=Protein EMBRYO SAC DEVELOPMENT ARREST 23; AltName: Full=Protein GASSHO 2; Flags	0.51	_	_	_	_	_	_	_	None	_
cassava4.1_001240m.g	292.095	128.449	3.74029	1.63986	0.0002	0.00456621	-1.18958	down	yes	OK	3375	gi|255558870|ref|XP_002520458.1|	hypothetical protein RCOM_0731430 [Ricinus communis]	0.76	_	_	_	_	3694.eugene3.00091259	hypothetical protein	0.7523	_	_	NOG256606	None	_
cassava4.1_001244m.g	475.524	198.647	6.79822	2.83109	5e-05	0.00143105	-1.2638	down	yes	OK	3039	gi|255581663|ref|XP_002531635.1|	alpha-glucosidase, putative [Ricinus communis]	0.93	gi|75265389|sp|Q9S7Y7.1|XYL1_ARATH	RecName: Full=Alpha-xylosidase 1; Flags: Precursor [Arabidopsis thaliana]	0.88	GO:0030246;GO:0032450;GO:0005975	3694.eugene3.00081119	hypothetical protein	0.9229	COG1501	KOG1065	_	K15925	XYL1
cassava4.1_001297m.g	144.658	47.131	1.94395	0.631394	5e-05	0.00143105	-1.62238	down	yes	OK	3223	gi|643722188|gb|KDP32067.1|	hypothetical protein JCGZ_12528 [Jatropha curcas]	0.85	gi|122247402|sp|Q10Q99.1|FH8_ORYSJ	RecName: Full=Formin-like protein 8; AltName: Full=OsFH8; Flags: Precursor [Oryza sativa Japonica Group]	0.83	_	29760.GSVIVG00019656001	SubName: Full=Chromosome chr7 scaffold_20, whole genome shotgun sequence;	0.922	_	KOG1922	_	None	_
cassava4.1_001311m.g	1196.32	493.448	15.3853	6.32827	5e-05	0.00143105	-1.28167	down	yes	OK	3361	gi|313585350|gb|ADR70880.1|	respiratory burst oxidase A [Manihot esculenta]	1	gi|166199748|sp|O81210.2|RBOHC_ARATH	RecName: Full=Respiratory burst oxidase homolog protein C; AltName: Full=NADPH oxidase RBOHC; Short=AtRBOHC; AltName: Full=Protein ROOT HAIR DEFECTIVE 2 [Arabidop	0.79	GO:0006979;GO:0006804;GO:0016174;GO:0005509;GO:0004601;GO:0016021;GO:0055114	3694.eugene3.00121046	hypothetical protein	0.906	_	KOG0039	_	K13447	RBOH
cassava4.1_001386m.g	91.5485	32.9942	1.30231	0.467825	0.00035	0.0070048	-1.47703	down	yes	OK	3053	gi|643713062|gb|KDP26048.1|	hypothetical protein JCGZ_21081 [Jatropha curcas]	0.94	gi|75097645|sp|O22938.1|Y2182_ARATH	RecName: Full=Leucine-rich repeat receptor-like tyrosine-protein kinase At2g41820; Flags: Precursor [Arabidopsis thaliana]	0.87	GO:0004713;GO:0005524;GO:0016021;GO:0018108	3694.fgenesh4_pm.C_LG_XVI000175	hypothetical protein	0.958	COG4886;COG0515	KOG0619;KOG1187	_	None	_
cassava4.1_001397m.g	655.609	320.234	10.7839	5.24887	5e-05	0.00143105	-1.0388	down	yes	OK	2661	gi|255546453|ref|XP_002514286.1|	hypothetical protein RCOM_1052490 [Ricinus communis]	0.76	_	_	_	_	_	_	_	_	_	_	None	_
cassava4.1_001439m.g	883.502	402.278	12.8518	5.83342	5e-05	0.00143105	-1.13956	down	yes	OK	2989	gi|255542484|ref|XP_002512305.1|	phosphoprotein phosphatase, putative [Ricinus communis]	0.59	_	_	_	_	_	_	_	_	_	_	None	_
cassava4.1_001499m.g	182.708	88.9949	2.93287	1.42379	0.00185	0.0253319	-1.04258	down	yes	OK	2723	gi|643724864|gb|KDP34065.1|	hypothetical protein JCGZ_07636 [Jatropha curcas]	0.93	gi|75225403|sp|Q6Z6L4.1|APM1A_ORYSJ	RecName: Full=Aminopeptidase M1-A; AltName: Full=Alpha-aminoacylpeptide hydrolase [Oryza sativa Japonica Group]	0.78	GO:0004177;GO:0006508;GO:0008237;GO:0008270	15368.BRADI3G08120.2	annotation not avaliable	0.782	COG0308	KOG1046	_	K08776	NPEPPS
cassava4.1_001616m.g	342.99	160.495	5.67993	2.64748	0.0003	0.00628565	-1.10125	down	yes	OK	2644	gi|255561967|ref|XP_002521992.1|	lipoxygenase, putative [Ricinus lipoxygenase, putative [Ricinus communis]	0.85	gi|126410|sp|P27481.1|LOXB_PHAVU	RecName: Full=Linoleate 9S-lipoxygenase; AltName: Full=Lipoxygenase	0.73	GO:0005506;GO:0055114;GO:0031408;GO:0016165	29760.GSVIVG00022800001	RecName: Full=Lipoxygenase; EC=1.13.11.12;; Plant lipoxygenase may be involved in a number o [...]	0.8677	_	_	NOG69653	K15718	LOX1_5
cassava4.1_001801m.g	235.438	103.012	3.81028	1.66143	0.00035	0.0070048	-1.19747	down	yes	OK	2702	gi|643715343|gb|KDP27456.1|	hypothetical protein JCGZ_19817 [Jatropha curcas]	0.96	gi|71153243|sp|Q39547.1|CUCM1_CUCME	RecName: Full=Cucumisin; AltName: Allergen=Cuc m 1; Flags: Precursor [Cucumis melo]	0.5	GO:0004252;GO:0016020;GO:0006508;GO:0005618;GO:0005576	3694.eugene3.00060632	hypothetical protein	0.9692	COG1404	_	_	None	_
cassava4.1_001804m.g	609.325	303.918	10.3728	5.15602	0.00015	0.00361304	-1.00848	down	yes	OK	2576	gi|643715343|gb|KDP27456.1|	hypothetical protein JCGZ_19817 [Jatropha curcas]	0.96	gi|71153243|sp|Q39547.1|CUCM1_CUCME	RecName: Full=Cucumisin; AltName: Allergen=Cuc m 1; Flags: Precursor [Cucumis melo]	0.52	GO:0004252;GO:0016020;GO:0006508;GO:0005618;GO:0005576	3694.eugene3.00060632	hypothetical protein	0.9621	COG1404	_	_	None	_
cassava4.1_001920m.g	104.301	25.8394	1.92287	0.474589	5e-05	0.00143105	-2.01851	down	yes	OK	2391	gi|643732909|gb|KDP39898.1|	hypothetical protein JCGZ_03429 [Jatropha curcas]	0.86	_	_	_	_	29760.GSVIVG00009520001	SubName: Full=Chromosome undetermined scaffold_237, whole genome shotgun sequence;	0.7751	_	_	NOG250128	None	_
cassava4.1_001971m.g	709.422	311.947	10.8212	4.74057	5e-05	0.00143105	-1.19073	down	yes	OK	2861	gi|590624807|ref|XP_007025709.1|	Uncharacterized protein TCM_029927 [Theobroma cacao]	0.66	_	_	_	_	_	_	_	_	_	_	None	_
cassava4.1_001975m.g	1039.62	406.674	19.3962	7.55918	5e-05	0.00143105	-1.35947	down	yes	OK	2364	gi|643704816|gb|KDP21668.1|	hypothetical protein JCGZ_03339 [Jatropha curcas]	0.95	gi|38502835|sp|O22881.2|POT2_ARATH	RecName: Full=Potassium transporter 2; Short=AtKT2; Short=AtKUP2; Short=AtPOT2 [Arabidopsis thaliana]	0.87	GO:0016021;GO:0071805;GO:0015079	3694.eugene3.00870022	hypothetical protein	0.9742	COG3158	_	_	K03549	kup
cassava4.1_002101m.g	241.615	92.8181	4.60836	1.76225	0.00015	0.00361304	-1.38683	down	yes	OK	2316	gi|255568157|ref|XP_002525054.1|	run and tbc1 domain containing 3, plant, putative [Ricinus communis]	0.88	gi|262527563|sp|Q9Z1A9.2|TBCD8_MOUSE	RecName: Full=TBC1 domain family member 8; AltName: Full=BUB2-like protein 1; AltName: Full=Vascular Rab-GAP/TBC-containing protein [Mus musculus]	0.63	GO:0005097;GO:0032851	3694.gw1.X.2461.1	hypothetical protein	0.8639	COG5210	KOG2058	_	None	_
cassava4.1_002107m.g	6568.28	2750.82	99.7076	41.6079	5e-05	0.00143105	-1.26085	down	yes	OK	2871	gi|255538108|ref|XP_002510119.1|	Xylem serine proteinase 1 precursor, putative [Ricinus communis]	0.93	gi|75099392|sp|O65351.1|SUBL_ARATH	RecName: Full=Subtilisin-like protease; AltName: Full=Cucumisin-like serine protease; Flags: Precursor [Arabidopsis thaliana]	0.81	GO:0004252;GO:0006508;GO:0005576	3694.eugene3.00021116	SubName: Full=Putative uncharacterized protein;	0.9206	COG1404	_	_	None	_
cassava4.1_002121m.g	724.359	195.876	13.0936	3.52547	5e-05	0.00143105	-1.89297	down	yes	OK	2435	gi|643697969|gb|KDP20227.1|	hypothetical protein JCGZ_09859 [Jatropha curcas]	0.95	gi|259585708|sp|Q9SGZ5.2|BXL7_ARATH	RecName: Full=Probable beta-D-xylosidase 7; Short=AtBXL7; Flags: Precursor [Arabidopsis thaliana]	0.83	GO:0008422;GO:0005975	3694.eugene3.00020870	hypothetical protein	0.8968	COG1472	_	_	None	_
cassava4.1_002180m.g	210.02	95.8424	3.57422	1.6249	0.00055	0.0100688	-1.13728	down	yes	OK	2577	gi|347596005|gb|AEP13980.1|	ARC5 protein [Manihot esculenta]	1	gi|327507753|sp|Q84N64.2|ARC5_ARATH	RecName: Full=Dynamin-like protein ARC5; AltName: Full=Dynamin-related protein 5B; AltName: Full=Protein ACCUMULATION AND REPLICATION OF CHLOROPLASTS 5 [Arabidopsi	0.9	GO:0006184;GO:0005525;GO:0003924	29760.GSVIVG00031524001	SubName: Full=Chromosome chr12 scaffold_57, whole genome shotgun sequence;	0.9468	COG0699	KOG0446	_	None	_
cassava4.1_002210m.g	192.452	88.4236	3.73267	1.70672	0.00165	0.0234437	-1.12898	down	yes	OK	2280	gi|255538260|ref|XP_002510195.1|	Cucumisin precursor, putative [Ricinus communis]	0.84	gi|75099062|sp|O64495.1|SDD1_ARATH	RecName: Full=Subtilisin-like protease SDD1; AltName: Full=Cucumisin-like serine protease SDD1; AltName: Full=Protein STOMATAL DENSITY AND DISTRIBUTION 1; Flags: Pr	0.59	GO:0004252;GO:0032440;GO:0006508;GO:0055114	3694.fgenesh4_pg.C_scaffold_40000309	hypothetical protein	0.8012	COG1404	_	_	None	_
cassava4.1_002293m.g	912.313	373.159	17.0823	6.95883	5e-05	0.00143105	-1.29559	down	yes	OK	2356	gi|255583954|ref|XP_002532724.1|	inter-alpha-trypsin inhibitor heavy chain, putative [Ricinus communis]	0.88	gi|160332333|sp|P56652.2|ITIH3_BOVIN	RecName: Full=Inter-alpha-trypsin inhibitor heavy chain H3; Short=ITI heavy chain H3; Short=ITI-HC3; Short=Inter-alpha-inhibitor heavy chain 3; Flags: Precursor	0.52	_	3694.gw1.III.1412.1	hypothetical protein	0.8669	COG2304	_	_	None	_
cassava4.1_002349m.g	1850.73	829.823	35.1938	15.7108	5e-05	0.00143105	-1.16356	down	yes	OK	2324	gi|255577920|ref|XP_002529832.1|	electron carrier, putative [Ricinus communis]	0.88	gi|300680945|sp|B5WWZ9.1|FAO2_LOTJA	RecName: Full=Long-chain-alcohol oxidase FAO2; AltName: Full=Long-chain fatty alcohol oxidase 2	0.76	GO:0016020;GO:0046577;GO:0050660;GO:0055114	29760.GSVIVG00020305001	SubName: Full=Chromosome chr5 scaffold_2, whole genome shotgun sequence;	0.8233	COG2303	_	_	K17756	FAO3
cassava4.1_002362m.g	541.399	256.272	10.7891	5.08235	0.0002	0.00456621	-1.08601	down	yes	OK	2223	gi|643720677|gb|KDP30941.1|	hypothetical protein JCGZ_11317 [Jatropha curcas]	0.86	gi|75155911|sp|Q8LFN2.1|Y3037_ARATH	RecName: Full=Probable inactive leucine-rich repeat receptor-like protein kinase At3g03770; Flags: Precursor [Arabidopsis thaliana]	0.61	GO:0005524;GO:0004672;GO:0006468	3694.fgenesh4_pm.C_LG_XV000279	hypothetical protein	0.8584	COG4886	KOG0619;KOG1187	_	None	_
cassava4.1_002524m.g	124.348	58.8337	2.54755	1.20016	0.0045	0.0483452	-1.08588	down	yes	OK	2166	gi|643702851|gb|KDP20546.1|	hypothetical protein JCGZ_04229 [Jatropha curcas]	0.86	gi|78099093|sp|Q8L796.2|PI5K2_ARATH	RecName: Full=Phosphatidylinositol 4-phosphate 5-kinase 2; Short=AtPIP5K2; AltName: Full=1-phosphatidylinositol 4-phosphate kinase 2; AltName: Full=Diphosphoinosit	0.8	GO:0005524;GO:0016308;GO:0046854	3694.eugene3.01350047	hypothetical protein	0.8647	COG5253	KOG0229	_	K00889	PIP5K
cassava4.1_002611m.g	241.608	47.9334	4.34774	0.858384	5e-05	0.00143105	-2.34057	down	yes	OK	2445	gi|593661588|ref|XP_007143254.1|	hypothetical protein PHAVU_007G057000g [Phaseolus vulgaris]	0.79	gi|122209238|sp|Q2V338.1|WNK9_ARATH	RecName: Full=Probable serine/threonine-protein kinase WNK9; Short=AtWNK9; AltName: Full=Protein kinase with no lysine 9 [Arabidopsis thaliana]	0.8	GO:0004672	59689.fgenesh2_kg.6__2776__AT5G28080.2	annotation not avaliable	0.9057	COG0515	KOG0584	_	K08867	WNK, PRKWNK
cassava4.1_002619m.g	890.231	188.499	18.4744	3.89099	5e-05	0.00143105	-2.24732	down	yes	OK	2142	gi|590680506|ref|XP_007040880.1|	Long-chain fatty alcohol dehydrogenase family protein [Theobroma cacao]	0.85	gi|300680983|sp|O65709.2|FAO4A_ARATH	RecName: Full=Long-chain-alcohol oxidase FAO4A; AltName: Full=Long-chain fatty alcohol oxidase 4A [Arabidopsis thaliana]	0.78	GO:0016020;GO:0046577;GO:0050660;GO:0055114	3694.fgenesh4_pm.C_scaffold_86000052	hypothetical protein	0.9182	COG2303	_	_	K17756	FAO3
cassava4.1_002662m.g	172.879	46.8851	3.25475	0.87938	5e-05	0.00143105	-1.88799	down	yes	OK	2354	gi|643722792|gb|KDP32526.1|	hypothetical protein JCGZ_14729 [Jatropha curcas]	0.93	gi|75336154|sp|Q9MAH1.1|TTL1_ARATH	RecName: Full=TPR repeat-containing thioredoxin TTL1; AltName: Full=Tetratricopeptide repeat thioredoxin-like 1 [Arabidopsis thaliana]	0.79	GO:0045454	3694.eugene3.00110836	hypothetical protein	0.8907	COG0457	KOG1124	_	None	_
cassava4.1_002669m.g	423.903	190.433	8.87106	3.96749	0.0001	0.00259112	-1.16088	down	yes	OK	2124	gi|643724585|gb|KDP33786.1|	hypothetical protein JCGZ_07357 [Jatropha curcas]	0.9	gi|332278204|sp|Q9M1S8.3|GCP2_ARATH	RecName: Full=Probable glutamate carboxypeptidase 2; AltName: Full=Probable glutamate carboxypeptidase II [Arabidopsis thaliana]	0.66	GO:0006508;GO:0008233	3694.gw1.VI.693.1	hypothetical protein	0.8883	_	KOG2195	_	K01301	E3.4.17.21
cassava4.1_002727m.g	234.084	114.31	4.11817	2.00309	0.00135	0.0200667	-1.03978	down	yes	OK	2498	gi|643734904|gb|KDP41574.1|	hypothetical protein JCGZ_15981 [Jatropha curcas]	0.95	gi|75216205|sp|Q9ZQB9.1|CSLCC_ARATH	RecName: Full=Probable xyloglucan glycosyltransferase 12; AltName: Full=Cellulose synthase-like protein C12; Short=AtCslC12 [Arabidopsis thaliana]	0.87	_	3694.estExt_fgenesh4_pg.C_LG_V0618	hypothetical protein	0.9737	COG1215	_	_	None	_
cassava4.1_002819m.g	290.198	144.11	6.20544	3.06735	0.00135	0.0200667	-1.01654	down	yes	OK	2082	gi|643724523|gb|KDP33724.1|	hypothetical protein JCGZ_07295 [Jatropha curcas]	0.85	gi|292630778|sp|Q9FFN2.2|GLYT3_ARATH	RecName: Full=Probable glycosyltransferase At5g03795 [Arabidopsis thaliana]	0.65	_	29760.GSVIVG00016686001	SubName: Full=Chromosome chr11 scaffold_13, whole genome shotgun sequence;	0.9345	_	KOG1021	_	None	_
cassava4.1_002842m.g	289.94	139.064	5.68899	2.71713	0.00045	0.00859002	-1.06609	down	yes	OK	2255	gi|255587611|ref|XP_002534329.1|	Serine/threonine-protein kinase PBS1, putative [Ricinus communis]	0.79	gi|75337066|sp|Q9SCZ4.1|FERON_ARATH	RecName: Full=Receptor-like protein kinase FERONIA; AltName: Full=Protein SIRENE; Flags: Precursor [Arabidopsis thaliana]	0.75	GO:0016310;GO:0004674;GO:0009069	29760.GSVIVG00038056001	SubName: Full=Chromosome chr14 scaffold_9, whole genome shotgun sequence;	0.7644	COG0515	_	_	None	_
cassava4.1_002858m.g	205.604	98.1411	3.34246	1.58967	0.0016	0.0228967	-1.07218	down	yes	OK	2691	gi|643722792|gb|KDP32526.1|	hypothetical protein JCGZ_14729 [Jatropha curcas]	0.95	gi|75336154|sp|Q9MAH1.1|TTL1_ARATH	RecName: Full=TPR repeat-containing thioredoxin TTL1; AltName: Full=Tetratricopeptide repeat thioredoxin-like 1 [Arabidopsis thaliana]	0.72	_	3694.eugene3.00110836	hypothetical protein	0.8952	COG0457;COG0526	KOG1124;KOG0907	_	None	_
cassava4.1_002891m.g	399.018	188.896	7.47293	3.52281	0.0001	0.00259112	-1.08495	down	yes	OK	2356	gi|645217750|ref|XP_008227172.1|	PREDICTED: nucleobase-ascorbate transporter 12 isoform X2 [Prunus mume]	0.88	gi|122064603|sp|Q3E7D0.3|NAT12_ARATH	RecName: Full=Nucleobase-ascorbate transporter 12; Short=AtNAT12 [Arabidopsis thaliana]	0.93	GO:0016020;GO:0055085;GO:0005215	3694.fgenesh4_pm.C_LG_IX000099	nucleobase ascorbate transporter	0.9498	COG2233	KOG1292	_	K14611	SLC23A1_2, SVCT1_2
cassava4.1_002905m.g	121.454	46.7522	2.62973	1.00719	0.0002	0.00456621	-1.38458	down	yes	OK	2058	gi|643705988|gb|KDP22120.1|	hypothetical protein JCGZ_25951 [Jatropha curcas]	0.86	gi|122247068|sp|Q10LZ9.1|C3H23_ORYSJ	RecName: Full=Zinc finger CCCH domain-containing protein 23; Short=OsC3H23 [Oryza sativa Japonica Group]	0.66	_	_	_	_	_	_	_	None	_
cassava4.1_002957m.g	274.059	132.485	4.94301	2.37923	0.00165	0.0234437	-1.0549	down	yes	OK	2440	gi|643734909|gb|KDP41579.1|	hypothetical protein JCGZ_15986 [Jatropha curcas]	0.9	gi|82592621|sp|Q38914.2|ANT_ARATH	RecName: Full=AP2-like ethylene-responsive transcription factor ANT; AltName: Full=Complementing a protein kinase C mutant protein 1; AltName: Full=Protein AINTEGUME	0.89	_	3694.gw1.II.4141.1	AP2 domain-containing transcription factor	0.9356	_	_	NOG278828;NOG294754	K09285	OVM, ANT
cassava4.1_002968m.g	120.142	48.8597	2.58758	1.04733	0.0014	0.0206418	-1.30489	down	yes	OK	2068	gi|643713754|gb|KDP26419.1|	hypothetical protein JCGZ_17577 [Jatropha curcas]	0.94	gi|464900|sp|P33543.1|TMKL1_ARATH	RecName: Full=Putative kinase-like protein TMKL1; Flags: Precursor [Arabidopsis thaliana]	0.89	GO:0005524;GO:0009506;GO:0004672;GO:0006468;GO:0005886	3694.eugene3.00002566	hypothetical protein	0.9458	_	KOG0619;KOG1187	_	None	_
cassava4.1_003001m.g	85.4027	22.5634	1.7	0.447366	0.0001	0.00259112	-1.92601	down	yes	OK	2225	gi|643717798|gb|KDP29241.1|	hypothetical protein JCGZ_16630 [Jatropha curcas]	0.92	gi|75333868|sp|Q9FHK7.1|Y5516_ARATH	RecName: Full=Probable leucine-rich repeat receptor-like protein kinase At5g05160; Flags: Precursor [Arabidopsis thaliana]	0.67	GO:0005524;GO:0004672;GO:0016021;GO:0006468;GO:0005886	3694.eugene3.00280292	SubName: Full=Putative uncharacterized protein;	0.9701	COG0515	KOG0619;KOG1187	_	None	_
cassava4.1_003059m.g	217.679	90.5575	4.81222	1.99227	0.00015	0.00361304	-1.27229	down	yes	OK	2019	gi|643717097|gb|KDP28723.1|	hypothetical protein JCGZ_14494 [Jatropha curcas]	0.93	gi|75337634|sp|Q9STJ8.1|Y4539_ARATH	RecName: Full=Receptor-like serine/threonine-protein kinase At4g25390; Flags: Precursor [Arabidopsis thaliana]	0.61	GO:0004674;GO:0005524;GO:0009069;GO:0006468	3694.gw1.XIV.889.1	hypothetical protein	0.8411	COG0515	KOG1187	_	None	_
cassava4.1_003120m.g	102.421	22.4506	2.10717	0.459845	5e-05	0.00143105	-2.19609	down	yes	OK	2158	gi|255563230|ref|XP_002522618.1|	hypothetical protein RCOM_0884570 [Ricinus communis]	0.95	gi|338817934|sp|Q9FMF5.2|RPT3_ARATH	RecName: Full=Root phototropism protein 3; AltName: Full=BTB/POZ domain-containing protein RPT3; AltName: Full=Non-phototropic hypocotyl protein 3 [Arabidopsis tha	0.87	_	3694.eugene3.00170090	hypothetical protein	0.9242	_	_	NOG232388	None	_
cassava4.1_003143m.g	77.2013	32.6867	1.41006	0.594616	0.00365	0.0416233	-1.24573	down	yes	OK	2411	gi|255571324|ref|XP_002526611.1|	conserved hypothetical protein [Ricinus communis]	0.88	_	_	_	_	29760.GSVIVG00028394001	SubName: Full=Chromosome chr10 scaffold_43, whole genome shotgun sequence;	0.7586	_	_	NOG240284	None	_
cassava4.1_003193m.g	56.7913	18.1951	1.01531	0.324127	0.0011	0.0172155	-1.64729	down	yes	OK	2460	gi|643710096|gb|KDP24390.1|	hypothetical protein JCGZ_26596 [Jatropha curcas]	0.92	gi|75335279|sp|Q9LP77.1|Y1848_ARATH	RecName: Full=Probable inactive receptor kinase At1g48480; Flags: Precursor [Arabidopsis thaliana]	0.77	GO:0050321;GO:0005524;GO:0016021;GO:0006468	3694.estExt_fgenesh4_pg.C_LG_XV0398	hypothetical protein	0.9375	COG0515	KOG0619;KOG1187	_	None	_
cassava4.1_003205m.g	51.5531	16.7738	1.04625	0.338893	0.00275	0.0337696	-1.62633	down	yes	OK	2185	gi|643739493|gb|KDP45247.1|	hypothetical protein JCGZ_15112 [Jatropha curcas]	0.98	gi|59797940|sp|Q7G188.2|FIMB1_ARATH	RecName: Full=Fimbrin-1; Short=AtFIM1 [Arabidopsis thaliana]	0.81	GO:0005509	3694.eugene3.00002565	hypothetical protein	0.975	COG5069	KOG0046	_	None	_
cassava4.1_003278m.g	151.412	63.4939	3.14441	1.31241	0.0004	0.0078057	-1.26057	down	yes	OK	2139	gi|643715943|gb|KDP27758.1|	hypothetical protein JCGZ_19787 [Jatropha curcas]	0.77	gi|75337952|sp|Q9T0K5.1|LRX3_ARATH	RecName: Full=Leucine-rich repeat extensin-like protein 3; Short=AtLRX3; Short=LRR/EXTENSIN3; AltName: Full=Cell wall hydroxyproline-rich glycoprotein; Flags: Precu	0.55	_	3694.gw1.VI.2297.1	hypothetical protein	0.9269	COG4886	KOG0619	_	None	_
cassava4.1_003293m.g	55.4258	10.8382	1.2419	0.241667	5e-05	0.00143105	-2.36146	down	yes	OK	1993	gi|255570132|ref|XP_002526028.1|	sulfate transporter, putative [Ricinus communis]	0.95	gi|37089965|sp|Q9SXS2.2|SUT33_ARATH	RecName: Full=Probable sulfate transporter 3.3; AltName: Full=AST91 [Arabidopsis thaliana]	0.89	GO:1902358;GO:0016021;GO:0008271	3694.estExt_Genewise1_v1.C_LG_X6499	sulfate/bicarbonate/oxalate exchanger and transporter sat-1	0.9621	COG0659	KOG0236	_	K17471	SULTR3
cassava4.1_003308m.g	62.3509	23.4908	1.42431	0.534204	0.0017	0.0239367	-1.4148	down	yes	OK	1958	gi|566201793|ref|XP_002320013.2|	hypothetical protein POPTR_0014s01260g [Populus trichocarpa]	0.82	gi|82592621|sp|Q38914.2|ANT_ARATH	RecName: Full=AP2-like ethylene-responsive transcription factor ANT; AltName: Full=Complementing a protein kinase C mutant protein 1; AltName: Full=Protein AINTEGUME	0.83	GO:0005634;GO:0003677;GO:0005667;GO:0006355;GO:0045449;GO:0003700	3694.gw1.II.4141.1	AP2 domain-containing transcription factor	0.9291	_	_	NOG278828	None	_
cassava4.1_003363m.g	71.4274	23.7198	1.54326	0.510181	0.0012	0.0183222	-1.5969	down	yes	OK	2062	gi|658029168|ref|XP_008350028.1|	PREDICTED: uncharacterized protein LOC103413333 [Malus domestica]	0.56	_	_	_	_	_	_	_	_	_	_	None	_
cassava4.1_003382m.g	292.031	118.35	6.5607	2.64643	5e-05	0.00143105	-1.3098	down	yes	OK	1989	gi|255547886|ref|XP_002515000.1|	ankyrin repeat-containing protein, putative [Ricinus communis]	0.86	gi|75068410|sp|Q9TU71.1|ANKR1_RABIT	RecName: Full=Ankyrin repeat domain-containing protein 1; AltName: Full=Cardiac adriamycin-responsive protein; AltName: Full=Cardiac ankyrin repeat protein	0.53	_	3694.fgenesh4_pg.C_LG_VIII001583	hypothetical protein	0.8306	COG0666	KOG0504	_	None	_
cassava4.1_003418m.g	448.249	154.936	10.2904	3.53957	5e-05	0.00143105	-1.53965	down	yes	OK	1950	gi|643724309|gb|KDP33510.1|	hypothetical protein JCGZ_07081 [Jatropha curcas]	0.94	gi|172045829|sp|Q92544.2|TM9S4_HUMAN	RecName: Full=Transmembrane 9 superfamily member 4; Flags: Precursor [Homo sapiens]	0.74	GO:0016021	3694.eugene3.00061953	SubName: Full=Putative uncharacterized protein;	0.9323	_	KOG1278	_	K17086	TM9SF2_4
cassava4.1_003442m.g	274.522	43.703	5.96099	0.943623	5e-05	0.00143105	-2.65927	down	yes	OK	2053	gi|643732269|gb|KDP39428.1|	hypothetical protein JCGZ_03710 [Jatropha curcas]	0.89	gi|75337284|sp|Q9SIT6.1|AB5G_ARATH	RecName: Full=ABC transporter G family member 5; Short=ABC transporter ABCG.5; Short=AtABCG5; AltName: Full=White-brown complex homolog protein 5; Short=AtWBC5 [Ara	0.84	GO:0016020;GO:0005524;GO:0006200;GO:0016887	3694.grail3.0026003601	white-brown-complex ABC transporter family	0.8977	COG0842;COG1131	KOG0061	_	K05681	ABCG2
cassava4.1_003492m.g	40.841	13.9004	0.960262	0.325056	0.0047	0.0497133	-1.56274	down	yes	OK	1908	gi|643713916|gb|KDP26581.1|	hypothetical protein JCGZ_17739 [Jatropha curcas]	0.82	gi|82592920|sp|P92990.2|JP650_ARATH	RecName: Full=Probable polygalacturonase non-catalytic subunit JP650; AltName: Full=Aromatic-rich glycoprotein JP650; Flags: Precursor [Arabidopsis thaliana]	0.75	_	3694.fgenesh4_pm.C_LG_X000251	hypothetical protein	0.8367	_	_	NOG150783	None	_
cassava4.1_003570m.g	113.258	29.9831	2.14333	0.565155	5e-05	0.00143105	-1.92314	down	yes	OK	2332	gi|643731449|gb|KDP38737.1|	hypothetical protein JCGZ_04090 [Jatropha curcas]	0.94	gi|122223928|sp|Q0WVM4.1|Y2239_ARATH	RecName: Full=Probable LRR receptor-like serine/threonine-protein kinase At2g23950; Flags: Precursor [Arabidopsis thaliana]	0.84	GO:0004674;GO:0005524;GO:0010150;GO:0009069;GO:0016021;GO:0006468	3694.fgenesh4_pg.C_LG_VI001278	hypothetical protein	0.9433	COG0515	KOG0619;KOG1187	_	None	_
cassava4.1_003582m.g	3535.59	1360.59	72.6246	27.8309	5e-05	0.00143105	-1.38377	down	yes	OK	2161	gi|255565893|ref|XP_002523935.1|	hydrolase, hydrolyzing O-glycosyl compounds, putative [Ricinus communis]	0.94	gi|221272026|sp|Q23892.2|GLUA_DICDI	RecName: Full=Lysosomal beta glucosidase; Flags: Precursor [Dictyostelium discoideum]	0.53	GO:0008422;GO:0005975	3694.estExt_fgenesh4_pg.C_LG_IX0154	hypothetical protein	0.9322	COG1472	_	_	K05349	bglX
cassava4.1_003643m.g	165.765	77.4894	3.14794	1.46731	0.0012	0.0183222	-1.10123	down	yes	OK	2326	gi|643713956|gb|KDP26621.1|	hypothetical protein JCGZ_17779 [Jatropha curcas]	0.96	gi|75331811|sp|Q93ZS4.1|NIK3_ARATH	RecName: Full=Protein NSP-INTERACTING KINASE 3; AltName: Full=LRR receptor-like serine/threonine-protein kinase NIK3; Flags: Precursor [Arabidopsis thaliana]	0.9	GO:0004674;GO:0005524;GO:0004715;GO:0009069;GO:0016021;GO:0018108	3694.gw1.VIII.435.1	hypothetical protein	0.9673	COG0515	KOG0619;KOG1187	_	None	_
cassava4.1_003665m.g	59.299	7.26185	1.28254	0.156165	0.0001	0.00259112	-3.03786	down	yes	OK	2060	gi|643732269|gb|KDP39428.1|	hypothetical protein JCGZ_03710 [Jatropha curcas]	0.92	gi|75337284|sp|Q9SIT6.1|AB5G_ARATH	RecName: Full=ABC transporter G family member 5; Short=ABC transporter ABCG.5; Short=AtABCG5; AltName: Full=White-brown complex homolog protein 5; Short=AtWBC5 [Ara	0.86	GO:0016020;GO:0005524;GO:0006200;GO:0016887	3694.grail3.0026003601	white-brown-complex ABC transporter family	0.8979	COG0842	KOG0061	_	None	_
cassava4.1_003667m.g	213.456	73.8619	4.00368	1.37966	5e-05	0.00143105	-1.53701	down	yes	OK	2352	gi|643710014|gb|KDP24340.1|	hypothetical protein JCGZ_25636 [Jatropha curcas]	0.96	gi|75334958|sp|Q9LFS4.1|NIK1_ARATH	RecName: Full=Protein NSP-INTERACTING KINASE 1; AltName: Full=LRR receptor-like serine/threonine-protein kinase NIK1; Flags: Precursor [Arabidopsis thaliana]	0.86	GO:0032440;GO:0004674;GO:0005524;GO:0009069;GO:0016021;GO:0006468;GO:0055114	3694.gw1.IV.4247.1	hypothetical protein	0.9755	COG0515	KOG0619;KOG1187	_	None	_
cassava4.1_003672m.g	36.637	8.51815	0.877218	0.203021	0.00095	0.015511	-2.11131	down	yes	OK	1875	gi|643721089|gb|KDP31353.1|	hypothetical protein JCGZ_11729 [Jatropha curcas]	0.94	gi|75171651|sp|Q9FME0.1|RFA1D_ARATH	RecName: Full=Replication protein A 70 kDa DNA-binding subunit D; Short=AtRPA70D; AltName: Full=AtRPA1-4; AltName: Full=Replication factor A protein 1D; AltName: F	0.84	GO:0005634;GO:0003677;GO:0006260	59689.fgenesh2_kg.8__2070__AT5G61000.1	annotation not avaliable	0.8389	COG1599	KOG0851	_	K07466	RFA1, RPA1, rpa
cassava4.1_003704m.g	188.868	42.3459	3.73305	0.833292	5e-05	0.00143105	-2.16346	down	yes	OK	2240	gi|643720273|gb|KDP30704.1|	hypothetical protein JCGZ_16402 [Jatropha curcas]	0.96	gi|292630923|sp|A5JTQ3.1|XYL2_MEDSV	RecName: Full=Beta-xylosidase/alpha-L-arabinofuranosidase 2; AltName: Full=Xylan 1,4-beta-xylosidase/Alpha-L-arabinofuranosidase 2; Short=MsXyl2; Includes: RecName	0.88	GO:0008422;GO:0031222	3694.gw1.I.26.1	hypothetical protein	0.8727	COG1472	_	_	K15920	XYL4
cassava4.1_003768m.g	4561.43	1851.61	104.006	42.0149	5e-05	0.00143105	-1.30769	down	yes	OK	1962	gi|496474768|gb|AGL44408.1|	calcineurin-like phosphoesterase [Manihot esculenta]	1	gi|75222988|sp|Q5MAU8.1|PPA27_ARATH	RecName: Full=Probable inactive purple acid phosphatase 27; Flags: Precursor [Arabidopsis thaliana]	0.84	GO:0019497;GO:0046872;GO:0006771;GO:0003993;GO:0016311	3694.gw1.XII.1732.1	hypothetical protein	0.9201	COG1409	KOG1378	_	None	_
cassava4.1_003807m.g	250.351	122.474	5.16269	2.51383	0.00095	0.015511	-1.03824	down	yes	OK	2153	gi|643709317|gb|KDP23925.1|	hypothetical protein JCGZ_27085 [Jatropha curcas]	0.95	gi|75251559|sp|Q5SMQ9.1|PIN1_ORYSJ	RecName: Full=Auxin efflux carrier component 1; AltName: Full=Ethylene-insensitive root 1 homolog; AltName: Full=OsPIN1 [Oryza sativa Japonica Group]	0.77	_	3694.estExt_Genewise1_v1.C_LG_XII1068	auxin efflux carrier component	0.9212	_	_	NOG240341	None	_
cassava4.1_003825m.g	532.78	186.508	9.37174	3.26726	5e-05	0.00143105	-1.52024	down	yes	OK	2498	gi|587847951|gb|EXB38258.1|	Subtilisin-like protease [Morus notabilis]	0.93	gi|75099392|sp|O65351.1|SUBL_ARATH	RecName: Full=Subtilisin-like protease; AltName: Full=Cucumisin-like serine protease; Flags: Precursor [Arabidopsis thaliana]	0.67	GO:0004252;GO:0006508;GO:0005576	3694.estExt_Genewise1_v1.C_1580154	hypothetical protein	0.9417	COG1404	_	_	None	_
cassava4.1_003845m.g	3471.71	1685.44	66.8096	32.2893	5e-05	0.00143105	-1.049	down	yes	OK	2301	gi|255561582|ref|XP_002521801.1|	Patellin-3, putative [Ricinus Patellin-3, putative [Ricinus communis]	0.74	gi|78099067|sp|Q56Z59.2|PATL3_ARATH	RecName: Full=Patellin-3 [Arabidopsis thaliana]	0.85	_	29760.GSVIVG00001819001	SubName: Full=Chromosome chr18 scaffold_122, whole genome shotgun sequence;	0.8641	_	KOG1471	_	None	_
cassava4.1_003884m.g	843.955	344.056	13.6577	5.55087	5e-05	0.00143105	-1.29893	down	yes	OK	2850	gi|356968738|gb|AET43458.1|	granule-bound starch synthase I [Manihot esculenta]	1	gi|2833388|sp|Q43784.1|SSG1_MANES	RecName: Full=Granule-bound starch synthase 1, chloroplastic/amyloplastic; AltName: Full=Granule-bound starch synthase I; Short=GBSS-I; Flags: Precursor	0.99	GO:0019252;GO:0033840;GO:0009501;GO:0009011;GO:0005985;GO:0009507	3694.estExt_fgenesh4_pg.C_LG_I3141	SubName: Full=Putative uncharacterized protein;	0.8818	COG0297	_	_	K13679	WAXY
cassava4.1_003895m.g	310.705	111.34	5.68413	2.0284	5e-05	0.00143105	-1.4866	down	yes	OK	2408	gi|643724721|gb|KDP33922.1|	hypothetical protein JCGZ_07493 [Jatropha curcas]	0.93	gi|75099392|sp|O65351.1|SUBL_ARATH	RecName: Full=Subtilisin-like protease; AltName: Full=Cucumisin-like serine protease; Flags: Precursor [Arabidopsis thaliana]	0.72	GO:0004252;GO:0006508;GO:0005576	3694.estExt_fgenesh4_pg.C_280029	hypothetical protein	0.9121	COG1404	_	_	None	_
cassava4.1_003930m.g	1615.35	789.883	35.1818	17.116	5e-05	0.00143105	-1.03948	down	yes	OK	2047	gi|643715368|gb|KDP27467.1|	hypothetical protein JCGZ_20123 [Jatropha curcas]	0.91	gi|75311823|sp|Q9M3B0.1|PME34_ARATH	RecName: Full=Probable pectinesterase/pectinesterase inhibitor 34; Includes: RecName: Full=Pectinesterase inhibitor 34; AltName: Full=Pectin methylesterase inhibit	0.85	GO:0005982;GO:0045330;GO:0005985;GO:0030599;GO:0005618;GO:0045490;GO:0004857;GO:0043086;GO:0042545	3694.gw1.XV.413.1	pectinesterase family protein (EC:3.1.1.11)	0.9331	COG4677	_	_	None	_
cassava4.1_003951m.g	113.415	48.3681	2.5868	1.09768	0.002	0.026865	-1.23671	down	yes	OK	1961	gi|643715368|gb|KDP27467.1|	hypothetical protein JCGZ_20123 [Jatropha curcas]	0.89	gi|75311823|sp|Q9M3B0.1|PME34_ARATH	RecName: Full=Probable pectinesterase/pectinesterase inhibitor 34; Includes: RecName: Full=Pectinesterase inhibitor 34; AltName: Full=Pectin methylesterase inhibit	0.83	GO:0005982;GO:0045330;GO:0005985;GO:0030599;GO:0005618;GO:0045490;GO:0004857;GO:0043086;GO:0042545	3694.gw1.XV.413.1	pectinesterase family protein (EC:3.1.1.11)	0.9164	COG4677	_	_	None	_
cassava4.1_004026m.g	8778.15	3602.48	216.688	88.457	5e-05	0.00143105	-1.29257	down	yes	OK	1824	gi|255540889|ref|XP_002511509.1|	nitrate transporter, putative [Ricinus communis]	0.89	gi|75180586|sp|Q9LV10.1|PTR53_ARATH	RecName: Full=Protein NRT1/ PTR FAMILY 2.11; Short=AtNPF2.11; AltName: Full=Nitrate transporter 1.10; AltName: Full=Protein GLUCOSINOLATE TRANSPORTER-2 [Arabidopsi	0.82	GO:0016020;GO:0006810;GO:0005215	3694.gw1.XII.1795.1	hypothetical protein	0.9085	COG3104	KOG1237	_	K14638	SLC15A3_4, PHT
cassava4.1_004032m.g	1752.75	594.812	40.3679	13.6215	5e-05	0.00143105	-1.56732	down	yes	OK	1944	gi|566190665|ref|XP_002314866.2|	hypothetical protein POPTR_0010s13620g [Populus trichocarpa]	0.92	gi|75266596|sp|Q9SX20.1|PTR18_ARATH	RecName: Full=Protein NRT1/ PTR FAMILY 3.1; Short=AtNPF3.1 [Arabidopsis thaliana]	0.86	GO:0016020;GO:0006810;GO:0005215	29760.GSVIVG00030327001	SubName: Full=Chromosome chr1 scaffold_5, whole genome shotgun sequence;	0.8951	COG3104	KOG1237	_	None	_
cassava4.1_004044m.g	102.46	45.7359	2.36036	1.04769	0.00435	0.0472671	-1.1718	down	yes	OK	1944	gi|255558256|ref|XP_002520155.1|	nitrate transporter, putative [Ricinus communis]	0.9	gi|75158815|sp|Q8RX77.1|PTR21_ARATH	RecName: Full=Protein NRT1/ PTR FAMILY 2.13; Short=AtNPF2.13; AltName: Full=Nitrate transporter 1.7 [Arabidopsis thaliana]	0.79	GO:0016020;GO:0006810;GO:0005215	3694.fgenesh4_pg.C_LG_VIII001934	hypothetical protein	0.8967	COG3104	KOG1237	_	None	_
cassava4.1_004147m.g	416.222	205.067	9.48645	4.65143	0.00055	0.0100688	-1.02819	down	yes	OK	1963	gi|255536871|ref|XP_002509502.1|	conserved hypothetical protein [Ricinus communis]	0.93	_	_	_	_	3694.gw1.88.227.1	annotation not avaliable	0.9247	_	_	NOG113745	None	_
cassava4.1_004164m.g	29804.4	10760.5	496.618	178.664	5e-05	0.00143105	-1.47489	down	yes	OK	2629	gi|255546341|ref|XP_002514230.1|	malic enzyme, putative [Ricinus malic enzyme, putative [Ricinus communis]	0.97	gi|1346485|sp|P34105.3|MAOX_POPTR	RecName: Full=NADP-dependent malic enzyme; Short=NADP-ME [Populus trichocarpa]	0.94	GO:0006099;GO:0004471;GO:0015976;GO:0046872;GO:0006090;GO:0051287;GO:0006108	3694.estExt_Genewise1_v1.C_LG_XVIII2568	RecName: Full=NADP-dependent malic enzyme; Short=NADP-ME; EC=1.1.1.40;	0.943	COG0281	KOG1257	_	K00029	E1.1.1.40, maeB
cassava4.1_004221m.g	1186.09	580.797	20.586	10.0448	5e-05	0.00143105	-1.03521	down	yes	OK	2530	gi|643718421|gb|KDP29636.1|	hypothetical protein JCGZ_18798 [Jatropha curcas]	0.94	gi|75099392|sp|O65351.1|SUBL_ARATH	RecName: Full=Subtilisin-like protease; AltName: Full=Cucumisin-like serine protease; Flags: Precursor [Arabidopsis thaliana]	0.69	GO:0004252;GO:0006508;GO:0005576	3694.eugene3.00041341	hypothetical protein	0.955	COG1404	_	_	None	_
cassava4.1_004233m.g	3647.27	1775.23	82.5977	39.9959	5e-05	0.00143105	-1.04625	down	yes	OK	1975	gi|643735767|gb|KDP42275.1|	hypothetical protein JCGZ_01599 [Jatropha curcas]	0.94	gi|585564|sp|P38500.1|NIR_BETVE	RecName: Full=Ferredoxin--nitrite reductase, chloroplastic; Flags: Precursor	0.89	GO:0016020;GO:0048046;GO:0020037;GO:0010167;GO:0055114;GO:0051536;GO:0048307;GO:0005739;GO:0009570	3694.estExt_fgenesh4_pm.C_1300024	SubName: Full=Putative uncharacterized protein;	0.9458	COG0155	KOG0560	_	K00366	nirA
cassava4.1_004312m.g	362.979	138.187	9.36162	3.54314	5e-05	0.00143105	-1.40173	down	yes	OK	1752	gi|643708807|gb|KDP23723.1|	hypothetical protein JCGZ_23556 [Jatropha curcas]	0.91	_	_	_	_	29760.GSVIVG00032880001	SubName: Full=Chromosome undetermined scaffold_62, whole genome shotgun sequence;	0.8448	_	_	NOG289273	None	_
cassava4.1_004323m.g	419.046	156.972	10.8099	4.02657	5e-05	0.00143105	-1.42473	down	yes	OK	1752	gi|255571326|ref|XP_002526612.1|	Root phototropism protein, putative [Ricinus communis]	0.91	gi|166228367|sp|Q9S9Q9.2|Y1044_ARATH	RecName: Full=BTB/POZ domain-containing protein At1g30440 [Arabidopsis thaliana]	0.84	GO:0005886	29760.GSVIVG00028396001	SubName: Full=Chromosome chr10 scaffold_43, whole genome shotgun sequence;	0.9115	_	_	NOG133259;NOG290590	None	_
cassava4.1_004339m.g	321.731	89.8962	7.59213	2.1103	5e-05	0.00143105	-1.84706	down	yes	OK	1901	gi|643733784|gb|KDP40627.1|	hypothetical protein JCGZ_24626 [Jatropha curcas]	0.89	gi|6174912|sp|O04886.1|PME1_CITSI	RecName: Full=Pectinesterase 1; Short=PE 1; AltName: Full=Pectin methylesterase; Flags: Precursor [Citrus sinensis]	0.84	GO:0005982;GO:0045330;GO:0005985;GO:0030599;GO:0005618;GO:0045490;GO:0004857;GO:0043086;GO:0042545	3694.eugene3.00030462	hypothetical protein	0.9293	COG4677	_	_	K01051	E3.1.1.11
cassava4.1_004357m.g	5634.58	1582.67	125.601	35.0972	5e-05	0.00143105	-1.83942	down	yes	OK	2004	gi|255584426|ref|XP_002532944.1|	Pectinesterase-3 precursor, putative [Ricinus communis]	0.91	gi|57014097|sp|P83948.1|PME3_CITSI	RecName: Full=Pectinesterase 3; Short=PE 3; AltName: Full=Pectin methylesterase 3; Flags: Precursor	0.84	GO:0005982;GO:0045330;GO:0005985;GO:0030599;GO:0005618;GO:0045490;GO:0004857;GO:0043086;GO:0042545	3694.eugene3.00030462	hypothetical protein	0.9327	COG4677	_	_	K01051	E3.1.1.11
cassava4.1_004369m.g	503.289	245.074	13.0774	6.32586	0.00085	0.0142502	-1.04774	down	yes	OK	1740	gi|566190665|ref|XP_002314866.2|	hypothetical protein POPTR_0010s13620g [Populus trichocarpa]	0.92	gi|75266596|sp|Q9SX20.1|PTR18_ARATH	RecName: Full=Protein NRT1/ PTR FAMILY 3.1; Short=AtNPF3.1 [Arabidopsis thaliana]	0.88	GO:0016020;GO:0006810;GO:0005215	29760.GSVIVG00030327001	SubName: Full=Chromosome chr1 scaffold_5, whole genome shotgun sequence;	0.8951	COG3104	KOG1237	_	None	_
cassava4.1_004384m.g	1118.29	409.713	24.4804	8.92375	5e-05	0.00143105	-1.45591	down	yes	OK	2037	gi|643736602|gb|KDP42892.1|	hypothetical protein JCGZ_23834 [Jatropha curcas]	0.86	gi|2493321|sp|Q40588.1|ASO_TOBAC	RecName: Full=L-ascorbate oxidase; Short=ASO; Short=Ascorbase; Flags: Precursor	0.8	GO:0019852;GO:0005507;GO:0005576;GO:0006118;GO:0055114;GO:0008447	3694.gw1.I.700.1	SubName: Full=Putative uncharacterized protein;	0.8635	COG2132	KOG1263	_	K00423	E1.10.3.3
cassava4.1_004463m.g	304.271	150.151	7.98482	3.91365	0.0011	0.0172155	-1.02875	down	yes	OK	1725	gi|255583640|ref|XP_002532575.1|	multicopper oxidase, putative [Ricinus communis]	0.95	gi|38258655|sp|Q9SU40.1|SKU5_ARATH	RecName: Full=Monocopper oxidase-like protein SKU5; AltName: Full=Skewed roots; Flags: Precursor [Arabidopsis thaliana]	0.9	GO:0019852;GO:0048046;GO:0009506;GO:0006118;GO:0055114;GO:0009932;GO:0005774;GO:0009505;GO:0005507;GO:0046658;GO:0008447	3694.estExt_fgenesh4_pg.C_LG_III0903	hypothetical protein	0.9383	COG2132	KOG1263	_	None	_
cassava4.1_004491m.g	914.809	328.352	21.2218	7.57736	5e-05	0.00143105	-1.48578	down	yes	OK	1931	gi|643711821|gb|KDP25249.1|	hypothetical protein JCGZ_20405 [Jatropha curcas]	0.88	gi|75266347|sp|Q9SU50.1|TRE1_ARATH	RecName: Full=Trehalase; AltName: Full=Alpha,alpha-trehalase; AltName: Full=Alpha,alpha-trehalose glucohydrolase; AltName: Full=Trehalase 1; Short=AtTRE1 [Arabidops	0.76	GO:0005982;GO:0004555;GO:0005985;GO:0005991	3694.estExt_fgenesh4_pg.C_LG_III1199	alpha,alpha-trehalase (EC:3.2.1.28)	0.8574	COG1626	KOG0602	_	K01194	E3.2.1.28, treA, treF
cassava4.1_004492m.g	66.7769	28.987	1.60188	0.69165	0.0047	0.0497133	-1.21165	down	yes	OK	1872	gi|643715076|gb|KDP27340.1|	hypothetical protein JCGZ_20272 [Jatropha curcas]	0.86	gi|332278142|sp|Q8VZE2.2|PTR22_ARATH	RecName: Full=Protein NRT1/ PTR FAMILY 5.14; Short=AtNPF5.14; AltName: Full=Nitrate transporter 1.15 [Arabidopsis thaliana]	0.71	GO:0006857;GO:0016021;GO:0005215	29760.GSVIVG00001842001	SubName: Full=Chromosome chr18 scaffold_122, whole genome shotgun sequence;	0.809	COG3104	KOG1237	_	K14638	SLC15A3_4, PHT
cassava4.1_004501m.g	261.51	131.081	5.50912	2.74869	0.00125	0.0189011	-1.00308	down	yes	OK	2111	gi|643729477|gb|KDP37309.1|	hypothetical protein JCGZ_06763 [Jatropha curcas]	0.97	gi|586038|sp|P37107.1|SR54C_ARATH	RecName: Full=Signal recognition particle 54 kDa protein, chloroplastic; Short=54 chloroplast protein; Short=54CP; Short=SRP54; Short=cpSRP54; AltName: Full=FFC; Fla	0.92	GO:0006614;GO:0006184;GO:0005525;GO:0048500;GO:0003924;GO:0008312	3694.gw1.XVI.2493.1	hypothetical protein	0.9693	COG0541	KOG0780	_	K03106	SRP54, ffh
cassava4.1_004825m.g	576.906	250.676	11.648	5.03973	5e-05	0.00143105	-1.20866	down	yes	OK	2196	gi|255561466|ref|XP_002521743.1|	AMP dependent ligase, putative [Ricinus communis]	0.95	gi|75309026|sp|Q9FFE6.1|AAE5_ARATH	RecName: Full=Probable acyl-activating enzyme 5, peroxisomal; AltName: Full=AMP-binding protein 5; Short=AtAMPBP5 [Arabidopsis thaliana]	0.84	GO:0008756;GO:0006744	3694.grail3.0125001501	acyl:coa ligase acetate-coa synthetase-like protein	0.9229	COG0318	KOG1176	_	None	_
cassava4.1_004827m.g	512.153	137.895	12.7421	3.41138	5e-05	0.00143105	-1.90118	down	yes	OK	1811	gi|641868483|gb|KDO87167.1|	hypothetical protein CISIN_1g045495mg [Citrus sinensis]	0.79	gi|229891482|sp|Q8RXK7.2|PME41_ARATH	RecName: Full=Probable pectinesterase/pectinesterase inhibitor 41; Includes: RecName: Full=Pectinesterase inhibitor 41; AltName: Full=Pectin methylesterase inhibi	0.85	_	_	_	_	_	_	_	K01051	E3.1.1.11
cassava4.1_004869m.g	479.084	68.4153	9.00711	1.28034	5e-05	0.00143105	-2.81454	down	yes	OK	2347	gi|643719796|gb|KDP30471.1|	hypothetical protein JCGZ_16150 [Jatropha curcas]	0.91	_	_	_	GO:0005774;GO:0016021	3694.estExt_Genewise1_v1.C_LG_VIII1881	amino acid transporter	0.9074	COG0814	KOG1303	_	K15015	SLC32A, VGAT
cassava4.1_004979m.g	1115.71	410.233	27.496	10.0555	5e-05	0.00143105	-1.45124	down	yes	OK	1827	gi|255564331|ref|XP_002523162.1|	Reticuline oxidase precursor, putative [Ricinus communis]	0.91	gi|118585329|sp|Q9SVG4.2|RETOL_ARATH	RecName: Full=Reticuline oxidase-like protein; Flags: Precursor [Arabidopsis thaliana]	0.69	GO:0008762;GO:0006040;GO:0009821;GO:0050468;GO:0050660;GO:0055114	3694.gw1.I.5987.1	hypothetical protein	0.9007	COG0277	_	_	None	_
cassava4.1_004981m.g	2248.43	870.053	50.1977	19.3146	5e-05	0.00143105	-1.37793	down	yes	OK	2001	gi|255539130|ref|XP_002510630.1|	multicopper oxidase, putative [Ricinus communis]	0.95	gi|114268|sp|Q00624.1|ASOL_BRANA	RecName: Full=L-ascorbate oxidase homolog; Flags: Precursor	0.7	GO:0019852;GO:0016020;GO:0048046;GO:0009506;GO:0006118;GO:0055114;GO:0009505;GO:0005507;GO:0008447	3694.estExt_Genewise1_v1.C_LG_II2639	multicopper oxidase	0.9355	COG2132	KOG1263	_	None	_
cassava4.1_005011m.g	141.164	55.5542	3.92889	1.53696	0.00035	0.0070048	-1.35404	down	yes	OK	1635	gi|255586003|ref|XP_002533671.1|	heparanase, putative [Ricinus heparanase, putative [Ricinus communis]	0.88	gi|77416510|sp|Q9FZP1.2|HPSE3_ARATH	RecName: Full=Heparanase-like protein 3; Flags: Precursor [Arabidopsis thaliana]	0.79	GO:0016020;GO:0005975;GO:0016798	3694.gw1.XVIII.3492.1	hypothetical protein	0.9071	_	_	NOG72789	K07964	HPSE
cassava4.1_005026m.g	51.4989	16.2893	1.05286	0.331528	0.00205	0.0273521	-1.66711	down	yes	OK	2170	gi|255584317|ref|XP_002532894.1|	Cyclic nucleotide-gated ion channel, putative [Ricinus communis]	0.9	gi|38502856|sp|O65718.1|CNGC2_ARATH	RecName: Full=Cyclic nucleotide-gated ion channel 2; Short=AtCNGC2; AltName: Full=Cyclic nucleotide- and calmodulin-regulated ion channel 2; AltName: Full=Protein	0.86	GO:0070588;GO:0005242;GO:0005622;GO:0007263;GO:0017071;GO:0009626;GO:0005262;GO:0071805;GO:0005222;GO:0008076	3702.AT5G15410.1-P	DND1 (DEFENSE NO DEATH 1); calcium channel/ calmodulin binding / cation channel/ cyclic nucl [...]	0.8687	_	KOG0498	_	K05391	CNGF
cassava4.1_005047m.g	156.734	42.2604	2.95659	0.793608	5e-05	0.00143105	-1.89744	down	yes	OK	2340	gi|643723096|gb|KDP32701.1|	hypothetical protein JCGZ_11993 [Jatropha curcas]	0.93	gi|37087836|sp|O04722.1|SUT21_ARATH	RecName: Full=Sulfate transporter 2.1; AltName: Full=AST68 [Arabidopsis thaliana]	0.83	GO:1902358;GO:0016021;GO:0008271	3694.estExt_fgenesh4_pm.C_LG_II0422	sulfate/bicarbonate/oxalate exchanger and transporter sat-1	0.9216	COG0659	KOG0236	_	K17469	SULTR2
cassava4.1_005059m.g	43.1129	4.95605	1.06968	0.122403	0.00065	0.0115144	-3.12747	down	yes	OK	1817	gi|75312214|sp|Q9M7B8.1|C79D1_MANES	RecName: Full=Valine N-monooxygenase 1; AltName: Full=Cytochrome P450 79D1 AF140613_1 N-hydroxylating cytochrome P450 [Manihot esculenta]	1	gi|75312214|sp|Q9M7B8.1|C79D1_MANES	RecName: Full=Valine N-monooxygenase 1; AltName: Full=Cytochrome P450 79D1	1	GO:0005783;GO:0020037;GO:0031090;GO:0005506;GO:0055114;GO:0019756;GO:0016705;GO:0016021;GO:0004497	3694.gw1.XIII.267.1	cytochrome P450	0.8229	COG2124	KOG0156	_	None	_
cassava4.1_005079m.g	2103.47	117.356	50.7979	2.82122	5e-05	0.00143105	-4.17038	down	yes	OK	1862	gi|75312213|sp|Q9M7B7.1|C79D2_MANES	RecName: Full=Valine N-monooxygenase 2; AltName: Full=Cytochrome P450 79D2 AF140614_1 N-hydroxylating cytochrome P450 [Manihot esculenta]	1	gi|75312213|sp|Q9M7B7.1|C79D2_MANES	RecName: Full=Valine N-monooxygenase 2; AltName: Full=Cytochrome P450 79D2	1	GO:0005783;GO:0020037;GO:0031090;GO:0005506;GO:0055114;GO:0019756;GO:0016705;GO:0016021;GO:0004497	4558.Sb01g001200.1	RecName: Full=Tyrosine N-monooxygenase; EC=1.14.13.41; AltName: Full=Cytochrome P450Tyr; Alt [...]	0.7719	COG2124	KOG0156	_	K13027	CYP79A1
cassava4.1_005132m.g	141.747	63.7775	3.64231	1.63018	0.0013	0.0195223	-1.15982	down	yes	OK	1758	gi|255573030|ref|XP_002527445.1|	transferase, transferring glycosyl groups, putative [Ricinus communis]	0.95	gi|75171864|sp|Q9FNI7.1|CSLA2_ARATH	RecName: Full=Glucomannan 4-beta-mannosyltransferase 2; AltName: Full=Cellulose synthase-like protein A2; Short=AtCslA2; AltName: Full=Glucomannan synthase; AltNam	0.9	GO:0016760;GO:0006011;GO:0005982;GO:0030244;GO:0005985	3694.eugene3.00090200	hypothetical protein	0.957	COG1215	_	_	K13680	CSLA
cassava4.1_005161m.g	121.915	53.7767	2.89308	1.26944	0.00175	0.0244053	-1.18841	down	yes	OK	1891	gi|255567689|ref|XP_002524823.1|	multicopper oxidase, putative [Ricinus communis]	0.96	gi|114268|sp|Q00624.1|ASOL_BRANA	RecName: Full=L-ascorbate oxidase homolog; Flags: Precursor	0.69	GO:0019852;GO:0016020;GO:0009506;GO:0006118;GO:0055114;GO:0009505;GO:0005507;GO:0008447	3694.eugene3.00002084	hypothetical protein	0.9533	COG2132	KOG1263	_	None	_
cassava4.1_005167m.g	239.319	118.481	6.71365	3.30544	0.00085	0.0142502	-1.02226	down	yes	OK	1623	gi|643721997|gb|KDP31876.1|	hypothetical protein JCGZ_12337 [Jatropha curcas]	0.92	gi|114268|sp|Q00624.1|ASOL_BRANA	RecName: Full=L-ascorbate oxidase homolog; Flags: Precursor	0.69	GO:0019852;GO:0009505;GO:0005507;GO:0080167;GO:0006118;GO:0055114;GO:0008447	3694.estExt_Genewise1_v1.C_LG_VII3096	multicopper oxidase (EC:1.10.3.3)	0.8936	COG2132	KOG1263	_	None	_
cassava4.1_005169m.g	186.168	62.3885	3.95068	1.31764	5e-05	0.00143105	-1.58414	down	yes	OK	2097	gi|255585468|ref|XP_002533427.1|	ATP binding protein, putative [Ricinus communis]	0.92	gi|75335279|sp|Q9LP77.1|Y1848_ARATH	RecName: Full=Probable inactive receptor kinase At1g48480; Flags: Precursor [Arabidopsis thaliana]	0.74	GO:0050321;GO:0005524;GO:0016021;GO:0006468	3694.estExt_fgenesh4_pg.C_LG_XV0398	hypothetical protein	0.9375	COG0515	KOG0619;KOG1187	_	None	_
cassava4.1_005181m.g	762.635	322.789	17.9139	7.54501	5e-05	0.00143105	-1.24748	down	yes	OK	1909	gi|643721997|gb|KDP31876.1|	hypothetical protein JCGZ_12337 [Jatropha curcas]	0.95	gi|114268|sp|Q00624.1|ASOL_BRANA	RecName: Full=L-ascorbate oxidase homolog; Flags: Precursor	0.7	GO:0019852;GO:0009505;GO:0005507;GO:0080167;GO:0006118;GO:0055114;GO:0008447	3694.estExt_Genewise1_v1.C_LG_VII3096	multicopper oxidase (EC:1.10.3.3)	0.9188	COG2132	KOG1263	_	None	_
cassava4.1_005186m.g	407.907	115.343	11.512	3.23189	5e-05	0.00143105	-1.83269	down	yes	OK	1614	gi|255550283|ref|XP_002516192.1|	Pectinesterase PPE8B precursor, putative [Ricinus communis]	0.9	gi|75318311|sp|O48711.1|PME12_ARATH	RecName: Full=Probable pectinesterase/pectinesterase inhibitor 12; Includes: RecName: Full=Pectinesterase inhibitor 12; AltName: Full=Pectin methylesterase inhibit	0.83	GO:0005982;GO:0045330;GO:0005985;GO:0030599;GO:0005618;GO:0045490;GO:0004857;GO:0043086;GO:0042545	3694.eugene3.00280096	pectinesterase family protein (EC:3.1.1.11)	0.9067	COG4677	_	_	K01051	E3.1.1.11
cassava4.1_005220m.g	124.431	15.2055	3.29918	0.401175	5e-05	0.00143105	-3.0398	down	yes	OK	1709	gi|643733379|gb|KDP40326.1|	hypothetical protein JCGZ_02324 [Jatropha curcas]	0.96	gi|75307847|sp|Q96303.1|PHT14_ARATH	RecName: Full=Inorganic phosphate transporter 1-4; Short=AtPht1;4; AltName: Full=H(+)/Pi cotransporter [Arabidopsis thaliana]	0.89	GO:0055085;GO:0006817;GO:0005315;GO:0016021	3694.grail3.0144000201	high affinity inorganic phosphate transporter	0.9375	COG0477	KOG0252	_	K08176	PHO84
cassava4.1_005246m.g	467.208	230.35	11.5595	5.67913	0.00025	0.0054411	-1.02534	down	yes	OK	2035	gi|643704245|gb|KDP21309.1|	hypothetical protein JCGZ_21780 [Jatropha curcas]	0.97	gi|122064608|sp|Q0WPE9.2|NAT7_ARATH	RecName: Full=Nucleobase-ascorbate transporter 7; Short=AtNAT7 [Arabidopsis thaliana]	0.92	GO:0016020;GO:0055085;GO:0005215	3694.estExt_fgenesh4_pg.C_LG_VIII1297	nucleobase ascorbate transporter	0.9512	COG2233	KOG1292	_	K14611	SLC23A1_2, SVCT1_2
cassava4.1_005270m.g	179.784	70.6314	4.33695	1.69555	0.00035	0.0070048	-1.35493	down	yes	OK	1863	gi|643710333|gb|KDP24540.1|	hypothetical protein JCGZ_25104 [Jatropha curcas]	0.95	_	_	_	_	3694.grail3.0025005701	hypothetical protein	0.9216	_	_	NOG69967	None	_
cassava4.1_005353m.g	687.909	290.685	19.7045	8.27108	5e-05	0.00143105	-1.25238	down	yes	OK	1593	gi|255538466|ref|XP_002510298.1|	cytochrome P450, putative [Ricinus communis]	0.81	gi|75314129|sp|Q9SZ46.1|C82C4_ARATH	RecName: Full=Cytochrome P450 82C4 [Arabidopsis thaliana]	0.74	GO:0020037;GO:0005506;GO:0055114;GO:0033772	29760.GSVIVG00014732001	SubName: Full=Chromosome chr18 scaffold_1, whole genome shotgun sequence;	0.8419	COG2124	KOG0156	_	None	_
cassava4.1_005373m.g	392.894	167.456	10.1973	4.32228	5e-05	0.00143105	-1.23832	down	yes	OK	1746	gi|643738647|gb|KDP44560.1|	hypothetical protein JCGZ_22142 [Jatropha curcas]	0.92	gi|2506091|sp|P32839.2|BCS1_YEAST	RecName: Full=Mitochondrial chaperone BCS1 [Saccharomyces cerevisiae S288c]	0.62	GO:0005524;GO:0008152;GO:0017111	3694.eugene3.00071138	hypothetical protein	0.7815	COG0465	_	_	K08900	BCS1
cassava4.1_005409m.g	182.757	66.188	2.47596	0.883995	0.0002	0.00456621	-1.48588	down	yes	OK	3659	gi|595650129|gb|AHM92232.1|	AGPase large subunit protein [Hevea brasiliensis]	0.97	gi|17433716|sp|P55231.2|GLGL3_ARATH	RecName: Full=Glucose-1-phosphate adenylyltransferase large subunit 3, chloroplastic; AltName: Full=ADP-glucose pyrophosphorylase; AltName: Full=ADP-glucose syntha	0.86	GO:0019252;GO:0010170;GO:0005978;GO:0008878;GO:0005985;GO:0009507	3694.estExt_Genewise1_v1.C_LG_IX1717	glucose-1-phosphate adenylyltransferase (EC:2.7.7.27); This protein plays a role in synthesi [...]	0.9241	COG0448	KOG1322	_	K00975	glgC
cassava4.1_005517m.g	419.241	186.676	9.16617	4.06125	0.0001	0.00259112	-1.1744	down	yes	OK	2040	gi|255538902|ref|XP_002510516.1|	endo-1,4-beta-glucanase, putative [Ricinus communis]	0.93	gi|114149307|sp|Q8LCP6.2|GUN10_ARATH	RecName: Full=Endoglucanase 10; AltName: Full=Endo-1,4-beta glucanase 10; Flags: Precursor [Arabidopsis thaliana]	0.85	GO:0005982;GO:0005985;GO:0008810	3694.estExt_fgenesh4_pm.C_LG_V0631	endo-1,4-beta-glucanase (EC:3.2.1.4)	0.8795	_	_	NOG247372	None	_
cassava4.1_005597m.g	470.728	225.048	10.2578	4.88082	0.0002	0.00456621	-1.07153	down	yes	OK	2046	gi|643735038|gb|KDP41708.1|	hypothetical protein JCGZ_16115 [Jatropha curcas]	0.95	gi|158564340|sp|Q3EDL4.2|Y1154_ARATH	RecName: Full=Probable serine/threonine-protein kinase At1g01540 [Arabidopsis thaliana]	0.82	GO:0004674;GO:0005524;GO:0009069;GO:0006468	3694.gw1.40.842.1	hypothetical protein	0.9553	COG0515	KOG1187	_	None	_
cassava4.1_005648m.g	214.666	96.5076	5.42918	2.42711	0.00065	0.0115144	-1.16149	down	yes	OK	1784	gi|255540205|ref|XP_002511167.1|	Phospholipase C 4 precursor, putative [Ricinus communis]	0.94	gi|75153311|sp|Q8H965.1|NPC6_ARATH	RecName: Full=Non-specific phospholipase C6; Flags: Precursor [Arabidopsis thaliana]	0.88	GO:0008152;GO:0034480	3694.eugene3.00120925	SubName: Full=Putative uncharacterized protein;	0.9641	COG3511	_	_	K01114	plcC
cassava4.1_005650m.g	2262.45	703.126	52.8671	16.3529	5e-05	0.00143105	-1.69282	down	yes	OK	1918	gi|643724831|gb|KDP34032.1|	hypothetical protein JCGZ_07603 [Jatropha curcas]	0.91	gi|66773939|sp|Q9FUJ1.1|CKX7_ARATH	RecName: Full=Cytokinin dehydrogenase 7; AltName: Full=Cytokinin oxidase 7; Short=AtCKX5; Short=AtCKX7; Short=CKO7 [Arabidopsis thaliana]	0.8	GO:0019139;GO:0008762;GO:0009690;GO:0006040;GO:0050660;GO:0055114	3694.gw1.VI.2253.1	cytokinin oxidase (EC:1.5.99.12)	0.8894	COG0277	KOG1231	_	K00279	CKX
cassava4.1_005671m.g	401.105	195.548	10.2387	4.96541	5e-05	0.00143105	-1.04405	down	yes	OK	1769	gi|643711842|gb|KDP25270.1|	hypothetical protein JCGZ_20426 [Jatropha curcas]	0.94	gi|20141399|sp|P52410.2|KASC1_ARATH	RecName: Full=3-oxoacyl-[acyl-carrier-protein]	0.86	GO:0005835;GO:0004315;GO:0042967;GO:0006633	3694.gw1.I.8529.1	hypothetical protein	0.9733	COG0304	KOG1394	_	K09458	fabF
cassava4.1_005677m.g	135.537	65.4927	3.44244	1.65501	0.003	0.0361901	-1.05659	down	yes	OK	1777	gi|255554957|ref|XP_002518516.1|	beta-glucosidase, putative [Ricinus communis]	0.89	gi|75278863|sp|O80689.1|BGL45_ARATH	RecName: Full=Beta-glucosidase 45; Short=AtBGLU45; Flags: Precursor [Arabidopsis thaliana]	0.77	GO:0008422;GO:0005975	3694.gw1.IV.1787.1	annotation not avaliable	0.8941	COG2723	KOG0626	_	K05350	bglB
cassava4.1_005693m.g	34.5238	8.98826	1.01243	0.261924	0.0022	0.0286891	-1.9506	down	yes	OK	1559	gi|643716728|gb|KDP28354.1|	hypothetical protein JCGZ_14125 [Jatropha curcas]	0.87	gi|342162470|sp|B9X287.1|C7346_ORYSJ	RecName: Full=Cytochrome P450 734A6 [Oryza sativa Japonica Group]	0.61	_	29760.GSVIVG00028225001	SubName: Full=Chromosome chr7 scaffold_42, whole genome shotgun sequence;	0.793	COG2124	KOG0157	_	K15639	CYP734A1, BAS1
cassava4.1_005694m.g	214.271	57.1949	5.53378	1.46666	5e-05	0.00143105	-1.91573	down	yes	OK	1750	gi|255547726|ref|XP_002514920.1|	cytochrome P450, putative [Ricinus communis]	0.88	gi|75311380|sp|Q9LMX7.1|C78A5_ARATH	RecName: Full=Cytochrome P450 78A5; AltName: Full=Protein KLUH [Arabidopsis thaliana]	0.72	GO:0020037;GO:0005506;GO:0055114;GO:0033772	3694.gw1.III.388.1	cytochrome P450	0.8967	COG2124	KOG0156	_	None	_
cassava4.1_005727m.g	94.5961	39.6755	2.80282	1.1671	0.00235	0.030072	-1.26395	down	yes	OK	1545	gi|643735038|gb|KDP41708.1|	hypothetical protein JCGZ_16115 [Jatropha curcas]	0.94	gi|158564340|sp|Q3EDL4.2|Y1154_ARATH	RecName: Full=Probable serine/threonine-protein kinase At1g01540 [Arabidopsis thaliana]	0.83	GO:0004674;GO:0005524;GO:0009069;GO:0006468	29760.GSVIVG00014847001	SubName: Full=Chromosome chr18 scaffold_1, whole genome shotgun sequence;	0.8479	COG0515	KOG1187	_	None	_
cassava4.1_005737m.g	58.7564	19.0073	1.63798	0.526577	0.0009	0.0148946	-1.6372	down	yes	OK	1632	gi|643724831|gb|KDP34032.1|	hypothetical protein JCGZ_07603 [Jatropha curcas]	0.9	gi|66773939|sp|Q9FUJ1.1|CKX7_ARATH	RecName: Full=Cytokinin dehydrogenase 7; AltName: Full=Cytokinin oxidase 7; Short=AtCKX5; Short=AtCKX7; Short=CKO7 [Arabidopsis thaliana]	0.78	GO:0019139;GO:0008762;GO:0009690;GO:0006040;GO:0050660;GO:0055114	3694.gw1.VI.2253.1	cytokinin oxidase (EC:1.5.99.12)	0.8745	COG0277	KOG1231	_	K00279	CKX
cassava4.1_005742m.g	225.587	68.0332	5.96926	1.7897	5e-05	0.00143105	-1.73783	down	yes	OK	1712	gi|255540205|ref|XP_002511167.1|	Phospholipase C 4 precursor, putative [Ricinus communis]	0.96	gi|75153311|sp|Q8H965.1|NPC6_ARATH	RecName: Full=Non-specific phospholipase C6; Flags: Precursor [Arabidopsis thaliana]	0.9	GO:0008152;GO:0034480	3694.eugene3.00120925	SubName: Full=Putative uncharacterized protein;	0.9558	COG3511	_	_	K01114	plcC
cassava4.1_005744m.g	2835.49	778.709	75.9467	20.739	5e-05	0.00143105	-1.87264	down	yes	OK	1693	gi|255546541|ref|XP_002514330.1|	aldehyde dehydrogenase, putative [Ricinus communis]	0.94	gi|118595574|sp|Q56YU0.2|AL2C4_ARATH	RecName: Full=Aldehyde dehydrogenase family 2 member C4; AltName: Full=ALDH1a; AltName: Full=Protein REDUCED EPIDERMAL FLUORESCENCE 1 [Arabidopsis thaliana]	0.87	GO:0042572;GO:0001758;GO:0055114	3694.fgenesh4_pm.C_LG_XVIII000233	coniferyl-aldehyde dehydrogenase (EC:1.2.1.68)	0.9221	COG1012	KOG2450	_	K12355	REF1
cassava4.1_005792m.g	226.779	110.065	6.13754	2.96174	0.0008	0.0135783	-1.05122	down	yes	OK	1677	gi|643717103|gb|KDP28729.1|	hypothetical protein JCGZ_14500 [Jatropha curcas]	0.9	gi|75319885|sp|Q50EK3.1|C04C1_PINTA	RecName: Full=Cytochrome P450 704C1; AltName: Full=Cytochrome P450 CYPD	0.7	GO:0005783;GO:0020037;GO:0070330;GO:0005506;GO:0055114	3694.eugene3.00140177	cytochrome P450	0.9273	COG2124	KOG0157	_	None	_
cassava4.1_005817m.g	15221.9	5682.99	371.618	138.107	5e-05	0.00143105	-1.42803	down	yes	OK	1843	gi|75293566|sp|Q6XQ14.1|C71E7_MANES	RecName: Full=2-methylbutanal oxime monooxygenase; AltName: Full=Cytochrome P450 71E7 cytochrome P450 protein CYP71E [Manihot esculenta]	1	gi|75293566|sp|Q6XQ14.1|C71E7_MANES	RecName: Full=2-methylbutanal oxime monooxygenase; AltName: Full=Cytochrome P450 71E7	1	GO:0016709;GO:0005783;GO:0020037;GO:0031090;GO:0005506;GO:0016021;GO:0055114	29760.GSVIVG00024118001	SubName: Full=Chromosome chr6 scaffold_3, whole genome shotgun sequence;	0.7582	COG2124	_	_	K13029	CYP71E1
cassava4.1_005821m.g	692.052	156.104	16.9378	3.79967	5e-05	0.00143105	-2.1563	down	yes	OK	1838	gi|255549497|ref|XP_002515801.1|	protein binding protein, putative [Ricinus communis]	0.83	gi|75335441|sp|Q9LT24.1|Y3985_ARATH	RecName: Full=BTB/POZ domain-containing protein At3g19850 [Arabidopsis thaliana]	0.69	_	29760.GSVIVG00021238001	SubName: Full=Chromosome chr1 scaffold_22, whole genome shotgun sequence;	0.8084	_	_	NOG243760	None	_
cassava4.1_005862m.g	42.4496	14.8693	1.27114	0.442515	0.00315	0.0375241	-1.52232	down	yes	OK	1530	gi|643706240|gb|KDP22372.1|	hypothetical protein JCGZ_26203 [Jatropha curcas]	0.87	gi|75151723|sp|Q8H038.1|KATAM_ORYSJ	RecName: Full=Xyloglucan galactosyltransferase KATAMARI1 homolog	0.58	GO:0008152;GO:0016757	3694.fgenesh4_pg.C_LG_XII001237	hypothetical protein	0.8145	_	KOG1021	_	None	_
cassava4.1_005890m.g	298.694	121.525	7.9514	3.21515	5e-05	0.00143105	-1.30632	down	yes	OK	1703	gi|643734394|gb|KDP41124.1|	hypothetical protein JCGZ_03615 [Jatropha curcas]	0.95	gi|75311614|sp|Q9LV33.1|BGL44_ARATH	RecName: Full=Beta-glucosidase 44; Short=AtBGLU44; Flags: Precursor [Arabidopsis thaliana]	0.88	GO:0004553;GO:0005975	3694.eugene3.00150368	hypothetical protein	0.9252	COG2723	KOG0626	_	K05350	bglB
cassava4.1_005904m.g	114.67	27.821	3.06962	0.741793	0.0001	0.00259112	-2.04897	down	yes	OK	1693	gi|643739447|gb|KDP45201.1|	hypothetical protein JCGZ_15066 [Jatropha curcas]	0.88	gi|193806609|sp|P0C7P7.1|U74E1_ARATH	RecName: Full=UDP-glycosyltransferase 74E1 [Arabidopsis thaliana]	0.67	GO:0047215;GO:0008152	29760.GSVIVG00004164001	SubName: Full=Chromosome undetermined scaffold_617, whole genome shotgun sequence;	0.7801	COG1819	KOG1192	_	K13691	SGT1
cassava4.1_005927m.g	523.875	120.736	11.2673	2.58404	5e-05	0.00143105	-2.12444	down	yes	OK	2071	gi|643733159|gb|KDP40106.1|	hypothetical protein JCGZ_02104 [Jatropha curcas]	0.75	gi|78099792|sp|P48810.2|RB87F_DROME	RecName: Full=Heterogeneous nuclear ribonucleoprotein 87F; AltName: Full=HRP36.1 protein; AltName: Full=Protein P11 [Drosophila melanogaster]	0.4	_	_	_	_	_	_	_	None	_
cassava4.1_005932m.g	244.86	87.2268	6.15981	2.18339	5e-05	0.00143105	-1.49632	down	yes	OK	1792	gi|255554909|ref|XP_002518492.1|	multidrug resistance pump, putative [Ricinus communis]	0.95	gi|27151710|sp|Q9LYT3.1|TT12_ARATH	RecName: Full=Protein TRANSPARENT TESTA 12; AltName: Full=MATE efflux family protein TT12; AltName: Full=Protein DTX41 [Arabidopsis thaliana]	0.67	GO:0016021;GO:0015238;GO:0015297;GO:0006855	3694.eugene3.00110024	hypothetical protein	0.9308	COG0534	KOG1347	_	K03327	TC.MATE, SLC47A, norM, mdtK, dinF
cassava4.1_005941m.g	114.455	41.6111	3.44196	1.24268	0.00075	0.0128693	-1.46978	down	yes	OK	1524	gi|566169051|ref|XP_002307119.2|	hypothetical protein POPTR_0005s02730g [Populus trichocarpa]	0.69	gi|75339114|sp|Q9ZWA6.1|MGP_ARATH	RecName: Full=Zinc finger protein MAGPIE [Arabidopsis thaliana]	0.87	_	29760.GSVIVG00022744001	SubName: Full=Chromosome chr14 scaffold_27, whole genome shotgun sequence;	0.7978	_	KOG1721	_	None	_
cassava4.1_005970m.g	48.0037	16.6943	1.2317	0.42622	0.00275	0.0337696	-1.53098	down	yes	OK	1760	gi|255582261|ref|XP_002531922.1|	Glucan endo-1,3-beta-glucosidase precursor, putative [Ricinus communis]	0.95	gi|115502152|sp|Q9C7U5.2|E132_ARATH	RecName: Full=Glucan endo-1,3-beta-glucosidase 2; AltName: Full=(1-)3)-beta-glucan endohydrolase 2; Short=(1-)3)-beta-glucanase 2; AltName: Full=Beta-1,3-endogluca	0.88	GO:0042973;GO:0005982;GO:0005985	3694.gw1.IV.3627.1	hypothetical protein	0.9756	_	KOG1267	NOG221473	None	_
cassava4.1_006051m.g	685.079	335.317	20.8354	10.1342	5e-05	0.00143105	-1.0398	down	yes	OK	1509	gi|643709800|gb|KDP24209.1|	hypothetical protein JCGZ_25866 [Jatropha curcas]	0.96	gi|116054|sp|P28583.1|CDPK_SOYBN	RecName: Full=Calcium-dependent protein kinase SK5; Short=CDPK [Glycine max]	0.92	GO:0005524;GO:0009738;GO:0004674;GO:0005509;GO:0009069;GO:0006468	3694.estExt_fgenesh4_pg.C_LG_XIX0080	calcium dependent protein kinase 12	0.9856	COG5126;COG0515	KOG0032	_	K13412	CPK
cassava4.1_006079m.g	644.377	298.609	19.6321	9.03522	0.0001	0.00259112	-1.11958	down	yes	OK	1506	gi|255567927|ref|XP_002524941.1|	cytochrome P450, putative [Ricinus communis]	0.86	gi|5915842|sp|P93147.2|C81E1_GLYEC	RecName: Full=Isoflavone 2'-hydroxylase; AltName: Full=CYP GE-3; AltName: Full=Cytochrome P450 81E1; AltName: Full=Cytochrome P450 91A4	0.74	GO:0020037;GO:0005506;GO:0033773;GO:0055114	3694.gw1.205.7.1	cytochrome P450	0.8441	COG2124	KOG0156	_	None	_
cassava4.1_006098m.g	281.108	84.9431	7.32504	2.20086	5e-05	0.00143105	-1.73477	down	yes	OK	1736	gi|643722135|gb|KDP32014.1|	hypothetical protein JCGZ_12475 [Jatropha curcas]	0.86	gi|75311167|sp|Q9LHA1.1|C8D11_ARATH	RecName: Full=Cytochrome P450 81D11 [Arabidopsis thaliana]	0.72	_	3694.gw1.205.7.1	cytochrome P450	0.8273	COG2124	KOG0156	_	None	_
cassava4.1_006118m.g	637.197	297.256	16.0442	7.44632	5e-05	0.00143105	-1.10745	down	yes	OK	1920	gi|255575222|ref|XP_002528515.1|	glutamate decarboxylase, putative [Ricinus communis]	0.99	gi|1169238|sp|Q07346.1|DCE_PETHY	RecName: Full=Glutamate decarboxylase; Short=GAD [Petunia x hybrida]	0.97	GO:0019530;GO:0004351;GO:0006531;GO:0006536;GO:0006522;GO:0046686;GO:0019482;GO:0005829;GO:0030170	3694.grail3.0038018902	hypothetical protein	0.9879	COG0076	KOG1383	_	K01580	E4.1.1.15, gadB, gadA, GAD
cassava4.1_006165m.g	1095.01	488.131	25.039	11.1067	5e-05	0.00143105	-1.17275	down	yes	OK	1957	gi|643686935|gb|KDP20100.1|	hypothetical protein JCGZ_05869 [Jatropha curcas]	0.9	gi|75273882|sp|Q9LS40.1|ASPG1_ARATH	RecName: Full=Protein ASPARTIC PROTEASE IN GUARD CELL 1; Short=AtASPG1; Flags: Precursor [Arabidopsis thaliana]	0.76	GO:0006508;GO:0009414;GO:0004190;GO:0009737	29760.GSVIVG00017643001	SubName: Full=Chromosome chr17 scaffold_16, whole genome shotgun sequence;	0.7953	_	KOG1339	_	None	_
cassava4.1_006235m.g	162.5	70.3271	3.95946	1.70383	0.001	0.016123	-1.21652	down	yes	OK	1846	gi|643728784|gb|KDP36721.1|	hypothetical protein JCGZ_08012 [Jatropha curcas]	0.95	_	_	_	_	3694.estExt_Genewise1_v1.C_LG_V2309	hypothetical protein	0.9413	_	KOG4735	_	None	_
cassava4.1_006262m.g	486.939	117.101	15.0801	3.60021	5e-05	0.00143105	-2.06649	down	yes	OK	1485	gi|224057986|ref|XP_002299423.1|	hypothetical protein POPTR_0001s11430g [Populus trichocarpa]	0.94	gi|121784|sp|P05522.1|GUN1_PERAE	RecName: Full=Endoglucanase 1; AltName: Full=Abscission cellulase 1; AltName: Full=Endo-1,4-beta-glucanase 1; Flags: Precursor	0.9	GO:0005982;GO:0005985;GO:0008810	15368.BRADI4G33760.1	annotation not avaliable	0.8388	_	_	NOG248814	None	_
cassava4.1_006302m.g	2291.79	1026.45	56.1405	25.0422	5e-05	0.00143105	-1.16468	down	yes	OK	1943	gi|5759096|gb|AAD50974.1|AF170272_1	catalase CAT1 [Manihot esculenta]	0.98	gi|1345680|sp|P49318.1|CATA2_RICCO	RecName: Full=Catalase isozyme 2	0.95	GO:0020037;GO:0015947;GO:0055114;GO:0006804;GO:0046872;GO:0004096;GO:0006568;GO:0042744;GO:0009514	3694.eugene3.00020082	catalase (EC:1.11.1.6); Occurs in almost all aerobically respiring organisms and serves to p [...]	0.904	COG0753	KOG0047	_	K03781	katE, CAT, catB, srpA
cassava4.1_006320m.g	13413	5769.34	321.472	137.539	5e-05	0.00143105	-1.22485	down	yes	OK	1875	gi|5759096|gb|AAD50974.1|AF170272_1	catalase CAT1 [Manihot esculenta]	1	gi|1345680|sp|P49318.1|CATA2_RICCO	RecName: Full=Catalase isozyme 2	0.96	GO:0020037;GO:0015947;GO:0055114;GO:0006804;GO:0046872;GO:0004096;GO:0006568;GO:0042744;GO:0009514	3694.estExt_fgenesh4_pm.C_LG_V0695	catalase (EC:1.11.1.6); Occurs in almost all aerobically respiring organisms and serves to p [...]	0.9219	COG0753	KOG0047	_	K03781	katE, CAT, catB, srpA
cassava4.1_006324m.g	391.918	187.656	11.2119	5.33137	0.00025	0.0054411	-1.07245	down	yes	OK	1598	gi|255566211|ref|XP_002524093.1|	conserved hypothetical protein [Ricinus communis]	0.77	gi|75149265|sp|Q84ZT9.1|WVD2_ARATH	RecName: Full=Protein WAVE-DAMPENED 2; Short=AtWVD2 [Arabidopsis thaliana]	0.57	_	_	_	_	_	_	_	None	_
cassava4.1_006336m.g	579.574	287.605	15.1384	7.47256	5e-05	0.00143105	-1.01854	down	yes	OK	1732	gi|31580730|gb|AAP51059.1|	latex cyanogenic beta glucosidase [Hevea brasiliensis]	0.93	gi|75309126|sp|Q9FIW4.1|BGL42_ARATH	RecName: Full=Beta-glucosidase 42; Short=AtBGLU42 [Arabidopsis thaliana]	0.85	GO:0008422;GO:0071732;GO:0005829;GO:0030245;GO:0071369;GO:0071281	3694.gw1.X.1458.1	annotation not avaliable	0.9269	COG2723	KOG0626	_	K01188	E3.2.1.21
cassava4.1_006449m.g	1004.48	465.057	26.0279	11.9838	5e-05	0.00143105	-1.11897	down	yes	OK	1745	gi|643739898|gb|KDP45584.1|	hypothetical protein JCGZ_17191 [Jatropha curcas]	0.94	gi|75169715|sp|Q9C9H5.1|GUN9_ARATH	RecName: Full=Endoglucanase 9; AltName: Full=Cellulase 3; Short=AtCEL3; AltName: Full=Endo-1,4-beta glucanase 9; Flags: Precursor [Arabidopsis thaliana]	0.87	GO:0005982;GO:0005985;GO:0008810	3694.fgenesh4_pm.C_scaffold_125000001	hypothetical protein	0.9262	_	_	NOG240932	None	_
cassava4.1_006458m.g	564.336	214.696	13.373	5.05901	5e-05	0.00143105	-1.4024	down	yes	OK	1894	gi|643708337|gb|KDP23253.1|	hypothetical protein JCGZ_23086 [Jatropha curcas]	0.96	gi|75313134|sp|Q9SAA9.1|CP511_ARATH	RecName: Full=Sterol 14-demethylase; AltName: Full=Cytochrome P450 51A2; AltName: Full=Cytochrome P450 51G1; Short=AtCYP51; AltName: Full=Obtusifoliol 14-demethyla	0.92	GO:0005783;GO:0020037;GO:0005506;GO:0008398;GO:0055114;GO:0070988;GO:0005794;GO:0005886	3694.eugene3.00031308	cytochrome P450 probable obtusifoliol 14-alpha-demethylase	0.9596	COG2124	KOG0684	_	K05917	CYP51
cassava4.1_006464m.g	9305.13	2596.21	232.952	64.6141	5e-05	0.00143105	-1.85011	down	yes	OK	1801	gi|643733102|gb|KDP40049.1|	hypothetical protein JCGZ_02047 [Jatropha curcas]	0.9	gi|118572295|sp|Q8LBI9.2|EDL16_ARATH	RecName: Full=Sugar transporter ERD6-like 16 [Arabidopsis thaliana]	0.84	GO:0032440;GO:0008643;GO:0055085;GO:0016021;GO:0055114;GO:0022891	3694.gw1.X.4290.1	hypothetical protein	0.9062	COG0477	KOG0254	_	None	_
cassava4.1_006473m.g	856.37	374.388	19.1603	8.3348	5e-05	0.00143105	-1.2009	down	yes	OK	1997	gi|643716958|gb|KDP28584.1|	hypothetical protein JCGZ_14355 [Jatropha curcas]	0.97	gi|158564340|sp|Q3EDL4.2|Y1154_ARATH	RecName: Full=Probable serine/threonine-protein kinase At1g01540 [Arabidopsis thaliana]	0.89	GO:0004709;GO:0005524;GO:0009069;GO:0007178;GO:0000186	3694.gw1.XIV.1397.1	hypothetical protein	0.9421	COG0515	KOG1187	_	None	_
cassava4.1_006474m.g	868.506	333.431	17.0616	6.52102	5e-05	0.00143105	-1.38758	down	yes	OK	2253	gi|643710268|gb|KDP24475.1|	hypothetical protein JCGZ_25039 [Jatropha curcas]	0.95	gi|75262336|sp|Q9FEL7.1|LAX2_MEDTR	RecName: Full=Auxin transporter-like protein 2; AltName: Full=AUX1-like protein 2; AltName: Full=MtLAX2 [Medicago truncatula]	0.93	GO:0010011;GO:0009958;GO:0010311;GO:0060919;GO:0009624;GO:0005768;GO:0009986;GO:0048765;GO:0005794;GO:0001736;GO:0010328;GO:0048829;GO:0016021	3694.grail3.0023028402	auxin influx carrier component	0.9654	_	KOG1303	_	K13946	AUX1, LAX
cassava4.1_006497m.g	294.944	137.188	7.60684	3.51944	0.00075	0.0128693	-1.11195	down	yes	OK	1752	gi|643731094|gb|KDP38432.1|	hypothetical protein JCGZ_04357 [Jatropha curcas]	0.84	gi|5915844|sp|O49858.1|C82A3_SOYBN	RecName: Full=Cytochrome P450 82A3; AltName: Full=Cytochrome P450 CP6 [Glycine max]	0.69	GO:0020037;GO:0005506;GO:0055114;GO:0033772	3694.gw1.829.5.1	cytochrome P450	0.8539	COG2124	KOG0156	_	None	_
cassava4.1_006500m.g	139.64	20.8964	4.05285	0.602757	5e-05	0.00143105	-2.74929	down	yes	OK	1573	gi|643734881|gb|KDP41551.1|	hypothetical protein JCGZ_15958 [Jatropha curcas]	0.93	gi|75220393|sp|P92934.1|AAP6_ARATH	RecName: Full=Amino acid permease 6; AltName: Full=Amino acid transporter AAP6 [Arabidopsis thaliana]	0.86	GO:0016021	3694.estExt_Genewise1_v1.C_LG_II1748	amino acid permease	0.9107	_	KOG1303	_	None	_
cassava4.1_006540m.g	118.659	26.9542	3.75863	0.848162	5e-05	0.00143105	-2.1478	down	yes	OK	1455	gi|643717740|gb|KDP29183.1|	hypothetical protein JCGZ_16572 [Jatropha curcas]	0.92	gi|32129931|sp|Q9SCP2.2|PLY12_ARATH	RecName: Full=Probable pectate lyase 12; Flags: Precursor [Arabidopsis thaliana]	0.88	GO:0046872;GO:0045490;GO:0030570	59689.fgenesh2_kg.5__1686__AT3G53190.1	annotation not avaliable	0.9574	COG3866	_	_	K01728	E4.2.2.2, pel
cassava4.1_006541m.g	1446.25	619.935	45.8025	19.5027	5e-05	0.00143105	-1.23175	down	yes	OK	1455	gi|643720848|gb|KDP31112.1|	hypothetical protein JCGZ_11488 [Jatropha curcas]	0.9	gi|6225822|sp|O64411.1|PAO_MAIZE	RecName: Full=Polyamine oxidase; Flags: Precursor [Zea mays]	0.68	GO:0046592;GO:0055114	3694.grail3.0005009402	polyamine oxidase (EC:1.5.3.11)	0.8863	COG1231	KOG0029	_	K13366	MPAO, PAO1
cassava4.1_006558m.g	813.055	234.56	22.3009	6.39741	5e-05	0.00143105	-1.80154	down	yes	OK	1658	gi|346682867|gb|AEO45782.1|	cyanohydrin UDP-glucosyltransferase UGT85K5 [Manihot esculenta]	1	gi|75315975|sp|Q9ZWJ3.1|U85A2_ARATH	RecName: Full=UDP-glycosyltransferase 85A2 [Arabidopsis thaliana]	0.74	GO:0008152;GO:0016758	29760.GSVIVG00013562001	SubName: Full=Chromosome undetermined scaffold_502, whole genome shotgun sequence;	0.8064	_	KOG1192	_	None	_
cassava4.1_006570m.g	496.736	135.021	9.66991	2.61672	5e-05	0.00143105	-1.88574	down	yes	OK	2272	gi|643710268|gb|KDP24475.1|	hypothetical protein JCGZ_25039 [Jatropha curcas]	0.96	gi|75262336|sp|Q9FEL7.1|LAX2_MEDTR	RecName: Full=Auxin transporter-like protein 2; AltName: Full=AUX1-like protein 2; AltName: Full=MtLAX2 [Medicago truncatula]	0.93	GO:0016021	3694.grail3.0023028402	auxin influx carrier component	0.9633	_	KOG1303	_	K13946	AUX1, LAX
cassava4.1_006580m.g	437.767	211.942	12.078	5.81429	0.0003	0.00628565	-1.05471	down	yes	OK	1648	gi|255567088|ref|XP_002524526.1|	conserved hypothetical protein [Ricinus communis]	0.89	_	_	_	_	3694.estExt_fgenesh4_pg.C_LG_XI0860	hypothetical protein	0.8791	_	_	NOG297520	None	_
cassava4.1_006591m.g	704.033	264.055	14.8554	5.54443	5e-05	0.00143105	-1.42188	down	yes	OK	2108	gi|643716856|gb|KDP28482.1|	hypothetical protein JCGZ_14253 [Jatropha curcas]	0.91	gi|75273243|sp|Q9LHE3.1|ASPG2_ARATH	RecName: Full=Protein ASPARTIC PROTEASE IN GUARD CELL 2; Short=AtASPG2; Flags: Precursor [Arabidopsis thaliana]	0.7	GO:0006508;GO:0004190	3694.gw1.II.830.1	hypothetical protein	0.9341	_	KOG1339	_	None	_
cassava4.1_006652m.g	321.964	128.568	10.0904	4.00189	5e-05	0.00143105	-1.33423	down	yes	OK	1469	gi|255548267|ref|XP_002515190.1|	conserved hypothetical protein [Ricinus communis]	0.93	_	_	_	_	29760.GSVIVG00028246001	SubName: Full=Chromosome chr7 scaffold_42, whole genome shotgun sequence;	0.9191	_	_	NOG279469	None	_
cassava4.1_006654m.g	708.428	222.21	20.3113	6.37292	5e-05	0.00143105	-1.67226	down	yes	OK	1628	gi|643734068|gb|KDP40911.1|	hypothetical protein JCGZ_24910 [Jatropha curcas]	0.92	gi|75315975|sp|Q9ZWJ3.1|U85A2_ARATH	RecName: Full=UDP-glycosyltransferase 85A2 [Arabidopsis thaliana]	0.81	GO:0047213;GO:0009813	3694.gw1.XVII.385.1	hypothetical protein	0.9067	_	KOG1192	_	None	_
cassava4.1_006659m.g	338.073	122.086	9.56432	3.4318	5e-05	0.00143105	-1.4787	down	yes	OK	1611	gi|643719820|gb|KDP30495.1|	hypothetical protein JCGZ_16174 [Jatropha curcas]	0.87	gi|32129931|sp|Q9SCP2.2|PLY12_ARATH	RecName: Full=Probable pectate lyase 12; Flags: Precursor [Arabidopsis thaliana]	0.81	GO:0046872;GO:0045490;GO:0030570	3694.gw1.X.2863.1	hypothetical protein	0.9294	COG3866	_	_	K01728	E4.2.2.2, pel
cassava4.1_006691m.g	108.452	20.9689	2.52966	0.487098	5e-05	0.00143105	-2.37666	down	yes	OK	1921	gi|255556818|ref|XP_002519442.1|	UDP-glucosyltransferase, putative [Ricinus communis]	0.89	gi|2501493|sp|Q40286.1|UFOG4_MANES	RecName: Full=Anthocyanidin 3-O-glucosyltransferase 4; AltName: Full=Flavonol 3-O-glucosyltransferase 4; AltName: Full=UDP-glucose flavonoid 3-O-glucosyltransferase	0.98	GO:0047213;GO:0009813	29760.GSVIVG00000587001	SubName: Full=Chromosome chr8 scaffold_106, whole genome shotgun sequence;	0.8598	_	KOG1192	_	K13496	UGT73C
cassava4.1_006796m.g	825.487	406.153	21.6995	10.619	5e-05	0.00143105	-1.03101	down	yes	OK	1722	gi|255584538|ref|XP_002532996.1|	Ribulose bisphosphate carboxylase/oxygenase activase 1, chloroplast precursor, putative [Ricinus communis]	0.96	gi|68565782|sp|Q7X9A0.1|RCA1_LARTR	RecName: Full=Ribulose bisphosphate carboxylase/oxygenase activase 1, chloroplastic; Short=RA 1; Short=RuBisCO activase 1; AltName: Full=RuBisCO activase alpha form	0.88	GO:0005524	29760.GSVIVG00021361001	SubName: Full=Chromosome chr8 scaffold_23, whole genome shotgun sequence;	0.9367	_	KOG0651	_	None	_
cassava4.1_006863m.g	5296.18	2305.43	129.593	56.1286	5e-05	0.00143105	-1.20718	down	yes	OK	1839	gi|643731993|gb|KDP39185.1|	hypothetical protein JCGZ_00942 [Jatropha curcas]	0.94	gi|75154301|sp|Q8L868.1|E1311_ARATH	RecName: Full=Glucan endo-1,3-beta-glucosidase 11; AltName: Full=(1-)3)-beta-glucan endohydrolase 11; Short=(1-)3)-beta-glucanase 11; AltName: Full=Beta-1,3-endogl	0.68	GO:0042973;GO:0005982;GO:0005985	3694.gw1.XI.2944.1	hypothetical protein	0.8949	_	_	NOG270202;NOG289075	None	_
cassava4.1_006871m.g	317.453	75.5507	10.3387	2.44318	5e-05	0.00143105	-2.08122	down	yes	OK	1419	gi|255581079|ref|XP_002531355.1|	Anthocyanin 5-aromatic acyltransferase, putative [Ricinus communis]	0.87	gi|75206916|sp|Q9SND9.1|Y3028_ARATH	RecName: Full=Uncharacterized acetyltransferase At3g50280 [Arabidopsis thaliana]	0.51	GO:0008152;GO:0047672	3694.eugene3.00060844	hypothetical protein	0.8718	_	_	NOG295576	None	_
cassava4.1_006915m.g	57.6588	21.021	1.49014	0.54047	0.0033	0.0389087	-1.46316	down	yes	OK	1749	gi|255563608|ref|XP_002522806.1|	serine hydroxymethyltransferase, putative [Ricinus communis]	0.97	gi|75318092|sp|O23254.1|GLYC4_ARATH	RecName: Full=Serine hydroxymethyltransferase 4; Short=AtSHMT4; AltName: Full=Glycine hydroxymethyltransferase 4; AltName: Full=Serine methylase 4 [Arabidopsis tha	0.95	GO:0007623;GO:0009506;GO:0008168;GO:0006563;GO:0004372;GO:0046686;GO:0006544;GO:0035999;GO:0030170;GO:0005886;GO:0032259	3694.estExt_fgenesh4_pm.C_880008	RecName: Full=Serine hydroxymethyltransferase; EC=2.1.2.1;; Interconversion of serine and gl [...]	0.9621	COG0112	KOG2467	_	K00600	glyA, SHMT
cassava4.1_006931m.g	245.443	115.807	6.77206	3.17622	0.0009	0.0148946	-1.09228	down	yes	OK	1648	gi|219842164|dbj|BAH10639.1|	geranylgeranyl reductase [Hevea brasiliensis]	0.98	gi|75216452|sp|Q9ZS34.1|CHLP_TOBAC	RecName: Full=Geranylgeranyl diphosphate reductase, chloroplastic; AltName: Full=Geranylgeranyl reductase; Flags: Precursor	0.9	GO:0016628;GO:0055114;GO:0015979;GO:0045550;GO:0015995	3694.eugene3.00120625	SubName: Full=Putative uncharacterized protein;	0.9557	COG0644	_	_	K10960	chlP, bchP
cassava4.1_006935m.g	122.94	46.4862	3.57839	1.34391	0.0008	0.0135783	-1.41287	down	yes	OK	1570	gi|255567094|ref|XP_002524529.1|	conserved hypothetical protein [Ricinus communis]	0.9	_	_	_	_	3694.estExt_Genewise1_v1.C_LG_XI3489	hypothetical protein	0.8769	_	_	NOG249222	None	_
cassava4.1_006972m.g	178.152	69.9735	4.88777	1.90898	0.0001	0.00259112	-1.35637	down	yes	OK	1656	gi|643720427|gb|KDP30806.1|	hypothetical protein JCGZ_13749 [Jatropha curcas]	0.94	gi|75154301|sp|Q8L868.1|E1311_ARATH	RecName: Full=Glucan endo-1,3-beta-glucosidase 11; AltName: Full=(1-)3)-beta-glucan endohydrolase 11; Short=(1-)3)-beta-glucanase 11; AltName: Full=Beta-1,3-endogl	0.67	GO:0004553;GO:0005975	3694.eugene3.04210001	SubName: Full=Putative uncharacterized protein;	0.9383	_	_	NOG270202	None	_
cassava4.1_006975m.g	233.276	112.995	6.30557	3.03756	0.00105	0.0167077	-1.05371	down	yes	OK	1679	gi|255544652|ref|XP_002513387.1|	acetylornithine aminotransferase, putative [Ricinus communis]	0.92	gi|2811029|sp|O04866.1|ARGD_ALNGL	RecName: Full=Acetylornithine aminotransferase, mitochondrial; Short=ACOAT; AltName: Full=Acetylornithine transaminase; Short=AOTA; Flags: Precursor	0.87	GO:0006525;GO:0003992;GO:0000051;GO:0030170	3694.fgenesh4_pg.C_LG_V000356	acetylornithine transaminase (EC:2.6.1.11)	0.9293	COG4992	KOG1401	_	K00818	E2.6.1.11, argD
cassava4.1_006981m.g	47.9172	15.7503	1.29682	0.423649	0.00125	0.0189011	-1.61404	down	yes	OK	1677	gi|643720427|gb|KDP30806.1|	hypothetical protein JCGZ_13749 [Jatropha curcas]	0.93	gi|75154301|sp|Q8L868.1|E1311_ARATH	RecName: Full=Glucan endo-1,3-beta-glucosidase 11; AltName: Full=(1-)3)-beta-glucan endohydrolase 11; Short=(1-)3)-beta-glucanase 11; AltName: Full=Beta-1,3-endogl	0.67	GO:0004553;GO:0005975	3694.eugene3.00141056	SubName: Full=Putative uncharacterized protein;	0.9404	_	_	NOG270202	None	_
cassava4.1_007006m.g	799.77	283.632	18.6954	6.58952	5e-05	0.00143105	-1.50444	down	yes	OK	1918	gi|255555535|ref|XP_002518804.1|	cytochrome P450, putative [Ricinus communis]	0.93	gi|75306306|sp|Q949P1.1|ABAH1_ARATH	RecName: Full=Abscisic acid 8'-hydroxylase 1; Short=ABA 8'-hydroxylase 1; AltName: Full=Cytochrome P450 707A1 [Arabidopsis thaliana]	0.89	GO:0050832;GO:0020037;GO:0009414;GO:0005506;GO:0009687;GO:0055114;GO:0010295;GO:0048838;GO:0009639	3694.fgenesh4_pg.C_scaffold_86000151	hypothetical protein	0.9651	COG2124	KOG0157	_	K09843	E1.14.13.93
cassava4.1_007033m.g	1033.46	502.001	25.2961	12.2263	5e-05	0.00143105	-1.04893	down	yes	OK	1838	gi|255548127|ref|XP_002515120.1|	carbon catabolite repressor protein, putative [Ricinus communis]	0.86	gi|148887024|sp|O81916.2|YC22_ARATH	RecName: Full=Uncharacterized calcium-binding protein At1g02270 [Arabidopsis thaliana]	0.79	GO:0005634;GO:0009409;GO:0005509	3694.gw1.XIV.1980.1	hypothetical protein	0.863	_	KOG2338	_	None	_
cassava4.1_007068m.g	378.29	176.256	12.2267	5.65734	0.00025	0.0054411	-1.11184	down	yes	OK	1429	gi|566238227|ref|XP_006371342.1|	cytochrome P450 family protein [Populus trichocarpa]	0.87	gi|75305905|sp|Q93Z79.1|C14A1_ARATH	RecName: Full=Cytochrome P450 714A1; AltName: Full=EUI-like P450 A1 [Arabidopsis thaliana]	0.79	GO:0016705;GO:0020037;GO:0005506;GO:0004497;GO:0055114	3694.gw1.125.153.1	cytochrome P450	0.8747	COG2124	KOG0157	_	None	_
cassava4.1_007070m.g	291.917	123.361	8.75534	3.67923	0.0001	0.00259112	-1.25076	down	yes	OK	1528	gi|643739525|gb|KDP45279.1|	hypothetical protein JCGZ_15144 [Jatropha curcas]	0.91	gi|1169451|sp|Q06915.1|EA6_ARATH	RecName: Full=Probable glucan endo-1,3-beta-glucosidase A6; AltName: Full=(1-)3)-beta-glucan endohydrolase; Short=(1-)3)-beta-glucanase; AltName: Full=Anther-specific	0.76	GO:0009505;GO:0004553;GO:0009506;GO:0005975	3694.eugene3.19440001	hypothetical protein	0.9147	_	_	NOG281947;NOG226874	None	_
cassava4.1_007073m.g	181.512	59.7491	4.39711	1.39316	5e-05	0.00143105	-1.65819	down	yes	OK	2153	gi|643724578|gb|KDP33779.1|	hypothetical protein JCGZ_07350 [Jatropha curcas]	0.96	gi|75171106|sp|Q9FJU9.1|E1313_ARATH	RecName: Full=Glucan endo-1,3-beta-glucosidase 13; AltName: Full=(1-)3)-beta-glucan endohydrolase 13; Short=(1-)3)-beta-glucanase 13; AltName: Full=Beta-1,3-endogl	0.86	GO:0042973;GO:0009505;GO:0005982;GO:0005985;GO:0046658	3694.eugene3.01450041	hypothetical protein	0.9231	_	_	NOG248718	None	_
cassava4.1_007092m.g	1341.13	360.274	44.4424	11.8416	5e-05	0.00143105	-1.90807	down	yes	OK	1398	gi|255566018|ref|XP_002523997.1|	glutathione s-transferase, putative [Ricinus communis]	0.9	gi|417148|sp|P32110.1|GSTX6_SOYBN	RecName: Full=Probable glutathione S-transferase; AltName: Full=G2-4; AltName: Full=Heat shock protein 26A [Glycine max]	0.71	GO:0004462;GO:0006090;GO:0005975;GO:0016740	29760.GSVIVG00022906001	SubName: Full=Chromosome chr6 scaffold_28, whole genome shotgun sequence;	0.8522	COG0625	KOG0406	_	K00799	GST, gst
cassava4.1_007134m.g	115.134	34.9618	2.74086	0.828073	0.00015	0.00361304	-1.7268	down	yes	OK	1885	gi|643722885|gb|KDP32582.1|	hypothetical protein JCGZ_13132 [Jatropha curcas]	0.85	gi|75315711|sp|Q9ZR25.1|5GT_VERHY	RecName: Full=Anthocyanidin 3-O-glucoside 5-O-glucosyltransferase; AltName: Full=UDP-glucose:anthocyanin 5-O-glucosyltransferase HGT8; Flags: Precursor	0.71	_	3694.grail3.0021016501	hypothetical protein	0.8043	_	KOG1192	_	K12338	UGT75C1
cassava4.1_007188m.g	28.2031	8.44451	0.940941	0.279691	0.0036	0.0413981	-1.75027	down	yes	OK	1389	gi|255571312|ref|XP_002526605.1|	serine/threonine protein kinase, putative [Ricinus communis]	0.94	gi|75274247|sp|Q9LUL2.1|WAG2_ARATH	RecName: Full=Serine/threonine-protein kinase WAG2 [Arabidopsis thaliana]	0.64	GO:0007165;GO:0005524;GO:0009069;GO:0006468;GO:0004697	59689.fgenesh1_pm.C_scaffold_4001239	annotation not avaliable	0.8251	COG0515	KOG0610	_	None	_
cassava4.1_007195m.g	393.428	194.616	11.6489	5.7261	0.0004	0.0078057	-1.02457	down	yes	OK	1546	gi|643727785|gb|KDP36078.1|	hypothetical protein JCGZ_08722 [Jatropha curcas]	0.92	gi|75115364|sp|Q66GR0.1|FLA17_ARATH	RecName: Full=Fasciclin-like arabinogalactan protein 17; Flags: Precursor [Arabidopsis thaliana]	0.86	_	3694.grail3.0030003301	hypothetical protein	0.9017	_	KOG1437	_	None	_
cassava4.1_007269m.g	195.676	83.659	6.57666	2.79235	0.0003	0.00628565	-1.23588	down	yes	OK	1380	gi|643708859|gb|KDP23775.1|	hypothetical protein JCGZ_23608 [Jatropha curcas]	0.82	gi|75207393|sp|Q9SRT0.1|PUB9_ARATH	RecName: Full=U-box domain-containing protein 9; AltName: Full=Plant U-box protein 9 [Arabidopsis thaliana]	0.69	GO:0000151;GO:0016567;GO:0070696;GO:0071215;GO:0004842	3694.fgenesh4_pg.C_scaffold_180000011	hypothetical protein	0.8307	_	KOG0167	_	None	_
cassava4.1_007275m.g	611.974	276.227	20.8345	9.48566	5e-05	0.00143105	-1.13515	down	yes	OK	1491	gi|643716734|gb|KDP28360.1|	hypothetical protein JCGZ_14131 [Jatropha curcas]	0.9	_	_	_	_	3694.eugene3.00140555	hypothetical protein	0.8627	_	KOG4287	_	None	_
cassava4.1_007284m.g	436.289	187.047	11.4059	4.83673	5e-05	0.00143105	-1.23768	down	yes	OK	1890	gi|643736320|gb|KDP42659.1|	hypothetical protein JCGZ_00163 [Jatropha curcas]	0.9	gi|75153682|sp|Q8L4B0.1|GAUTF_ARATH	RecName: Full=Probable galacturonosyltransferase 15 [Arabidopsis thaliana]	0.74	GO:0008152;GO:0016757	29760.GSVIVG00018928001	SubName: Full=Chromosome chr12 scaffold_18, whole genome shotgun sequence;	0.8353	_	_	NOG223478	K13648	GAUT
cassava4.1_007285m.g	429.424	159.529	9.32068	3.44611	5e-05	0.00143105	-1.43547	down	yes	OK	2053	gi|224080606|ref|XP_002306177.1|	nodulin family protein [Populus nodulin family protein [Populus trichocarpa]	0.84	_	_	_	_	3694.estExt_fgenesh4_pg.C_LG_IV1441	hypothetical protein	0.851	_	_	NOG147152	None	_
cassava4.1_007300m.g	883.854	436.726	26.3608	12.9437	5e-05	0.00143105	-1.02614	down	yes	OK	1536	gi|643730620|gb|KDP38052.1|	hypothetical protein JCGZ_04695 [Jatropha curcas]	0.86	gi|75336113|sp|Q9M9Q6.1|SCP50_ARATH	RecName: Full=Serine carboxypeptidase-like 50; Flags: Precursor [Arabidopsis thaliana]	0.75	GO:0006508;GO:0004185	3694.fgenesh4_pg.C_scaffold_70000002	hypothetical protein	0.8777	COG2939	KOG1282	_	None	_
cassava4.1_007304m.g	617.589	215.488	17.6301	6.09606	5e-05	0.00143105	-1.53209	down	yes	OK	1684	gi|643703803|gb|KDP20867.1|	hypothetical protein JCGZ_21338 [Jatropha curcas]	0.85	_	_	_	_	3694.eugene3.00040183	hypothetical protein	0.8	_	_	NOG298300	None	_
cassava4.1_007317m.g	2027.9	891.804	57.0635	24.9355	5e-05	0.00143105	-1.19437	down	yes	OK	1619	gi|255566213|ref|XP_002524094.1|	conserved hypothetical protein [Ricinus communis]	0.92	gi|75115364|sp|Q66GR0.1|FLA17_ARATH	RecName: Full=Fasciclin-like arabinogalactan protein 17; Flags: Precursor [Arabidopsis thaliana]	0.85	_	3694.grail3.0030003301	hypothetical protein	0.8945	_	KOG1437	_	None	_
cassava4.1_007329m.g	307.728	52.4027	9.54831	1.61421	5e-05	0.00143105	-2.56442	down	yes	OK	1482	gi|567860952|ref|XP_006423130.1|	hypothetical protein CICLE_v10030016mg [Citrus clementina]	0.82	gi|75314129|sp|Q9SZ46.1|C82C4_ARATH	RecName: Full=Cytochrome P450 82C4 [Arabidopsis thaliana]	0.73	GO:0016705;GO:0020037;GO:0005506;GO:0004497;GO:0055114	3694.gw1.2789.7.1	cytochrome P450	0.8052	COG2124	KOG0156	_	None	_
cassava4.1_007369m.g	89.5722	31.1657	2.99048	1.03336	0.0016	0.0228967	-1.53303	down	yes	OK	1388	gi|643708356|gb|KDP23272.1|	hypothetical protein JCGZ_23105 [Jatropha curcas]	0.95	gi|75331738|sp|Q93Y09.1|SCP45_ARATH	RecName: Full=Serine carboxypeptidase-like 45; Flags: Precursor [Arabidopsis thaliana]	0.9	GO:0009505;GO:0006508;GO:0004185;GO:0009506	3694.fgenesh4_pm.C_LG_I000205	hypothetical protein	0.9444	COG2939	KOG1282	_	K16297	SCPL-II
cassava4.1_007387m.g	5680.75	2828.19	134.537	66.6283	5e-05	0.00143105	-1.0138	down	yes	OK	1895	gi|643732139|gb|KDP39331.1|	hypothetical protein JCGZ_01088 [Jatropha curcas]	0.95	gi|75311206|sp|Q9LIS3.1|GAE6_ARATH	RecName: Full=UDP-glucuronate 4-epimerase 6; AltName: Full=UDP-glucuronic acid epimerase 6; Short=AtUGlcAE2 [Arabidopsis thaliana]	0.88	GO:0005768;GO:0005975;GO:0016857;GO:0044237;GO:0005802;GO:0050662	3694.estExt_fgenesh4_pg.C_LG_I2408	SubName: Full=Putative uncharacterized protein;	0.9586	COG0451	KOG1371	_	None	_
cassava4.1_007421m.g	738.274	365.815	18.2349	8.98697	0.0001	0.00259112	-1.0208	down	yes	OK	1823	gi|643716081|gb|KDP27854.1|	hypothetical protein JCGZ_18934 [Jatropha curcas]	0.94	gi|223635599|sp|A7PZL3.1|PGLR_VITVI	RecName: Full=Probable polygalacturonase; Short=PG; AltName: Full=Pectinase	0.66	GO:0005982;GO:0047911;GO:0005576;GO:0005985;GO:0004650	3694.gw1.X.3724.1	hypothetical protein	0.946	COG5434	_	_	None	_
cassava4.1_007512m.g	2148.79	1068.4	57.9554	28.6534	0.0001	0.00259112	-1.01624	down	yes	OK	1682	gi|643741373|gb|KDP46849.1|	hypothetical protein JCGZ_24058 [Jatropha curcas]	0.78	_	_	_	_	3694.eugene3.00070549	hypothetical protein	0.7738	_	_	NOG289058	None	_
cassava4.1_007516m.g	458.466	160.592	10.849	3.78049	5e-05	0.00143105	-1.52092	down	yes	OK	1896	gi|643724075|gb|KDP33375.1|	hypothetical protein JCGZ_12924 [Jatropha curcas]	0.94	gi|32129844|sp|Q940Q1.2|PLY1_ARATH	RecName: Full=Probable pectate lyase 1; AltName: Full=Pectate lyase A1; Flags: Precursor [Arabidopsis thaliana]	0.93	GO:0016020;GO:0046872;GO:0045490;GO:0030570	3694.estExt_Genewise1_v1.C_LG_III0932	SubName: Full=Putative uncharacterized protein;	0.9894	COG3866	_	_	K01728	E4.2.2.2, pel
cassava4.1_007517m.g	586.846	164.385	14.5987	4.17249	5e-05	0.00143105	-1.80686	down	yes	OK	1902	gi|255558468|ref|XP_002520259.1|	amino acid binding protein, putative [Ricinus communis]	0.94	gi|7387711|sp|Q53245.2|GLND_RHITR	RecName: Full=Bifunctional uridylyltransferase/uridylyl-removing enzyme; Short=UTase/UR; AltName: Full=Bifunctional [protein-PII]	0.58	GO:0016597;GO:0008152	29760.GSVIVG00014345001	SubName: Full=Putative uncharacterized protein (Chromosome chr18 scaffold_1, whole genome sh [...]	0.9089	COG2844	_	NOG268199;NOG284325	None	_
cassava4.1_007536m.g	1199.05	444.56	34.5803	12.7418	5e-05	0.00143105	-1.44038	down	yes	OK	1583	gi|643730244|gb|KDP37797.1|	hypothetical protein JCGZ_06699 [Jatropha curcas]	0.93	_	_	_	_	3694.estExt_fgenesh4_pm.C_440018	hypothetical protein	0.9308	COG2912	_	NOG288186	None	_
cassava4.1_007549m.g	2317.21	1149.25	61.1599	30.156	5e-05	0.00143105	-1.02014	down	yes	OK	1716	gi|255538950|ref|XP_002510540.1|	tubulin beta chain, putative [Ricinus communis]	0.99	gi|54036489|sp|Q6VAF6.1|TBB6_GOSHI	RecName: Full=Tubulin beta-6 chain; AltName: Full=Beta-6-tubulin	0.98	GO:0005874;GO:0006184;GO:0005200;GO:0005737;GO:0003924;GO:0051258;GO:0007017;GO:0005525	29760.GSVIVG00014415001	SubName: Full=Chromosome chr18 scaffold_1, whole genome shotgun sequence;; Tubulin is the ma [...]	0.9977	COG5023	KOG1375	_	K07375	TUBB
cassava4.1_007592m.g	243.626	111.86	6.14329	2.80375	0.00085	0.0142502	-1.13165	down	yes	OK	1789	gi|643711881|gb|KDP25309.1|	hypothetical protein JCGZ_20465 [Jatropha curcas]	0.92	gi|223635599|sp|A7PZL3.1|PGLR_VITVI	RecName: Full=Probable polygalacturonase; Short=PG; AltName: Full=Pectinase	0.69	GO:0005982;GO:0047911;GO:0005576;GO:0005985;GO:0004650	3694.estExt_fgenesh4_pg.C_LG_III1156	hypothetical protein	0.9533	COG5434	_	_	None	_
cassava4.1_007599m.g	58.1951	12.447	2.01449	0.427413	0.0007	0.0122514	-2.23671	down	yes	OK	1344	gi|643733277|gb|KDP40224.1|	hypothetical protein JCGZ_02222 [Jatropha curcas]	0.85	gi|75271948|sp|Q8LPG9.1|IQD14_ARATH	RecName: Full=Protein IQ-DOMAIN 14 [Arabidopsis thaliana]	0.66	_	3694.eugene3.00081466	hypothetical protein	0.7904	_	_	NOG267457	None	_
cassava4.1_007640m.g	137.088	36.9256	3.90504	1.04506	5e-05	0.00143105	-1.90175	down	yes	OK	1600	gi|255537469|ref|XP_002509801.1|	tubulin beta chain, putative [Ricinus communis]	0.98	gi|135452|sp|P12459.1|TBB1_SOYBN	RecName: Full=Tubulin beta-1 chain; AltName: Full=Beta-1-tubulin	0.97	GO:0005874;GO:0006184;GO:0005200;GO:0005737;GO:0003924;GO:0051258;GO:0007017;GO:0005525	3694.grail3.0018029802	tubulin, beta chain; Tubulin is the major constituent of microtubules. It binds two moles of [...]	0.9857	COG5023	KOG1375	_	K07375	TUBB
cassava4.1_007761m.g	177.902	80.6147	6.23889	2.80559	0.00065	0.0115144	-1.15299	down	yes	OK	1329	gi|643704841|gb|KDP21693.1|	hypothetical protein JCGZ_03364 [Jatropha curcas]	0.9	_	_	_	GO:0016021	29760.GSVIVG00029394001	SubName: Full=Chromosome chr13 scaffold_48, whole genome shotgun sequence;	0.7967	COG0814	KOG1305	_	None	_
cassava4.1_007837m.g	279.55	114.019	7.68355	3.11549	0.0002	0.00456621	-1.30231	down	yes	OK	1654	gi|643708745|gb|KDP23661.1|	hypothetical protein JCGZ_23494 [Jatropha curcas]	0.75	gi|2842757|sp|Q99090.2|CPRF2_PETCR	RecName: Full=Light-inducible protein CPRF2; AltName: Full=Common plant regulatory factor 2; Short=CPRF-2	0.71	GO:0005667;GO:0006355;GO:0043565;GO:0045449;GO:0003700	3694.estExt_Genewise1_v1.C_LG_XIII1499	hypothetical protein	0.82	_	_	NOG224462	None	_
cassava4.1_007843m.g	819.381	155.001	22.5033	4.23504	5e-05	0.00143105	-2.40969	down	yes	OK	1655	gi|643723397|gb|KDP32976.1|	hypothetical protein JCGZ_13007 [Jatropha curcas]	0.85	gi|667467057|sp|B9I2J6.2|AXEP_POPTR	RecName: Full=L-Ala-D/L-amino acid epimerase; AltName: Full=L-Ala-D/L-Xxx epimerase [Populus trichocarpa]	0.78	GO:0018849;GO:0019261;GO:0042203;GO:0042184;GO:0018874	29760.GSVIVG00017730001	SubName: Full=Chromosome chr17 scaffold_16, whole genome shotgun sequence;	0.7892	COG4948	_	_	None	_
cassava4.1_007886m.g	65.6949	22.643	1.97575	0.676226	0.00135	0.0200667	-1.54682	down	yes	OK	1524	gi|224117382|ref|XP_002317560.1|	zinc finger family protein [Populus trichocarpa]	0.94	_	_	_	GO:0046872;GO:0008152;GO:0003950	3694.eugene3.00111070	hypothetical protein	0.9361	_	_	NOG274266	None	_
cassava4.1_007900m.g	136.934	8.54891	4.04391	0.250244	0.0005	0.00934087	-4.01434	down	yes	OK	1549	gi|255545932|ref|XP_002514026.1|	Aspartic proteinase nepenthesin-1 precursor, putative [Ricinus communis]	0.94	gi|61214233|sp|Q766C3.1|NEP1_NEPGR	RecName: Full=Aspartic proteinase nepenthesin-1; AltName: Full=Nepenthesin-I; Flags: Precursor [Nepenthes gracilis]	0.48	GO:0003677;GO:0048046;GO:0009505;GO:0006508;GO:0004190	3694.eugene3.00020961	SubName: Full=Putative uncharacterized protein;	0.9078	_	KOG1339	_	None	_
cassava4.1_007908m.g	298.04	80.3234	8.35891	2.23338	5e-05	0.00143105	-1.90409	down	yes	OK	1626	gi|643733697|gb|KDP40540.1|	hypothetical protein JCGZ_24539 [Jatropha curcas]	0.93	gi|61214233|sp|Q766C3.1|NEP1_NEPGR	RecName: Full=Aspartic proteinase nepenthesin-1; AltName: Full=Nepenthesin-I; Flags: Precursor [Nepenthes gracilis]	0.5	GO:0009505;GO:0006508;GO:0004190	3694.estExt_Genewise1_v1.C_LG_I7028	SubName: Full=Putative uncharacterized protein;	0.8818	_	KOG1339	_	None	_
cassava4.1_007934m.g	144.198	55.9235	3.91931	1.514	0.0003	0.00628565	-1.37223	down	yes	OK	1959	gi|643706987|gb|KDP22797.1|	hypothetical protein JCGZ_00384 [Jatropha curcas]	0.96	gi|75313797|sp|Q9SR86.1|AGT23_ARATH	RecName: Full=Alanine--glyoxylate aminotransferase 2 homolog 3, mitochondrial; AltName: Full=Beta-alanine-pyruvate aminotransferase 3; Flags: Precursor [Arabidopsi	0.9	GO:0043562;GO:0006531;GO:0008453;GO:0006566;GO:0006563;GO:0006522;GO:0006544;GO:0030170	3694.gw1.VI.969.1	hypothetical protein	0.9622	COG0160	KOG1404	_	K00827	AGXT2
cassava4.1_008132m.g	1226.37	505.722	42.7084	17.4653	5e-05	0.00143105	-1.29003	down	yes	OK	1337	gi|643733697|gb|KDP40540.1|	hypothetical protein JCGZ_24539 [Jatropha curcas]	0.96	gi|61214233|sp|Q766C3.1|NEP1_NEPGR	RecName: Full=Aspartic proteinase nepenthesin-1; AltName: Full=Nepenthesin-I; Flags: Precursor [Nepenthes gracilis]	0.51	GO:0006508;GO:0004190	3694.estExt_Genewise1_v1.C_LG_I7028	SubName: Full=Putative uncharacterized protein;	0.9187	_	KOG1339	_	None	_
cassava4.1_008193m.g	353.867	156.254	8.6876	3.81744	0.00015	0.00361304	-1.18635	down	yes	OK	1833	gi|643739041|gb|KDP44855.1|	hypothetical protein JCGZ_01355 [Jatropha curcas]	0.78	_	_	_	_	3694.estExt_fgenesh4_pg.C_LG_X1757	hypothetical protein	0.7569	_	_	NOG257337	None	_
cassava4.1_008402m.g	52.5969	16.5471	1.39226	0.435537	0.00085	0.0142502	-1.67656	down	yes	OK	1711	gi|643707009|gb|KDP22819.1|	hypothetical protein JCGZ_00406 [Jatropha curcas]	0.95	gi|75202761|sp|Q9SCU1.1|PATL6_ARATH	RecName: Full=Patellin-6 [Arabidopsis thaliana]	0.87	GO:0006810;GO:0016021;GO:0005886	29760.GSVIVG00037411001	SubName: Full=Chromosome chr8 scaffold_88, whole genome shotgun sequence;	0.9448	_	KOG1471	_	None	_
cassava4.1_008411m.g	280.579	108.855	6.28433	2.42557	5e-05	0.00143105	-1.37344	down	yes	OK	1995	gi|643720052|gb|KDP30591.1|	hypothetical protein JCGZ_16244 [Jatropha curcas]	0.95	_	_	_	_	3694.estExt_fgenesh4_pg.C_LG_III1812	SubName: Full=Putative uncharacterized protein;	0.9498	_	_	NOG274737;NOG263183	None	_
cassava4.1_008435m.g	120.437	55.61	4.47394	2.05042	0.00245	0.0309716	-1.12563	down	yes	OK	1263	gi|255559543|ref|XP_002520791.1|	conserved hypothetical protein [Ricinus communis]	0.95	gi|586946307|sp|F4IH21.1|TBL33_ARATH	RecName: Full=Protein trichome birefringence-like 33 [Arabidopsis thaliana]	0.88	_	3702.AT2G40320.1-P	unknown protein; unknown protein; INVOLVED IN: biological_process unknown; CONTAINS InterPro [...]	0.8762	_	_	NOG29130	None	_
cassava4.1_008448m.g	436.433	216.956	14.1774	6.9982	0.0002	0.00456621	-1.01854	down	yes	OK	1423	gi|643724574|gb|KDP33775.1|	hypothetical protein JCGZ_07346 [Jatropha curcas]	0.95	_	_	_	_	29760.GSVIVG00016640001	SubName: Full=Chromosome chr11 scaffold_13, whole genome shotgun sequence;	0.9017	_	_	NOG264873	None	_
cassava4.1_008463m.g	3355.6	1653.26	85.0082	41.6587	5e-05	0.00143105	-1.02898	down	yes	OK	1781	gi|643720052|gb|KDP30591.1|	hypothetical protein JCGZ_16244 [Jatropha curcas]	0.95	_	_	_	_	3694.estExt_fgenesh4_pg.C_LG_III1812	SubName: Full=Putative uncharacterized protein;	0.9592	_	_	NOG274737	None	_
cassava4.1_008503m.g	248.719	104.393	8.09486	3.37493	0.0001	0.00259112	-1.26215	down	yes	OK	1420	gi|643706265|gb|KDP22397.1|	hypothetical protein JCGZ_26228 [Jatropha curcas]	0.96	gi|75100157|sp|O81312.1|GAE3_ARATH	RecName: Full=UDP-glucuronate 4-epimerase 3; AltName: Full=UDP-glucuronic acid epimerase 3 [Arabidopsis thaliana]	0.86	GO:0005975;GO:0016857;GO:0044237;GO:0050662	3694.grail3.0079014001	hypothetical protein	0.8852	COG0451	KOG1371	_	K08679	E5.1.3.6
cassava4.1_008511m.g	152.148	45.7716	3.75728	1.12461	5e-05	0.00143105	-1.74026	down	yes	OK	1823	gi|643708408|gb|KDP23324.1|	hypothetical protein JCGZ_23157 [Jatropha curcas]	0.94	_	_	_	_	3694.gw1.XIII.422.1	hypothetical protein	0.937	_	KOG4287	_	None	_
cassava4.1_008563m.g	1062.32	277.62	36.7616	9.5382	5e-05	0.00143105	-1.94641	down	yes	OK	1345	gi|643724258|gb|KDP33459.1|	hypothetical protein JCGZ_07030 [Jatropha curcas]	0.89	gi|20139956|sp|Q9SJA7.1|SOX_ARATH	RecName: Full=Probable sarcosine oxidase [Arabidopsis thaliana]	0.82	GO:0008115;GO:0006544;GO:0046653;GO:0006566;GO:0055114;GO:0006563	3694.estExt_Genewise1_v1.C_LG_XVIII2157	sarcosine oxidase (EC:1.5.3.1)	0.9023	COG0665	KOG2820	_	K00306	PIPOX
cassava4.1_008592m.g	786.696	196.445	22.0032	5.46183	5e-05	0.00143105	-2.01026	down	yes	OK	1629	gi|255581809|ref|XP_002531705.1|	conserved hypothetical protein [Ricinus communis]	0.92	_	_	_	GO:0009535;GO:0031351;GO:0009416;GO:0009299	29760.GSVIVG00003705001	SubName: Full=Chromosome chr13 scaffold_149, whole genome shotgun sequence;	0.8943	_	_	NOG274737	None	_
cassava4.1_008645m.g	243.809	114.652	6.74437	3.15195	0.00055	0.0100688	-1.09744	down	yes	OK	1644	gi|643730616|gb|KDP38048.1|	hypothetical protein JCGZ_04691 [Jatropha curcas]	0.69	_	_	_	_	_	_	_	_	_	_	None	_
cassava4.1_008707m.g	130.064	30.299	4.9496	1.14237	5e-05	0.00143105	-2.11528	down	yes	OK	1236	gi|255575249|ref|XP_002528528.1|	auxin:hydrogen symporter, putative [Ricinus communis]	0.8	_	_	_	GO:0055085;GO:0016021	_	_	_	_	_	_	K07088	K07088
cassava4.1_008713m.g	434.314	188.489	13.3973	5.77704	0.0001	0.00259112	-1.21354	down	yes	OK	1490	gi|255568914|ref|XP_002525427.1|	glutamate dehydrogenase, putative [Ricinus communis]	0.98	gi|12229807|sp|Q43314.1|DHE1_ARATH	RecName: Full=Glutamate dehydrogenase 1; Short=GDH 1 [Arabidopsis thaliana]	0.97	GO:0006520;GO:0006118;GO:0016639;GO:0055114	3694.eugene3.00130573	glutamate dehydrogenase (NAD(P)+) (EC:1.4.1.3)	0.9757	COG0334	KOG2250	_	K00261	GLUD1_2, gdhA
cassava4.1_008790m.g	2058.91	998.181	51.6713	24.9638	5e-05	0.00143105	-1.04953	down	yes	OK	1799	gi|643730669|gb|KDP38101.1|	hypothetical protein JCGZ_04744 [Jatropha curcas]	0.86	gi|75274370|sp|Q9LVI4.1|TIF6B_ARATH	RecName: Full=Protein TIFY 6B; AltName: Full=Jasmonate ZIM domain-containing protein 3; AltName: Full=Protein JASMONATE INSENSITIVE 3 [Arabidopsis thaliana]	0.58	_	3694.grail3.0010062402	hypothetical protein	0.7593	_	_	NOG278594	K13464	JAZ
cassava4.1_008852m.g	3194.75	1194.13	123.356	45.7441	5e-05	0.00143105	-1.43117	down	yes	OK	1221	gi|643740777|gb|KDP46367.1|	hypothetical protein JCGZ_10207 [Jatropha curcas]	0.96	gi|32129827|sp|O24554.1|PEL_ZINEL	RecName: Full=Pectate lyase; AltName: Full=ZePel; Flags: Precursor	0.89	GO:0046872;GO:0045490;GO:0030570	3694.estExt_fgenesh4_pg.C_LG_I2215	hypothetical protein	0.9841	COG3866	_	_	K01728	E4.2.2.2, pel
cassava4.1_008878m.g	80.7554	30.1767	2.39117	0.887778	0.00155	0.0223566	-1.42945	down	yes	OK	1546	gi|643732078|gb|KDP39270.1|	hypothetical protein JCGZ_01027 [Jatropha curcas]	0.91	gi|38257763|sp|Q9FM65.1|FLA1_ARATH	RecName: Full=Fasciclin-like arabinogalactan protein 1; Flags: Precursor [Arabidopsis thaliana]	0.79	_	3694.gw1.I.4765.1	fasciclin-like arabinogalactan protein	0.8968	_	_	NOG257135;NOG223438	None	_
cassava4.1_008882m.g	273.31	125.734	8.67643	3.96578	0.00035	0.0070048	-1.1295	down	yes	OK	1452	gi|643732078|gb|KDP39270.1|	hypothetical protein JCGZ_01027 [Jatropha curcas]	0.9	gi|38257763|sp|Q9FM65.1|FLA1_ARATH	RecName: Full=Fasciclin-like arabinogalactan protein 1; Flags: Precursor [Arabidopsis thaliana]	0.75	GO:0005618;GO:0046658;GO:0048364;GO:0048367	3694.gw1.I.4765.1	fasciclin-like arabinogalactan protein	0.8911	_	_	NOG257135;NOG223438	None	_
cassava4.1_008899m.g	311.536	103.967	9.74326	3.23001	5e-05	0.00143105	-1.59287	down	yes	OK	1471	gi|255568565|ref|XP_002525256.1|	Acetamidase, putative [Ricinus Acetamidase, putative [Ricinus communis]	0.97	gi|3913682|sp|Q50228.1|FMDA_METME	RecName: Full=Formamidase; AltName: Full=Formamide amidohydrolase [Methylophilus methylotrophus]	0.69	GO:0006568;GO:0046487;GO:0004328;GO:0005773	29760.GSVIVG00019645001	SubName: Full=Chromosome chr7 scaffold_20, whole genome shotgun sequence;	0.9511	COG2421	_	_	K01455	E3.5.1.49
cassava4.1_008923m.g	8776.08	3129.62	260.379	92.3569	5e-05	0.00143105	-1.49532	down	yes	OK	1554	gi|255557765|ref|XP_002519912.1|	pectin acetylesterase, putative [Ricinus communis]	0.9	_	_	_	GO:0005618;GO:0009506;GO:0005829;GO:0005886	3694.eugene3.00030191	SubName: Full=Putative uncharacterized protein;	0.8816	_	KOG4287	_	None	_
cassava4.1_008949m.g	47.9491	15.1626	1.65327	0.51891	0.0025	0.0314042	-1.67177	down	yes	OK	1348	gi|643703860|gb|KDP20924.1|	hypothetical protein JCGZ_21395 [Jatropha curcas]	0.91	gi|60389815|sp|Q9FXT4.1|AGAL_ORYSJ	RecName: Full=Alpha-galactosidase; AltName: Full=Alpha-D-galactoside galactohydrolase; AltName: Full=Melibiase; Flags: Precursor [Oryza sativa Japonica Group]	0.78	GO:0052692;GO:0005975	3694.fgenesh4_pm.C_LG_IV000085	hypothetical protein	0.9231	_	KOG2366	_	K07407	E3.2.1.22B, galA, rafA
cassava4.1_009006m.g	645.945	257.79	19.6324	7.78378	5e-05	0.00143105	-1.33469	down	yes	OK	1510	gi|643739526|gb|KDP45280.1|	hypothetical protein JCGZ_15145 [Jatropha curcas]	0.84	_	_	_	_	3694.eugene3.00002530	hypothetical protein	0.8769	_	_	NOG220276;NOG234222	None	_
cassava4.1_009018m.g	98.2915	19.7991	3.66455	0.7321	5e-05	0.00143105	-2.32352	down	yes	OK	1259	gi|566210806|ref|XP_006372480.1|	hypothetical protein POPTR_0017s02030g [Populus trichocarpa]	0.85	_	_	_	_	3694.gw1.44.353.1	hypothetical protein	0.8871	_	_	NOG223329	None	_
cassava4.1_009031m.g	106.097	50.1172	3.94642	1.84988	0.0034	0.0397878	-1.09311	down	yes	OK	1262	gi|643727052|gb|KDP35617.1|	hypothetical protein JCGZ_09055 [Jatropha curcas]	0.93	gi|126302616|sp|Q9H1B5.2|XYLT2_HUMAN	RecName: Full=Xylosyltransferase 2; AltName: Full=Peptide O-xylosyltransferase 1; AltName: Full=Xylosyltransferase II; Short=XT-II; Short=XylT-II [Homo sapiens]	0.53	GO:0008375;GO:0016020;GO:0030158;GO:0030206	29760.GSVIVG00021304001	SubName: Full=Chromosome chr8 scaffold_23, whole genome shotgun sequence;	0.9302	_	KOG0799	_	K00771	XYLT
cassava4.1_009032m.g	3931.51	1435.4	122.035	44.258	5e-05	0.00143105	-1.46328	down	yes	OK	1482	gi|255544794|ref|XP_002513458.1|	serine-threonine protein kinase, plant-type, putative [Ricinus communis]	0.91	gi|20178285|sp|Q00874.2|DR100_ARATH	RecName: Full=DNA-damage-repair/toleration protein DRT100; Flags: Precursor [Arabidopsis thaliana]	0.75	GO:0016020;GO:0032440;GO:0048046;GO:0016310;GO:0009506;GO:0016301;GO:0055114;GO:0005618;GO:0009507	3694.fgenesh4_pg.C_LG_I000355	hypothetical protein	0.9138	COG4886	KOG0619	_	None	_
cassava4.1_009042m.g	179.347	74.4118	7.04353	2.89681	0.00035	0.0070048	-1.28183	down	yes	OK	1203	gi|643711773|gb|KDP25201.1|	hypothetical protein JCGZ_20357 [Jatropha curcas]	0.86	gi|2501572|sp|Q40863.1|EMB8_PICGL	RecName: Full=Embryogenesis-associated protein EMB8 [Picea glauca]	0.83	GO:0016787;GO:0008152	29760.GSVIVG00000521001	SubName: Full=Chromosome chr2 scaffold_105, whole genome shotgun sequence;	0.8457	COG0429	KOG1838	_	K07019	K07019
cassava4.1_009191m.g	393.259	166.911	12.3809	5.22136	5e-05	0.00143105	-1.24562	down	yes	OK	1463	gi|643716605|gb|KDP28231.1|	hypothetical protein JCGZ_14002 [Jatropha curcas]	0.91	gi|1709925|sp|P52424.1|PUR5_VIGUN	RecName: Full=Phosphoribosylformylglycinamidine cyclo-ligase, chloroplastic/mitochondrial; AltName: Full=AIR synthase; Short=AIRS; AltName: Full=Phosphoribosyl-amino	0.9	GO:0006144;GO:0004641;GO:0006189;GO:0005737	3694.gw1.II.2846.1	phosphoribosylformylglycinamidine cyclo-ligase (EC:6.3.3.1)	0.9438	COG0150	KOG0237	_	K01933	purM
cassava4.1_009220m.g	465.439	200.315	15.0102	6.41791	5e-05	0.00143105	-1.22577	down	yes	OK	1432	gi|643730096|gb|KDP37708.1|	hypothetical protein JCGZ_06849 [Jatropha curcas]	0.9	gi|461461|sp|P80030.2|FABI_BRANA	RecName: Full=Enoyl-[acyl-carrier-protein]	0.86	GO:0016631;GO:0005507;GO:0009941;GO:0055114;GO:0009579;GO:0009570	3694.eugene3.00031909	enoyl-[acyl-carrier-protein] reductase (EC:1.3.1.10)	0.9091	COG0623	KOG0725	_	K00208	fabI
cassava4.1_009231m.g	2810.89	1239.17	88.2928	38.6581	5e-05	0.00143105	-1.19153	down	yes	OK	1467	gi|643704316|gb|KDP21380.1|	hypothetical protein JCGZ_21851 [Jatropha curcas]	0.94	gi|75216893|sp|Q9ZV19.1|DJ1E_ARATH	RecName: Full=DJ-1 protein homolog E; Short=AtDJ-1E; AltName: Full=Protein YELLOW-LEAF-SPECIFIC GENE 5 [Arabidopsis thaliana]	0.76	_	59689.fgenesh2_kg.4__1961__AT2G38860.2	annotation not avaliable	0.7876	COG0693	KOG2764	_	K18881	DJ1D
cassava4.1_009251m.g	99.1342	36.4767	2.39155	0.875194	0.0008	0.0135783	-1.45027	down	yes	OK	1863	gi|643716588|gb|KDP28214.1|	hypothetical protein JCGZ_13985 [Jatropha curcas]	0.93	gi|75161472|sp|Q8VYF4.1|GATL7_ARATH	RecName: Full=Probable galacturonosyltransferase-like 7 [Arabidopsis thaliana]	0.88	GO:0008152;GO:0016757	3694.eugene3.00021805	glycosyltransferase, CAZy family GT8	0.8901	COG1442	_	NOG81018	None	_
cassava4.1_009273m.g	1089.05	418.258	33.8118	12.8973	5e-05	0.00143105	-1.39046	down	yes	OK	1481	gi|643730536|gb|KDP37968.1|	hypothetical protein JCGZ_04611 [Jatropha curcas]	0.93	_	_	_	GO:0005886	3694.gw1.XI.2771.1	SubName: Full=Putative uncharacterized protein;	0.9133	_	_	NOG238180	None	_
cassava4.1_009300m.g	30.2436	8.5526	1.17907	0.330898	0.0035	0.040482	-1.83319	down	yes	OK	1210	gi|643718002|gb|KDP29358.1|	hypothetical protein JCGZ_18279 [Jatropha curcas]	0.89	gi|61214233|sp|Q766C3.1|NEP1_NEPGR	RecName: Full=Aspartic proteinase nepenthesin-1; AltName: Full=Nepenthesin-I; Flags: Precursor [Nepenthes gracilis]	0.52	GO:0006508;GO:0004190	3694.eugene3.00081080	hypothetical protein	0.8293	_	KOG1339	_	None	_
cassava4.1_009367m.g	7162.07	3526.45	201.255	98.5256	5e-05	0.00143105	-1.03045	down	yes	OK	1621	gi|255538116|ref|XP_002510123.1|	conserved hypothetical protein [Ricinus communis]	0.93	gi|75207747|sp|Q9STX2.1|VEP1_ARATH	RecName: Full=3-oxo-Delta(4,5)-steroid 5-beta-reductase; AltName: Full=Delta(4)-3-oxosteroid 5-beta-reductase; AltName: Full=Delta-4,5-steroid 5-beta-reductase; Sho	0.87	_	3694.estExt_Genewise1_v1.C_401050	SubName: Full=Putative uncharacterized protein;	0.8897	_	_	NOG46937	None	_
cassava4.1_009398m.g	98.3421	45.1815	3.0939	1.4116	0.00295	0.0357049	-1.1321	down	yes	OK	1464	gi|255564826|ref|XP_002523407.1|	protein binding protein, putative [Ricinus communis]	0.89	_	_	_	GO:0009611;GO:0009535;GO:0009941;GO:0009570	59689.scaffold_105337.1	annotation not avaliable	0.8149	_	_	NOG276328	None	_
cassava4.1_009435m.g	231.501	64.4329	9.41156	2.59631	5e-05	0.00143105	-1.85797	down	yes	OK	1167	gi|255578353|ref|XP_002530043.1|	Alpha-L-fucosidase 2 precursor, putative [Ricinus communis]	0.88	gi|75173075|sp|Q9FXE5.1|FUCO3_ARATH	RecName: Full=Alpha-L-fucosidase 3; AltName: Full=Alpha-1,2-fucosidase; Short=AtFXG1; AltName: Full=Alpha-L-fucoside fucohydrolase 3; Flags: Precursor [Arabidopsis	0.8	GO:0016788;GO:0006629	3694.fgenesh4_pm.C_LG_X000216	hypothetical protein	0.8921	_	_	NOG247287	None	_
cassava4.1_009461m.g	333.293	140.661	11.2836	4.72792	5e-05	0.00143105	-1.25495	down	yes	OK	1371	gi|643740804|gb|KDP46394.1|	hypothetical protein JCGZ_10234 [Jatropha curcas]	0.93	gi|75181027|sp|Q9LY84.1|GDL76_ARATH	RecName: Full=GDSL esterase/lipase At5g14450; AltName: Full=Extracellular lipase At5g14450; Flags: Precursor [Arabidopsis thaliana]	0.82	GO:0009505;GO:0009506;GO:0006629;GO:0016788	3694.estExt_fgenesh4_pg.C_LG_I2179	hypothetical protein	0.9528	COG3240	_	NOG295475	None	_
cassava4.1_009469m.g	951.367	468.778	27.3898	13.4129	0.0001	0.00259112	-1.03002	down	yes	OK	1586	gi|224134460|ref|XP_002321829.1|	putative calmodulin-binding family protein [Populus trichocarpa]	0.76	gi|75264269|sp|Q9LVA0.1|BAG7_ARATH	RecName: Full=BAG family molecular chaperone regulator 7; AltName: Full=Bcl-2-associated athanogene 7 [Arabidopsis thaliana]	0.72	_	3694.estExt_Genewise1_v1.C_LG_XV2834	SubName: Full=Putative uncharacterized protein;	0.7702	_	_	NOG291508	None	_
cassava4.1_009522m.g	136.312	30.159	4.47404	0.983546	5e-05	0.00143105	-2.18551	down	yes	OK	1409	gi|317106672|dbj|BAJ53175.1|	JHL18I08.9 [Jatropha curcas]	0.97	gi|75165000|sp|Q94AP3.1|WAT1_ARATH	RecName: Full=Protein WALLS ARE THIN 1 [Arabidopsis thaliana]	0.86	GO:0009705;GO:0009826;GO:0090355;GO:0090358;GO:0005886;GO:0009834	3694.estExt_fgenesh4_pg.C_LG_II0267	SubName: Full=Putative uncharacterized protein;	0.9375	_	_	NOG242902	None	_
cassava4.1_009620m.g	146.713	51.5623	3.52557	1.23748	0.00015	0.00361304	-1.51045	down	yes	OK	1882	gi|643729322|gb|KDP37202.1|	hypothetical protein JCGZ_06258 [Jatropha curcas]	0.84	_	_	_	_	_	_	_	_	_	_	None	_
cassava4.1_009638m.g	400.535	190.326	16.5841	7.81267	0.00045	0.00859002	-1.08591	down	yes	OK	1149	gi|643726471|gb|KDP35178.1|	hypothetical protein JCGZ_10712 [Jatropha curcas]	0.79	gi|75296487|sp|Q7XTV7.2|HIP1_ORYSJ	RecName: Full=Probable E3 ubiquitin-protein ligase HIP1; AltName: Full=HAL3-interacting protein 1; Short=OsHIP1; AltName: Full=RING-H2 finger HIP1 [Oryza sativa Jap	0.7	_	3694.eugene3.00120446	hypothetical protein	0.7523	_	KOG0800	_	None	_
cassava4.1_009729m.g	2949.96	1452.01	90.463	44.243	5e-05	0.00143105	-1.03188	down	yes	OK	1498	gi|595792363|ref|XP_007199930.1|	hypothetical protein PRUPE_ppa006317mg [Prunus persica]	0.98	gi|20141281|sp|Q96533.2|ADHX_ARATH	RecName: Full=Alcohol dehydrogenase class-3; AltName: Full=Alcohol dehydrogenase class-III; AltName: Full=Glutathione-dependent formaldehyde dehydrogenase; Short=FA	0.98	GO:0006069;GO:0008270;GO:0051903	3694.grail3.0021033801	glutathione-dependent formaldehyde dehydrogenase	0.981	COG1062	KOG0022	_	K00121	frmA, ADH5, adhC
cassava4.1_009737m.g	407.039	198.41	11.3344	5.49314	0.00025	0.0054411	-1.04501	down	yes	OK	1634	gi|643736812|gb|KDP43083.1|	hypothetical protein JCGZ_25269 [Jatropha curcas]	0.96	gi|75177240|sp|Q9LPL4.1|SKP2A_ARATH	RecName: Full=F-box protein SKP2A; AltName: Full=FBL5-like protein; Short=AtFBL5; AltName: Full=SKP2-like protein 1; Short=AtSKP2;1 [Arabidopsis thaliana]	0.89	GO:0071365;GO:0010286;GO:0010311;GO:0031146;GO:0016567;GO:0051781;GO:1901332;GO:0004842;GO:0019005	3694.estExt_fgenesh4_pm.C_LG_II0340	hypothetical protein	0.9211	_	KOG1947	_	K03875	SKP2, FBXL1
cassava4.1_009772m.g	78.4896	32.846	2.31317	0.961838	0.0045	0.0483452	-1.26601	down	yes	OK	1552	gi|641866375|gb|KDO85060.1|	hypothetical protein CISIN_1g014186mg [Citrus sinensis]	0.94	_	_	_	_	29760.GSVIVG00015567001	SubName: Full=Chromosome chr18 scaffold_1, whole genome shotgun sequence;	0.8201	_	_	NOG269360	None	_
cassava4.1_009804m.g	131.138	36.5089	4.74949	1.31079	5e-05	0.00143105	-1.85734	down	yes	OK	1292	gi|643720123|gb|KDP30626.1|	hypothetical protein JCGZ_16191 [Jatropha curcas]	0.97	gi|75334057|sp|Q9FM85.1|Y5564_ARATH	RecName: Full=Probable receptor-like protein kinase At5g56460 [Arabidopsis thaliana]	0.87	GO:0004674;GO:0005524;GO:0009506;GO:0009069;GO:0006468	29760.GSVIVG00024839001	SubName: Full=Chromosome chr6 scaffold_3, whole genome shotgun sequence;	0.9383	COG0515	KOG1187	_	None	_
cassava4.1_009847m.g	148.737	74.8641	4.4394	2.18352	0.00425	0.0464804	-1.02371	down	yes	OK	1837	gi|643713713|gb|KDP26378.1|	hypothetical protein JCGZ_17536 [Jatropha curcas]	0.67	_	_	_	_	_	_	_	_	_	_	None	_
cassava4.1_009864m.g	8340.12	1726.87	263.533	54.162	5e-05	0.00143105	-2.28263	down	yes	OK	1458	gi|661890186|emb|CDP06245.1|	unnamed protein product [Coffea canephora]	0.62	gi|1709767|sp|Q00451.1|PRF1_SOLLC	RecName: Full=36.4 kDa proline-rich protein	0.49	_	_	_	_	_	_	_	None	_
cassava4.1_009877m.g	211.74	71.5171	8.56544	2.87039	5e-05	0.00143105	-1.57728	down	yes	OK	1172	gi|643740912|gb|KDP46482.1|	hypothetical protein JCGZ_08454 [Jatropha curcas]	0.9	gi|1345970|sp|P48620.1|FAD3C_SESIN	RecName: Full=Omega-3 fatty acid desaturase, chloroplastic; Flags: Precursor	0.86	GO:0016720;GO:0055114;GO:0016717;GO:0006629	3694.gw1.I.856.1	hypothetical protein	0.9112	COG3239	_	_	K10257	FAD8, desB
cassava4.1_009900m.g	114.738	28.226	3.68504	0.90041	5e-05	0.00143105	-2.03303	down	yes	OK	1437	gi|643741757|gb|KDP47128.1|	hypothetical protein JCGZ_22124 [Jatropha curcas]	0.85	gi|59802919|sp|P42753.3|CCD31_ARATH	RecName: Full=Cyclin-D3-1; AltName: Full=Cyclin-delta-3; Short=Cyclin-d3; AltName: Full=G1/S-specific cyclin-D3-1; Short=CycD3;1 [Arabidopsis thaliana]	0.74	GO:0005634;GO:0051301;GO:0019901;GO:0000079	29760.GSVIVG00036638001	SubName: Full=Chromosome chr3 scaffold_8, whole genome shotgun sequence;	0.8438	COG5024	KOG0656	_	K14505	CYCD3
cassava4.1_009914m.g	200.824	99.668	6.46663	3.18738	0.00255	0.0319041	-1.02064	down	yes	OK	1543	gi|495026162|gb|AGL39729.1|	NAC transcription factor 073 [Jatropha curcas]	0.76	gi|75139797|sp|Q7GCL7.1|NAC74_ORYSJ	RecName: Full=NAC domain-containing protein 74; Short=ONAC074 [Oryza sativa Japonica Group]	0.56	_	_	_	_	_	_	_	None	_
cassava4.1_009977m.g	999.558	234.405	40.1814	9.341	5e-05	0.00143105	-2.10488	down	yes	OK	1179	gi|643709653|gb|KDP24062.1|	hypothetical protein JCGZ_25719 [Jatropha curcas]	0.86	gi|403399690|sp|B6VJS4.2|ROMT_VITVI	RecName: Full=Trans-resveratrol di-O-methyltransferase; AltName: Full=Resveratrol O-methyltransferase; Short=ROMT; Short=VvROMT [Vitis vinifera]	0.75	GO:0032259;GO:0050630;GO:0046983	29760.GSVIVG00018662001	SubName: Full=Chromosome chr12 scaffold_18, whole genome shotgun sequence;	0.7826	COG0500	KOG3178	_	None	_
cassava4.1_009992m.g	204.975	81.1811	8.77836	3.44268	0.00015	0.00361304	-1.35042	down	yes	OK	1116	gi|643716905|gb|KDP28531.1|	hypothetical protein JCGZ_14302 [Jatropha curcas]	0.92	gi|75181732|sp|Q9M153.1|GDL61_ARATH	RecName: Full=GDSL esterase/lipase At4g01130; AltName: Full=Extracellular lipase At4g01130; Flags: Precursor [Arabidopsis thaliana]	0.84	GO:0016788;GO:0006629	3694.fgenesh4_pm.C_LG_XIV000167	hypothetical protein	0.8719	_	_	NOG266521	None	_
cassava4.1_010028m.g	568.854	259.092	16.5125	7.47468	5e-05	0.00143105	-1.14347	down	yes	OK	1574	gi|643724936|gb|KDP34137.1|	hypothetical protein JCGZ_07708 [Jatropha curcas]	0.93	gi|75264518|sp|Q9M0G2.1|C3H49_ARATH	RecName: Full=Zinc finger CCCH domain-containing protein 49; Short=AtC3H49 [Arabidopsis thaliana]	0.66	GO:0046872	3694.eugene3.00061670	hypothetical protein	0.817	_	KOG1595	_	None	_
cassava4.1_010037m.g	1024.62	325.395	39.7506	12.5157	5e-05	0.00143105	-1.66724	down	yes	OK	1216	gi|566174518|ref|XP_002308027.2|	hypothetical protein POPTR_0006s04880g [Populus trichocarpa]	0.93	_	_	_	GO:0009505;GO:0009506	3694.estExt_Genewise1_v1.C_LG_XVI1767	hypothetical protein	0.9205	_	_	NOG267142	None	_
cassava4.1_010056m.g	887.567	334.027	31.9409	11.9254	5e-05	0.00143105	-1.42137	down	yes	OK	1299	gi|224099005|ref|XP_002311350.1|	REVERSIBLY GLYCOSYLATED POLYPEPTIDE 3 family protein [Populus trichocarpa]	0.97	gi|75097537|sp|O22666.2|RGP3_ARATH	RecName: Full=UDP-arabinopyranose mutase 3; AltName: Full=Reversibly glycosylated polypeptide 3; Short=AtRGP3; AltName: Full=UDP-L-arabinose mutase 3 [Arabidopsis t	0.95	GO:0033356;GO:0009506;GO:0008466;GO:0030244;GO:0016866	3694.eugene3.00080911	hypothetical protein	0.9694	_	_	NOG82578	K13379	RGP, UTM
cassava4.1_010087m.g	388.496	162.252	13.0633	5.41742	0.0001	0.00259112	-1.26984	down	yes	OK	1380	gi|643716075|gb|KDP27848.1|	hypothetical protein JCGZ_18928 [Jatropha curcas]	0.94	gi|122246566|sp|Q0WRB2.1|P2C73_ARATH	RecName: Full=Probable protein phosphatase 2C 73; Short=AtPP2C73; AltName: Full=AtPPC6;7 [Arabidopsis thaliana]	0.8	GO:0005634;GO:0004721;GO:0006470;GO:0005737	3694.gw1.X.3756.1	hypothetical protein	0.9433	COG0631	KOG0698	_	None	_
cassava4.1_010130m.g	1734.7	833.804	72.0537	34.3477	5e-05	0.00143105	-1.06886	down	yes	OK	1149	gi|643731190|gb|KDP38528.1|	hypothetical protein JCGZ_04453 [Jatropha curcas]	0.91	_	_	_	GO:0016310;GO:0016301	3694.gw1.II.1879.1	pfkB-type carbohydrate kinase family protein	0.8977	COG0524	KOG2854	_	None	_
cassava4.1_010140m.g	4427.08	1681.86	143.1	53.9692	5e-05	0.00143105	-1.40682	down	yes	OK	1429	gi|57229665|gb|AAW45741.1|	sinapyl alcohol dehydrogenase-like protein [Populus tremula x Populus tremuloides]	0.92	gi|10720093|sp|Q9ZRF1.1|MTDH_FRAAN	RecName: Full=Probable mannitol dehydrogenase; AltName: Full=NAD-dependent mannitol dehydrogenase	0.87	GO:0000166;GO:0008270;GO:0055114;GO:0016491	3694.grail3.0004034803	SubName: Full=Cinnamyl alcohol dehydrogenase;	0.9208	COG1064	KOG0023	_	K00083	E1.1.1.195
cassava4.1_010147m.g	87.0682	35.6327	3.21855	1.30707	0.0017	0.0239367	-1.30007	down	yes	OK	1268	gi|643722113|gb|KDP31992.1|	hypothetical protein JCGZ_12453 [Jatropha curcas]	0.87	gi|75309063|sp|Q9FGQ7.1|CCD32_ARATH	RecName: Full=Cyclin-D3-2; AltName: Full=G1/S-specific cyclin-D3-2; Short=CycD3;2 [Arabidopsis thaliana]	0.71	GO:0048316;GO:0005634;GO:0042127	3694.eugene3.00050513	SubName: Full=D3-type cyclin; Flags: Fragment;	0.8329	_	KOG0656	_	None	_
cassava4.1_010157m.g	4731.46	2119.62	138.01	61.4572	5e-05	0.00143105	-1.16712	down	yes	OK	1567	gi|255566851|ref|XP_002524409.1|	DNA-binding protein RAV1, putative [Ricinus communis]	0.85	gi|75340021|sp|P82280.1|RAV2_ARATH	RecName: Full=AP2/ERF and B3 domain-containing transcription repressor RAV2; AltName: Full=Ethylene-responsive transcription factor RAV2; AltName: Full=Protein RELA	0.75	GO:0005634;GO:0003677;GO:0005667;GO:0006355;GO:0045449;GO:0003700	3694.eugene3.00101225	AP2 domain-containing transcription factor	0.7847	_	_	NOG239100	K09287	RAV
cassava4.1_010208m.g	318.381	139.598	10.3042	4.48759	5e-05	0.00143105	-1.19922	down	yes	OK	1427	gi|255553512|ref|XP_002517797.1|	conserved hypothetical protein [Ricinus communis]	0.94	_	_	_	GO:0005618;GO:0005886	3694.eugene3.00011733	SubName: Full=Putative uncharacterized protein;	0.9123	_	_	NOG267142;NOG289479	None	_
cassava4.1_010218m.g	232.426	52.0394	9.36233	2.07455	5e-05	0.00143105	-2.17407	down	yes	OK	1177	gi|255553512|ref|XP_002517797.1|	conserved hypothetical protein [Ricinus communis]	0.96	_	_	_	GO:0005618;GO:0005886	3694.eugene3.00011733	SubName: Full=Putative uncharacterized protein;	0.9096	_	_	NOG267142;NOG289479	None	_
cassava4.1_010270m.g	47.6012	16.5494	1.97226	0.67974	0.0022	0.0286891	-1.53679	down	yes	OK	1148	gi|224101153|ref|XP_002312162.1|	oxidoreductase family protein [Populus trichocarpa]	0.89	gi|313471270|sp|D4N502.1|DIOX3_PAPSO	RecName: Full=Codeine O-demethylase	0.59	GO:0016706;GO:0005506;GO:0080167;GO:0055114	3694.fgenesh4_pg.C_LG_VIII000593	oxidoreductase, 2OG-Fe(II) oxygenase family protein (EC:1.14.11.9)	0.9119	COG3491	KOG0143	_	None	_
cassava4.1_010307m.g	182.329	34.9928	5.75555	1.09763	5e-05	0.00143105	-2.39056	down	yes	OK	1459	gi|255544238|ref|XP_002513181.1|	serine-threonine protein kinase, plant-type, putative [Ricinus communis]	0.91	gi|20178285|sp|Q00874.2|DR100_ARATH	RecName: Full=DNA-damage-repair/toleration protein DRT100; Flags: Precursor [Arabidopsis thaliana]	0.8	GO:0032440;GO:0016310;GO:0016301;GO:0055114	3694.estExt_Genewise1_v1.C_LG_I1885	hypothetical protein	0.8983	COG4886	KOG0619	_	None	_
cassava4.1_010314m.g	61.3621	25.0034	2.35797	0.953321	0.0044	0.0476685	-1.30651	down	yes	OK	1226	gi|255559691|ref|XP_002520865.1|	Transcription factor RF2b, putative [Ricinus communis]	0.86	gi|68565757|sp|Q6S4P4.1|RF2B_ORYSJ	RecName: Full=Transcription factor RF2b	0.71	GO:0005667;GO:0006355;GO:0043565;GO:0045449;GO:0003700	29760.GSVIVG00029442001	SubName: Full=Chromosome chr13 scaffold_48, whole genome shotgun sequence;	0.8488	_	_	NOG241234;NOG279820	None	_
cassava4.1_010317m.g	219.192	24.6495	9.66302	1.07591	5e-05	0.00143105	-3.16692	down	yes	OK	1089	gi|255553583|ref|XP_002517832.1|	o-methyltransferase, putative [Ricinus communis]	0.77	gi|403399690|sp|B6VJS4.2|ROMT_VITVI	RecName: Full=Trans-resveratrol di-O-methyltransferase; AltName: Full=Resveratrol O-methyltransferase; Short=ROMT; Short=VvROMT [Vitis vinifera]	0.69	GO:0008171	3694.estExt_fgenesh4_pg.C_19310001	flavonoid o-methyltransferase related	0.755	COG0500	KOG3178	_	None	_
cassava4.1_010397m.g	409.417	204.114	13.0815	6.47339	0.00085	0.0142502	-1.01493	down	yes	OK	1444	gi|643724502|gb|KDP33703.1|	hypothetical protein JCGZ_07274 [Jatropha curcas]	0.79	gi|75159400|sp|Q8S3D1.2|BH068_ARATH	RecName: Full=Transcription factor bHLH68; AltName: Full=Basic helix-loop-helix protein 68; Short=AtbHLH68; Short=bHLH 68; AltName: Full=Transcription factor EN 60	0.7	_	3694.eugene3.00180719	SubName: Full=Putative uncharacterized protein;	0.7744	_	_	NOG274141	None	_
cassava4.1_010428m.g	850.399	316.398	27.6723	10.2267	5e-05	0.00143105	-1.4361	down	yes	OK	1420	gi|255538430|ref|XP_002510280.1|	purine permease, putative [Ricinus communis]	0.95	gi|122064605|sp|Q8GZD4.2|NAT3_ARATH	RecName: Full=Nucleobase-ascorbate transporter 3; Short=AtNAT3 [Arabidopsis thaliana]	0.86	GO:0016020;GO:0055085;GO:0005215	3694.gw1.II.3007.1	annotation not avaliable	0.9266	COG2233	KOG1292	_	K14611	SLC23A1_2, SVCT1_2
cassava4.1_010444m.g	103.243	37.7699	2.71945	0.989993	0.0005	0.00934087	-1.45782	down	yes	OK	1718	gi|255554765|ref|XP_002518420.1|	homeobox protein knotted-1, putative [Ricinus communis]	0.92	gi|1170312|sp|P46608.1|HSBH1_SOYBN	RecName: Full=Homeobox protein SBH1 [Glycine max]	0.86	GO:0005634;GO:0005667;GO:0006355;GO:0043565;GO:0045449;GO:0003700	3694.fgenesh4_pm.C_scaffold_166000014	hypothetical protein	0.9407	_	KOG0773	_	None	_
cassava4.1_010457m.g	475.53	196.762	18.596	7.62957	5e-05	0.00143105	-1.28532	down	yes	OK	1207	gi|643737041|gb|KDP43247.1|	hypothetical protein JCGZ_22799 [Jatropha curcas]	0.83	gi|75165273|sp|Q94CK9.1|LRP1_ARATH	RecName: Full=Protein LATERAL ROOT PRIMORDIUM 1 [Arabidopsis thaliana]	0.7	_	3694.gw1.IX.3080.1	hypothetical protein	0.7656	_	_	NOG243955	None	_
cassava4.1_010544m.g	318.365	44.4372	10.49	1.45417	5e-05	0.00143105	-2.85075	down	yes	OK	1405	gi|566166087|ref|XP_006384278.1|	hypothetical protein POPTR_0004s11300g [Populus trichocarpa]	0.73	gi|116242600|sp|P02535.3|K1C10_MOUSE	RecName: Full=Keratin, type I cytoskeletal 10; AltName: Full=56 kDa cytokeratin; AltName: Full=Cytokeratin-10; Short=CK-10; AltName: Full=Keratin, type I cytoskel	0.48	_	_	_	_	_	_	_	None	_
cassava4.1_010547m.g	88.3577	17.9041	3.06466	0.615373	0.00075	0.0128693	-2.31619	down	yes	OK	1341	gi|643741750|gb|KDP47121.1|	hypothetical protein JCGZ_22117 [Jatropha curcas]	0.79	gi|75331365|sp|Q8W3M4.1|Y4744_ARATH	RecName: Full=Uncharacterized protein At4g06744; Flags: Precursor [Arabidopsis thaliana]	0.63	_	3694.estExt_Genewise1_v1.C_LG_IX2261	hypothetical protein	0.7786	COG4886	KOG0619	_	None	_
cassava4.1_010619m.g	155.677	47.4125	5.17705	1.56561	5e-05	0.00143105	-1.72541	down	yes	OK	1393	gi|643718008|gb|KDP29364.1|	hypothetical protein JCGZ_18285 [Jatropha curcas]	0.93	gi|122223578|sp|Q0V7R1.1|GATL3_ARATH	RecName: Full=Probable galacturonosyltransferase-like 3 [Arabidopsis thaliana]	0.84	GO:0008152;GO:0016757	29760.GSVIVG00030290001	SubName: Full=Chromosome chr1 scaffold_5, whole genome shotgun sequence;	0.877	COG1442	_	NOG244880	None	_
cassava4.1_010620m.g	718.903	189.579	19.6459	5.14876	5e-05	0.00143105	-1.93193	down	yes	OK	1662	gi|255563713|ref|XP_002522858.1|	electron transfer flavoprotein-ubiquinone oxidoreductase, putative [Ricinus electron transfer flavoprotein-ubiquinone oxidoreduc	0.95	gi|6094476|sp|O23787.1|THI4_CITSI	RecName: Full=Thiamine thiazole synthase, chloroplastic; AltName: Full=Thiazole biosynthetic enzyme; Flags: Precursor [Citrus sinensis]	0.91	GO:0009228;GO:0046872;GO:0005829;GO:0052837;GO:0006950;GO:0009570	3694.gw1.XI.428.1	SubName: Full=Putative uncharacterized protein;	0.9774	COG1635	KOG2960	_	K03146	THI4, THI1
cassava4.1_010626m.g	232.738	88.5975	7.34932	2.77988	5e-05	0.00143105	-1.40259	down	yes	OK	1459	gi|566187736|ref|XP_002313744.2|	calcium-binding EF hand family protein [Populus trichocarpa]	0.81	_	_	_	GO:0005509	3694.estExt_fgenesh4_pm.C_LG_IX0195	hypothetical protein	0.8343	_	_	NOG246110	None	_
cassava4.1_010712m.g	225.372	112.214	9.12898	4.50717	0.002	0.026865	-1.01823	down	yes	OK	1171	gi|255552951|ref|XP_002517518.1|	conserved hypothetical protein [Ricinus communis]	0.82	gi|75174819|sp|Q9LMR5.1|FK126_ARATH	RecName: Full=F-box/kelch-repeat protein At1g15670 [Arabidopsis thaliana]	0.69	_	3694.eugene3.00011103	hypothetical protein	0.8141	_	KOG1072	_	None	_
cassava4.1_010794m.g	2384.61	1194.07	45.0628	22.4757	5e-05	0.00143105	-1.00357	down	yes	OK	2336	gi|643737041|gb|KDP43247.1|	hypothetical protein JCGZ_22799 [Jatropha curcas]	0.82	gi|75165273|sp|Q94CK9.1|LRP1_ARATH	RecName: Full=Protein LATERAL ROOT PRIMORDIUM 1 [Arabidopsis thaliana]	0.67	_	_	_	_	_	_	_	None	_
cassava4.1_010802m.g	323.017	145.478	12.6123	5.63745	5e-05	0.00143105	-1.16172	down	yes	OK	1217	gi|255563204|ref|XP_002522605.1|	Flavonol synthase/flavanone 3-hydroxylase, putative [Ricinus communis]	0.88	gi|313471276|sp|D4N501.1|DIOX2_PAPSO	RecName: Full=Probable 2-oxoglutarate/Fe(II)-dependent dioxygenase	0.54	GO:0051555;GO:0045431;GO:0055114;GO:0050589	3694.gw1.XVII.285.1	annotation not avaliable	0.8383	COG3491	KOG0143	_	None	_
cassava4.1_010863m.g	1445.71	712.696	49.8448	24.3696	5e-05	0.00143105	-1.03236	down	yes	OK	1350	gi|255577881|ref|XP_002529813.1|	alcohol dehydrogenase, putative [Ricinus communis]	0.92	gi|21431800|sp|Q39173.2|P2_ARATH	RecName: Full=NADP-dependent alkenal double bond reductase P2 [Arabidopsis thaliana]	0.85	GO:0032440;GO:0008270;GO:0055114	29760.GSVIVG00034730001	SubName: Full=Putative uncharacterized protein (Chromosome chr5 scaffold_72, whole genome sh [...]	0.8827	COG2130	KOG1196	_	K07119	K07119
cassava4.1_010946m.g	330.882	139.524	14.1187	5.90025	5e-05	0.00143105	-1.25876	down	yes	OK	1119	gi|590654155|ref|XP_007033621.1|	Zinc-binding dehydrogenase family protein isoform 1 [Theobroma cacao]	0.89	gi|21431800|sp|Q39173.2|P2_ARATH	RecName: Full=NADP-dependent alkenal double bond reductase P2 [Arabidopsis thaliana]	0.85	GO:0008270;GO:0055114;GO:0016491	3694.estExt_Genewise1_v1.C_LG_VII0399	SubName: Full=Putative uncharacterized protein;	0.8626	COG2130	KOG1196	_	K07119	K07119
cassava4.1_010957m.g	113.645	24.2068	4.32419	0.913943	5e-05	0.00143105	-2.24225	down	yes	OK	1236	gi|429326540|gb|AFZ78610.1|	helix-loop-helix protein [Populus tomentosa]	0.73	gi|218563531|sp|Q9SK91.2|BH094_ARATH	RecName: Full=Transcription factor bHLH94; AltName: Full=Basic helix-loop-helix protein 94; Short=AtbHLH94; Short=bHLH 94; AltName: Full=Transcription factor EN 1	0.72	_	29760.GSVIVG00022870001	SubName: Full=Chromosome chr14 scaffold_27, whole genome shotgun sequence;	0.8643	_	_	NOG245042;NOG229219	None	_
cassava4.1_010995m.g	692.476	284.41	22.0901	9.0132	5e-05	0.00143105	-1.29329	down	yes	OK	1446	gi|255553506|ref|XP_002517794.1|	s-adenosyl-l-methionine:delta24-sterol-C-methyltransferase, putative [Ricinus communis]	0.95	gi|62901053|sp|Q9LM02.1|SMT1_ARATH	RecName: Full=Cycloartenol-C-24-methyltransferase; AltName: Full=24-sterol C-methyltransferase 1; Short=Sterol C-methyltransferase 1; AltName: Full=Protein CEPHALOP	0.92	GO:0006694;GO:0005783;GO:0003838;GO:0009506;GO:0032259;GO:0009793;GO:0005773	3694.estExt_fgenesh4_pm.C_LG_I0739	hypothetical protein	0.9702	COG0500	KOG1269	_	K00559	E2.1.1.41, SMT1, ERG6
cassava4.1_011048m.g	3404.98	1234.76	95.9237	34.5662	5e-05	0.00143105	-1.47253	down	yes	OK	1621	gi|643729385|gb|KDP37265.1|	hypothetical protein JCGZ_06321 [Jatropha curcas]	0.91	gi|11131307|sp|Q38826.1|IAA8_ARATH	RecName: Full=Auxin-responsive protein IAA8; AltName: Full=Indoleacetic acid-induced protein 8 [Arabidopsis thaliana]	0.85	GO:0005634;GO:0006355;GO:0009734;GO:0046983	3694.estExt_Genewise1_v1.C_LG_III0268	hypothetical protein	0.8365	_	_	NOG229310	None	_
cassava4.1_011175m.g	8634.07	3924.2	311.649	140.602	5e-05	0.00143105	-1.1483	down	yes	OK	1296	gi|358248010|ref|NP_001240046.1|	uncharacterized protein LOC100782924 [Glycine max]	0.97	gi|462137|sp|P34921.1|G3PC_DIACA	RecName: Full=Glyceraldehyde-3-phosphate dehydrogenase, cytosolic [Dianthus caryophyllus]	0.96	GO:0050661;GO:0016620;GO:0006006;GO:0051287;GO:0055114	3694.estExt_fgenesh4_pg.C_LG_X0484	SubName: Full=Putative uncharacterized protein;	0.9608	COG0057	KOG0657	_	K00134	GAPDH, gapA
cassava4.1_011182m.g	131.516	59.1365	5.84388	2.60119	0.00185	0.0253319	-1.16775	down	yes	OK	1081	gi|255541005|ref|XP_002511567.1|	Flavonol synthase/flavanone 3-hydroxylase, putative [Ricinus communis]	0.9	gi|74919899|sp|Q76NT9.1|ACCO1_DICDI	RecName: Full=1-aminocyclopropane-1-carboxylate oxidase; Short=ACC oxidase; Short=Ddaco; AltName: Full=Ethylene-forming enzyme; Short=EFE [Dictyostelium discoideum	0.64	GO:0051555;GO:0045431;GO:0055114	3694.estExt_fgenesh4_pm.C_LG_XII0236	SubName: Full=Putative uncharacterized protein;	0.8371	COG3491	KOG0143	_	None	_
cassava4.1_011185m.g	786.606	254.207	30.4742	9.7799	5e-05	0.00143105	-1.6397	down	yes	OK	1225	gi|643706266|gb|KDP22398.1|	hypothetical protein JCGZ_26229 [Jatropha curcas]	0.94	_	_	_	GO:0009505;GO:0009506;GO:0080167	3702.AT5G51550.1-P	EXL3 (EXORDIUM LIKE 3); EXORDIUM LIKE 3 (EXL3); FUNCTIONS IN: molecular_function unknown; IN [...]	0.9069	_	_	NOG83890;NOG239605	None	_
cassava4.1_011201m.g	926.704	272.844	42.1904	12.298	5e-05	0.00143105	-1.77849	down	yes	OK	1059	gi|643734857|gb|KDP41527.1|	hypothetical protein JCGZ_15934 [Jatropha curcas]	0.83	gi|75311528|sp|Q9LSL1.1|BH093_ARATH	RecName: Full=Transcription factor bHLH93; AltName: Full=Basic helix-loop-helix protein 93; Short=AtbHLH93; Short=bHLH 93; AltName: Full=Transcription factor EN 47	0.8	GO:0046983	3694.estExt_fgenesh4_pg.C_LG_II0987	SubName: Full=Putative uncharacterized protein;	0.8431	_	_	NOG276882	None	_
cassava4.1_011211m.g	189.921	47.7448	5.65807	1.41366	5e-05	0.00143105	-2.00087	down	yes	OK	1537	gi|643718411|gb|KDP29626.1|	hypothetical protein JCGZ_18788 [Jatropha curcas]	0.87	gi|25091401|sp|O80327.1|TLP1_PYRPY	RecName: Full=Thaumatin-like protein 1; Flags: Precursor	0.68	_	59689.scaffold_700057.1	annotation not avaliable	0.7903	_	_	NOG256383	None	_
cassava4.1_011286m.g	40.3549	6.07576	1.59231	0.237551	0.0005	0.00934087	-2.74481	down	yes	OK	1198	gi|255575991|ref|XP_002528891.1|	DNA binding protein, putative [Ricinus communis]	0.76	gi|75311528|sp|Q9LSL1.1|BH093_ARATH	RecName: Full=Transcription factor bHLH93; AltName: Full=Basic helix-loop-helix protein 93; Short=AtbHLH93; Short=bHLH 93; AltName: Full=Transcription factor EN 47	0.81	_	29760.GSVIVG00012512001	SubName: Full=Chromosome undetermined scaffold_388, whole genome shotgun sequence;	0.7583	_	_	NOG276882	None	_
cassava4.1_011290m.g	44.0934	11.1849	1.95503	0.49134	0.0007	0.0122514	-1.9924	down	yes	OK	1082	gi|255551457|ref|XP_002516774.1|	spermine synthase, putative [Ricinus communis]	0.95	gi|75198278|sp|Q9S7X6.1|ACL5_ARATH	RecName: Full=Thermospermine synthase ACAULIS5 [Arabidopsis thaliana]	0.83	GO:0006525;GO:0019482;GO:0004766;GO:0006560	29760.GSVIVG00019965001	SubName: Full=Chromosome chr5 scaffold_2, whole genome shotgun sequence;	0.9333	COG0421	KOG1562	_	None	_
cassava4.1_011291m.g	1728.65	818.821	59.9223	28.1462	5e-05	0.00143105	-1.09015	down	yes	OK	1343	gi|643718834|gb|KDP29933.1|	hypothetical protein JCGZ_18502 [Jatropha curcas]	0.92	gi|75207770|sp|Q9SU13.1|FLA2_ARATH	RecName: Full=Fasciclin-like arabinogalactan protein 2; Flags: Precursor [Arabidopsis thaliana]	0.8	GO:0005774;GO:0046658	3694.gw1.XIV.3805.1	fasciclin-like arabinogalactan protein	0.9209	_	_	NOG223438	None	_
cassava4.1_011305m.g	359.632	144.486	15.7874	6.27868	0.0001	0.00259112	-1.33024	down	yes	OK	1093	gi|109809965|gb|ABG46370.1|	rubber peroxidase 1 [Hevea brasiliensis]	0.83	gi|75263813|sp|Q9LEH3.1|PER15_IPOBA	RecName: Full=Peroxidase 15; Short=Prx15; AltName: Full=Anionic peroxidase; Flags: Precursor	0.77	GO:0006804;GO:0006979;GO:0046872;GO:0020037;GO:0004601;GO:0055114	3694.estExt_fgenesh4_pg.C_LG_III1871	SubName: Full=Peroxidase; EC=1.11.1.7;	0.795	_	_	NOG277794	K00430	E1.11.1.7
cassava4.1_011309m.g	100.596	41.4056	4.02246	1.6419	0.00145	0.0212929	-1.29271	down	yes	OK	1184	gi|643734401|gb|KDP41131.1|	hypothetical protein JCGZ_03622 [Jatropha curcas]	0.87	gi|75208205|sp|Q9SUC9.1|UGPI7_ARATH	RecName: Full=Uncharacterized GPI-anchored protein At4g28100; Flags: Precursor [Arabidopsis thaliana]	0.58	_	3694.estExt_fgenesh4_pg.C_LG_XV0343	SubName: Full=Putative uncharacterized protein;	0.8476	_	_	NOG230185	None	_
cassava4.1_011387m.g	46.7323	15.5877	1.49386	0.494852	0.00175	0.0244053	-1.59398	down	yes	OK	1443	gi|255538130|ref|XP_002510130.1|	cytochrome P450, putative [Ricinus communis]	0.89	gi|13878373|sp|Q9FG65.1|C81D1_ARATH	RecName: Full=Cytochrome P450 81D1 [Arabidopsis thaliana]	0.73	GO:0020037;GO:0005506;GO:0033773;GO:0055114	3694.gw1.II.3673.1	cytochrome P450	0.855	COG2124	KOG0156	_	None	_
cassava4.1_011400m.g	107.485	34.2935	4.99931	1.57912	0.0001	0.00259112	-1.66261	down	yes	OK	1040	gi|255573246|ref|XP_002527552.1|	Tartrate-resistant acid phosphatase type 5 precursor, putative [Ricinus communis]	0.85	gi|75247770|sp|Q8S341.1|PPA7_ARATH	RecName: Full=Purple acid phosphatase 7; Flags: Precursor [Arabidopsis thaliana]	0.78	GO:0019497;GO:0006771;GO:0003993;GO:0016311	3694.gw1.VIII.852.1	hypothetical protein	0.8241	COG1409	KOG2679	_	K01078	E3.1.3.2
cassava4.1_011492m.g	1224.34	562.245	41.5928	18.9534	5e-05	0.00143105	-1.13388	down	yes	OK	1367	gi|643739441|gb|KDP45195.1|	hypothetical protein JCGZ_15060 [Jatropha curcas]	0.95	gi|75274615|sp|Q9SE97.1|FH1_ARATH	RecName: Full=Formin-like protein 1; Short=AtFH1; Short=AtFORMIN-8; Flags: Precursor [Arabidopsis thaliana]	0.86	_	3694.grail3.0012038601	hypothetical protein	0.9439	_	KOG1922	_	None	_
cassava4.1_011596m.g	54.8823	16.4568	2.68285	0.794901	0.0013	0.0195223	-1.75492	down	yes	OK	996	gi|255560623|ref|XP_002521325.1|	abhydrolase domain containing, putative [Ricinus communis]	0.86	_	_	_	GO:0016787;GO:0008152	3694.gw1.I.9332.1	hypothetical protein	0.8257	_	KOG1454	_	None	_
cassava4.1_011637m.g	203.566	29.7385	10.0263	1.44578	5e-05	0.00143105	-2.79387	down	yes	OK	990	gi|643714189|gb|KDP26854.1|	hypothetical protein JCGZ_18012 [Jatropha curcas]	0.81	gi|75337952|sp|Q9T0K5.1|LRX3_ARATH	RecName: Full=Leucine-rich repeat extensin-like protein 3; Short=AtLRX3; Short=LRR/EXTENSIN3; AltName: Full=Cell wall hydroxyproline-rich glycoprotein; Flags: Precu	0.5	GO:0016787;GO:0008152	3694.gw1.III.781.1	hypothetical protein	0.7615	_	_	NOG240388	None	_
cassava4.1_011647m.g	166.119	74.8904	7.96435	3.55398	0.00115	0.017845	-1.16412	down	yes	OK	1013	gi|255574450|ref|XP_002528137.1|	conserved hypothetical protein [Ricinus communis]	0.91	_	_	_	GO:0009508;GO:0009507	29760.GSVIVG00030097001	SubName: Full=Chromosome chr1 scaffold_5, whole genome shotgun sequence;	0.9076	_	KOG1337	NOG244218	None	_
cassava4.1_011693m.g	168.014	39.7966	5.99784	1.40925	5e-05	0.00143105	-2.08952	down	yes	OK	1309	gi|643730755|gb|KDP38187.1|	hypothetical protein JCGZ_04830 [Jatropha curcas]	0.9	gi|75266185|sp|Q9SQ64.1|COR2_PAPSO	RecName: Full=Non-functional NADPH-dependent codeinone reductase 2	0.79	GO:0033808;GO:0055114;GO:0016491	29760.GSVIVG00030666001	SubName: Full=Chromosome chr1 scaffold_5, whole genome shotgun sequence;	0.8497	COG0656	KOG1577	_	None	_
cassava4.1_011700m.g	1038.4	449.18	37.9646	16.2993	5e-05	0.00143105	-1.21984	down	yes	OK	1281	gi|255554204|ref|XP_002518142.1|	potassium channel beta, putative [Ricinus communis]	0.99	gi|75277353|sp|O23016.1|KCAB_ARATH	RecName: Full=Probable voltage-gated potassium channel subunit beta; AltName: Full=K(+) channel subunit beta; AltName: Full=Potassium voltage beta 1; Short=KV-beta1	0.97	GO:0055114;GO:0047681	3694.estExt_fgenesh4_pg.C_LG_I0454	SubName: Full=Putative uncharacterized protein;	0.9779	COG0667	KOG1575	_	None	_
cassava4.1_011740m.g	1073.32	450.832	53.3184	22.1352	5e-05	0.00143105	-1.26829	down	yes	OK	984	gi|643710450|gb|KDP24592.1|	hypothetical protein JCGZ_25508 [Jatropha curcas]	0.88	gi|464367|sp|Q05091.1|PGIP_PYRCO	RecName: Full=Polygalacturonase inhibitor; AltName: Full=Polygalacturonase-inhibiting protein; Short=PGIG; Flags: Precursor [Pyrus communis]	0.85	GO:0032440;GO:0016310;GO:0090353;GO:0009505;GO:0009506;GO:0016301;GO:0005794;GO:0043086;GO:0055114	3694.eugene3.01520027	hypothetical protein	0.8738	COG4886	KOG0619	_	None	_
cassava4.1_011775m.g	34.4344	7.83424	1.4003	0.316294	0.00115	0.017845	-2.1464	down	yes	OK	1166	gi|643712616|gb|KDP25855.1|	hypothetical protein JCGZ_22885 [Jatropha curcas]	0.93	gi|25453190|sp|O23044.1|PER3_ARATH	RecName: Full=Peroxidase 3; Short=Atperox P3; AltName: Full=ATPRC; AltName: Full=RCI3A; AltName: Full=Rare cold-inducible protein; Flags: Precursor [Arabidopsis tha	0.84	GO:0006804;GO:0006979;GO:0046872;GO:0020037;GO:0004601;GO:0005576;GO:0055114	3694.estExt_Genewise1_v1.C_LG_VII1054	hypothetical protein	0.8816	_	_	NOG238672	K00430	E1.11.1.7
cassava4.1_011788m.g	66.8778	9.69712	2.24347	0.322543	0.0003	0.00628565	-2.79817	down	yes	OK	1382	gi|643728829|gb|KDP36766.1|	hypothetical protein JCGZ_08057 [Jatropha curcas]	0.98	gi|75171106|sp|Q9FJU9.1|E1313_ARATH	RecName: Full=Glucan endo-1,3-beta-glucosidase 13; AltName: Full=(1-)3)-beta-glucan endohydrolase 13; Short=(1-)3)-beta-glucanase 13; AltName: Full=Beta-1,3-endogl	0.6	GO:0042973;GO:0005982;GO:0005985	3694.gw1.II.1731.1	hypothetical protein	0.9446	_	_	NOG279212	None	_
cassava4.1_011798m.g	124.912	50.4057	4.44548	1.78019	0.0007	0.0122514	-1.32031	down	yes	OK	1312	gi|643732936|gb|KDP39925.1|	hypothetical protein JCGZ_03456 [Jatropha curcas]	0.9	gi|74852206|sp|Q54HG7.1|AUHM_DICDI	RecName: Full=Methylglutaconyl-CoA hydratase, mitochondrial; AltName: Full=AU-specific RNA-binding enoyl-CoA hydratase homolog; Short=AU-binding protein/enoyl-CoA h	0.69	GO:0006574;GO:0006552;GO:0004490;GO:0006550	3694.estExt_fgenesh4_pg.C_LG_III0605	enoyl-CoA hydratase	0.9123	COG1024	KOG1679	_	K05607	AUH
cassava4.1_011810m.g	944.393	381.469	41.1568	16.4632	5e-05	0.00143105	-1.32189	down	yes	OK	1099	gi|643703837|gb|KDP20901.1|	hypothetical protein JCGZ_21372 [Jatropha curcas]	0.91	gi|77416569|sp|Q7T3C7.2|RT4I1_DANRE	RecName: Full=Reticulon-4-interacting protein 1 homolog, mitochondrial; Flags: Precursor [Danio rerio]	0.51	GO:0005829;GO:0008270;GO:0006118;GO:0003960;GO:0055114	3694.grail3.0093007001	hypothetical protein	0.9133	COG0604	KOG1198	_	None	_
cassava4.1_011817m.g	1712.43	527.743	51.8721	15.8822	5e-05	0.00143105	-1.70755	down	yes	OK	1515	gi|255566245|ref|XP_002524110.1|	Gibberellin receptor GID1, putative [Ricinus communis]	0.9	gi|75333783|sp|Q9FG13.1|CXE15_ARATH	RecName: Full=Probable carboxylesterase 15; AltName: Full=AtCXE15 [Arabidopsis thaliana]	0.76	GO:0016787;GO:0008152	3694.eugene3.00160581	hypothetical protein	0.8967	COG0657	KOG1515	_	None	_
cassava4.1_011823m.g	81.9372	27.6701	3.36564	1.12794	0.00105	0.0167077	-1.57719	down	yes	OK	1156	gi|255562240|ref|XP_002522128.1|	Dehydration-responsive protein RD22 precursor, putative [Ricinus communis]	0.6	_	_	_	_	_	_	_	_	_	_	None	_
cassava4.1_011856m.g	55.3435	7.06718	2.77396	0.350173	0.0003	0.00628565	-2.98581	down	yes	OK	975	gi|255565208|ref|XP_002523596.1|	cinnamoyl-CoA reductase, putative [Ricinus communis]	0.91	gi|75276293|sp|Q500U8.1|TKPR1_ARATH	RecName: Full=Tetraketide alpha-pyrone reductase 1; AltName: Full=Protein DIHYDROFLAVONOL 4-REDUCTASE-LIKE 1 [Arabidopsis thaliana]	0.91	GO:0045552;GO:0009813;GO:0044237;GO:0055114;GO:0050662	3702.AT4G35420.1-P	dihydroflavonol 4-reductase family / dihydrokaempferol 4-reductase family; dihydroflavonol 4 [...]	0.9088	COG0451	KOG1502	_	None	_
cassava4.1_011923m.g	608.158	180.575	26.8527	7.8987	5e-05	0.00143105	-1.76538	down	yes	OK	1103	gi|255561783|ref|XP_002521901.1|	aldo-keto reductase, putative [Ricinus communis]	0.79	gi|403399796|sp|Q9SQ67.2|COR14_PAPSO	RecName: Full=NADPH-dependent codeinone reductase 1-4 [Papaver somniferum]	0.71	GO:0033808;GO:0055114;GO:0016491	29760.GSVIVG00030665001	SubName: Full=Chromosome chr1 scaffold_5, whole genome shotgun sequence;	0.7825	COG0656	KOG1577	_	None	_
cassava4.1_011945m.g	31009.4	14018.6	1250.32	560.354	0.00015	0.00361304	-1.15789	down	yes	OK	1176	gi|255575179|ref|XP_002528494.1|	Cationic peroxidase 2 precursor, putative [Ricinus communis]	0.94	gi|75315324|sp|Q9XIV8.1|PERN1_TOBAC	RecName: Full=Peroxidase N1; AltName: Full=Peroxidase B2; AltName: Full=Peroxidase B3; Flags: Precursor [Nicotiana tabacum]	0.84	GO:0050832;GO:0048046;GO:0020037;GO:0009506;GO:0055114;GO:0045730;GO:0006804;GO:0006979;GO:0046872;GO:0005618;GO:0004601;GO:0005794;GO:0005886;GO:0009808	3694.grail3.0025022201	cationic peroxidase	0.9088	_	_	NOG219951;NOG272451	K00430	E1.11.1.7
cassava4.1_012020m.g	849.449	302.061	36.475	12.854	5e-05	0.00143105	-1.50469	down	yes	OK	1113	gi|643739670|gb|KDP45408.1|	hypothetical protein JCGZ_09657 [Jatropha curcas]	0.95	gi|26397798|sp|Q9FL16.1|PER63_ARATH	RecName: Full=Peroxidase 63; Short=Atperox P63; AltName: Full=ATP26a; Flags: Precursor [Arabidopsis thaliana]	0.84	GO:0020037;GO:0055114;GO:0006979;GO:0006804;GO:0009505;GO:0046872;GO:0004601;GO:0005829;GO:0005576	3694.estExt_fgenesh4_pm.C_LG_I0831	SubName: Full=Putative uncharacterized protein;	0.9135	COG0376	_	NOG272606;NOG224645	K14833	NOC2
cassava4.1_012023m.g	2416.46	984.939	84.2602	34.1155	5e-05	0.00143105	-1.30442	down	yes	OK	1336	gi|643722246|gb|KDP32125.1|	hypothetical protein JCGZ_12586 [Jatropha curcas]	0.95	gi|26391676|sp|Q9M401.1|BCAT3_ARATH	RecName: Full=Branched-chain-amino-acid aminotransferase 3, chloroplastic; Short=Atbcat-3; Flags: Precursor [Arabidopsis thaliana]	0.87	GO:0052654;GO:0052656;GO:0009081;GO:0052655;GO:0009570	3694.gw1.VII.52.1	branched-chain amino acid aminotransferase (EC:2.6.1.42)	0.9585	COG0115	KOG0975	_	K00826	E2.6.1.42, ilvE
cassava4.1_012042m.g	206.888	41.7118	6.76402	1.35496	5e-05	0.00143105	-2.31963	down	yes	OK	1415	gi|643734896|gb|KDP41566.1|	hypothetical protein JCGZ_15973 [Jatropha curcas]	0.89	gi|26391680|sp|Q9M439.1|BCAT2_ARATH	RecName: Full=Branched-chain-amino-acid aminotransferase 2, chloroplastic; Short=Atbcat-2; Flags: Precursor [Arabidopsis thaliana]	0.88	GO:0052654;GO:0052656;GO:0009081;GO:0052655	3702.AT1G10070.2-P	ATBCAT-2 (ARABIDOPSIS THALIANA BRANCHED-CHAIN AMINO ACID TRANSAMINASE 2); branched-chain-ami [...]	0.8824	COG0115	KOG0975	_	K00826	E2.6.1.42, ilvE
cassava4.1_012048m.g	278.006	87.3897	10.7166	3.33623	5e-05	0.00143105	-1.68356	down	yes	OK	1223	gi|255545766|ref|XP_002513943.1|	conserved hypothetical protein [Ricinus communis]	0.94	_	_	_	GO:0009505;GO:0005794;GO:0040007;GO:0001666	3694.eugene3.00020907	SubName: Full=Putative uncharacterized protein;	0.906	_	_	NOG234542	None	_
cassava4.1_012069m.g	1031.85	334.285	33.0891	10.6462	5e-05	0.00143105	-1.63602	down	yes	OK	1438	gi|643724504|gb|KDP33705.1|	hypothetical protein JCGZ_07276 [Jatropha curcas]	0.91	gi|11131307|sp|Q38826.1|IAA8_ARATH	RecName: Full=Auxin-responsive protein IAA8; AltName: Full=Indoleacetic acid-induced protein 8 [Arabidopsis thaliana]	0.84	GO:0005634;GO:0006355;GO:0009734;GO:0046983	3694.eugene3.01570047	hypothetical protein	0.848	_	_	NOG229310	K14484	IAA
cassava4.1_012076m.g	157.374	66.7675	3.35041	1.41538	0.0013	0.0195223	-1.24315	down	yes	OK	2110	gi|643733247|gb|KDP40194.1|	hypothetical protein JCGZ_02192 [Jatropha curcas]	0.89	_	_	_	_	3694.eugene3.00100783	hypothetical protein	0.8553	_	_	NOG258908	None	_
cassava4.1_012089m.g	395.601	190.976	19.8472	9.4781	0.0003	0.00628565	-1.06627	down	yes	OK	975	gi|255556017|ref|XP_002519043.1|	sphingolipid delta 4 desaturase/C-4 hydroxylase protein des2, putative [Ricinus sphingolipid delta 4 desaturase/C-4 hydroxylase	0.95	gi|81893031|sp|Q6UQ04.1|DEGS1_MICFO	RecName: Full=Sphingolipid delta(4)-desaturase DES1; AltName: Full=Degenerative spermatocyte homolog 1	0.71	GO:0042284;GO:0030148;GO:0016021;GO:0055114	3694.eugene3.01240027	SubName: Full=Putative uncharacterized protein;	0.9385	_	KOG2987	_	K04712	DEGS
cassava4.1_012138m.g	207.236	104.356	7.97113	3.98005	0.0031	0.0371305	-1.002	down	yes	OK	1225	gi|224119358|ref|XP_002318052.1|	hypothetical protein POPTR_0012s08280g [Populus trichocarpa]	0.9	gi|55583984|sp|Q9FM03.2|DOF56_ARATH	RecName: Full=Dof zinc finger protein DOF5.6; Short=AtDOF5.6 [Arabidopsis thaliana]	0.78	GO:0003677;GO:0006355	29760.GSVIVG00016092001	SubName: Full=Chromosome chr17 scaffold_12, whole genome shotgun sequence;	0.8539	_	_	NOG223634	None	_
cassava4.1_012183m.g	766.871	236.392	33.1351	10.1322	5e-05	0.00143105	-1.70941	down	yes	OK	1106	gi|566199177|ref|XP_002319607.2|	hypothetical protein POPTR_0013s03350g [Populus trichocarpa]	0.74	gi|37538314|sp|Q9H239.2|MMP28_HUMAN	RecName: Full=Matrix metalloproteinase-28; Short=MMP-28; AltName: Full=Epilysin; Flags: Precursor [Homo sapiens]	0.52	GO:0046872;GO:0008237	_	_	_	_	_	_	K01402	MMP8
cassava4.1_012235m.g	175.385	52.5418	6.48319	1.92711	5e-05	0.00143105	-1.75026	down	yes	OK	1268	gi|643730536|gb|KDP37968.1|	hypothetical protein JCGZ_04611 [Jatropha curcas]	0.95	_	_	_	_	3694.gw1.XI.2771.1	SubName: Full=Putative uncharacterized protein;	0.9046	_	_	NOG238180	None	_
cassava4.1_012310m.g	169.993	68.8409	6.20919	2.49328	0.0002	0.00456621	-1.31636	down	yes	OK	1282	gi|590653938|ref|XP_007033562.1|	AF4/FMR2 family member 1 [Theobroma cacao]	0.84	gi|75097006|sp|O04351.1|OFP2_ARATH	RecName: Full=Transcription repressor OFP2; AltName: Full=Ovate family protein 2; Short=AtOFP2 [Arabidopsis thaliana]	0.64	_	3694.eugene3.00060940	hypothetical protein	0.7973	_	_	NOG71033;NOG234375	None	_
cassava4.1_012423m.g	73.9476	23.5382	3.8093	1.1985	0.00085	0.0142502	-1.6683	down	yes	OK	953	gi|255580564|ref|XP_002531106.1|	nutrient reservoir, putative [Ricinus communis]	0.95	gi|29839254|sp|O23878.1|13S1_FAGES	RecName: Full=13S globulin seed storage protein 1; AltName: Full=Legumin-like protein 1; Contains: RecName: Full=13S globulin seed storage protein 1 acidic chain; C	0.55	GO:0045735;GO:0009506;GO:0005794;GO:0005829;GO:0005507;GO:0008270	3694.estExt_Genewise1_v1.C_LG_VIII2483	hypothetical protein	0.9246	_	_	NOG281997	None	_
cassava4.1_012469m.g	110.32	45.9092	5.60086	2.00635	0.00015	0.00361304	-1.48108	down	yes	OK	1140	gi|643732077|gb|KDP39269.1|	hypothetical protein JCGZ_01026 [Jatropha curcas]	0.86	gi|68565889|sp|Q6NPD7.1|NUD10_ARATH	RecName: Full=Nudix hydrolase 10; Short=AtNUDT10; AltName: Full=ADP-ribose pyrophosphatase; AltName: Full=NADH pyrophosphatase [Arabidopsis thaliana]	0.74	GO:0006769;GO:0000210;GO:0046497	3694.grail3.0032010003	hypothetical protein	0.8571	_	KOG0648	_	None	_
cassava4.1_012538m.g	59.4998	24.5783	2.55327	1.04467	0.0042	0.046141	-1.2893	down	yes	OK	1114	gi|566202167|ref|XP_006374958.1|	hypothetical protein POPTR_0014s03100g [Populus trichocarpa]	0.78	gi|75171757|sp|Q9FMZ0.1|BKI1_ARATH	RecName: Full=BRI1 kinase inhibitor 1 [Arabidopsis thaliana]	0.61	_	3694.fgenesh4_pg.C_LG_II001161	hypothetical protein	0.7558	_	_	NOG255263	K14499	BKI1
cassava4.1_012554m.g	93.8547	30.812	3.59377	1.16936	0.0002	0.00456621	-1.61978	down	yes	OK	1230	gi|255545186|ref|XP_002513654.1|	beta-carotene hydroxylase, putative [Ricinus communis]	0.92	gi|75098910|sp|O49814.1|BCH2_CAPAN	RecName: Full=Beta-carotene hydroxylase 2, chloroplastic; Flags: Precursor	0.83	GO:0005506;GO:0016021;GO:0006633;GO:0055114;GO:0016491	3694.estExt_fgenesh4_pg.C_440224	hypothetical protein	0.7818	_	_	NOG15912	K15746	crtZ
cassava4.1_012576m.g	933.994	346.625	47.5909	17.4738	5e-05	0.00143105	-1.44549	down	yes	OK	962	gi|567183140|ref|XP_006402598.1|	hypothetical protein EUTSA_v10006360mg [Eutrema salsugineum]	0.64	gi|122228104|sp|Q0J1C1.1|ACCO1_ORYSJ	RecName: Full=1-aminocyclopropane-1-carboxylate oxidase 1; Short=ACC oxidase 1; AltName: Full=Ethylene-forming enzyme; Short=EFE [Oryza sativa Japonica Group]	0.66	GO:0051213	_	_	_	_	_	_	K06892	K06892
cassava4.1_012643m.g	255.21	85.3365	10.8057	3.58546	5e-05	0.00143105	-1.59156	down	yes	OK	1126	gi|566214385|ref|XP_006371894.1|	hypothetical protein POPTR_0018s05530g [Populus trichocarpa]	0.66	gi|127585|sp|P10290.1|MYBC_MAIZE	RecName: Full=Anthocyanin regulatory C1 protein [Zea mays]	0.92	GO:0005488	29760.GSVIVG00032264001	SubName: Full=Chromosome chr4 scaffold_6, whole genome shotgun sequence;	0.9712	COG5147	KOG0048	_	K09422	MYBP
cassava4.1_012649m.g	299.379	89.6468	16.2344	4.80739	5e-05	0.00143105	-1.75573	down	yes	OK	912	gi|118488262|gb|ABK95950.1|	unknown [Populus trichocarpa]	0.69	gi|11386893|sp|P79287.1|MMP20_PIG	RecName: Full=Matrix metalloproteinase-20; Short=MMP-20; AltName: Full=Enamel metalloproteinase; AltName: Full=Enamelysin; Flags: Precursor [Sus scrofa]	0.48	GO:0008233	_	_	_	_	_	_	None	_
cassava4.1_012674m.g	63.0348	21.3429	2.098	0.788989	0.00205	0.0273521	-1.41094	down	yes	OK	1394	gi|643741366|gb|KDP46842.1|	hypothetical protein JCGZ_24051 [Jatropha curcas]	0.94	_	_	_	_	3694.eugene3.00070543	SubName: Full=Putative uncharacterized protein;	0.89	_	_	NOG275212	None	_
cassava4.1_012704m.g	203.91	67.5499	8.01944	2.63382	5e-05	0.00143105	-1.60634	down	yes	OK	1201	gi|147860323|emb|CAN83570.1|	hypothetical protein VITISV_041707 [Vitis vinifera]	0.7	gi|62900344|sp|O49741.1|GATA2_ARATH	RecName: Full=GATA transcription factor 2; Short=AtGATA-2 [Arabidopsis thaliana]	0.78	_	29760.GSVIVG00025490001	SubName: Full=Chromosome chr8 scaffold_34, whole genome shotgun sequence;	0.7647	_	KOG1601	_	None	_
cassava4.1_012875m.g	42.646	2.84611	2.1523	0.141911	0.0038	0.0428871	-3.92282	down	yes	OK	969	gi|643703917|gb|KDP20981.1|	hypothetical protein JCGZ_21452 [Jatropha curcas]	0.78	gi|123884556|sp|Q08D75.1|BRD4A_XENLA	RecName: Full=Bromodomain-containing protein 4A [Xenopus laevis]	0.38	_	3694.gw1.124.160.1	SubName: Full=Putative uncharacterized protein;	0.7829	_	_	NOG251981	None	_
cassava4.1_012877m.g	189.271	92.757	9.99084	4.8482	0.0023	0.0296575	-1.04316	down	yes	OK	934	gi|643723370|gb|KDP32949.1|	hypothetical protein JCGZ_12980 [Jatropha curcas]	0.84	gi|27805498|sp|Q9M886.1|LBD41_ARATH	RecName: Full=LOB domain-containing protein 41; AltName: Full=ASYMMETRIC LEAVES 2-like protein 38; Short=AS2-like protein 38 [Arabidopsis thaliana]	0.74	_	3694.fgenesh4_pm.C_scaffold_123000043	hypothetical protein	0.9477	_	_	NOG266657	None	_
cassava4.1_012896m.g	76.2417	29.4418	3.76347	1.43728	0.0015	0.0217933	-1.38872	down	yes	OK	1002	gi|587933842|gb|EXC20796.1|	PsbP domain-containing protein 5 [Morus notabilis]	0.95	gi|190358920|sp|P82715.3|PPD5_ARATH	RecName: Full=PsbP domain-containing protein 5, chloroplastic; AltName: Full=OEC23-like protein 6; AltName: Full=PsbP-related thylakoid lumenal protein 4; AltName:	0.91	GO:0019898;GO:0005509;GO:0015979;GO:0009654	29760.GSVIVG00032533001	SubName: Full=Chromosome chr4 scaffold_6, whole genome shotgun sequence;	0.9355	_	_	NOG297998	None	_
cassava4.1_012924m.g	76.7091	31.1515	3.12123	1.25601	0.0026	0.0324186	-1.31327	down	yes	OK	1166	gi|643712076|gb|KDP25504.1|	hypothetical protein JCGZ_20660 [Jatropha curcas]	0.91	gi|75264064|sp|Q9LN77.1|P2A12_ARATH	RecName: Full=F-box protein PP2-A12; AltName: Full=Protein PHLOEM PROTEIN 2-LIKE A12; Short=AtPP2-A12 [Arabidopsis thaliana]	0.79	_	3694.grail3.0018025501	f-box family protein	0.8876	_	_	NOG276742;NOG253553	None	_
cassava4.1_012938m.g	129.459	53.2887	5.67315	2.31342	0.0007	0.0122514	-1.29412	down	yes	OK	1094	gi|643720744|gb|KDP31008.1|	hypothetical protein JCGZ_11384 [Jatropha curcas]	0.91	gi|122242714|sp|Q0WWT7.1|STR11_ARATH	RecName: Full=Rhodanese-like domain-containing protein 11, chloroplastic; AltName: Full=Sulfurtransferase 11; Short=AtStr11; Flags: Precursor [Arabidopsis thalian	0.79	_	3694.eugene3.00150651	hypothetical protein	0.8716	_	_	NOG228062	None	_
cassava4.1_012942m.g	229.435	101.689	7.62926	3.35959	0.0005	0.00934087	-1.18326	down	yes	OK	1393	gi|566200487|ref|XP_006376165.1|	hypothetical protein POPTR_0013s10400g [Populus trichocarpa]	0.77	_	_	_	_	3694.estExt_fgenesh4_pg.C_410199	hypothetical protein	0.7682	_	_	NOG286855	None	_
cassava4.1_012970m.g	445.627	99.535	22.0537	4.86557	5e-05	0.00143105	-2.18034	down	yes	OK	986	gi|643717732|gb|KDP29175.1|	hypothetical protein JCGZ_16564 [Jatropha curcas]	0.94	gi|38605514|sp|Q9SJL9.1|XTH32_ARATH	RecName: Full=Probable xyloglucan endotransglucosylase/hydrolase protein 32; Short=At-XTH32; Short=XTH-32; Flags: Precursor [Arabidopsis thaliana]	0.88	GO:0048046;GO:0004553;GO:0016762;GO:0005618;GO:0016998;GO:0006073	3694.gw1.28.766.1	hypothetical protein	0.9276	_	_	NOG259793	K08235	E2.4.1.207
cassava4.1_012973m.g	1105.6	408.293	44.9558	16.4565	5e-05	0.00143105	-1.44985	down	yes	OK	1167	gi|643734072|gb|KDP40915.1|	hypothetical protein JCGZ_24914 [Jatropha curcas]	0.95	_	_	_	GO:0016020;GO:0050832;GO:0009505;GO:0009506;GO:0005829;GO:0005794	3694.eugene3.00012291	hypothetical protein	0.9048	_	_	NOG234542	None	_
cassava4.1_012975m.g	13530.1	5609.78	557.603	229.003	5e-05	0.00143105	-1.28387	down	yes	OK	1154	gi|643734072|gb|KDP40915.1|	hypothetical protein JCGZ_24914 [Jatropha curcas]	0.94	_	_	_	GO:0016020;GO:0050832;GO:0009505;GO:0009506;GO:0005829;GO:0005794	3694.eugene3.00012291	hypothetical protein	0.915	_	_	NOG234542	None	_
cassava4.1_013059m.g	67.7362	29.3432	2.56751	1.07449	0.00395	0.0441702	-1.25672	down	yes	OK	1270	gi|643732622|gb|KDP39718.1|	hypothetical protein JCGZ_02738 [Jatropha curcas]	0.78	gi|71159362|sp|O82632.1|GATA9_ARATH	RecName: Full=GATA transcription factor 9 [Arabidopsis thaliana]	0.61	GO:0005488	3694.eugene3.00130585	hypothetical protein	0.8085	_	KOG1601	_	None	_
cassava4.1_013066m.g	789.489	371.486	44.8147	20.8468	5e-05	0.00143105	-1.10415	down	yes	OK	879	gi|566148252|ref|XP_002299478.2|	endo-glucanase 2 family protein [Populus trichocarpa]	0.94	gi|114149314|sp|Q42059.2|GUN6_ARATH	RecName: Full=Endoglucanase 6; AltName: Full=Endo-1,4-beta glucanase 6; Flags: Precursor [Arabidopsis thaliana]	0.93	GO:0030246;GO:0005982;GO:0005985;GO:0008810	_	_	_	_	_	_	None	_
cassava4.1_013124m.g	32.9697	9.85153	1.56445	0.462492	0.00375	0.0424541	-1.75816	down	yes	OK	1022	gi|255565437|ref|XP_002523709.1|	Xyloglucan endotransglucosylase/hydrolase protein 2 precursor, putative [Ricinus communis]	0.9	gi|38605146|sp|P93046.2|XTH31_ARATH	RecName: Full=Probable xyloglucan endotransglucosylase/hydrolase protein 31; Short=At-XTH31; Short=AtXTR8; Short=XTH-31; Flags: Precursor [Arabidopsis thaliana]	0.84	GO:0048046;GO:0016762;GO:0005618;GO:0016998;GO:0006073;GO:0033946	3694.fgenesh4_pg.C_LG_IX001489	SubName: Full=Putative uncharacterized protein;	0.9051	_	_	NOG220732;NOG259793;NOG122620	K08235	E2.4.1.207
cassava4.1_013164m.g	482.833	239.134	27.4895	13.3928	5e-05	0.00143105	-1.03742	down	yes	OK	920	gi|643727867|gb|KDP36160.1|	hypothetical protein JCGZ_08804 [Jatropha curcas]	0.9	gi|75306652|sp|Q94KL8.1|SILD_PODPE	RecName: Full=Secoisolariciresinol dehydrogenase	0.74	_	29760.GSVIVG00021544001	SubName: Full=Chromosome chr8 scaffold_23, whole genome shotgun sequence;	0.8696	COG1028	KOG0725	_	None	_
cassava4.1_013187m.g	781.018	186.267	31.1218	7.35241	5e-05	0.00143105	-2.08164	down	yes	OK	1187	gi|308229792|gb|ADO24304.1|	putative xyloglucan endotransglucosylase/hydrolase [Gossypium hirsutum]	0.91	gi|38605343|sp|Q8LF99.2|XTH6_ARATH	RecName: Full=Probable xyloglucan endotransglucosylase/hydrolase protein 6; Short=At-XTH6; Short=XTH-6; Flags: Precursor [Arabidopsis thaliana]	0.86	GO:0048046;GO:0016762;GO:0004553;GO:0005618;GO:0009414;GO:0006073	3694.estExt_Genewise1_v1.C_LG_VII0038	hypothetical protein	0.9529	COG2273	_	_	K08235	E2.4.1.207
cassava4.1_013192m.g	17995.9	5613.47	722.529	223.591	5e-05	0.00143105	-1.69219	down	yes	OK	1180	gi|255557012|ref|XP_002519539.1|	Aquaporin PIP2.2, putative [Ricinus communis]	0.97	gi|75308072|sp|Q9ATM6.1|PIP24_MAIZE	RecName: Full=Aquaporin PIP2-4; AltName: Full=Plasma membrane intrinsic protein 2-4; AltName: Full=ZmPIP2-4; AltName: Full=ZmPIP2;4 [Zea mays]	0.89	GO:0006810;GO:0016021;GO:0005215	3694.estExt_fgenesh4_pg.C_280159	SubName: Full=Putative uncharacterized protein;	0.9378	COG0580	KOG0223	_	K09872	PIP
cassava4.1_013200m.g	31.0943	4.74238	0.894906	0.135839	0.0016	0.0228967	-2.71984	down	yes	OK	1586	gi|643739517|gb|KDP45271.1|	hypothetical protein JCGZ_15136 [Jatropha curcas]	0.86	_	_	_	_	_	_	_	_	_	_	None	_
cassava4.1_013202m.g	11289.9	4888.95	422.463	181.507	5e-05	0.00143105	-1.2188	down	yes	OK	1255	gi|260408312|gb|ACX37450.1|	plasma membrane intrinsic protein [Hevea brasiliensis]	0.98	gi|75308072|sp|Q9ATM6.1|PIP24_MAIZE	RecName: Full=Aquaporin PIP2-4; AltName: Full=Plasma membrane intrinsic protein 2-4; AltName: Full=ZmPIP2-4; AltName: Full=ZmPIP2;4 [Zea mays]	0.89	GO:0006810;GO:0016021;GO:0005215	3694.estExt_fgenesh4_pg.C_280159	SubName: Full=Putative uncharacterized protein;	0.9637	COG0580	KOG0223	_	K09872	PIP
cassava4.1_013222m.g	239.267	126.237	9.88219	4.93012	0.0018	0.024865	-1.00321	down	yes	OK	1220	gi|643735090|gb|KDP41731.1|	hypothetical protein JCGZ_26749 [Jatropha curcas]	0.7	_	_	_	_	29760.GSVIVG00035943001	SubName: Full=Chromosome chr3 scaffold_8, whole genome shotgun sequence;	0.7881	_	_	NOG262664	None	_
cassava4.1_013231m.g	12962.9	4816.48	460.506	169.858	5e-05	0.00143105	-1.43889	down	yes	OK	1314	gi|335954641|gb|AEH76327.1|	plasma membrane intrinsic protein 1 [Jatropha curcas]	0.99	gi|146345484|sp|Q7XSQ9.3|PIP12_ORYSJ	RecName: Full=Probable aquaporin PIP1-2; AltName: Full=OsPIP1;2; AltName: Full=Plasma membrane intrinsic protein 1-2	0.91	GO:0006810;GO:0016021;GO:0005215	3694.estExt_Genewise1_v1.C_LG_X1818	SubName: Full=Putative uncharacterized protein;	0.9585	COG0580	KOG0223	_	K09872	PIP
cassava4.1_013267m.g	6134.44	2239.34	220.573	79.8784	5e-05	0.00143105	-1.46538	down	yes	OK	1300	gi|643738065|gb|KDP44053.1|	hypothetical protein JCGZ_05520 [Jatropha curcas]	0.98	gi|146325057|sp|Q84RL7.2|PIP21_MAIZE	RecName: Full=Aquaporin PIP2-1; AltName: Full=Plasma membrane intrinsic protein 2-1; AltName: Full=ZmPIP2-1; AltName: Full=ZmPIP2;1 [Zea mays]	0.89	GO:0006810;GO:0016021;GO:0005215	3694.estExt_fgenesh4_pg.C_280159	SubName: Full=Putative uncharacterized protein;	0.9585	COG0580	KOG0223	_	K09872	PIP
cassava4.1_013284m.g	2769.78	817.427	98.8341	28.939	5e-05	0.00143105	-1.77199	down	yes	OK	1313	gi|330717899|gb|AEC45513.1|	plasma membrane intrinsic protein [Hevea brasiliensis]	0.98	gi|75308072|sp|Q9ATM6.1|PIP24_MAIZE	RecName: Full=Aquaporin PIP2-4; AltName: Full=Plasma membrane intrinsic protein 2-4; AltName: Full=ZmPIP2-4; AltName: Full=ZmPIP2;4 [Zea mays]	0.88	GO:0006810;GO:0016021;GO:0005215	3694.estExt_fgenesh4_pg.C_280159	SubName: Full=Putative uncharacterized protein;	0.9444	COG0580	KOG0223	_	K09872	PIP
cassava4.1_013288m.g	3047.46	1324.35	118.568	51.09	5e-05	0.00143105	-1.2146	down	yes	OK	1213	gi|643703941|gb|KDP21005.1|	hypothetical protein JCGZ_21476 [Jatropha curcas]	0.65	gi|232024|sp|Q01197.1|E6_GOSHI	RecName: Full=Protein E6	0.55	_	_	_	_	_	_	_	None	_
cassava4.1_013318m.g	79.3539	27.5694	3.19513	1.10217	0.00135	0.0200667	-1.53553	down	yes	OK	1176	gi|643703917|gb|KDP20981.1|	hypothetical protein JCGZ_21452 [Jatropha curcas]	0.75	_	_	_	_	3694.grail3.0046017801	SubName: Full=Putative uncharacterized protein;	0.7671	_	_	NOG251981	None	_
cassava4.1_013328m.g	40028.2	13014.1	1539.98	496.609	5e-05	0.00143105	-1.63273	down	yes	OK	1229	gi|643738410|gb|KDP44363.1|	hypothetical protein JCGZ_20043 [Jatropha curcas]	0.95	gi|32363433|sp|Q9SV31.1|PIP25_ARATH	RecName: Full=Probable aquaporin PIP2-5; AltName: Full=Plasma membrane intrinsic protein 2-5; Short=AtPIP2;5; AltName: Full=Plasma membrane intrinsic protein 2d; S	0.9	GO:0006810;GO:0016021;GO:0005215	3694.eugene3.00102165	SubName: Full=Putative uncharacterized protein;	0.9636	COG0580	KOG0223	_	K09872	PIP
cassava4.1_013342m.g	1074.38	286.857	50.9599	13.4368	5e-05	0.00143105	-1.92317	down	yes	OK	1022	gi|590585788|ref|XP_007015526.1|	Xyloglucan endotransglycosylase 6 [Theobroma cacao]	0.92	gi|38605152|sp|Q38910.1|XTH23_ARATH	RecName: Full=Probable xyloglucan endotransglucosylase/hydrolase protein 23; Short=At-XTH23; Short=XTH-23; Flags: Precursor [Arabidopsis thaliana]	0.82	GO:0016762;GO:0048046;GO:0004553;GO:0005618;GO:0006073	3694.fgenesh4_pg.C_LG_VI000528	hypothetical protein	0.9548	COG2273	_	_	None	_
cassava4.1_013358m.g	85.8951	26.0328	4.75599	1.42367	0.00025	0.0054411	-1.74013	down	yes	OK	897	gi|643717732|gb|KDP29175.1|	hypothetical protein JCGZ_16564 [Jatropha curcas]	0.98	gi|38605514|sp|Q9SJL9.1|XTH32_ARATH	RecName: Full=Probable xyloglucan endotransglucosylase/hydrolase protein 32; Short=At-XTH32; Short=XTH-32; Flags: Precursor [Arabidopsis thaliana]	0.93	GO:0048046;GO:0004553;GO:0016762;GO:0005618;GO:0016998;GO:0006073	3694.estExt_fgenesh4_pg.C_LG_XVI0885	hypothetical protein	0.9645	_	_	NOG259793	K08235	E2.4.1.207
cassava4.1_013387m.g	132.269	62.9633	5.84649	2.75603	0.00365	0.0416233	-1.08498	down	yes	OK	1086	gi|255574887|ref|XP_002528350.1|	ribonucleoprotein, chloroplast, putative [Ricinus communis]	0.86	gi|133248|sp|P19683.1|ROC4_NICSY	RecName: Full=31 kDa ribonucleoprotein, chloroplastic; Flags: Precursor	0.61	GO:0000166;GO:0030529;GO:0019013;GO:0003676	3694.grail3.0009021301	SubName: Full=Putative uncharacterized protein;	0.9408	COG0724	KOG0118	_	None	_
cassava4.1_013433m.g	63.4873	24.3884	2.36327	0.900787	0.00245	0.0309716	-1.39153	down	yes	OK	1261	gi|643739526|gb|KDP45280.1|	hypothetical protein JCGZ_15145 [Jatropha curcas]	0.88	_	_	_	_	3694.eugene3.00002530	hypothetical protein	0.8843	_	_	NOG220276;NOG234222	None	_
cassava4.1_013441m.g	207.803	87.213	9.12592	3.79478	0.00055	0.0100688	-1.26595	down	yes	OK	1092	gi|255564051|ref|XP_002523024.1|	amino acid binding protein, putative [Ricinus communis]	0.89	gi|187608845|sp|P83643.2|UP12_ORYSI	RecName: Full=Unknown protein DS12 from 2D-PAGE of leaf, chloroplastic; Flags: Precursor UP12_ORYSJ RecName: Full=Unknown protein DS12 fro	0.87	GO:0016597;GO:0008152	3694.estExt_Genewise1_v1.C_LG_X3208	hypothetical protein	0.8858	_	_	NOG251802	None	_
cassava4.1_013471m.g	78.7913	16.6776	3.20719	0.672773	0.0001	0.00259112	-2.25312	down	yes	OK	1170	gi|182408102|gb|ACB87734.1|	aquaporin [Manihot esculenta]	0.99	gi|32363271|sp|P93004.2|PIP27_ARATH	RecName: Full=Aquaporin PIP2-7; AltName: Full=Plasma membrane intrinsic protein 2-7; Short=AtPIP2;7; AltName: Full=Plasma membrane intrinsic protein 3; AltName: Fu	0.93	GO:0006810;GO:0016021;GO:0005215	29760.GSVIVG00036133001	SubName: Full=Chromosome chr3 scaffold_8, whole genome shotgun sequence;	0.9684	COG0580	KOG0223	_	K09872	PIP
cassava4.1_013523m.g	128.069	55.876	5.97037	2.57667	0.0027	0.0333426	-1.21231	down	yes	OK	1037	gi|643708694|gb|KDP23610.1|	hypothetical protein JCGZ_23443 [Jatropha curcas]	0.88	gi|75339094|sp|Q9ZVN2.1|Y1457_ARATH	RecName: Full=Acyltransferase-like protein At1g54570, chloroplastic; Flags: Precursor [Arabidopsis thaliana]	0.82	GO:0008152;GO:0016747	3694.fgenesh4_pg.C_LG_XIII000167	hypothetical protein	0.8622	COG0204	_	_	None	_
cassava4.1_013566m.g	323.153	152.092	16.135	7.51364	0.00035	0.0070048	-1.10261	down	yes	OK	979	gi|643701025|gb|KDP20339.1|	hypothetical protein JCGZ_06425 [Jatropha curcas]	0.9	gi|75273440|sp|Q9LIQ4.1|THIM_ARATH	RecName: Full=Hydroxyethylthiazole kinase; AltName: Full=4-methyl-5-beta-hydroxyethylthiazole kinase; Short=TH kinase; Short=Thz kinase [Arabidopsis thaliana]	0.8	GO:0004417;GO:0009228;GO:0016310	3694.fgenesh4_pg.C_LG_III001465	hypothetical protein	0.9228	COG2145	_	_	K00878	thiM
cassava4.1_013581m.g	50603.8	18439.5	2155.51	778.703	5e-05	0.00143105	-1.46888	down	yes	OK	1121	gi|643736744|gb|KDP43015.1|	hypothetical protein JCGZ_25201 [Jatropha curcas]	0.61	gi|119711|sp|P06599.1|EXTN_DAUCA	RecName: Full=Extensin; Flags: Precursor	0.52	_	_	_	_	_	_	_	None	_
cassava4.1_013720m.g	166.519	48.0618	8.20252	2.34558	5e-05	0.00143105	-1.80612	down	yes	OK	989	gi|255574814|ref|XP_002528314.1|	hypothetical protein RCOM_0838610 [Ricinus communis]	0.82	gi|75315012|sp|Q9XEF0.1|BH051_ARATH	RecName: Full=Transcription factor bHLH51; AltName: Full=Basic helix-loop-helix protein 51; Short=AtbHLH51; Short=bHLH 51; AltName: Full=Transcription factor EN 57	0.69	GO:0046983	3694.grail3.0010003401	hypothetical protein	0.8716	_	KOG3561	_	None	_
cassava4.1_013781m.g	240.637	111.749	13.7916	6.31407	0.0011	0.0172155	-1.12715	down	yes	OK	873	gi|255541170|ref|XP_002511649.1|	Beta-expansin 3 precursor, putative [Ricinus communis]	0.88	gi|20138423|sp|Q9SHY6.2|EXPB2_ARATH	RecName: Full=Putative expansin-B2; Short=At-EXPB2; Short=AtEXPB2; AltName: Full=Ath-ExpBeta-1.4; AltName: Full=Beta-expansin-2; Flags: Precursor [Arabidopsis thal	0.77	GO:0019953;GO:0005576	3694.eugene3.00140117	hypothetical protein	0.8731	_	_	NOG277237	None	_
cassava4.1_013784m.g	582.193	280.381	30.5399	15.0188	0.0003	0.00628565	-1.02393	down	yes	OK	976	gi|380085077|gb|AFD34189.1|	Fe superoxide dismutase [Jatropha curcas]	0.9	gi|75264241|sp|Q9LU64.1|SODF2_ARATH	RecName: Full=Superoxide dismutase [Fe]	0.79	GO:0004784;GO:0019430;GO:0046872;GO:0055114	3694.gw1.XV.2559.1	iron superoxide dismutase (EC:1.15.1.1); Destroys radicals which are normally produced withi [...]	0.9144	COG0605	KOG0876	_	K04564	SOD2
cassava4.1_013880m.g	4396.77	1152.2	218.838	56.7551	5e-05	0.00143105	-1.94704	down	yes	OK	981	gi|494319541|gb|AGL34962.1|	ethylene-responsive transcription factor 3 [Hevea brasiliensis]	0.82	gi|27735162|sp|P42736.2|RAP23_ARATH	RecName: Full=Ethylene-responsive transcription factor RAP2-3; AltName: Full=Cadmium-induced protein AS30; AltName: Full=Ethylene response factor 72; Short=ERF72;	0.72	GO:0005634;GO:0003677;GO:0005667;GO:0006355;GO:0045449;GO:0003700	_	_	_	_	_	_	K09286	EREBP
cassava4.1_013914m.g	695.408	323.756	26.7213	12.3446	5e-05	0.00143105	-1.11411	down	yes	OK	1226	gi|255565380|ref|XP_002523681.1|	ubiquitin-conjugating enzyme e2S, putative [Ricinus communis]	0.92	gi|75333738|sp|Q9FF66.1|UBC22_ARATH	RecName: Full=Ubiquitin-conjugating enzyme E2 22; AltName: Full=Ubiquitin carrier protein 22 [Arabidopsis thaliana]	0.94	GO:0006511;GO:0016881	3694.estExt_Genewise1_v1.C_LG_XVI1008	RecName: Full=Ubiquitin carrier protein; EC=6.3.2.-;	0.874	COG5078	KOG0423	_	K10583	UBE2S, E2EPF
cassava4.1_013915m.g	110.611	46.8174	4.69129	1.9708	0.0034	0.0397878	-1.2512	down	yes	OK	1127	gi|255584070|ref|XP_002532778.1|	conserved hypothetical protein [Ricinus communis]	0.7	_	_	_	_	_	_	_	_	_	_	None	_
cassava4.1_013933m.g	221.508	62.3223	13.3298	3.70502	5e-05	0.00143105	-1.8471	down	yes	OK	838	gi|643734068|gb|KDP40911.1|	hypothetical protein JCGZ_24910 [Jatropha curcas]	0.92	gi|75311364|sp|Q9LMF0.1|U85A5_ARATH	RecName: Full=UDP-glycosyltransferase 85A5 [Arabidopsis thaliana]	0.8	GO:0047213;GO:0009813	3694.gw1.XVII.385.1	hypothetical protein	0.9062	_	KOG1192	_	None	_
cassava4.1_014014m.g	1161.8	427.517	52.1681	18.9839	5e-05	0.00143105	-1.45839	down	yes	OK	1071	gi|643734751|gb|KDP41421.1|	hypothetical protein JCGZ_15828 [Jatropha curcas]	0.87	gi|1168547|sp|P46668.1|ATHB6_ARATH	RecName: Full=Homeobox-leucine zipper protein ATHB-6; AltName: Full=HD-ZIP protein ATHB-6; AltName: Full=Homeodomain transcription factor ATHB-6 [Arabidopsis thalia	0.64	GO:0005634;GO:0005667;GO:0006355;GO:0000976;GO:0045449;GO:0003700	3694.estExt_fgenesh4_pm.C_LG_II0461	hypothetical protein	0.8238	_	KOG0483	_	K09338	HD-ZIP
cassava4.1_014040m.g	670	296.327	29.7745	13.0409	5e-05	0.00143105	-1.19103	down	yes	OK	1081	gi|643730513|gb|KDP37945.1|	hypothetical protein JCGZ_04588 [Jatropha curcas]	0.98	gi|115792|sp|P27493.1|CB22_TOBAC	RecName: Full=Chlorophyll a-b binding protein 21, chloroplastic; AltName: Full=LHCII type I CAB-21; Short=LHCP; Flags: Precursor	0.97	GO:0009765;GO:0009523;GO:0016021;GO:0016168;GO:0018298;GO:0009507	3694.eugene3.00110470	light-harvesting complex II protein Lhcb1	0.9697	_	_	NOG220557	K08912	LHCB1
cassava4.1_014078m.g	487.543	168.615	21.4082	7.33222	5e-05	0.00143105	-1.54584	down	yes	OK	1092	gi|566193927|ref|XP_006377408.1|	hypothetical protein POPTR_0011s05640g [Populus trichocarpa]	0.62	gi|232024|sp|Q01197.1|E6_GOSHI	RecName: Full=Protein E6	0.5	_	_	_	_	_	_	_	None	_
cassava4.1_014124m.g	27.3623	8.06336	1.20704	0.352339	0.00275	0.0337696	-1.77644	down	yes	OK	1087	gi|255547612|ref|XP_002514863.1|	conserved hypothetical protein [Ricinus communis]	0.92	gi|75173209|sp|Q9FY94.1|SWT15_ARATH	RecName: Full=Bidirectional sugar transporter SWEET15; Short=AtSWEET15; AltName: Full=Senescence-associated protein 29 [Arabidopsis thaliana]	0.81	GO:0071470;GO:0005887;GO:0015770;GO:0010150;GO:0008515;GO:0071215;GO:0071446	59689.fgenesh2_kg.6__1267__AT5G13170.1	annotation not avaliable	0.8145	_	KOG1623	_	K15382	SLC50A, SWEET
cassava4.1_014164m.g	872.739	425.552	41.8188	20.1825	0.00015	0.00361304	-1.05105	down	yes	OK	1013	gi|643733212|gb|KDP40159.1|	hypothetical protein JCGZ_02157 [Jatropha curcas]	0.93	_	_	_	GO:0016787;GO:0008152	3694.eugene3.00081423	SubName: Full=Putative uncharacterized protein;	0.9083	COG1011	KOG3109	_	K07025	K07025
cassava4.1_014175m.g	125.678	45.775	7.75093	2.78508	0.0002	0.00456621	-1.47665	down	yes	OK	821	gi|643722022|gb|KDP31901.1|	hypothetical protein JCGZ_12362 [Jatropha curcas]	0.93	_	_	_	GO:0055114;GO:0016491	3694.gw1.V.3913.1	hypothetical protein	0.8894	COG1028	KOG1014	_	None	_
cassava4.1_014185m.g	1003.25	420.142	42.0107	17.442	5e-05	0.00143105	-1.26819	down	yes	OK	1137	gi|643738897|gb|KDP44711.1|	hypothetical protein JCGZ_01211 [Jatropha curcas]	0.91	gi|29839387|sp|Q948P6.1|FRI3_SOYBN	RecName: Full=Ferritin-3, chloroplastic; AltName: Full=SFerH-3; Flags: Precursor [Glycine max]	0.84	GO:0006879;GO:0006979;GO:0006826;GO:0008199;GO:0009737	3694.estExt_fgenesh4_pm.C_LG_VIII0286	RecName: Full=Ferritin;	0.8846	COG1528	KOG2332	_	K00522	FTH1
cassava4.1_014199m.g	85.4849	35.1601	3.9401	1.6039	0.0015	0.0217933	-1.29665	down	yes	OK	1048	gi|643710454|gb|KDP24596.1|	hypothetical protein JCGZ_25512 [Jatropha curcas]	0.98	_	_	_	_	_	_	_	_	_	_	None	_
cassava4.1_014327m.g	669.226	256.248	30.7894	11.679	5e-05	0.00143105	-1.39852	down	yes	OK	1049	gi|643739126|gb|KDP44940.1|	hypothetical protein JCGZ_01440 [Jatropha curcas]	0.96	gi|20138158|sp|O48818.1|EXPA4_ARATH	RecName: Full=Expansin-A4; Short=AtEXPA4; AltName: Full=Alpha-expansin-4; Short=At-EXP4; Short=AtEx4; AltName: Full=Ath-ExpAlpha-1.6; Flags: Precursor [Arabidopsis	0.97	GO:0016020;GO:0009664;GO:0009505;GO:0009506;GO:0005829;GO:0005576;GO:0006949	3694.estExt_fgenesh4_pg.C_LG_VIII0467	SubName: Full=Putative uncharacterized protein;	0.9496	_	_	NOG298661	None	_
cassava4.1_014355m.g	128.391	49.6375	6.74631	2.57779	0.00065	0.0115144	-1.38796	down	yes	OK	937	gi|255571216|ref|XP_002526558.1|	Acid phosphatase 1 precursor, putative [Ricinus communis]	0.86	gi|130718|sp|P27061.1|PPA1_SOLLC	RecName: Full=Acid phosphatase 1; AltName: Full=Apase-1(1); Flags: Precursor	0.61	GO:0009506;GO:0003993;GO:0005774;GO:0019497;GO:0009505;GO:0006771;GO:0016311;GO:0009507	3694.estExt_Genewise1_v1.C_LG_II4012	SubName: Full=Putative uncharacterized protein;	0.874	_	_	NOG226006	None	_
cassava4.1_014440m.g	700.074	320.064	32.3992	14.6715	5e-05	0.00143105	-1.14294	down	yes	OK	1044	gi|224109504|ref|XP_002315218.1|	alpha-expansin 9 precursor family protein [Populus trichocarpa]	0.94	gi|20138158|sp|O48818.1|EXPA4_ARATH	RecName: Full=Expansin-A4; Short=AtEXPA4; AltName: Full=Alpha-expansin-4; Short=At-EXP4; Short=AtEx4; AltName: Full=Ath-ExpAlpha-1.6; Flags: Precursor [Arabidopsis	0.93	GO:0016020;GO:0009664;GO:0009505;GO:0009506;GO:0005829;GO:0005576;GO:0006949	3694.fgenesh4_pg.C_LG_X001844	hypothetical protein	0.9449	_	_	NOG298661	None	_
cassava4.1_014480m.g	210.914	83.0502	10.6262	4.13886	0.00015	0.00361304	-1.36032	down	yes	OK	971	gi|255581099|ref|XP_002531364.1|	Zeamatin precursor, putative [Ricinus communis]	0.9	gi|2501182|sp|Q41350.1|OLP1_SOLLC	RecName: Full=Osmotin-like protein; Flags: Precursor [Solanum lycopersicum]	0.86	_	3694.estExt_Genewise1_v1.C_LG_I1344	SubName: Full=Putative uncharacterized protein;	0.8724	_	_	NOG296339	None	_
cassava4.1_014489m.g	153.472	52.6792	6.2552	2.14135	0.00025	0.0054411	-1.54654	down	yes	OK	1231	gi|255584815|ref|XP_002533125.1|	Alpha-expansin 5 precursor, putative [Ricinus communis]	0.95	gi|20138196|sp|Q38864.1|EXPA5_ARATH	RecName: Full=Expansin-A5; Short=AtEXPA5; AltName: Full=Alpha-expansin-5; Short=At-EXP5; Short=AtEx5; AltName: Full=Ath-ExpAlpha-1.4; Flags: Precursor [Arabidopsis	0.91	GO:0016020;GO:0009664;GO:0005618;GO:0005576	3702.AT3G29030.1-P	EXPA5 (EXPANSIN A5); Encodes an expansin. Naming convention from the Expansin Working Group [...]	0.9148	_	_	NOG249343;NOG269048	None	_
cassava4.1_014506m.g	705.644	351.827	30.0331	14.8367	5e-05	0.00143105	-1.01738	down	yes	OK	1125	gi|255559687|ref|XP_002520863.1|	Alpha-expansin 8 precursor, putative [Ricinus communis]	0.93	gi|20138147|sp|O22874.1|EXPA8_ARATH	RecName: Full=Expansin-A8; Short=AtEXPA8; AltName: Full=Alpha-expansin-8; Short=At-EXP8; Short=AtEx8; AltName: Full=Ath-ExpAlpha-1.11; Flags: Precursor [Arabidopsi	0.88	GO:0016020;GO:0009664;GO:0005618;GO:0005576	3694.grail3.0095006501	hypothetical protein	0.9431	_	_	NOG298661	None	_
cassava4.1_014525m.g	487.054	201.126	23.9291	9.78568	5e-05	0.00143105	-1.29002	down	yes	OK	992	gi|255579979|ref|XP_002530824.1|	r2r3-myb transcription factor, putative [Ricinus communis]	0.83	gi|75107028|sp|P81393.1|MYB08_ANTMA	RecName: Full=Myb-related protein 308	0.79	GO:0003677;GO:0000785;GO:0003682	3694.eugene3.00090345	hypothetical protein	0.9902	COG5147	KOG0048	_	K09422	MYBP
cassava4.1_014549m.g	1464.76	625.904	56.8165	24.0802	5e-05	0.00143105	-1.23846	down	yes	OK	1216	gi|643704802|gb|KDP21654.1|	hypothetical protein JCGZ_03325 [Jatropha curcas]	0.97	gi|20138147|sp|O22874.1|EXPA8_ARATH	RecName: Full=Expansin-A8; Short=AtEXPA8; AltName: Full=Alpha-expansin-8; Short=At-EXP8; Short=AtEx8; AltName: Full=Ath-ExpAlpha-1.11; Flags: Precursor [Arabidopsi	0.89	GO:0016020;GO:0009664;GO:0005618;GO:0005576	3694.grail3.0095006501	hypothetical protein	0.9512	_	_	NOG298661	None	_
cassava4.1_014551m.g	126.056	56.2504	6.33903	2.79658	0.0017	0.0239367	-1.1806	down	yes	OK	973	gi|224130588|ref|XP_002320878.1|	NC domain-containing family protein [Populus trichocarpa]	0.94	_	_	_	_	3694.estExt_fgenesh4_pm.C_LG_XIV0198	hypothetical protein	0.938	_	_	NOG260735	None	_
[truncated: 279 more rows]
