# Supplementary material for: Comparative Physiological and Transcriptomic Analyses Reveal the Actions of Melatonin in the Delay of Postharvest Physiological Deterioration of Cassava
Source: Front Plant Sci. 2016 May 27;7:736. doi: 10.3389/fpls.2016.00736 (PMC4882330; doi:10.3389/fpls.2016.00736)
Supplement: Supplementary file 6 [file Table_4.XLSX]

## Sheet: 新建 Microsoft Excel 97-2003 Shee
Supplemental Table S4. DEGs identified by DEGseq according to the read count for each gene (fold change≥2; P-value≤0.05) at 48 h storage after melatonin treatment. A total of 1844 DEGs were identified from M48/CK48.
Gene_id	CK48_count	M48_count	CK48_fpkm	M48_fpkm	pvalue	FDR	log2FC(M48/CK48)	up-down-regulation(M48/CK48)	significant(FDR<=0.05,|logFC|>=1)	status	Qeury_length	NR_tophit_name	NR_tophit_description	NR_topHSP_%-Simil	Swissprot_tophit_name	Swissprot_tophit_description	Swissprot_tophsp_%-Simil	GOs	String_tophit_name	String_tophit_description	String_topHSP_%-Simil	COG	KOG	NOG	KO/Gene_ID	KEGG_GENE_NAME
cassava4.1_000087m.g	760.448	1734.64	5.4501	12.4216	0.00025	0.00699677	1.1885	up	yes	OK	5532	gi|255568758|ref|XP_002525350.1|	DNA binding protein, putative [Ricinus communis]	0.82	gi|75337201|sp|Q9SGH2.1|MBD9_ARATH	RecName: Full=Methyl-CpG-binding domain-containing protein 9; Short=AtMBD9; Short=MBD09; AltName: Full=Histone acetyl transferase MBD9; AltName: Full=Methyl-CpG-bin	0.75	GO:0005634;GO:0008270	29760.GSVIVG00028835001	SubName: Full=Chromosome chr1 scaffold_46, whole genome shotgun sequence;	0.8306	_	KOG1246;KOG0383	_	None	_
cassava4.1_000369m.g	9423.58	24109.7	97.6983	249.605	0.0031	0.0396456	1.35324	up	yes	OK	3872	gi|255548261|ref|XP_002515187.1|	multidrug resistance protein 1, 2, putative [Ricinus communis]	0.93	gi|75318687|sp|O80725.1|AB4B_ARATH	RecName: Full=ABC transporter B family member 4; Short=ABC transporter ABCB.4; Short=AtABCB4; AltName: Full=Multidrug resistance protein 4; AltName: Full=P-glycopro	0.89	GO:0005524;GO:0006200;GO:0016021;GO:0008559;GO:0035435;GO:0042908;GO:0006855;GO:0015415	3694.estExt_fgenesh4_pm.C_LG_XIV0249	multidrug/pheromone exporter, MDR family, ABC transporter family	0.9355	COG1132	KOG0055	_	K05658	ABCB1
cassava4.1_000576m.g	1918.69	4390.01	22.2223	50.7717	0.00045	0.0106208	1.19202	up	yes	OK	3482	gi|255538348|ref|XP_002510239.1|	conserved hypothetical protein [Ricinus communis]	0.89	gi|75171699|sp|Q9FMN2.1|PAH2_ARATH	RecName: Full=Phosphatidate phosphatase PAH2; AltName: Full=Phosphatidic acid phosphohydrolase 2; Short=AtPAH2 [Arabidopsis thaliana]	0.87	_	29760.GSVIVG00014803001	SubName: Full=Chromosome chr18 scaffold_1, whole genome shotgun sequence;	0.8314	COG5083	KOG2116	_	K15728	LPIN
cassava4.1_000626m.g	1746.85	4195.28	20.7324	49.7085	0.0003	0.00808323	1.26161	up	yes	OK	3402	gi|643710974|gb|KDP24825.1|	hypothetical protein JCGZ_25309 [Jatropha curcas]	0.89	gi|75337836|sp|Q9SY59.1|NFXL1_ARATH	RecName: Full=NF-X1-type zinc finger protein NFXL1; Short=AtNFXL1 [Arabidopsis thaliana]	0.81	_	3694.eugene3.00120010	hypothetical protein	0.8674	_	KOG1952	_	None	_
cassava4.1_000818m.g	1189.68	3186.81	15.7033	41.9869	0.0001	0.00352683	1.41887	up	yes	OK	3075	gi|643708327|gb|KDP23243.1|	hypothetical protein JCGZ_23076 [Jatropha curcas]	0.87	_	_	_	_	29760.GSVIVG00006223001	SubName: Full=Chromosome chr1 scaffold_166, whole genome shotgun sequence;	0.781	_	KOG0167	_	None	_
cassava4.1_000840m.g	3685.78	8507.37	45.3379	104.469	0.0017	0.0266039	1.20429	up	yes	OK	3288	gi|595894807|ref|XP_007213704.1|	hypothetical protein PRUPE_ppa000741mg [Prunus persica]	0.79	gi|313471762|sp|C0LGN2.1|Y3148_ARATH	RecName: Full=Probable leucine-rich repeat receptor-like serine/threonine-protein kinase At3g14840; Flags: Precursor [Arabidopsis thaliana]	0.68	GO:0004672	29760.GSVIVG00035802001	SubName: Full=Chromosome chr10 scaffold_81, whole genome shotgun sequence;	0.8265	COG0515	KOG0619;KOG1187	_	None	_
cassava4.1_000849m.g	2192.11	4445.42	27.9498	56.5942	0.00185	0.0281392	1.01782	up	yes	OK	3177	gi|566196745|ref|XP_002318510.2|	hypothetical protein POPTR_0012s04260g [Populus trichocarpa]	0.72	_	_	_	_	_	_	_	_	_	_	None	_
cassava4.1_000991m.g	3954.74	8753.33	40.0647	88.5613	0.0011	0.0193034	1.14434	up	yes	OK	3959	gi|255563641|ref|XP_002522822.1|	actin binding protein, putative [Ricinus communis]	0.76	gi|160013957|sp|Q94B77.2|FH5_ARATH	RecName: Full=Formin-like protein 5; Short=AtFH5; Short=AtFORMIN-5; AltName: Full=Formin homology 2 domain-containing protein 5 [Arabidopsis thaliana]	0.7	_	3694.gw1.XIII.2737.1	hypothetical protein	0.8355	_	KOG1922	_	None	_
cassava4.1_001001m.g	1533.94	3814.08	20.4422	50.733	0.0004	0.00977027	1.31137	up	yes	OK	3047	gi|255582702|ref|XP_002532129.1|	cation-transporting atpase plant, putative [Ricinus communis]	0.92	gi|12229630|sp|O22218.1|ACA4_ARATH	RecName: Full=Calcium-transporting ATPase 4, plasma membrane-type; AltName: Full=Ca(2+)-ATPase isoform 4 [Arabidopsis thaliana]	0.85	GO:0070588;GO:0008152;GO:0005524;GO:0043069;GO:0005388;GO:0009624;GO:0042742;GO:0016529;GO:0009705;GO:0046872;GO:0055081;GO:0005794;GO:0016021;GO:0009651;GO:0005516;GO:0005886;GO:0009507	3694.estExt_fgenesh4_pm.C_LG_XVI0121	autoinhibited calcium ATPase	0.8925	COG0474	KOG0204	_	K01537	E3.6.3.8
cassava4.1_001241m.g	10451	34106.7	143.957	467.99	0.00095	0.0174033	1.70084	up	yes	OK	2971	gi|643733846|gb|KDP40689.1|	hypothetical protein JCGZ_24688 [Jatropha curcas]	0.93	gi|75277588|sp|O24371.1|LOX31_SOLTU	RecName: Full=Linoleate 13S-lipoxygenase 3-1, chloroplastic; Flags: Precursor [Solanum tuberosum]	0.9	GO:0005506;GO:0055114;GO:0031408;GO:0016165	3694.estExt_fgenesh4_pg.C_1580006	lipoxygenase (EC:1.13.11.12); Plant lipoxygenase may be involved in a number of diverse aspe [...]	0.9248	_	_	NOG69653	K00454	LOX2S
cassava4.1_001334m.g	2581.7	7000.6	26.8734	72.7799	0.00015	0.00481287	1.43736	up	yes	OK	3857	gi|255538650|ref|XP_002510390.1|	lrr receptor protein kinase, putative [Ricinus communis]	0.87	gi|264664473|sp|C0LGK4.1|Y2165_ARATH	RecName: Full=Probable LRR receptor-like serine/threonine-protein kinase At2g16250; Flags: Precursor [Arabidopsis thaliana]	0.68	GO:0032440;GO:0005524;GO:0004672;GO:0016021;GO:0006468;GO:0055114	3694.estExt_Genewise1_v1.C_LG_XIV0221	hypothetical protein	0.8503	_	KOG1187	_	None	_
cassava4.1_001402m.g	928.453	2064.73	11.973	26.5831	0.00105	0.0186218	1.15072	up	yes	OK	3143	gi|643704473|gb|KDP21537.1|	hypothetical protein JCGZ_22008 [Jatropha curcas]	0.95	gi|332278164|sp|Q8L7U5.2|BSL1_ARATH	RecName: Full=Serine/threonine-protein phosphatase BSL1; AltName: Full=BSU1-like protein 1 [Arabidopsis thaliana]	0.88	GO:0005506;GO:0004721;GO:0006470;GO:0005886;GO:0030145	3694.eugene3.00001951	hypothetical protein	0.8785	COG0639	KOG0379;KOG0374	_	K01090	E3.1.3.16
cassava4.1_001443m.g	2582.35	7817.6	36.625	110.663	5e-05	0.0020309	1.59527	up	yes	OK	2872	gi|643719626|gb|KDP30391.1|	hypothetical protein JCGZ_17120 [Jatropha curcas]	0.88	gi|75323150|sp|Q6BDA0.1|ELF6_ARATH	RecName: Full=Probable lysine-specific demethylase ELF6; AltName: Full=Early flowering 6; AltName: Full=Jumonji domain-containing protein 11; AltName: Full=Probable	0.65	GO:0005634	3694.eugene3.00290236	jumonji domain protein	0.8719	_	KOG1246	_	None	_
cassava4.1_001464m.g	6367.45	14293.5	87.4074	195.868	0.0028	0.0368519	1.16405	up	yes	OK	2962	gi|255559380|ref|XP_002520710.1|	bsu-protein phosphatase, putative [Ricinus communis]	0.94	gi|332278164|sp|Q8L7U5.2|BSL1_ARATH	RecName: Full=Serine/threonine-protein phosphatase BSL1; AltName: Full=BSU1-like protein 1 [Arabidopsis thaliana]	0.87	GO:0005506;GO:0004721;GO:0006470;GO:0030145	3694.eugene3.00001951	hypothetical protein	0.8953	_	KOG0379	_	K01090	E3.1.3.16
cassava4.1_001509m.g	8892.22	24085.2	125.212	338.451	0.0023	0.0324152	1.43457	up	yes	OK	2892	gi|645239402|ref|XP_008226109.1|	PREDICTED: probable LRR receptor-like serine/threonine-protein kinase At1g56130 [Prunus mume]	0.76	gi|264664587|sp|C0LGH3.2|Y5614_ARATH	RecName: Full=Probable LRR receptor-like serine/threonine-protein kinase At1g56140; Flags: Precursor [Arabidopsis thaliana]	0.77	GO:0004672	3694.fgenesh4_pm.C_LG_VII000290	hypothetical protein	0.8739	COG0515	KOG1187	_	None	_
cassava4.1_001631m.g	2157.46	4595.4	31.8023	67.6086	0.00155	0.0247384	1.08808	up	yes	OK	2769	gi|643740846|gb|KDP46436.1|	hypothetical protein JCGZ_10276 [Jatropha curcas]	0.91	gi|114153757|sp|Q9LYJ9.2|RH46_ARATH	RecName: Full=DEAD-box ATP-dependent RNA helicase 46 [Arabidopsis thaliana]	0.8	GO:0005524;GO:0006200;GO:0008026;GO:0003676	3694.gw1.I.2506.1	hypothetical protein	0.8739	COG0513	KOG0331	_	K12823	DDX5, DBP2
cassava4.1_002141m.g	1277.07	2712.34	22.8924	48.5164	0.00135	0.0224551	1.0836	up	yes	OK	2304	gi|255576268|ref|XP_002529027.1|	glycerophosphoryl diester phosphodiesterase, putative [Ricinus communis]	0.87	gi|34395718|sp|Q9FJ62.1|GLPQ1_ARATH	RecName: Full=Probable glycerophosphoryl diester phosphodiesterase 1; Flags: Precursor [Arabidopsis thaliana]	0.72	GO:0009395;GO:0006071;GO:0046486;GO:0008889	3694.fgenesh4_pg.C_LG_I002833	hypothetical protein	0.8418	COG0584	KOG2258	_	None	_
cassava4.1_002248m.g	280.071	1128.85	5.10689	20.5785	5e-05	0.0020309	2.01062	up	yes	OK	2265	gi|643740494|gb|KDP46092.1|	hypothetical protein JCGZ_06603 [Jatropha curcas]	0.94	gi|75334115|sp|Q9FNB5.1|AB6G_ARATH	RecName: Full=ABC transporter G family member 6; Short=ABC transporter ABCG.6; Short=AtABCG6; AltName: Full=White-brown complex homolog protein 6; Short=AtWBC6 [Ara	0.91	_	3694.fgenesh4_pm.C_LG_VIII000163	white-brown-complex ABC transporter family	0.9154	COG1131	KOG0061	_	None	_
cassava4.1_002338m.g	4070.27	11447.1	67.157	188.551	0.0005	0.0113441	1.48935	up	yes	OK	2527	gi|643716835|gb|KDP28461.1|	hypothetical protein JCGZ_14232 [Jatropha curcas]	0.85	gi|384872663|sp|Q6LA54.2|YF48_SCHPO	RecName: Full=Uncharacterized WD repeat-containing protein C3H5.08c [Schizosaccharomyces pombe 972h-]	0.65	_	29760.GSVIVG00037226001	SubName: Full=Chromosome chr16 scaffold_86, whole genome shotgun sequence;	0.7957	COG2319	_	_	None	_
cassava4.1_002392m.g	189.284	547.58	3.31042	9.55108	0.0024	0.0333906	1.52865	up	yes	OK	2359	gi|595817777|ref|XP_007204258.1|	hypothetical protein PRUPE_ppa001968mg [Prunus persica]	0.78	_	_	_	_	3694.grail3.0020037901	hypothetical protein	0.7971	_	KOG4151	_	None	_
cassava4.1_002458m.g	638.003	1759.44	11.3132	31.1293	5e-05	0.0020309	1.46027	up	yes	OK	2328	gi|643716612|gb|KDP28238.1|	hypothetical protein JCGZ_14009 [Jatropha curcas]	0.9	_	_	_	GO:0016042;GO:0046486;GO:0004806	_	_	_	_	_	_	None	_
cassava4.1_002473m.g	1404.06	3062.37	26.6593	58.0101	0.0006	0.0129235	1.12167	up	yes	OK	2184	gi|255553731|ref|XP_002517906.1|	ATP binding protein, putative [Ricinus communis]	0.88	gi|75339093|sp|Q9ZVM9.1|Y1461_ARATH	RecName: Full=Probable serine/threonine-protein kinase At1g54610 [Arabidopsis thaliana]	0.83	GO:0008353;GO:0005524;GO:0009069;GO:0006468	3694.estExt_Genewise1_v1.C_1420082	hypothetical protein	0.9377	COG0515	KOG0600	_	K08819	CDK12_13
cassava4.1_002551m.g	3760.23	8729.8	72.3981	167.588	0.00165	0.0260091	1.2109	up	yes	OK	2157	gi|643716871|gb|KDP28497.1|	hypothetical protein JCGZ_14268 [Jatropha curcas]	0.9	gi|38502855|sp|O65717.1|CNGC1_ARATH	RecName: Full=Cyclic nucleotide-gated ion channel 1; Short=AtCNGC1; AltName: Full=Cyclic nucleotide- and calmodulin-regulated ion channel 1 [Arabidopsis thaliana]	0.79	GO:0009620;GO:0034220;GO:0016021;GO:0006812;GO:0005261	3694.gw1.XIV.1684.1	hypothetical protein	0.853	_	KOG0498	_	K05391	CNGF
cassava4.1_002618m.g	1037.35	2231.75	19.3899	41.6153	0.00125	0.021248	1.10181	up	yes	OK	2216	gi|643712398|gb|KDP25740.1|	hypothetical protein JCGZ_23961 [Jatropha curcas]	0.84	gi|74855116|sp|Q54ST3.1|Y2237_DICDI	RecName: Full=DDT domain-containing protein DDB_G0282237 [Dictyostelium discoideum]	0.56	_	_	_	_	_	_	_	None	_
cassava4.1_002708m.g	135.517	910.538	2.26898	15.208	5e-05	0.0020309	2.74471	up	yes	OK	2456	gi|255545176|ref|XP_002513649.1|	heat shock protein, putative [Ricinus communis]	0.99	gi|1708314|sp|P51819.1|HSP83_IPONI	RecName: Full=Heat shock protein 83 [Ipomoea nil]	0.96	GO:0006457;GO:0005524;GO:0051082;GO:0006950	3694.eugene3.00440247	hypothetical protein	0.9872	COG0326	KOG0019	_	K04079	htpG, HSP90A
cassava4.1_002715m.g	480.014	1220.98	8.90996	22.6057	0.0001	0.00352683	1.3432	up	yes	OK	2231	gi|255568804|ref|XP_002525373.1|	ATP binding protein, putative [Ricinus communis]	0.73	gi|310947344|sp|Q9SGY7.2|PEK11_ARATH	RecName: Full=Putative proline-rich receptor-like protein kinase PERK11; AltName: Full=Proline-rich extensin-like receptor kinase 11; Short=AtPERK11 [Arabidopsis	0.63	GO:0000166;GO:0004672	59689.scaffold_101132.1	annotation not avaliable	0.7517	COG0515	KOG1187	_	None	_
cassava4.1_002749m.g	611.363	1371.63	12.1055	27.0962	0.00075	0.0150625	1.16243	up	yes	OK	2100	gi|255555547|ref|XP_002518810.1|	electron transporter, putative [Ricinus communis]	0.85	_	_	_	GO:0015035;GO:0009055;GO:0006118;GO:0035556;GO:0055114;GO:0045454	29760.GSVIVG00021266001	SubName: Full=Chromosome chr1 scaffold_22, whole genome shotgun sequence;	0.8464	COG0695	_	NOG267014	None	_
cassava4.1_002756m.g	1041.28	2563.17	18.8337	46.2277	0.002	0.0297123	1.29544	up	yes	OK	2286	gi|255587268|ref|XP_002534208.1|	conserved hypothetical protein [Ricinus communis]	0.88	gi|74866242|sp|Q8T1P1.2|Y3453_DICDI	RecName: Full=Uncharacterized protein DDB_G0273453/DDB_G0273565 [Dictyostelium discoideum]	0.75	_	3694.fgenesh4_pg.C_LG_IX001462	hypothetical protein	0.9389	COG2074	_	_	None	_
cassava4.1_002788m.g	2322.95	5804.12	46.3116	115.393	0.0003	0.00808323	1.31711	up	yes	OK	2088	gi|255585357|ref|XP_002533375.1|	ATP binding protein, putative [Ricinus communis]	0.91	gi|1723347|sp|P51281.1|YCF45_PORPU	RecName: Full=Uncharacterized protein ycf45; AltName: Full=ORF565 (chloroplast) [Porphyra purpurea]	0.77	GO:0005524;GO:0008152;GO:0017111	29760.GSVIVG00018119001	SubName: Full=Chromosome chr13 scaffold_17, whole genome shotgun sequence;	0.8732	COG3854	_	_	None	_
cassava4.1_002896m.g	3394.44	7817.43	57.5594	132.256	0.0015	0.0242076	1.20021	up	yes	OK	2430	gi|359486624|ref|XP_002278443.2|	PREDICTED: telomere repeat-binding protein 4-like [Vitis vinifera]	0.72	gi|75308851|sp|Q9C7B1.1|TRP3_ARATH	RecName: Full=Telomere repeat-binding protein 3; AltName: Full=Protein TRF-LIKE 9; AltName: Full=Telomeric DNA-binding protein 2; Short=AtTBP2 [Arabidopsis thaliana	0.78	GO:0005488	_	_	_	_	_	_	None	_
cassava4.1_003000m.g	9.94447	69.3405	0.190618	1.32587	0.003	0.0387783	2.79818	up	yes	OK	2164	gi|147852346|emb|CAN80115.1|	hypothetical protein VITISV_032527 [Vitis vinifera]	0.94	gi|122231638|sp|Q1PDW5.1|FTSH6_ARATH	RecName: Full=ATP-dependent zinc metalloprotease FTSH 6, chloroplastic; Short=AtFTSH6; Flags: Precursor [Arabidopsis thaliana]	0.86	GO:0016020;GO:0005524;GO:0006508;GO:0004222;GO:0051301;GO:0008568;GO:0006200	3694.fgenesh4_pg.C_LG_XVII000398	hypothetical protein	0.9362	COG0465	KOG0731	_	K03798	ftsH, hflB
cassava4.1_003111m.g	1526.34	3369.97	31.7884	70.0209	0.00115	0.019907	1.13929	up	yes	OK	2004	gi|643733214|gb|KDP40161.1|	hypothetical protein JCGZ_02159 [Jatropha curcas]	0.88	gi|313471496|sp|Q39202.2|RLK1_ARATH	RecName: Full=G-type lectin S-receptor-like serine/threonine-protein kinase RLK1; AltName: Full=Receptor-like protein kinase 1; Flags: Precursor [Arabidopsis thali	0.73	GO:0004674;GO:0005524;GO:0009069;GO:0006468;GO:0048544	3694.eugene3.00130591	hypothetical protein	0.8842	COG0515	KOG1187	_	None	_
cassava4.1_003119m.g	1695	3760.15	29.6857	65.697	0.00105	0.0186218	1.14606	up	yes	OK	2367	gi|643738907|gb|KDP44721.1|	hypothetical protein JCGZ_01221 [Jatropha curcas]	0.82	gi|75335653|sp|Q9LYN6.1|Y3565_ARATH	RecName: Full=Probable inactive receptor-like protein kinase At3g56050; Flags: Precursor [Arabidopsis thaliana]	0.72	GO:0016020;GO:0016772	3694.gw1.X.1658.1	hypothetical protein	0.9049	COG0515	KOG1187	_	None	_
cassava4.1_003183m.g	8263.64	26090.8	161.035	507.194	0.0002	0.00587805	1.65516	up	yes	OK	2132	gi|384371336|gb|AFH77957.1|	vacuolar invertase [Manihot esculenta]	1	gi|124713|sp|P29001.1|INVA_PHAAU	RecName: Full=Acid beta-fructofuranosidase; AltName: Full=Acid invertase; Short=AI; AltName: Full=Acid sucrose hydrolase; AltName: Full=Vacuolar invertase; Contains:	0.89	GO:0005982;GO:0017177;GO:0004575;GO:0005985	3694.estExt_fgenesh4_pg.C_LG_III0902	hypothetical protein	0.8652	COG1621	KOG0228	_	K01193	E3.2.1.26, sacA
cassava4.1_003230m.g	5627.54	16818.1	103.627	308.849	0.00025	0.00699677	1.5755	up	yes	OK	2248	gi|643704350|gb|KDP21414.1|	hypothetical protein JCGZ_21885 [Jatropha curcas]	0.95	gi|37089958|sp|Q9SV13.1|SUT31_ARATH	RecName: Full=Sulfate transporter 3.1; AltName: Full=AST12; AltName: Full=AtST1 [Arabidopsis thaliana]	0.88	GO:1902358;GO:0016021;GO:0008271;GO:0009507	3694.fgenesh4_pm.C_LG_V000517	sulfate/bicarbonate/oxalate exchanger and transporter sat-1	0.9541	COG0659	KOG0236	_	K17471	SULTR3
cassava4.1_003240m.g	122.044	1087.04	2.41242	21.4132	5e-05	0.0020309	3.14995	up	yes	OK	2105	gi|186898205|gb|ACC93947.1|	heat-shock protein 70 [Hevea brasiliensis]	0.98	gi|123650|sp|P09189.1|HSP7C_PETHY	RecName: Full=Heat shock cognate 70 kDa protein [Petunia x hybrida]	0.93	GO:0032440;GO:0005524;GO:0006950;GO:0055114	3694.eugene3.02080008	hypothetical protein	0.9689	COG0443	KOG0101	_	K03283	HSPA1_8
cassava4.1_003244m.g	43.9249	450.188	0.800041	8.17087	0.00035	0.00896281	3.35234	up	yes	OK	2272	gi|255543357|ref|XP_002512741.1|	heat shock protein, putative [Ricinus communis]	0.97	gi|75313114|sp|Q9S9N1.1|HSP7E_ARATH	RecName: Full=Heat shock 70 kDa protein 5; AltName: Full=Heat shock protein 70-5; Short=AtHsp70-5; AltName: Full=Heat shock protein 70b [Arabidopsis thaliana]	0.92	GO:0032440;GO:0005524;GO:0006950;GO:0055114	3694.eugene3.02080009	hypothetical protein	0.9689	COG0443	KOG0101	_	K03283	HSPA1_8
cassava4.1_003267m.g	616.034	1340.56	13.135	28.5055	0.00265	0.0356788	1.11782	up	yes	OK	1962	gi|643713961|gb|KDP26626.1|	hypothetical protein JCGZ_17784 [Jatropha curcas]	0.89	gi|75333658|sp|Q9CAL2.1|CRK3_ARATH	RecName: Full=Cysteine-rich receptor-like protein kinase 3; Short=Cysteine-rich RLK3; Flags: Precursor [Arabidopsis thaliana]	0.78	GO:0004674;GO:0005524;GO:0004715;GO:0009069;GO:0018108	3702.AT1G70530.1-P	protein kinase family protein; protein kinase family protein; FUNCTIONS IN: kinase activity; [...]	0.8901	COG0515	KOG1187	_	None	_
cassava4.1_003306m.g	1805.95	4037.73	31.2696	69.7652	0.00075	0.0150625	1.15775	up	yes	OK	2380	gi|643714887|gb|KDP27242.1|	hypothetical protein JCGZ_19941 [Jatropha curcas]	0.91	gi|75170431|sp|Q9FGH9.1|E70B1_ARATH	RecName: Full=Exocyst complex component EXO70B1; Short=AtExo70b1; AltName: Full=Exocyst subunit Exo70 family protein B1 [Arabidopsis thaliana]	0.64	GO:0000145;GO:0006887	3694.grail3.0059012701	hypothetical protein	0.8663	_	KOG2344	_	K07195	EXOC7, EXO70
cassava4.1_003403m.g	1323.36	2772.3	28.6845	59.9503	0.00195	0.0291894	1.0635	up	yes	OK	1932	gi|595862412|ref|XP_007211391.1|	hypothetical protein PRUPE_ppa003222mg [Prunus persica]	0.84	_	_	_	GO:0008152;GO:0003824;GO:0030170	39946.BGIOSIBCE035988	Os12g0190400	0.8	COG0520	KOG2840	_	None	_
cassava4.1_003455m.g	1888.09	6566.48	41.2999	143.139	5e-05	0.0020309	1.79321	up	yes	OK	1917	gi|643727006|gb|KDP35571.1|	hypothetical protein JCGZ_09009 [Jatropha curcas]	0.89	gi|75170431|sp|Q9FGH9.1|E70B1_ARATH	RecName: Full=Exocyst complex component EXO70B1; Short=AtExo70b1; AltName: Full=Exocyst subunit Exo70 family protein B1 [Arabidopsis thaliana]	0.59	GO:0000145;GO:0090406;GO:0006887	3694.eugene3.00061476	hypothetical protein	0.8703	_	KOG2344	_	K07195	EXOC7, EXO70
cassava4.1_003507m.g	1824.5	5832.6	35.6181	113.549	5e-05	0.0020309	1.67263	up	yes	OK	2129	gi|643721939|gb|KDP31818.1|	hypothetical protein JCGZ_12279 [Jatropha curcas]	0.87	gi|75318503|sp|O64825.1|LYK4_ARATH	RecName: Full=LysM domain receptor-like kinase 4; Short=LysM-containing receptor-like kinase 4; Flags: Precursor [Arabidopsis thaliana]	0.66	_	3694.eugene3.00071024	hypothetical protein	0.8221	COG0515	KOG1187	_	None	_
cassava4.1_003516m.g	2192.21	4889.66	42.1631	93.8177	0.0007	0.0144188	1.15388	up	yes	OK	2158	gi|643734536|gb|KDP41206.1|	hypothetical protein JCGZ_15613 [Jatropha curcas]	0.91	gi|75154163|sp|Q8L7F9.1|B3GTF_ARATH	RecName: Full=Beta-1,3-galactosyltransferase 15; AltName: Full=Galactosyltransferase 1 [Arabidopsis thaliana]	0.77	GO:0006486;GO:0030246;GO:0005794;GO:0030206;GO:0016021;GO:0047220	3694.eugene3.00101597	SubName: Full=Putative uncharacterized protein;	0.8855	_	KOG2287	_	K14413	GALT1
cassava4.1_003553m.g	604.883	1541.29	13.3877	34.008	0.00045	0.0106208	1.34497	up	yes	OK	1896	gi|255537253|ref|XP_002509693.1|	molybdopterin cofactor sulfurase, putative [Ricinus communis]	0.81	_	_	_	GO:0008152;GO:0003824;GO:0030170	29760.GSVIVG00001078001	SubName: Full=Chromosome chr2 scaffold_112, whole genome shotgun sequence;	0.7849	COG0520	KOG2142	_	None	_
cassava4.1_003577m.g	3076.19	8536.45	50.4029	139.541	5e-05	0.0020309	1.46911	up	yes	OK	2507	gi|643719800|gb|KDP30475.1|	hypothetical protein JCGZ_16154 [Jatropha curcas]	0.92	gi|62287507|sp|Q8VZ40.1|PUB14_ARATH	RecName: Full=U-box domain-containing protein 14; AltName: Full=E3 ubiquitin-protein ligase PUB14; AltName: Full=Plant U-box protein 14; AltName: Full=Prototypical	0.82	GO:0000151;GO:0016567;GO:0070696;GO:0004842	3694.fgenesh4_pg.C_LG_VIII000271	hypothetical protein	0.8992	_	KOG0167	_	None	_
cassava4.1_003717m.g	2378.9	5357.83	44.9066	100.895	0.00045	0.0106208	1.16786	up	yes	OK	2196	gi|643710298|gb|KDP24505.1|	hypothetical protein JCGZ_25069 [Jatropha curcas]	0.89	gi|75162430|sp|Q8W486.1|Y1491_ARATH	RecName: Full=Uncharacterized protein At1g04910 [Arabidopsis thaliana]	0.56	_	29760.GSVIVG00021447001	SubName: Full=Chromosome chr8 scaffold_23, whole genome shotgun sequence;	0.8146	_	_	NOG290763	None	_
cassava4.1_003753m.g	1966.21	4314.25	37.486	82.0466	0.00115	0.019907	1.13009	up	yes	OK	2176	gi|643728977|gb|KDP36914.1|	hypothetical protein JCGZ_08205 [Jatropha curcas]	0.87	_	_	_	_	29760.GSVIVG00014410001	SubName: Full=Chromosome chr18 scaffold_1, whole genome shotgun sequence;	0.8033	_	_	NOG267288	None	_
cassava4.1_003766m.g	2339.77	6230.35	53.0661	140.861	5e-05	0.0020309	1.40841	up	yes	OK	1854	gi|643728977|gb|KDP36914.1|	hypothetical protein JCGZ_08205 [Jatropha curcas]	0.87	_	_	_	_	29760.GSVIVG00014410001	SubName: Full=Chromosome chr18 scaffold_1, whole genome shotgun sequence;	0.799	_	_	NOG267288	None	_
cassava4.1_003778m.g	1426.25	2880.52	32.3921	65.2396	0.0021	0.0306521	1.01011	up	yes	OK	1851	gi|643733832|gb|KDP40675.1|	hypothetical protein JCGZ_24674 [Jatropha curcas]	0.94	gi|75170431|sp|Q9FGH9.1|E70B1_ARATH	RecName: Full=Exocyst complex component EXO70B1; Short=AtExo70b1; AltName: Full=Exocyst subunit Exo70 family protein B1 [Arabidopsis thaliana]	0.66	GO:0000145;GO:0006887	3694.fgenesh4_pm.C_LG_III000051	hypothetical protein	0.9045	_	KOG2344	_	K07195	EXOC7, EXO70
cassava4.1_003810m.g	1420.22	3139.88	26.1787	57.7469	0.00025	0.00699677	1.14135	up	yes	OK	2245	gi|643720977|gb|KDP31241.1|	hypothetical protein JCGZ_11617 [Jatropha curcas]	0.95	gi|292630860|sp|B9DFI7.2|PMT2_ARATH	RecName: Full=Probable methyltransferase PMT2 [Arabidopsis thaliana]	0.84	GO:0008168;GO:0032259	3694.estExt_fgenesh4_pm.C_LG_XII0234	hypothetical protein	0.9279	_	_	NOG266181	None	_
cassava4.1_003817m.g	15.9905	118.371	0.365252	2.69439	0.00035	0.00896281	2.88299	up	yes	OK	1842	gi|255544886|ref|XP_002513504.1|	transcription factor, putative [Ricinus communis]	0.76	gi|75220498|sp|P93755.2|C3H30_ARATH	RecName: Full=Zinc finger CCCH domain-containing protein 30; Short=AtC3H30 [Arabidopsis thaliana]	0.64	_	_	_	_	_	_	_	None	_
cassava4.1_003834m.g	257.273	911.692	5.88536	20.7926	5e-05	0.0020309	1.82087	up	yes	OK	1839	gi|643737511|gb|KDP43623.1|	hypothetical protein JCGZ_16910 [Jatropha curcas]	0.86	gi|110350836|sp|Q39008.2|M3K1_ARATH	RecName: Full=Mitogen-activated protein kinase kinase kinase 1; Short=ARAKIN; Short=AtMEKK1; Short=MAP kinase kinase kinase 1 [Arabidopsis thaliana]	0.82	GO:0004709;GO:0005524;GO:0009069;GO:0007178;GO:0000186	29760.GSVIVG00005840001	SubName: Full=Chromosome chr12 scaffold_159, whole genome shotgun sequence;	0.9094	COG0515	KOG0198	_	K13414	MEKK1P
cassava4.1_003875m.g	1011.47	2113.55	17.903	37.3186	0.0015	0.0242076	1.05969	up	yes	OK	2332	gi|643737511|gb|KDP43623.1|	hypothetical protein JCGZ_16910 [Jatropha curcas]	0.82	gi|110350836|sp|Q39008.2|M3K1_ARATH	RecName: Full=Mitogen-activated protein kinase kinase kinase 1; Short=ARAKIN; Short=AtMEKK1; Short=MAP kinase kinase kinase 1 [Arabidopsis thaliana]	0.83	GO:0004709;GO:0005524;GO:0009069;GO:0007178;GO:0000186	29760.GSVIVG00005840001	SubName: Full=Chromosome chr12 scaffold_159, whole genome shotgun sequence;	0.9173	COG0515	KOG0198	_	K13414	MEKK1P
cassava4.1_003956m.g	5800.73	15961.4	122.086	334.981	0.0002	0.00587805	1.45618	up	yes	OK	1986	gi|255588826|ref|XP_002534730.1|	protein binding protein, putative [Ricinus communis]	0.83	gi|75181250|sp|Q9LZD3.1|E70A1_ARATH	RecName: Full=Exocyst complex component EXO70A1; Short=AtExo70a1; AltName: Full=Exocyst subunit Exo70 family protein A1 [Arabidopsis thaliana]	0.61	GO:0000145;GO:0006887	3694.eugene3.00011658	hypothetical protein	0.8157	_	KOG2344	_	K07195	EXOC7, EXO70
cassava4.1_004062m.g	3791.53	10544.1	70.333	195.138	5e-05	0.0020309	1.47222	up	yes	OK	2232	gi|255559237|ref|XP_002520639.1|	conserved hypothetical protein [Ricinus communis]	0.88	_	_	_	_	3694.gw1.148.13.1	hypothetical protein	0.9159	_	_	NOG263619	None	_
cassava4.1_004099m.g	2590.28	5825.75	59.3567	133.125	0.0006	0.0129235	1.1653	up	yes	OK	1836	gi|643730706|gb|KDP38138.1|	hypothetical protein JCGZ_04781 [Jatropha curcas]	0.91	gi|75204910|sp|Q9SGN6.1|NSL1_ARATH	RecName: Full=MACPF domain-containing protein NSL1; AltName: Full=Protein NECROTIC SPOTTED LESIONS 1; Short=Protein NSL1 [Arabidopsis thaliana]	0.6	_	3694.fgenesh4_pg.C_LG_VIII001215	hypothetical protein	0.8739	_	_	NOG264581	None	_
cassava4.1_004435m.g	3871.51	13951.3	86.6743	311.446	5e-05	0.0020309	1.84531	up	yes	OK	1876	gi|255571891|ref|XP_002526888.1|	anthranilate synthase component I, putative [Ricinus communis]	0.92	gi|418133|sp|P32068.1|TRPE_ARATH	RecName: Full=Anthranilate synthase alpha subunit 1, chloroplastic; AltName: Full=Anthranilate synthase component 1-1; AltName: Full=Anthranilate synthase component I	0.85	GO:0009094;GO:0006571;GO:0005950;GO:0000162;GO:0004049	3694.gw1.X.1797.1	anthranilate synthase, alpha subunit 1 (EC:4.1.3.27)	0.8929	COG0147	KOG1223	_	K01657	trpE
cassava4.1_004510m.g	3185.55	7358.71	63.4241	146.151	0.0001	0.00352683	1.20436	up	yes	OK	2090	gi|643723137|gb|KDP32742.1|	hypothetical protein JCGZ_12034 [Jatropha curcas]	0.86	gi|110350836|sp|Q39008.2|M3K1_ARATH	RecName: Full=Mitogen-activated protein kinase kinase kinase 1; Short=ARAKIN; Short=AtMEKK1; Short=MAP kinase kinase kinase 1 [Arabidopsis thaliana]	0.71	_	29760.GSVIVG00015318001	SubName: Full=Chromosome chr18 scaffold_1, whole genome shotgun sequence;	0.8648	COG0515	KOG0198	_	K13414	MEKK1P
cassava4.1_004621m.g	643.155	1331.85	15.1368	31.2422	0.0043	0.0493999	1.04544	up	yes	OK	1792	gi|643706971|gb|KDP22781.1|	hypothetical protein JCGZ_00368 [Jatropha curcas]	0.88	gi|75264490|sp|Q9LZW3.1|PUB16_ARATH	RecName: Full=U-box domain-containing protein 16; AltName: Full=Plant U-box protein 16 [Arabidopsis thaliana]	0.78	GO:0000151;GO:0016567;GO:0004842	3694.gw1.VI.2281.1	hypothetical protein	0.8599	_	KOG0167	_	None	_
cassava4.1_004650m.g	863.964	2026.92	17.6961	41.4044	0.00015	0.00481287	1.22635	up	yes	OK	2036	gi|643731838|gb|KDP39030.1|	hypothetical protein JCGZ_00787 [Jatropha curcas]	0.91	gi|73620050|sp|Q69VG1.1|CIGR1_ORYSJ	RecName: Full=Chitin-inducible gibberellin-responsive protein 1 [Oryza sativa Japonica Group]	0.84	GO:0006355	3694.estExt_Genewise1_v1.C_LG_XIII2678	GRAS family transcription factor	0.8528	_	_	NOG246000	None	_
cassava4.1_004700m.g	180.813	600.944	3.78047	12.4648	0.00175	0.0271902	1.72122	up	yes	OK	2019	gi|643732624|gb|KDP39720.1|	hypothetical protein JCGZ_02740 [Jatropha curcas]	0.92	_	_	_	_	3694.fgenesh4_pm.C_LG_III000303	hypothetical protein	0.9071	_	_	NOG287164	None	_
cassava4.1_004751m.g	3387.54	8673.78	77.0933	196.781	0.00015	0.00481287	1.35191	up	yes	OK	1848	gi|255562552|ref|XP_002522282.1|	conserved hypothetical protein [Ricinus communis]	0.96	gi|75169350|sp|Q9C7N2.1|CAD1_ARATH	RecName: Full=MACPF domain-containing protein CAD1; AltName: Full=Protein CONSTITUTIVELY ACTIVATED CELL DEATH 1; Short=Protein CAD1 [Arabidopsis thaliana]	0.88	GO:0006955;GO:0008219;GO:0010337	3694.fgenesh4_pg.C_LG_IV000337	hypothetical protein	0.9443	_	_	NOG233619;NOG254769	None	_
cassava4.1_004788m.g	2004.35	4596.87	50.8262	116.193	0.00045	0.0106208	1.19288	up	yes	OK	1674	gi|643713794|gb|KDP26459.1|	hypothetical protein JCGZ_17617 [Jatropha curcas]	0.88	_	_	_	_	29760.GSVIVG00023523001	SubName: Full=Chromosome undetermined scaffold_30, whole genome shotgun sequence;	0.8367	COG0819	_	NOG81108	None	_
cassava4.1_004795m.g	1069.98	2364.32	22.1786	48.7947	0.0009	0.0167132	1.13756	up	yes	OK	2127	gi|643731436|gb|KDP38724.1|	hypothetical protein JCGZ_04077 [Jatropha curcas]	0.91	_	_	_	_	3694.estExt_Genewise1_v1.C_LG_XVIII3096	hypothetical protein	0.8981	_	_	NOG116775	None	_
cassava4.1_004860m.g	1599.46	3806.13	38.1959	90.6209	0.0002	0.00587805	1.24643	up	yes	OK	1768	gi|566172742|ref|XP_002307559.2|	hypothetical protein POPTR_0005s22630g [Populus trichocarpa]	0.9	gi|75273882|sp|Q9LS40.1|ASPG1_ARATH	RecName: Full=Protein ASPARTIC PROTEASE IN GUARD CELL 1; Short=AtASPG1; Flags: Precursor [Arabidopsis thaliana]	0.6	GO:0006508;GO:0004190	3694.gw1.V.687.1	hypothetical protein	0.9347	_	KOG1339	_	None	_
cassava4.1_004872m.g	4692.82	12388.8	95.6537	254.817	0.0004	0.00977027	1.41357	up	yes	OK	2104	gi|255541774|ref|XP_002511951.1|	atpob1, putative [Ricinus atpob1, putative [Ricinus communis]	0.96	gi|327488374|sp|Q9FPW6.2|POB1_ARATH	RecName: Full=BTB/POZ domain-containing protein POB1; AltName: Full=POZ/BTB CONTAINING-PROTEIN 1; Short=AtPOB1 [Arabidopsis thaliana]	0.89	_	3694.gw1.II.1232.1	hypothetical protein	0.9447	_	KOG4441	_	None	_
cassava4.1_004918m.g	594.556	1280.18	12.2827	26.3721	0.0019	0.0285989	1.10238	up	yes	OK	2020	gi|255554537|ref|XP_002518307.1|	Glutamyl-tRNA reductase 1, chloroplast precursor, putative [Ricinus communis]	0.88	gi|1346261|sp|P49295.1|HEM12_CUCSA	RecName: Full=Glutamyl-tRNA reductase 2, chloroplastic; Short=GluTR; Flags: Precursor	0.85	GO:0050661;GO:0008883;GO:0006782;GO:0055114	3694.gw1.IX.2784.1	glutamyl-tRNA reductase (EC:1.2.1.70)	0.8966	COG0373	_	_	K02492	hemA
cassava4.1_004929m.g	1427.52	3760.53	35.3127	92.6728	5e-05	0.0020309	1.39196	up	yes	OK	1713	gi|255540943|ref|XP_002511536.1|	WRKY transcription factor, putative [Ricinus communis]	0.7	gi|20978774|sp|Q8VWV6.1|WRK61_ARATH	RecName: Full=Probable WRKY transcription factor 61; AltName: Full=WRKY DNA-binding protein 61 [Arabidopsis thaliana]	0.69	_	_	_	_	_	_	_	None	_
cassava4.1_004964m.g	74.6806	355.719	1.93201	9.16932	5e-05	0.0020309	2.24671	up	yes	OK	1644	gi|255562986|ref|XP_002522497.1|	Protein MLO, putative [Ricinus Protein MLO, putative [Ricinus communis]	0.94	gi|6016588|sp|P93766.1|MLO_HORVU	RecName: Full=Protein MLO	0.63	GO:0006952;GO:0016021;GO:0005516;GO:0009607	_	_	_	_	_	_	K08472	MLO
cassava4.1_005029m.g	1562.72	3581.41	36.3794	83.1094	0.00045	0.0106208	1.19189	up	yes	OK	1810	gi|596137739|ref|XP_007222369.1|	hypothetical protein PRUPE_ppa003420mg [Prunus persica]	0.86	_	_	_	_	3694.fgenesh4_pg.C_LG_X000252	hypothetical protein	0.852	COG1073	KOG1552	_	K02358	tuf, TUFM
cassava4.1_005050m.g	347.726	1207.01	9.0484	31.3984	5e-05	0.0020309	1.79496	up	yes	OK	1632	gi|255565570|ref|XP_002523775.1|	cytochrome P450, putative [Ricinus communis]	0.91	gi|75309222|sp|Q9FMY1.1|C86B1_ARATH	RecName: Full=Cytochrome P450 86B1 [Arabidopsis thaliana]	0.83	GO:0020037;GO:0070330;GO:0005506;GO:0055114	3694.eugene3.00070749	cytochrome P450	0.9252	COG2124	KOG0157	_	K15402	CYP86B1
cassava4.1_005068m.g	4485.66	10581.7	107.369	252.391	0.00355	0.0432825	1.23308	up	yes	OK	1765	gi|255546139|ref|XP_002514129.1|	calmodulin binding protein, putative [Ricinus communis]	0.82	_	_	_	_	3694.estExt_fgenesh4_pg.C_LG_VI0942	hypothetical protein	0.812	_	_	NOG70632;NOG252814	None	_
cassava4.1_005077m.g	26.4903	158.224	0.690534	4.12547	0.0008	0.0156184	2.57877	up	yes	OK	1629	gi|643716988|gb|KDP28614.1|	hypothetical protein JCGZ_14385 [Jatropha curcas]	0.93	gi|75278877|sp|O80823.1|C86A8_ARATH	RecName: Full=Cytochrome P450 86A8; AltName: Full=Protein LACERATA [Arabidopsis thaliana]	0.89	GO:0020037;GO:0006631;GO:0005506;GO:0055114;GO:0018685	3694.gw1.XIV.1308.1	cytochrome P450	0.9388	COG2124	KOG0157	_	K15398	CYP86A4S
cassava4.1_005221m.g	181.74	775.088	4.15656	17.667	5e-05	0.0020309	2.0876	up	yes	OK	1838	gi|302353424|gb|ADL27918.1|	phosphate transporter 1 [Hevea brasiliensis]	0.99	gi|75307847|sp|Q96303.1|PHT14_ARATH	RecName: Full=Inorganic phosphate transporter 1-4; Short=AtPht1;4; AltName: Full=H(+)/Pi cotransporter [Arabidopsis thaliana]	0.94	GO:0005634;GO:0009506;GO:1901683;GO:0009737;GO:0005773;GO:1901684;GO:0006817;GO:0005315;GO:0005794;GO:0016021;GO:0005886	3694.eugene3.00051302	high affinity inorganic phosphate transporter	0.9746	COG0477	KOG0252	_	K08176	PHO84
cassava4.1_005224m.g	1095.05	2239.55	25.1864	51.3578	0.00255	0.0347421	1.02794	up	yes	OK	1830	gi|643714859|gb|KDP27214.1|	hypothetical protein JCGZ_19913 [Jatropha curcas]	0.97	gi|122242646|sp|Q0WV13.1|GAUTD_ARATH	RecName: Full=Probable galacturonosyltransferase 13 [Arabidopsis thaliana]	0.94	GO:0008152;GO:0016757	3694.eugene3.00170460	glycosyltransferase (EC:2.4.1.43)	0.962	_	_	NOG221895	K13648	GAUT
cassava4.1_005345m.g	7666.23	16675.9	150.222	325.968	0.0043	0.0493999	1.11763	up	yes	OK	2121	gi|337729587|gb|AEI70328.1|	calcium-dependent protein kinase [Hevea brasiliensis]	0.98	gi|75324322|sp|Q6NLQ6.1|CDPKW_ARATH	RecName: Full=Calcium-dependent protein kinase 32 [Arabidopsis thaliana]	0.92	GO:0005524;GO:0005509;GO:0004683;GO:0009069;GO:0006468	3694.estExt_fgenesh4_pm.C_LG_XVI0164	calcium dependent protein kinase 7	0.9167	COG5126;COG0515	KOG0032	_	K13412	CPK
cassava4.1_005378m.g	586.675	1517.16	11.5794	29.9356	0.0003	0.00808323	1.3703	up	yes	OK	2104	gi|643733316|gb|KDP40263.1|	hypothetical protein JCGZ_02261 [Jatropha curcas]	0.97	gi|75262422|sp|Q9FG87.1|KCS19_ARATH	RecName: Full=3-ketoacyl-CoA synthase 19; Short=KCS-19; AltName: Full=Very long-chain fatty acid condensing enzyme 19; Short=VLCFA condensing enzyme 19 [Arabidopsi	0.87	GO:0016020;GO:0016747;GO:0006633	3694.eugene3.00081500	beta-ketoacyl-coa synthase family protein	0.9547	COG3424	_	_	K15397	KCS
cassava4.1_005380m.g	3510.38	12866	94.2862	344.126	0.0001	0.00352683	1.86782	up	yes	OK	1590	gi|255546139|ref|XP_002514129.1|	calmodulin binding protein, putative [Ricinus communis]	0.82	_	_	_	_	3694.estExt_fgenesh4_pg.C_LG_VI0942	hypothetical protein	0.8673	_	_	NOG70632;NOG252814	None	_
cassava4.1_005458m.g	61.8445	238.213	1.48802	5.70969	0.0025	0.0343849	1.94002	up	yes	OK	1757	gi|643738026|gb|KDP44014.1|	hypothetical protein JCGZ_05481 [Jatropha curcas]	0.78	_	_	_	_	_	_	_	_	_	_	None	_
cassava4.1_005521m.g	72.2607	383.955	1.64517	8.73953	0.0004	0.00977027	2.40932	up	yes	OK	1844	gi|643733316|gb|KDP40263.1|	hypothetical protein JCGZ_02261 [Jatropha curcas]	0.95	gi|75262422|sp|Q9FG87.1|KCS19_ARATH	RecName: Full=3-ketoacyl-CoA synthase 19; Short=KCS-19; AltName: Full=Very long-chain fatty acid condensing enzyme 19; Short=VLCFA condensing enzyme 19 [Arabidopsi	0.89	GO:0016020;GO:0016747;GO:0006633	3694.eugene3.00081500	beta-ketoacyl-coa synthase family protein	0.9547	COG3424	_	_	K15397	KCS
cassava4.1_005626m.g	5851.37	15005.8	142.466	364.05	0.00245	0.0337829	1.35352	up	yes	OK	1738	gi|255586384|ref|XP_002533839.1|	conserved hypothetical protein [Ricinus communis]	0.88	_	_	_	_	3694.fgenesh4_pg.C_scaffold_64000167	hypothetical protein	0.8294	_	_	NOG292426	None	_
cassava4.1_005722m.g	1418.54	3473.57	34.7911	84.9032	0.0001	0.00352683	1.2871	up	yes	OK	1726	gi|641826707|gb|KDO45919.1|	hypothetical protein CISIN_1g008862mg [Citrus sinensis]	0.83	_	_	_	_	3694.eugene3.00160503	hypothetical protein	0.8548	_	KOG4698	_	K18134	EOGT
cassava4.1_005756m.g	1958.3	4196.43	37.1098	79.309	0.0015	0.0242076	1.09568	up	yes	OK	2189	gi|643729517|gb|KDP37349.1|	hypothetical protein JCGZ_06803 [Jatropha curcas]	0.91	gi|657340837|sp|F4J3G5.1|CTPA3_ARATH	RecName: Full=Carboxyl-terminal-processing peptidase 3, chloroplastic; AltName: Full=D1 C-terminal processing protease 3; AltName: Full=Photosystem II D1 protein	0.9	GO:0006508;GO:0008236	59689.fgenesh1_pm.C_scaffold_5001813	annotation not avaliable	0.9077	COG0793	_	_	None	_
cassava4.1_005787m.g	3313.79	13622.3	89.0014	364.359	5e-05	0.0020309	2.03346	up	yes	OK	1590	gi|643718116|gb|KDP29461.1|	hypothetical protein JCGZ_19290 [Jatropha curcas]	0.97	gi|403399734|sp|B9EXZ6.1|BAT1_ORYSJ	RecName: Full=Amino-acid permease BAT1 homolog	0.63	GO:0016021;GO:0003333;GO:0015171	4558.Sb06g017100.1	hypothetical protein	0.9261	COG0531	KOG1289	_	None	_
cassava4.1_005868m.g	121.494	561.572	2.66255	12.2687	0.0001	0.00352683	2.2041	up	yes	OK	1913	gi|643708570|gb|KDP23486.1|	hypothetical protein JCGZ_23319 [Jatropha curcas]	0.97	gi|729620|sp|Q03684.1|BIP4_TOBAC	RecName: Full=Luminal-binding protein 4; Short=BiP 4; AltName: Full=78 kDa glucose-regulated protein homolog 4; Short=GRP-78-4; Flags: Precursor [Nicotiana tabacum]	0.92	GO:0005524;GO:0006950;GO:0009860	3694.eugene3.00130164	hypothetical protein	0.9653	COG0443	KOG0100	_	K09490	HSPA5, BIP
cassava4.1_006035m.g	1779.87	3610.73	34.9514	70.7355	0.0017	0.0266039	1.01708	up	yes	OK	2119	gi|643724495|gb|KDP33696.1|	hypothetical protein JCGZ_07267 [Jatropha curcas]	0.93	gi|75334518|sp|Q9FYG3.1|PLST2_ARATH	RecName: Full=Probable plastidic glucose transporter 2 [Arabidopsis thaliana]	0.85	GO:0055085;GO:0016021;GO:0022891	3694.eugene3.00180712	hypothetical protein	0.8889	COG0477	KOG0254	_	None	_
cassava4.1_006045m.g	732.767	1561.36	20.8392	44.2549	0.0009	0.0167132	1.08654	up	yes	OK	1509	gi|567902016|ref|XP_006443496.1|	hypothetical protein CICLE_v10019878mg [Citrus clementina]	0.8	_	_	_	_	3694.estExt_Genewise1_v1.C_LG_XIII2166	hypothetical protein	0.8159	_	_	NOG281723	None	_
cassava4.1_006115m.g	441.252	1693.8	12.5818	48.0814	5e-05	0.0020309	1.93414	up	yes	OK	1507	gi|643732941|gb|KDP39930.1|	hypothetical protein JCGZ_03461 [Jatropha curcas]	0.9	gi|374095438|sp|O23522.2|PLA14_ARATH	RecName: Full=Phospholipase A1-Ibeta2, chloroplastic; Flags: Precursor [Arabidopsis thaliana]	0.76	GO:0009395;GO:0046486;GO:0008970;GO:0004806;GO:0047714	3694.eugene3.00030555	triacylglycerol lipase (EC:3.1.1.32)	0.913	_	KOG4569	_	None	_
cassava4.1_006378m.g	99.2817	514.763	2.90187	14.9811	5e-05	0.0020309	2.36809	up	yes	OK	1473	gi|255563776|ref|XP_002522889.1|	ammonium transporter, putative [Ricinus communis]	0.96	gi|75146874|sp|Q84KJ6.1|AMT31_ORYSJ	RecName: Full=Ammonium transporter 3 member 1; Short=OsAMT3;1 [Oryza sativa Japonica Group]	0.88	GO:0008519;GO:0072488;GO:0016021	3694.gw1.I.3790.1	ammonium transporter	0.9714	COG0004	KOG0682	_	K03320	amt, AMT, MEP
cassava4.1_006521m.g	2848.72	6054.3	65.1459	138.039	0.00305	0.0391911	1.08333	up	yes	OK	1841	gi|255538660|ref|XP_002510395.1|	sugar transporter, putative [Ricinus communis]	0.94	gi|75334257|sp|Q9FRL3.1|ERDL6_ARATH	RecName: Full=Sugar transporter ERD6-like 6 [Arabidopsis thaliana]	0.91	GO:0032440;GO:0055085;GO:0055114;GO:0042593;GO:0009705;GO:0008643;GO:0005794;GO:0010030;GO:0016021;GO:0022891	3694.fgenesh4_pg.C_LG_II002606	hypothetical protein	0.9138	COG0477	KOG0254	_	K08145	SLC2A8, GLUT8
cassava4.1_006548m.g	1058.81	2141.66	23.5129	47.4211	0.00175	0.0271902	1.01208	up	yes	OK	1890	gi|643731117|gb|KDP38455.1|	hypothetical protein JCGZ_04380 [Jatropha curcas]	0.92	gi|193806611|sp|P0C7Q8.1|DA1_ARATH	RecName: Full=Protein DA1; AltName: Full=Protein SUPPRESSOR OF LARGE SEED AND ORGAN PHENOTYPES OF DA1-1 1 [Arabidopsis thaliana]	0.85	GO:0008270	29760.GSVIVG00014692001	SubName: Full=Chromosome chr18 scaffold_1, whole genome shotgun sequence;	0.8634	_	KOG1703	_	None	_
cassava4.1_006553m.g	1791.85	4491.33	50.2937	125.507	5e-05	0.0020309	1.31932	up	yes	OK	1529	gi|255547548|ref|XP_002514831.1|	Aspartic proteinase Asp1 precursor, putative [Ricinus communis]	0.92	gi|118572746|sp|Q9S9K4.2|ASPL2_ARATH	RecName: Full=Aspartic proteinase-like protein 2; Flags: Precursor [Arabidopsis thaliana]	0.69	GO:0006508;GO:0004190	29760.GSVIVG00025051001	SubName: Full=Chromosome chr4 scaffold_32, whole genome shotgun sequence;	0.8252	_	KOG1339	_	None	_
cassava4.1_006639m.g	678.94	1533.18	20.3054	45.6781	0.0006	0.0129235	1.16964	up	yes	OK	1443	gi|255570144|ref|XP_002526034.1|	conserved hypothetical protein [Ricinus communis]	0.92	_	_	_	GO:0016020	29760.GSVIVG00030511001	SubName: Full=Chromosome chr1 scaffold_5, whole genome shotgun sequence;	0.891	COG0697	_	_	None	_
cassava4.1_006764m.g	384.796	846.217	8.64229	18.9741	0.00395	0.0467916	1.13455	up	yes	OK	1868	gi|643708141|gb|KDP23187.1|	hypothetical protein JCGZ_00336 [Jatropha curcas]	0.91	gi|264664583|sp|Q55EQ3.2|Y9086_DICDI	RecName: Full=Uncharacterized abhydrolase domain-containing protein DDB_G0269086 [Dictyostelium discoideum]	0.49	GO:0016787;GO:0008152	3694.grail3.0031002401	hypothetical protein	0.9076	COG2267	KOG1455	_	None	_
cassava4.1_006787m.g	447.349	1076.55	13.5374	32.4344	0.0004	0.00977027	1.26057	up	yes	OK	1428	gi|643703847|gb|KDP20911.1|	hypothetical protein JCGZ_21382 [Jatropha curcas]	0.85	_	_	_	_	3694.fgenesh4_pg.C_LG_IV000255	bromodomain protein	0.7928	_	_	NOG220899	None	_
cassava4.1_006829m.g	1164.14	2357.88	28.4876	57.5178	0.00225	0.0318971	1.01367	up	yes	OK	1729	gi|643717054|gb|KDP28680.1|	hypothetical protein JCGZ_14451 [Jatropha curcas]	0.95	gi|12643793|sp|Q96287.3|KSG8_ARATH	RecName: Full=Shaggy-related protein kinase theta; AltName: Full=ASK-theta [Arabidopsis thaliana]	0.87	GO:0050321;GO:0004674;GO:0005524;GO:0009069;GO:0006468	3694.grail3.0035009402	hypothetical protein	0.9413	COG0515	KOG0658	_	None	_
cassava4.1_006831m.g	1273.1	3243.7	34.6414	87.9185	0.0001	0.00352683	1.34367	up	yes	OK	1571	gi|643735029|gb|KDP41699.1|	hypothetical protein JCGZ_16106 [Jatropha curcas]	0.86	_	_	_	_	29760.GSVIVG00014864001	SubName: Full=Chromosome chr18 scaffold_1, whole genome shotgun sequence;	0.8264	_	_	NOG275651;NOG234122	None	_
cassava4.1_006841m.g	7893.58	20578.2	190.936	496.071	0.00145	0.023647	1.37746	up	yes	OK	1748	gi|643711988|gb|KDP25416.1|	hypothetical protein JCGZ_20572 [Jatropha curcas]	0.92	gi|75171793|sp|Q9FN67.1|Y5133_ARATH	RecName: Full=BTB/POZ domain-containing protein At5g41330 [Arabidopsis thaliana]	0.78	GO:0051260	3694.gw1.III.609.1	hypothetical protein	0.882	_	KOG2714	_	None	_
cassava4.1_006914m.g	1840.27	3837.07	54.8349	113.868	0.0021	0.0306521	1.0542	up	yes	OK	1448	gi|643724596|gb|KDP33797.1|	hypothetical protein JCGZ_07368 [Jatropha curcas]	0.84	gi|75219638|sp|O49545.1|BAME1_ARATH	RecName: Full=Leucine-rich repeat receptor-like serine/threonine-protein kinase BAM1; AltName: Full=Protein BARELY ANY MERISTEM 1; Flags: Precursor [Arabidopsis th	0.59	GO:0004674;GO:0005524;GO:0009069;GO:0016021;GO:0006468;GO:0005886	3694.fgenesh4_pg.C_LG_XVIII000754	hypothetical protein	0.8387	COG0515	KOG1187	_	None	_
cassava4.1_007032m.g	1378.49	3065.97	35.1227	77.8535	0.00045	0.0106208	1.14836	up	yes	OK	1667	gi|643702007|gb|KDP20447.1|	hypothetical protein JCGZ_05292 [Jatropha curcas]	0.9	gi|75335460|sp|Q9LTC0.1|Y5707_ARATH	RecName: Full=Probable receptor-like protein kinase At5g47070 [Arabidopsis thaliana]	0.72	_	29760.GSVIVG00024312001	SubName: Full=Chromosome chr6 scaffold_3, whole genome shotgun sequence;	0.8889	COG0515	KOG1187	_	None	_
cassava4.1_007044m.g	947.546	2004.38	21.0746	44.4555	0.0018	0.0276501	1.07686	up	yes	OK	1890	gi|255561074|ref|XP_002521549.1|	conserved hypothetical protein [Ricinus communis]	0.84	_	_	_	_	3694.estExt_fgenesh4_pg.C_LG_VII1099	hypothetical protein	0.7984	_	_	NOG226251	None	_
cassava4.1_007047m.g	216.928	554.813	6.70212	17.0812	0.00275	0.036616	1.34972	up	yes	OK	1401	gi|62526575|gb|AAX84673.1|	cysteine protease CP1 [Manihot esculenta]	0.9	gi|1172873|sp|P43297.1|RD21A_ARATH	RecName: Full=Cysteine proteinase RD21a; Short=RD21; Flags: Precursor [Arabidopsis thaliana]	0.78	GO:0032440;GO:0008234;GO:0006508;GO:0055114	3694.fgenesh4_pg.C_scaffold_40000333	SubName: Full=Putative uncharacterized protein;	0.8313	COG4870	KOG4296;KOG1543	_	None	_
cassava4.1_007050m.g	406.511	989.554	12.1663	29.4823	0.00185	0.0281392	1.27696	up	yes	OK	1443	gi|643713971|gb|KDP26636.1|	hypothetical protein JCGZ_17794 [Jatropha curcas]	0.93	gi|126334|sp|P04635.1|LIP_STAHY	RecName: Full=Lipase; AltName: Full=Triacylglycerol lipase; Contains: RecName: Full=Lipase 86 kDa form; Contains: RecName: Full=Lipase 46 kDa form; Flags: Precursor [S	0.67	_	29760.GSVIVG00013574001	SubName: Full=Chromosome undetermined scaffold_504, whole genome shotgun sequence;	0.9012	COG1075	_	_	None	_
cassava4.1_007155m.g	3615.92	11163.1	79.6747	245.174	5e-05	0.0020309	1.62161	up	yes	OK	1904	gi|643714006|gb|KDP26671.1|	hypothetical protein JCGZ_17829 [Jatropha curcas]	0.9	gi|75181029|sp|Q9LY87.1|RGLG2_ARATH	RecName: Full=E3 ubiquitin-protein ligase RGLG2; AltName: Full=RING domain ligase 2 [Arabidopsis thaliana]	0.8	GO:0008270	3694.fgenesh4_pg.C_LG_X000554	hypothetical protein	0.9086	_	KOG1327	_	K16280	RGLG
cassava4.1_007187m.g	2251.24	4827.36	55.4771	118.589	0.00155	0.0247384	1.09601	up	yes	OK	1718	gi|657946127|ref|XP_008383272.1|	PREDICTED: shaggy-related protein kinase theta [Malus domestica]	0.88	gi|11132756|sp|O04160.2|KSGT_BRANA	RecName: Full=Shaggy-related protein kinase theta; AltName: Full=ASK-theta	0.9	GO:0050321;GO:0004674;GO:0005524;GO:0009069;GO:0006468	3694.grail3.0035009402	hypothetical protein	0.9492	COG0515	KOG0658	_	None	_
cassava4.1_007223m.g	1028.57	3389.18	32.3005	105.909	5e-05	0.0020309	1.7132	up	yes	OK	1383	gi|643711774|gb|KDP25202.1|	hypothetical protein JCGZ_20358 [Jatropha curcas]	0.93	gi|75205145|sp|Q9SGU9.1|MGL_ARATH	RecName: Full=Methionine gamma-lyase; Short=AtMGL; AltName: Full=L-methioninase [Arabidopsis thaliana]	0.85	GO:0006555;GO:0006534;GO:0030170;GO:0003962	3694.estExt_Genewise1_v1.C_LG_I8346	SubName: Full=Putative uncharacterized protein;	0.9321	COG0626	KOG0053	_	K01761	E4.4.1.11
cassava4.1_007264m.g	771.345	2428.06	24.2579	76.0132	5e-05	0.0020309	1.6478	up	yes	OK	1380	gi|643740800|gb|KDP46390.1|	hypothetical protein JCGZ_10230 [Jatropha curcas]	0.9	gi|75181029|sp|Q9LY87.1|RGLG2_ARATH	RecName: Full=E3 ubiquitin-protein ligase RGLG2; AltName: Full=RING domain ligase 2 [Arabidopsis thaliana]	0.85	GO:0008270	29760.GSVIVG00020639001	SubName: Full=Chromosome chr14 scaffold_21, whole genome shotgun sequence;	0.8909	_	KOG1327	_	K16280	RGLG
cassava4.1_007298m.g	1227.19	2603.41	31.1296	65.8011	0.0018	0.0276501	1.07982	up	yes	OK	1674	gi|643740800|gb|KDP46390.1|	hypothetical protein JCGZ_10230 [Jatropha curcas]	0.91	gi|75181029|sp|Q9LY87.1|RGLG2_ARATH	RecName: Full=E3 ubiquitin-protein ligase RGLG2; AltName: Full=RING domain ligase 2 [Arabidopsis thaliana]	0.79	GO:0005634;GO:0009690;GO:0008270;GO:0016567;GO:0080148;GO:0009850;GO:0004842	3694.gw1.I.2678.1	hypothetical protein	0.9335	_	KOG1327	_	K16280	RGLG
cassava4.1_007311m.g	1980.49	6397.96	62.4716	200.796	5e-05	0.0020309	1.68446	up	yes	OK	1377	gi|255566652|ref|XP_002524310.1|	conserved hypothetical protein [Ricinus communis]	0.64	gi|148886839|sp|Q70II3.2|EF110_ARATH	RecName: Full=Ethylene-responsive transcription factor ERF110 [Arabidopsis thaliana]	0.96	_	_	_	_	_	_	_	None	_
cassava4.1_007399m.g	4235.27	8571.61	105.55	212.899	0.0042	0.0486115	1.01224	up	yes	OK	1703	gi|643716868|gb|KDP28494.1|	hypothetical protein JCGZ_14265 [Jatropha curcas]	0.84	gi|75042550|sp|Q5RET9.1|SDE2_PONAB	RecName: Full=Protein SDE2 homolog	0.71	_	_	_	_	_	_	_	None	_
cassava4.1_007408m.g	300.055	846.154	8.5179	23.9268	0.0004	0.00977027	1.49006	up	yes	OK	1512	gi|643734905|gb|KDP41575.1|	hypothetical protein JCGZ_15982 [Jatropha curcas]	0.95	_	_	_	GO:0016021	29760.GSVIVG00015000001	SubName: Full=Chromosome chr18 scaffold_1, whole genome shotgun sequence;	0.9178	COG0814	KOG1305	_	K14207	SLC38A2, SNAT2
cassava4.1_007457m.g	3675.33	8656.71	112.888	264.825	0.0013	0.0218412	1.23015	up	yes	OK	1434	gi|224066615|ref|XP_002302164.1|	hypothetical protein POPTR_0002s06620g [Populus trichocarpa]	0.62	gi|148886839|sp|Q70II3.2|EF110_ARATH	RecName: Full=Ethylene-responsive transcription factor ERF110 [Arabidopsis thaliana]	0.97	_	_	_	_	_	_	_	None	_
cassava4.1_007542m.g	43.8022	659.631	1.04856	15.7286	5e-05	0.0020309	3.90691	up	yes	OK	1765	gi|442022401|gb|AGC51776.1|	fatty acid desaturase [Manihot esculenta]	0.93	gi|1345969|sp|P48619.1|FAD3C_RICCO	RecName: Full=Omega-3 fatty acid desaturase, chloroplastic; Flags: Precursor [Ricinus communis]	0.86	GO:0042389;GO:0009409;GO:0009941;GO:0055114;GO:0016717;GO:0006629	3694.estExt_Genewise1_v1.C_LG_X1702	omega-3 fatty acid desaturase	0.9563	COG3239	_	_	K10257	FAD8, desB
cassava4.1_007544m.g	183.222	533.037	5.02093	14.5564	0.0009	0.0167132	1.53563	up	yes	OK	1560	gi|643711881|gb|KDP25309.1|	hypothetical protein JCGZ_20465 [Jatropha curcas]	0.92	gi|223635599|sp|A7PZL3.1|PGLR_VITVI	RecName: Full=Probable polygalacturonase; Short=PG; AltName: Full=Pectinase	0.68	GO:0005982;GO:0047911;GO:0005576;GO:0005985;GO:0004650	3694.estExt_fgenesh4_pg.C_LG_III1156	hypothetical protein	0.9258	COG5434	_	_	None	_
cassava4.1_007562m.g	1725.5	4421.88	45.4966	116.191	0.0001	0.00352683	1.35267	up	yes	OK	1616	gi|255585570|ref|XP_002533474.1|	E3 ubiquitin ligase PUB14, putative [Ricinus communis]	0.87	gi|75107724|sp|Q5PNY6.1|PUB21_ARATH	RecName: Full=U-box domain-containing protein 21; AltName: Full=Plant U-box protein 21 [Arabidopsis thaliana]	0.69	GO:0000151;GO:0016567;GO:0004842;GO:0016874	3694.gw1.II.284.1	hypothetical protein	0.8385	_	KOG0167	_	None	_
cassava4.1_007570m.g	11362.4	36985.1	219.347	712.092	0.00205	0.0301864	1.69885	up	yes	OK	2151	gi|643739144|gb|KDP44958.1|	hypothetical protein JCGZ_01458 [Jatropha curcas]	0.92	gi|75165700|sp|Q94G86.1|ALL9_OLEEU	RecName: Full=Glucan endo-1,3-beta-D-glucosidase; AltName: Full=Major pollen allergen Ole e 9; AltName: Allergen=Ole e 9; Flags: Precursor	0.63	GO:0042973;GO:0005982;GO:0005985	3694.eugene3.00080499	SubName: Full=Putative uncharacterized protein;	0.8682	_	_	NOG256980	None	_
cassava4.1_007575m.g	772.62	2023.57	21.5036	56.1225	5e-05	0.0020309	1.384	up	yes	OK	1539	gi|643717808|gb|KDP29251.1|	hypothetical protein JCGZ_16640 [Jatropha curcas]	0.95	gi|2497791|sp|Q92442.1|AGLU_MUCJA	RecName: Full=Alpha-glucosidase; AltName: Full=Maltase; Flags: Precursor [Mucor javanicus]	0.53	GO:0030246;GO:0032450;GO:0005975	3694.eugene3.00060348	hypothetical protein	0.9636	COG1501	KOG1065;KOG1066	_	None	_
cassava4.1_007581m.g	665.328	3339.37	20.2709	101.266	5e-05	0.0020309	2.32067	up	yes	OK	1420	gi|566187442|ref|XP_002313076.2|	hypothetical protein POPTR_0009s11270g [Populus trichocarpa]	0.88	gi|74675992|sp|O43017.1|SWD3_SCHPO	RecName: Full=Set1 complex component swd3; Short=Set1C component swd3; AltName: Full=COMPASS component swd3; AltName: Full=Complex proteins associated with set1 pro	0.56	_	3694.gw1.IX.1982.1	hypothetical protein	0.894	COG2319	KOG4155	_	None	_
cassava4.1_007652m.g	1472.39	4296.41	47.0283	136.724	5e-05	0.0020309	1.53967	up	yes	OK	1360	gi|255552257|ref|XP_002517173.1|	pepsin A, putative [Ricinus pepsin A, putative [Ricinus communis]	0.88	_	_	_	GO:0006508;GO:0004190	_	_	_	_	_	_	None	_
cassava4.1_007710m.g	1518.64	3169.81	42.4494	88.2705	0.0017	0.0266039	1.05619	up	yes	OK	1533	gi|60932254|gb|AAX37335.1|	UDP-glucuronic acid decarboxylase 2 [Populus tomentosa]	0.91	gi|75335709|sp|Q9LZI2.1|UXS2_ARATH	RecName: Full=UDP-glucuronic acid decarboxylase 2; AltName: Full=UDP-XYL synthase 2; AltName: Full=UDP-glucuronate decarboxylase 2; Short=UGD; Short=UXS-2; AltName:	0.96	GO:0003824;GO:0005802;GO:0000139;GO:0005768;GO:0042732;GO:0044237;GO:0005886;GO:0050662	3694.eugene3.00140737	SubName: Full=Putative uncharacterized protein;	0.9231	COG0451	KOG1429	_	None	_
cassava4.1_007727m.g	1130.05	3392.12	30.9266	92.5305	5e-05	0.0020309	1.58108	up	yes	OK	1562	gi|643730727|gb|KDP38159.1|	hypothetical protein JCGZ_04802 [Jatropha curcas]	0.88	gi|75107724|sp|Q5PNY6.1|PUB21_ARATH	RecName: Full=U-box domain-containing protein 21; AltName: Full=Plant U-box protein 21 [Arabidopsis thaliana]	0.67	GO:0010200;GO:0000151;GO:0016567;GO:0004842	29760.GSVIVG00030628001	SubName: Full=Chromosome chr1 scaffold_5, whole genome shotgun sequence;	0.8119	_	KOG0167	_	None	_
cassava4.1_007760m.g	1597.51	7490.5	52.4302	244.623	5e-05	0.0020309	2.22209	up	yes	OK	1329	gi|643704231|gb|KDP21295.1|	hypothetical protein JCGZ_21766 [Jatropha curcas]	0.91	gi|75248087|sp|Q8S9S4.1|ILL1_ORYSJ	RecName: Full=IAA-amino acid hydrolase ILR1-like 1; Flags: Precursor [Oryza sativa Japonica Group]	0.75	GO:0006558;GO:0047980	3694.gw1.VIII.116.1	iaa-amino acid hydrolase 10	0.9137	COG1473	_	_	K14664	ILR1
cassava4.1_007787m.g	1593.62	3636.16	40.7318	94.4626	0.0007	0.0144188	1.21359	up	yes	OK	1740	gi|643708377|gb|KDP23293.1|	hypothetical protein JCGZ_23126 [Jatropha curcas]	0.94	gi|62901479|sp|Q9SWF9.1|ZFNL_PEA	RecName: Full=Zinc finger CCCH domain-containing protein ZFN-like	0.86	GO:0046872;GO:0048027;GO:0017148;GO:0005829;GO:0010313	3694.gw1.XIX.1434.1	hypothetical protein	0.9293	_	KOG1677	_	None	_
cassava4.1_007832m.g	1013.22	2410.42	31.2982	74.1679	0.00045	0.0106208	1.24472	up	yes	OK	1402	gi|255585024|ref|XP_002533222.1|	serine-threonine protein kinase, plant-type, putative [Ricinus communis]	0.81	gi|75338636|sp|Q9XID3.1|Y1343_ARATH	RecName: Full=G-type lectin S-receptor-like serine/threonine-protein kinase At1g34300; Flags: Precursor [Arabidopsis thaliana]	0.59	GO:0005524;GO:0016459;GO:0009069;GO:0006468;GO:0004687	3694.gw1.XVIII.2706.1	hypothetical protein	0.9051	COG0515	KOG1187	_	K04733	IRAK4
cassava4.1_007893m.g	420.233	1332.2	10.9044	34.4353	5e-05	0.0020309	1.65898	up	yes	OK	1640	gi|255544250|ref|XP_002513187.1|	DNA binding protein, putative [Ricinus communis]	0.84	gi|75288858|sp|Q66GR3.1|BH130_ARATH	RecName: Full=Transcription factor bHLH130; AltName: Full=Basic helix-loop-helix protein 130; Short=AtbHLH130; Short=bHLH 130; AltName: Full=Transcription factor E	0.73	GO:0046983	3694.eugene3.00091004	hypothetical protein	0.803	_	_	NOG221690	None	_
cassava4.1_007917m.g	2195	5120.05	62.7557	145.844	0.0005	0.0113441	1.21661	up	yes	OK	1502	gi|255539531|ref|XP_002510830.1|	(S)-N-methylcoclaurine 3'-hydroxylase isozyme, putative [Ricinus communis]	0.82	gi|75309900|sp|Q9FXW4.1|C80B2_COPJA	RecName: Full=Probable (S)-N-methylcoclaurine 3'-hydroxylase isozyme 2; AltName: Full=Cytochrome P450 80B2	0.66	GO:0020037;GO:0005506;GO:0050593;GO:0055114	3694.gw1.XII.1735.1	cytochrome P450	0.819	COG2124	KOG0156	_	None	_
cassava4.1_007993m.g	1444.52	3243.61	48.4997	108.436	0.00025	0.00699677	1.1608	up	yes	OK	1302	gi|255555158|ref|XP_002518616.1|	conserved hypothetical protein [Ricinus communis]	0.92	gi|75153917|sp|Q8L612.1|MACP1_ARATH	RecName: Full=MACPF domain-containing protein At1g14780 [Arabidopsis thaliana]	0.61	_	29760.GSVIVG00033508001	SubName: Full=Chromosome chr5 scaffold_67, whole genome shotgun sequence;	0.8628	_	_	NOG298343	None	_
cassava4.1_007998m.g	304.524	683.848	10.2001	22.8757	0.0032	0.0403535	1.16523	up	yes	OK	1302	gi|643735676|gb|KDP42204.1|	hypothetical protein JCGZ_02934 [Jatropha curcas]	0.78	gi|75170815|sp|Q9FIF5.1|P2C78_ARATH	RecName: Full=Probable protein phosphatase 2C 78; Short=AtPP2C78 [Arabidopsis thaliana]	0.8	GO:0004721;GO:0006470	29760.GSVIVG00024235001	SubName: Full=Chromosome chr6 scaffold_3, whole genome shotgun sequence;	0.8121	COG0631	KOG0698	_	K14497	PP2C
cassava4.1_008005m.g	1274.91	3607.25	21.9881	62.0686	5e-05	0.0020309	1.49714	up	yes	OK	2389	gi|643733640|gb|KDP40483.1|	hypothetical protein JCGZ_24482 [Jatropha curcas]	0.88	_	_	_	_	3694.fgenesh4_pm.C_LG_V000122	hypothetical protein	0.8386	_	KOG2521	_	None	_
cassava4.1_008031m.g	157.95	471.746	5.31573	15.8121	0.00185	0.0281392	1.57269	up	yes	OK	1299	gi|255568657|ref|XP_002525302.1|	conserved hypothetical protein [Ricinus communis]	0.82	gi|75213370|sp|Q9SY57.1|P2A10_ARATH	RecName: Full=Protein PHLOEM PROTEIN 2-LIKE A10; Short=AtPP2-A10 [Arabidopsis thaliana]	0.72	_	3694.eugene3.00140035	hypothetical protein	0.7948	_	_	NOG292418	None	_
cassava4.1_008046m.g	1007.94	2917.2	29.4184	84.7861	5e-05	0.0020309	1.52711	up	yes	OK	1475	gi|255563627|ref|XP_002522815.1|	serine/threonine-specific protein kinase, putative [Ricinus communis]	0.96	gi|75263873|sp|Q9LFV3.1|Y5157_ARATH	RecName: Full=Probable leucine-rich repeat receptor-like serine/threonine-protein kinase At5g15730 [Arabidopsis thaliana]	0.73	GO:0004709;GO:0005524;GO:0009069;GO:0007178;GO:0000186	29760.GSVIVG00027443001	SubName: Full=Chromosome chr19 scaffold_4, whole genome shotgun sequence;	0.9501	COG0515	KOG1187	_	None	_
cassava4.1_008050m.g	1778.52	4997.92	60.0624	167.935	0.0001	0.00352683	1.48337	up	yes	OK	1296	gi|643716238|gb|KDP28011.1|	hypothetical protein JCGZ_19091 [Jatropha curcas]	0.95	gi|56748824|sp|Q8RWC9.2|CIPK1_ARATH	RecName: Full=CBL-interacting serine/threonine-protein kinase 1; AltName: Full=SNF1-related kinase 3.16; AltName: Full=SOS2-like protein kinase PKS13 [Arabidopsis	0.83	GO:0007165;GO:0005524;GO:0004683;GO:0009069;GO:0006468	3694.estExt_fgenesh4_pg.C_LG_X0029	SubName: Full=CBL-interacting protein kinase 1;	0.9256	COG0515	KOG0583	_	K07198	PRKAA, AMPK
cassava4.1_008124m.g	533.353	1220.5	17.8892	40.7743	0.00055	0.0121482	1.18857	up	yes	OK	1303	gi|643733210|gb|KDP40157.1|	hypothetical protein JCGZ_02155 [Jatropha curcas]	0.94	gi|75029103|sp|Q9XWU8.2|VMP1_CAEEL	RecName: Full=Ectopic P granules protein 3 [Caenorhabditis elegans]	0.53	_	3694.estExt_fgenesh4_pm.C_LG_VIII0651	hypothetical protein	0.9018	_	KOG1109	_	None	_
cassava4.1_008192m.g	922.361	2296.93	29.6389	73.4827	5e-05	0.0020309	1.30991	up	yes	OK	1354	gi|255567715|ref|XP_002524836.1|	Mitogen-activated protein kinase kinase kinase, putative [Ricinus communis]	0.78	gi|229891215|sp|Q54R82.2|MKKA_DICDI	RecName: Full=Mitogen-activated protein kinase kinase kinase A; AltName: Full=MAPK/ERK kinase 1; Short=MEK kinase 1; Short=MEKK 1; AltName: Full=MAPK/ERK kinase A;	0.59	GO:0000165;GO:0004674;GO:0000166;GO:0009069;GO:0006468	3694.gw1.II.308.1	hypothetical protein	0.8474	COG0515	KOG0198	_	None	_
cassava4.1_008195m.g	2746.86	7616.47	84.8203	234.126	0.0001	0.00352683	1.4648	up	yes	OK	1403	gi|643714797|gb|KDP27152.1|	hypothetical protein JCGZ_19851 [Jatropha curcas]	0.88	_	_	_	GO:0005774;GO:0016021	29760.GSVIVG00020953001	SubName: Full=Chromosome chr14 scaffold_21, whole genome shotgun sequence;	0.8447	COG0814	KOG1303	_	K15015	SLC32A, VGAT
cassava4.1_008260m.g	1252.74	3701.06	42.9899	126.352	5e-05	0.0020309	1.55538	up	yes	OK	1278	gi|255572432|ref|XP_002527153.1|	serine/threonine-protein kinase cx32, putative [Ricinus communis]	0.89	gi|49066036|sp|P27450.2|CX32_ARATH	RecName: Full=Probable serine/threonine-protein kinase Cx32, chloroplastic; Flags: Precursor [Arabidopsis thaliana]	0.74	GO:0004674;GO:0005524;GO:0004715;GO:0009069;GO:0005886;GO:0018108	3694.fgenesh4_pm.C_LG_IX000022	hypothetical protein	0.9083	COG0515	KOG1187	_	None	_
cassava4.1_008291m.g	5431	16060.8	186.794	549.675	0.0002	0.00587805	1.55713	up	yes	OK	1275	gi|643739513|gb|KDP45267.1|	hypothetical protein JCGZ_15132 [Jatropha curcas]	0.81	gi|75273965|sp|Q9LSF1.1|OXI1_ARATH	RecName: Full=Serine/threonine-protein kinase OXI1; AltName: Full=Protein OXIDATIVE SIGNAL-INDUCIBLE 1 [Arabidopsis thaliana]	0.68	GO:0007165;GO:0005524;GO:0009069;GO:0006468;GO:0004697	3694.eugene3.00002543	hypothetical protein	0.7681	COG0515	KOG0610	_	None	_
cassava4.1_008495m.g	152.538	548.06	5.34693	19.1099	0.00035	0.00896281	1.83754	up	yes	OK	1254	gi|255573543|ref|XP_002527696.1|	serine-threonine protein kinase, plant-type, putative [Ricinus communis]	0.88	gi|264664587|sp|C0LGH3.2|Y5614_ARATH	RecName: Full=Probable LRR receptor-like serine/threonine-protein kinase At1g56140; Flags: Precursor [Arabidopsis thaliana]	0.67	GO:0004674;GO:0005524;GO:0004715;GO:0009069;GO:0018108	3694.gw1.VI.64.1	hypothetical protein	0.9197	COG0515	KOG1187	_	K04733	IRAK4
cassava4.1_008508m.g	1272.77	2721.39	44.5993	94.9401	0.0015	0.0242076	1.09	up	yes	OK	1254	gi|643705197|gb|KDP21814.1|	hypothetical protein JCGZ_00601 [Jatropha curcas]	0.94	gi|75268070|sp|Q9ZVI9.1|PECT1_ARATH	RecName: Full=Ethanolamine-phosphate cytidylyltransferase; AltName: Full=CTP:phosphoethanolamine cytidylyltransferase; AltName: Full=Phosphorylethanolamine cytidyl	0.93	GO:0004306;GO:0009058;GO:0046486	29760.GSVIVG00033614001	SubName: Full=Chromosome chr8 scaffold_68, whole genome shotgun sequence;	0.9517	COG0615	KOG2803	_	K00967	PCYT2
cassava4.1_008581m.g	684.385	1403.2	19.8689	40.5704	0.0028	0.0368519	1.02992	up	yes	OK	1482	gi|255566137|ref|XP_002524056.1|	Spotted leaf protein, putative [Ricinus communis]	0.91	gi|75148205|sp|Q84TG3.1|PUB23_ARATH	RecName: Full=E3 ubiquitin-protein ligase PUB23; AltName: Full=Plant U-box protein 23; AltName: Full=U-box domain-containing protein 23 [Arabidopsis thaliana]	0.81	GO:0010200;GO:0009414;GO:0000151;GO:0005829;GO:0051865;GO:0002679;GO:0004842	3694.fgenesh4_pg.C_LG_XVI000572	hypothetical protein	0.8636	_	KOG0167	_	None	_
cassava4.1_008588m.g	352.961	781.481	9.40762	20.7618	0.0033	0.0411835	1.14203	up	yes	OK	1600	gi|255557763|ref|XP_002519911.1|	pectin acetylesterase, putative [Ricinus communis]	0.9	_	_	_	_	3694.estExt_fgenesh4_pg.C_860139	hypothetical protein	0.9056	_	KOG4287	_	None	_
cassava4.1_008591m.g	985.141	2358.92	29.3053	69.8859	0.0004	0.00977027	1.25384	up	yes	OK	1450	gi|255583173|ref|XP_002532352.1|	polycomb protein embryonic flower, putative [Ricinus communis]	0.92	gi|30913399|sp|Q8W5B1.2|VRN2_ARATH	RecName: Full=Polycomb group protein VERNALIZATION 2 [Arabidopsis thaliana]	0.71	_	3702.AT4G16845.1-P	VRN2 (REDUCED VERNALIZATION RESPONSE 2); transcription factor; The VERNALIZATION2 (VRN2) gen [...]	0.8043	_	KOG2350;KOG4197	_	None	_
cassava4.1_008600m.g	487.09	1039.99	17.2174	36.5714	0.00415	0.0484204	1.08685	up	yes	OK	1245	gi|255566137|ref|XP_002524056.1|	Spotted leaf protein, putative [Ricinus communis]	0.91	gi|75211122|sp|Q9SVC6.1|PUB22_ARATH	RecName: Full=E3 ubiquitin-protein ligase PUB22; AltName: Full=Plant U-box protein 22; AltName: Full=U-box domain-containing protein 22 [Arabidopsis thaliana]	0.8	GO:0000151;GO:0016567;GO:0004842	3694.fgenesh4_pg.C_LG_XVI000572	hypothetical protein	0.8831	_	KOG0167	_	None	_
cassava4.1_008609m.g	19147.5	68470.1	676.897	2408.48	0.00215	0.0310683	1.83111	up	yes	OK	1245	gi|255578424|ref|XP_002530077.1|	monoxygenase, putative [Ricinus monoxygenase, putative [Ricinus communis]	0.84	gi|403399424|sp|A6T923.1|HPXO_KLEP7	RecName: Full=FAD-dependent urate hydroxylase [Klebsiella pneumoniae subsp. pneumoniae MGH 78578]	0.74	GO:0055114;GO:0016491	3694.fgenesh4_pg.C_scaffold_117000065	hypothetical protein	0.8165	COG0654	KOG2614	_	None	_
cassava4.1_008616m.g	593.246	1285	20.9554	45.1973	0.00155	0.0247384	1.10891	up	yes	OK	1245	gi|643732744|gb|KDP39800.1|	hypothetical protein JCGZ_03936 [Jatropha curcas]	0.9	gi|75305701|sp|Q93VB5.1|HFA4D_ORYSJ	RecName: Full=Heat stress transcription factor A-4d; AltName: Full=Heat stress transcription factor 10; Short=rHsf10; AltName: Full=Heat stress transcription facto	0.72	GO:0005634;GO:0005667;GO:0006355;GO:0043565;GO:0045449;GO:0009408;GO:0003700	3694.gw1.XIV.2953.1	hypothetical protein	0.8736	COG5169	KOG0627	_	K09419	HSFF
cassava4.1_008626m.g	458.811	2629.79	11.6947	66.7146	5e-05	0.0020309	2.51215	up	yes	OK	1668	gi|255540263|ref|XP_002511196.1|	cytochrome P450, putative [Ricinus communis]	0.88	gi|75313626|sp|Q9SMP5.1|C94B3_ARATH	RecName: Full=Cytochrome P450 94B3; AltName: Full=Jasmonoyl-isoleucine-12-hydroxylase [Arabidopsis thaliana]	0.79	GO:0020037;GO:0070330;GO:0005506;GO:0055114	3694.fgenesh4_pg.C_LG_XII000950	hypothetical protein	0.8755	COG2124	KOG0157	_	None	_
cassava4.1_008715m.g	323.091	751.005	9.54079	22.0821	0.0032	0.0403535	1.2107	up	yes	OK	1460	gi|255567596|ref|XP_002524777.1|	ATP binding protein, putative [Ricinus communis]	0.92	gi|75330746|sp|Q8RXC8.1|RBK2_ARATH	RecName: Full=Receptor-like cytosolic serine/threonine-protein kinase RBK2; AltName: Full=Protein ROP BINDING PROTEIN KINASES 2 [Arabidopsis thaliana]	0.79	GO:0004674;GO:0005524;GO:0009069;GO:0006468	3694.eugene3.00140825	hypothetical protein	0.893	COG0515	KOG1187	_	None	_
cassava4.1_008733m.g	1762.48	4231.75	59.9359	143.245	0.00065	0.0136879	1.25699	up	yes	OK	1288	gi|643736751|gb|KDP43022.1|	hypothetical protein JCGZ_25208 [Jatropha curcas]	0.87	gi|75273932|sp|Q9LSA6.1|PUB29_ARATH	RecName: Full=U-box domain-containing protein 29; AltName: Full=Plant U-box protein 29 [Arabidopsis thaliana]	0.59	_	3694.eugene3.00020657	hypothetical protein	0.8068	_	KOG0167	_	None	_
cassava4.1_008857m.g	161.883	515.492	5.76801	18.2719	0.0012	0.0206081	1.66348	up	yes	OK	1236	gi|255571465|ref|XP_002526680.1|	conserved hypothetical protein [Ricinus communis]	0.78	gi|48427908|sp|O80917.1|DRE2E_ARATH	RecName: Full=Dehydration-responsive element-binding protein 2E; Short=Protein DREB2E [Arabidopsis thaliana]	0.67	GO:0006351	_	_	_	_	_	_	None	_
cassava4.1_008861m.g	2616	6562.75	58.811	147.101	0.00025	0.00699677	1.32265	up	yes	OK	1871	gi|643711797|gb|KDP25225.1|	hypothetical protein JCGZ_20381 [Jatropha curcas]	0.89	_	_	_	GO:0008289	29760.GSVIVG00000489001	SubName: Full=Chromosome chr2 scaffold_105, whole genome shotgun sequence;	0.8728	_	KOG2761	_	None	_
cassava4.1_008879m.g	168.972	845.807	6.00421	29.6351	5e-05	0.0020309	2.30326	up	yes	OK	1311	gi|255547628|ref|XP_002514871.1|	hypothetical protein RCOM_1078930 [Ricinus communis]	0.6	gi|75219931|sp|O65373.1|BAG5_ARATH	RecName: Full=BAG family molecular chaperone regulator 5, mitochondrial; AltName: Full=Bcl-2-associated athanogene 5; Flags: Precursor [Arabidopsis thaliana]	0.67	_	29760.GSVIVG00006978001	SubName: Full=Chromosome chr1 scaffold_180, whole genome shotgun sequence;	0.7531	_	_	NOG262066	None	_
cassava4.1_008974m.g	1302.59	3075.9	37.5667	88.3417	0.0004	0.00977027	1.23364	up	yes	OK	1491	gi|643737259|gb|KDP43401.1|	hypothetical protein JCGZ_26556 [Jatropha curcas]	0.9	gi|264664587|sp|C0LGH3.2|Y5614_ARATH	RecName: Full=Probable LRR receptor-like serine/threonine-protein kinase At1g56140; Flags: Precursor [Arabidopsis thaliana]	0.72	GO:0004674;GO:0005524;GO:0004715;GO:0009069;GO:0018108	3694.gw1.XI.638.1	hypothetical protein	0.9299	COG0515	KOG1187	_	None	_
cassava4.1_009017m.g	675.631	1400.68	19.3826	40.0593	0.00225	0.0318971	1.04738	up	yes	OK	1497	gi|255569843|ref|XP_002525885.1|	Heat shock factor protein, putative [Ricinus communis]	0.86	gi|75305701|sp|Q93VB5.1|HFA4D_ORYSJ	RecName: Full=Heat stress transcription factor A-4d; AltName: Full=Heat stress transcription factor 10; Short=rHsf10; AltName: Full=Heat stress transcription facto	0.71	GO:0005634;GO:0005667;GO:0006355;GO:0043565;GO:0045449;GO:0009408;GO:0003700	3694.gw1.XIV.2953.1	hypothetical protein	0.8462	COG5169	KOG0627	_	K09419	HSFF
cassava4.1_009059m.g	3783.92	9188.25	113.347	274.13	0.00035	0.00896281	1.27411	up	yes	OK	1441	gi|478738996|gb|AGJ52154.1|	WRKY transcription factor 08 [Jatropha curcas]	0.83	gi|20978771|sp|O22921.1|WRK25_ARATH	RecName: Full=Probable WRKY transcription factor 25; AltName: Full=WRKY DNA-binding protein 25 [Arabidopsis thaliana]	0.68	GO:0005667;GO:0006355;GO:0043565;GO:0045449;GO:0003700	3694.eugene3.00161228	hypothetical protein	0.7896	_	_	NOG290545	K13424	WRKY33
cassava4.1_009062m.g	2374.93	5080.05	63.32	134.942	0.00325	0.0407707	1.09161	up	yes	OK	1600	gi|566183583|ref|XP_002311468.2|	hypothetical protein POPTR_0008s12260g [Populus trichocarpa]	0.87	_	_	_	GO:0008375;GO:0016020;GO:0008152	3694.eugene3.00101149	hypothetical protein	0.862	_	_	NOG272441	None	_
cassava4.1_009068m.g	178.715	1028.7	6.56648	37.7904	5e-05	0.0020309	2.52483	up	yes	OK	1200	gi|566208040|ref|XP_002322518.2|	hypothetical protein POPTR_0016s01210g [Populus trichocarpa]	0.91	gi|38257733|sp|Q94BT2.3|AIR12_ARATH	RecName: Full=Auxin-induced in root cultures protein 12; Flags: Precursor [Arabidopsis thaliana]	0.56	GO:0016021;GO:0004497;GO:0055114	3694.estExt_fgenesh4_pg.C_LG_XVI0047	hypothetical protein	0.927	_	KOG4293	_	None	_
cassava4.1_009106m.g	5000.19	13241.5	134.892	355.945	0.0005	0.0113441	1.39985	up	yes	OK	1583	gi|255537003|ref|XP_002509568.1|	amino acid transporter, putative [Ricinus communis]	0.97	gi|75262627|sp|Q9FKS8.1|LHT1_ARATH	RecName: Full=Lysine histidine transporter 1 [Arabidopsis thaliana]	0.93	GO:0080167;GO:0016021;GO:0003333;GO:0015171;GO:0043090	59689.scaffold_703892.1	annotation not avaliable	0.9353	_	KOG1303	_	None	_
cassava4.1_009112m.g	2476.23	4979.86	54.7357	109.762	0.00265	0.0356788	1.00382	up	yes	OK	1898	gi|643723960|gb|KDP33299.1|	hypothetical protein JCGZ_13086 [Jatropha curcas]	0.97	gi|75252834|sp|Q5Z8P0.1|P2C60_ORYSJ	RecName: Full=Probable protein phosphatase 2C 60; Short=OsPP2C60 [Oryza sativa Japonica Group]	0.89	GO:0008287;GO:0046872;GO:0006470;GO:0004722	3694.estExt_Genewise1_v1.C_LG_IV1258	hypothetical protein	0.9564	COG0631	KOG0700	_	None	_
cassava4.1_009120m.g	1327.24	3114.23	37.8749	88.5271	0.0004	0.00977027	1.22488	up	yes	OK	1505	gi|643730654|gb|KDP38086.1|	hypothetical protein JCGZ_04729 [Jatropha curcas]	0.92	gi|334302916|sp|Q8GYA4.3|CRK10_ARATH	RecName: Full=Cysteine-rich receptor-like protein kinase 10; Short=Cysteine-rich RLK10; AltName: Full=Receptor-like protein kinase 4; Flags: Precursor [Arabidopsi	0.7	GO:0004709;GO:0005524;GO:0009069;GO:0007178;GO:0000186	3694.gw1.X.6517.1	hypothetical protein	0.9052	COG0515	KOG1187	_	None	_
cassava4.1_009122m.g	5835.14	12939.5	134.647	297.509	0.00425	0.0489551	1.14375	up	yes	OK	1831	gi|643723130|gb|KDP32735.1|	hypothetical protein JCGZ_12027 [Jatropha curcas]	0.97	gi|75174713|sp|Q9LM60.1|B3GT5_ARATH	RecName: Full=Probable beta-1,3-galactosyltransferase 5 [Arabidopsis thaliana]	0.81	GO:0006486;GO:0005794;GO:0030206;GO:0016021;GO:0047220	3694.estExt_fgenesh4_pg.C_LG_II0817	hypothetical protein	0.9	_	KOG2288	_	None	_
cassava4.1_009150m.g	1213.42	2489.62	30.7452	62.8826	0.002	0.0297123	1.0323	up	yes	OK	1675	gi|587876170|gb|EXB65262.1|	E3 ubiquitin-protein ligase RING1 [Morus notabilis]	0.64	gi|302595801|sp|P0CH30.1|RING1_GOSHI	RecName: Full=E3 ubiquitin-protein ligase RING1; AltName: Full=RING finger protein 1	0.61	GO:1901700	3694.gw1.X.2112.1	hypothetical protein	0.7733	_	KOG0800	_	K11982	RNF115_126
cassava4.1_009188m.g	2268.87	4808.4	78.1174	164.787	0.0019	0.0285989	1.07689	up	yes	OK	1274	gi|587909107|gb|EXB97029.1|	hypothetical protein L484_014640 [Morus notabilis]	0.85	gi|75333553|sp|Q9C942.1|CSE_ARATH	RecName: Full=Caffeoylshikimate esterase; AltName: Full=Lysophospholipase 2; Short=LysoPL2 [Arabidopsis thaliana]	0.55	GO:0016042;GO:0046486;GO:0047372	29760.GSVIVG00030348001	SubName: Full=Chromosome chr1 scaffold_5, whole genome shotgun sequence;	0.8697	COG2267	KOG1455	_	None	_
cassava4.1_009204m.g	328.593	919.206	12.2403	34.0991	0.00025	0.00699677	1.47809	up	yes	OK	1188	gi|255583646|ref|XP_002532578.1|	trehalose-6-phosphate synthase, putative [Ricinus communis]	0.92	gi|75209575|sp|Q9SUW0.1|TPPG_ARATH	RecName: Full=Probable trehalose-phosphate phosphatase G; Short=AtTPPG; AltName: Full=Trehalose 6-phosphate phosphatase; AltName: Full=Trehalose-phosphate phosphata	0.84	GO:0004805;GO:0005982;GO:0005992;GO:0005985;GO:0016311	29760.GSVIVG00029908001	SubName: Full=Chromosome undetermined scaffold_51, whole genome shotgun sequence;	0.8583	COG1877	KOG1050	_	K01087	otsB
cassava4.1_009330m.g	805.324	1667.29	23.6788	48.8485	0.00235	0.0328425	1.04472	up	yes	OK	1465	gi|255555401|ref|XP_002518737.1|	conserved hypothetical protein [Ricinus communis]	0.88	gi|75163815|sp|Q93ZR6.1|WSD1_ARATH	RecName: Full=O-acyltransferase WSD1; AltName: Full=Diacylglycerol O-acyltransferase; Short=DGAT; AltName: Full=Long-chain-alcohol O-fatty-acyltransferase; AltName:	0.5	GO:0004144;GO:0042967;GO:0045017	_	_	_	_	_	_	None	_
cassava4.1_009390m.g	1052.72	2232.9	26.4951	56.0296	0.0006	0.0129235	1.08046	up	yes	OK	1685	gi|224132668|ref|XP_002321379.1|	MSP1 family protein [Populus MSP1 family protein [Populus trichocarpa]	0.96	gi|385178700|sp|B4F6J6.2|ATAD1_XENTR	RecName: Full=ATPase family AAA domain-containing protein 1 [Xenopus (Silurana) tropicalis]	0.66	GO:0005524;GO:0008152;GO:0017111	3694.estExt_fgenesh4_pm.C_LG_XV0031	hypothetical protein	0.9667	COG0464	KOG0737	_	None	_
cassava4.1_009431m.g	2418.62	5097.89	53.5337	112.552	0.0009	0.0167132	1.07207	up	yes	OK	1895	gi|643720372|gb|KDP30769.1|	hypothetical protein JCGZ_15198 [Jatropha curcas]	0.92	_	_	_	_	29760.GSVIVG00031761001	SubName: Full=Chromosome chr18 scaffold_59, whole genome shotgun sequence;	0.9055	_	_	NOG259462	None	_
cassava4.1_009453m.g	43.2521	343.107	1.63518	12.8861	0.0004	0.00977027	2.97829	up	yes	OK	1175	gi|255544830|ref|XP_002513476.1|	ADP,ATP carrier protein, putative [Ricinus communis]	0.92	gi|3334115|sp|O22342.1|ADT1_GOSHI	RecName: Full=ADP,ATP carrier protein 1, mitochondrial; AltName: Full=ADP/ATP translocase 1; AltName: Full=Adenine nucleotide translocator 1; Short=ANT 1; Flags: Pre	0.89	GO:0055085;GO:0016021;GO:0005743;GO:0005215	3694.grail3.0161000402	hypothetical protein	0.9274	_	KOG0749	_	K05863	SLC25A4S, ANT
cassava4.1_009484m.g	5405.18	13597.1	206.976	517.911	0.00095	0.0174033	1.32324	up	yes	OK	1161	gi|566187372|ref|XP_002313839.2|	Calmodulin-binding family protein [Populus trichocarpa]	0.77	_	_	_	_	3694.eugene3.00090612	hypothetical protein	0.7914	_	_	NOG232523	None	_
cassava4.1_009486m.g	1264.66	3247.04	28.6455	73.3235	0.00015	0.00481287	1.35597	up	yes	OK	1856	gi|255550201|ref|XP_002516151.1|	conserved hypothetical protein [Ricinus communis]	0.85	gi|487524115|sp|Q84RK2.2|FAP2_ARATH	RecName: Full=Fatty-acid-binding protein 2; Short=AtFAP2; AltName: Full=Chalcone-flavanone isomerase family protein 2 [Arabidopsis thaliana]	0.82	GO:0016872;GO:0008152;GO:0005504	3694.gw1.VI.504.1	hypothetical protein	0.8808	_	_	NOG131481	None	_
cassava4.1_009531m.g	1810.99	3786.76	52.7147	109.845	0.00105	0.0186218	1.05919	up	yes	OK	1478	gi|255573107|ref|XP_002527483.1|	protein phosphatase 2c, putative [Ricinus communis]	0.94	gi|75279001|sp|O81760.1|P2C63_ARATH	RecName: Full=Probable protein phosphatase 2C 63; Short=AtPP2C63 [Arabidopsis thaliana]	0.86	GO:0008287;GO:0046872;GO:0006470;GO:0004722	3694.gw1.IX.2480.1	hypothetical protein	0.9064	COG0631	KOG0700	_	None	_
cassava4.1_009611m.g	278.767	1100.63	8.00512	31.4706	5e-05	0.0020309	1.97501	up	yes	OK	1559	gi|68164987|gb|AAY87459.1|	omega-6 fatty acid desaturase [Hevea brasiliensis]	0.96	gi|1345977|sp|P48631.1|FD6E2_SOYBN	RecName: Full=Omega-6 fatty acid desaturase, endoplasmic reticulum isozyme 2	0.88	GO:0055114;GO:0016717;GO:0006629	3694.eugene3.00061217	omega-6 fatty acid desaturase	0.9226	COG3239	_	_	K10256	FAD2
cassava4.1_009750m.g	181.23	484.884	4.74532	12.6582	0.00145	0.023647	1.41549	up	yes	OK	1625	gi|643724883|gb|KDP34084.1|	hypothetical protein JCGZ_07655 [Jatropha curcas]	0.85	gi|729774|sp|P41152.1|HSF30_SOLPE	RecName: Full=Heat shock factor protein HSF30; AltName: Full=Heat shock transcription factor 30; Short=HSTF 30; AltName: Full=Heat stress transcription factor [Solan	0.71	GO:0009644;GO:0071456;GO:0005634;GO:0010286;GO:0034620;GO:0042542;GO:0034605;GO:0045893;GO:0010200;GO:0005667;GO:0043565;GO:0045449;GO:0003700	3694.fgenesh4_pg.C_LG_VI001544	hypothetical protein	0.8493	COG5169	KOG0627	_	K09419	HSFF
cassava4.1_009827m.g	5093.52	10958.8	201.005	430.187	0.0042	0.0486115	1.09773	up	yes	OK	1131	gi|255578874|ref|XP_002530291.1|	ubiquitin-protein ligase, putative [Ricinus communis]	0.97	gi|75171261|sp|Q9FKJ0.1|FK132_ARATH	RecName: Full=F-box/kelch-repeat protein At5g60570 [Arabidopsis thaliana]	0.85	GO:0008152;GO:0016874	3702.AT5G60570.1-P	kelch repeat-containing F-box family protein; kelch repeat-containing F-box family protein; [...]	0.8533	_	KOG1072	_	None	_
cassava4.1_009837m.g	1529.84	4376.89	55.9302	159.154	5e-05	0.0020309	1.50872	up	yes	OK	1209	gi|255539761|ref|XP_002510945.1|	trehalose-6-phosphate synthase, putative [Ricinus communis]	0.9	gi|75099256|sp|O64896.1|TPPA_ARATH	RecName: Full=Trehalose-phosphate phosphatase A; Short=AtTPPA; AltName: Full=Trehalose 6-phosphate phosphatase [Arabidopsis thaliana]	0.82	GO:0004805;GO:0005982;GO:0005992;GO:0005985;GO:0016311	29760.GSVIVG00029908001	SubName: Full=Chromosome undetermined scaffold_51, whole genome shotgun sequence;	0.8665	COG1877	KOG1050	_	K01087	otsB
cassava4.1_009913m.g	2115.99	4680.92	59.5278	131.227	0.00065	0.0136879	1.14043	up	yes	OK	1524	gi|255573107|ref|XP_002527483.1|	protein phosphatase 2c, putative [Ricinus communis]	0.91	gi|75279001|sp|O81760.1|P2C63_ARATH	RecName: Full=Probable protein phosphatase 2C 63; Short=AtPP2C63 [Arabidopsis thaliana]	0.8	GO:0008287;GO:0046872;GO:0006470;GO:0004722	3694.gw1.IX.2480.1	hypothetical protein	0.8904	COG0631	KOG0700	_	None	_
cassava4.1_009937m.g	428.651	1317.28	15.2057	46.4963	5e-05	0.0020309	1.6125	up	yes	OK	1241	gi|643738937|gb|KDP44751.1|	hypothetical protein JCGZ_01251 [Jatropha curcas]	0.83	_	_	_	_	3694.fgenesh4_pg.C_LG_VIII000598	2-oxoglutarate-dependent dioxygenase	0.8458	_	KOG0143	_	None	_
cassava4.1_009993m.g	2593.77	6914.18	92.3805	244.967	0.0003	0.00808323	1.40693	up	yes	OK	1237	gi|643706421|gb|KDP22553.1|	hypothetical protein JCGZ_26384 [Jatropha curcas]	0.91	gi|75309219|sp|Q9FMU6.1|MPCP3_ARATH	RecName: Full=Mitochondrial phosphate carrier protein 3, mitochondrial; AltName: Full=Mitochondrial phosphate transporter 3; Short=MPT3; AltName: Full=Phosphate tr	0.85	GO:0006810;GO:0016021	29760.GSVIVG00037935001	SubName: Full=Chromosome chr14 scaffold_9, whole genome shotgun sequence;	0.9481	_	KOG0767	_	K15102	SLC25A3, PHC, PIC
cassava4.1_010019m.g	295.449	768.897	7.5482	19.5892	0.0009	0.0167132	1.37585	up	yes	OK	1662	gi|255542012|ref|XP_002512070.1|	RNA binding protein, putative [Ricinus communis]	0.86	gi|75174856|sp|Q9LMX5.1|AFP2_ARATH	RecName: Full=Ninja-family protein AFP2; AltName: Full=ABI five-binding protein 2; Short=ABI5-binding protein 2 [Arabidopsis thaliana]	0.6	_	3694.fgenesh4_pg.C_LG_X001417	hypothetical protein	0.7773	_	_	NOG267144	None	_
cassava4.1_010081m.g	2954.65	7036.56	106.187	251.639	0.00085	0.0161724	1.24475	up	yes	OK	1226	gi|643735174|gb|KDP41815.1|	hypothetical protein JCGZ_26833 [Jatropha curcas]	0.92	_	_	_	GO:0009395;GO:0006071;GO:0046486;GO:0008889	29760.GSVIVG00037910001	SubName: Full=Chromosome chr14 scaffold_9, whole genome shotgun sequence;	0.8973	COG0584	KOG2421	_	None	_
cassava4.1_010113m.g	71.8939	391.965	2.61058	14.1546	0.0001	0.00352683	2.43883	up	yes	OK	1216	gi|255565051|ref|XP_002523518.1|	chitinase, putative [Ricinus chitinase, putative [Ricinus communis]	0.84	gi|37999744|sp|Q91XA9.2|CHIA_MOUSE	RecName: Full=Acidic mammalian chitinase; Short=AMCase; AltName: Full=YNL; Flags: Precursor [Mus musculus]	0.49	GO:0006032;GO:0016998;GO:0004568;GO:0005975	3694.gw1.2925.1.1	annotation not avaliable	0.8223	COG3325	KOG2806	_	K01183	E3.2.1.14
cassava4.1_010179m.g	1136.65	3481.92	41.1237	125.288	5e-05	0.0020309	1.60721	up	yes	OK	1220	gi|255568990|ref|XP_002525465.1|	NAC domain-containing protein 21/22, putative [Ricinus communis]	0.92	gi|75171471|sp|Q9FLJ2.1|NC100_ARATH	RecName: Full=NAC domain-containing protein 100; Short=ANAC100; Short=AtNAC5 [Arabidopsis thaliana]	0.82	GO:0003677;GO:0006355	3694.gw1.XIX.963.1	annotation not avaliable	0.9541	_	_	NOG292242	None	_
cassava4.1_010191m.g	202.38	734.594	7.86898	28.4433	5e-05	0.0020309	1.85384	up	yes	OK	1144	gi|255568994|ref|XP_002525467.1|	transcription factor, putative [Ricinus communis]	0.82	gi|425936360|sp|A0SPJ3.1|NAMA1_TRITD	RecName: Full=NAC transcription factor NAM-A1; Short=TtNAM-A1 [Triticum turgidum subsp. durum]	0.8	GO:0003677;GO:0006355	3694.gw1.XIII.1912.1	NAC domain protein, IPR003441	0.8837	_	_	NOG227842	None	_
cassava4.1_010332m.g	4618.97	12278.1	153.314	405.092	0.0015	0.0242076	1.40176	up	yes	OK	1317	gi|643718606|gb|KDP29800.1|	hypothetical protein JCGZ_18735 [Jatropha curcas]	0.93	gi|10720093|sp|Q9ZRF1.1|MTDH_FRAAN	RecName: Full=Probable mannitol dehydrogenase; AltName: Full=NAD-dependent mannitol dehydrogenase	0.9	GO:0008270;GO:0046029;GO:0055114	3694.estExt_Genewise1_v1.C_LG_XVI2049	cinnamyl alcohol dehydrogenase-like protein	0.9384	COG1064	KOG0023	_	K00083	E1.1.1.195
cassava4.1_010339m.g	455.571	1195.19	18.7445	48.9951	0.00035	0.00896281	1.38617	up	yes	OK	1089	gi|643703809|gb|KDP20873.1|	hypothetical protein JCGZ_21344 [Jatropha curcas]	0.78	gi|75328917|sp|Q8GWP0.1|MYB39_ARATH	RecName: Full=Transcription factor MYB39; AltName: Full=Myb-related protein 39; Short=AtMYB39 [Arabidopsis thaliana]	0.78	GO:1901700;GO:0001101;GO:0006970;GO:0009725;GO:0005488	29760.GSVIVG00013648001	SubName: Full=Chromosome undetermined scaffold_521, whole genome shotgun sequence;	0.9722	COG5147	KOG0048	_	K09422	MYBP
cassava4.1_010390m.g	5280.8	14608	210.572	580.22	0.00015	0.00481287	1.46229	up	yes	OK	1120	gi|255562992|ref|XP_002522500.1|	o-methyltransferase, putative [Ricinus communis]	0.85	gi|403399690|sp|B6VJS4.2|ROMT_VITVI	RecName: Full=Trans-resveratrol di-O-methyltransferase; AltName: Full=Resveratrol O-methyltransferase; Short=ROMT; Short=VvROMT [Vitis vinifera]	0.7	GO:0032259;GO:0050630;GO:0046983	3694.fgenesh4_pg.C_LG_IV000468	flavonoid o-methyltransferase related	0.8683	COG0500	KOG3178	_	None	_
cassava4.1_010398m.g	267.471	708.728	11.0619	29.1495	0.0009	0.0167132	1.39787	up	yes	OK	1086	gi|522191356|gb|AGQ04247.1|	WRKY transcription factor 53 [Jatropha curcas]	0.75	gi|29839683|sp|Q9SUP6.1|WRK53_ARATH	RecName: Full=Probable WRKY transcription factor 53; AltName: Full=WRKY DNA-binding protein 53 [Arabidopsis thaliana]	0.69	_	_	_	_	_	_	_	None	_
cassava4.1_010548m.g	1147.12	2838.95	48.07	118.283	0.00035	0.00896281	1.29903	up	yes	OK	1074	gi|643705212|gb|KDP21829.1|	hypothetical protein JCGZ_00616 [Jatropha curcas]	0.52	_	_	_	_	_	_	_	_	_	_	None	_
cassava4.1_010660m.g	8428.72	21557.6	287.126	730.738	0.0028	0.0368519	1.34767	up	yes	OK	1286	gi|566202243|ref|XP_006374995.1|	mRNA for AR781 family protein [Populus trichocarpa]	0.74	_	_	_	_	3694.eugene3.00400238	hypothetical protein	0.7706	_	_	NOG232523	None	_
cassava4.1_010704m.g	1261.68	3006.6	48.9883	116.091	0.00075	0.0150625	1.24475	up	yes	OK	1147	gi|643721932|gb|KDP31811.1|	hypothetical protein JCGZ_12272 [Jatropha curcas]	0.83	gi|123911121|sp|Q08BI9.1|MCU_DANRE	RecName: Full=Calcium uniporter protein, mitochondrial; AltName: Full=Coiled-coil domain-containing protein 109A	0.6	_	3694.gw1.VII.3324.1	hypothetical protein	0.7802	_	KOG2966	_	None	_
cassava4.1_010778m.g	2179.9	6611.51	64.8626	195.867	5e-05	0.0020309	1.59442	up	yes	OK	1450	gi|643722064|gb|KDP31943.1|	hypothetical protein JCGZ_12404 [Jatropha curcas]	0.86	gi|46577122|sp|Q9FZ36.1|M3K2_ARATH	RecName: Full=Mitogen-activated protein kinase kinase kinase 2; AltName: Full=Arabidopsis NPK1-related protein kinase 2 [Arabidopsis thaliana]	0.57	GO:0000166;GO:0004672	3694.eugene3.00050488	hypothetical protein	0.7838	COG0515	KOG0198	_	None	_
cassava4.1_010842m.g	1818.24	4378.87	59.1041	141.631	0.0002	0.00587805	1.26081	up	yes	OK	1340	gi|643712381|gb|KDP25731.1|	hypothetical protein JCGZ_23952 [Jatropha curcas]	0.92	_	_	_	_	3694.estExt_Genewise1_v1.C_LG_X2563	hypothetical protein	0.8974	_	_	NOG270482	None	_
cassava4.1_010991m.g	6665.26	21761.3	228.016	740.914	0.00015	0.00481287	1.70017	up	yes	OK	1281	gi|495025495|gb|AGL39677.1|	NAC transcription factor 021 [Jatropha curcas]	0.85	gi|75163205|sp|Q93VY3.1|NAC72_ARATH	RecName: Full=NAC domain-containing protein 72; Short=ANAC072; AltName: Full=Protein RESPONSIVE TO DESICCATION 26 [Arabidopsis thaliana]	0.88	GO:0003677;GO:0006355	3694.estExt_Genewise1_v1.C_LG_XI3994	SubName: Full=Putative uncharacterized protein;	0.8949	_	_	NOG248045;NOG267681	None	_
cassava4.1_011077m.g	2266.79	4808.92	96.6814	204.074	0.00085	0.0161724	1.07778	up	yes	OK	1057	gi|643718035|gb|KDP29391.1|	hypothetical protein JCGZ_18312 [Jatropha curcas]	0.75	_	_	_	_	_	_	_	_	_	_	None	_
cassava4.1_011085m.g	806.487	1723.36	34.9438	74.2733	0.00155	0.0247384	1.08781	up	yes	OK	1043	gi|643714535|gb|KDP27038.1|	hypothetical protein JCGZ_20973 [Jatropha curcas]	0.82	gi|296453080|sp|Q6ZQQ6.3|WDR87_HUMAN	RecName: Full=WD repeat-containing protein 87; AltName: Full=Testis development protein NYD-SP11 [Homo sapiens]	0.49	_	29760.GSVIVG00027651001	SubName: Full=Chromosome chr19 scaffold_4, whole genome shotgun sequence;	0.7584	_	_	NOG251768	None	_
cassava4.1_011153m.g	540.021	1532.06	17.5202	49.4658	0.00035	0.00896281	1.49741	up	yes	OK	1352	gi|496474762|gb|AGL44407.1|	calcineurin-like phosphoesterase [Manihot esculenta]	1	gi|75274605|sp|Q9SCX8.1|PPA17_ARATH	RecName: Full=Purple acid phosphatase 17; AltName: Full=Acid phosphatase type 5; AltName: Full=Peroxidase; Flags: Precursor [Arabidopsis thaliana]	0.83	GO:0019497;GO:0006771;GO:0030643;GO:0003993;GO:0016311;GO:0042542	3694.fgenesh4_pm.C_LG_XII000013	hypothetical protein	0.8442	COG1409	KOG2679	_	K14379	ACP5
cassava4.1_011184m.g	603.114	1412.64	25.5771	59.5686	0.00025	0.00699677	1.2197	up	yes	OK	1063	gi|255580603|ref|XP_002531125.1|	conserved hypothetical protein [Ricinus communis]	0.72	gi|75219634|sp|O49508.1|FB237_ARATH	RecName: Full=F-box protein At4g18380 [Arabidopsis thaliana]	0.72	_	_	_	_	_	_	_	None	_
cassava4.1_011273m.g	265.06	715.049	11.1648	29.9823	0.00115	0.019907	1.42515	up	yes	OK	1068	gi|643710705|gb|KDP24728.1|	hypothetical protein JCGZ_25329 [Jatropha curcas]	0.88	gi|75162430|sp|Q8W486.1|Y1491_ARATH	RecName: Full=Uncharacterized protein At1g04910 [Arabidopsis thaliana]	0.64	_	29760.GSVIVG00036211001	SubName: Full=Chromosome chr3 scaffold_8, whole genome shotgun sequence;	0.9078	_	_	NOG293760	None	_
cassava4.1_011354m.g	464.086	1452.54	20.2492	63.082	5e-05	0.0020309	1.63936	up	yes	OK	1036	gi|661346097|gb|AIE11285.1|	galactinol synthase [Manihot esculenta]	1	gi|403399401|sp|C7G304.1|GOLS2_SOLLC	RecName: Full=Galactinol synthase 2; Short=GolS-2; Short=SlGolS2 [Solanum lycopersicum]	0.86	GO:0008152;GO:0016757	3694.estExt_fgenesh4_pm.C_LG_XIII0025	SubName: Full=Putative uncharacterized protein;	0.8961	COG5597	KOG1950	_	K18819	GOLS
cassava4.1_011398m.g	1360.28	3193.53	61.2079	142.803	0.0004	0.00977027	1.22224	up	yes	OK	1011	gi|255546185|ref|XP_002514152.1|	Grave disease carrier protein, putative [Ricinus communis]	0.92	gi|81898316|sp|Q8C0K5.1|GDC_MOUSE	RecName: Full=Graves disease carrier protein homolog; Short=GDC; AltName: Full=Mitochondrial solute carrier protein homolog; AltName: Full=Solute carrier family 25 m	0.67	GO:0035349;GO:0015228;GO:0005743;GO:0016021	3694.gw1.VI.690.1	hypothetical protein	0.9026	_	KOG0752	_	K15084	SLC25A16, GDA, LEU5
cassava4.1_011421m.g	209.689	808.452	6.01995	23.122	0.0001	0.00352683	1.94144	up	yes	OK	1510	gi|442022405|gb|AGC51778.1|	galactinol synthase [Manihot esculenta]	1	gi|75097624|sp|O22893.1|GOLS1_ARATH	RecName: Full=Galactinol synthase 1; Short=AtGolS1; Short=GolS-1 [Arabidopsis thaliana]	0.9	GO:0009644;GO:0008152;GO:0009414;GO:0009409;GO:0009408;GO:0042542;GO:0009737;GO:0016757;GO:0009651	3694.eugene3.00140617	galactinol synthase (EC:2.4.1.123)	0.9774	COG5597	KOG1950	_	K18819	GOLS
cassava4.1_011430m.g	4326.62	9038.19	121.39	252.594	0.0029	0.0378011	1.05717	up	yes	OK	1532	gi|643735081|gb|KDP41722.1|	hypothetical protein JCGZ_26740 [Jatropha curcas]	0.72	gi|71660777|sp|Q9FH57.1|GATA5_ARATH	RecName: Full=GATA transcription factor 5 [Arabidopsis thaliana]	0.53	GO:0005488	_	_	_	_	_	_	None	_
cassava4.1_011504m.g	2112.25	5421.98	74.2104	189.627	5e-05	0.0020309	1.35347	up	yes	OK	1251	gi|255568792|ref|XP_002525367.1|	conserved hypothetical protein [Ricinus communis]	0.84	_	_	_	_	29760.GSVIVG00002723001	SubName: Full=Chromosome chr1 scaffold_135, whole genome shotgun sequence;	0.8161	_	_	NOG289960	None	_
cassava4.1_011571m.g	816.506	1814.65	36.8743	81.5287	0.0007	0.0144188	1.14469	up	yes	OK	1007	gi|643730581|gb|KDP38013.1|	hypothetical protein JCGZ_04656 [Jatropha curcas]	0.92	gi|74626870|sp|O74545.1|YCV6_SCHPO	RecName: Full=Putative hydrolase C777.06c [Schizosaccharomyces pombe 972h-]	0.48	GO:0016787;GO:0008152	3702.AT1G30300.1-P	unknown protein; unknown protein; FUNCTIONS IN: molecular_function unknown; INVOLVED IN: bio [...]	0.913	COG1235	_	_	None	_
cassava4.1_011580m.g	557.085	1122.01	24.1373	48.3786	0.004	0.0471266	1.0031	up	yes	OK	1043	gi|643732501|gb|KDP39597.1|	hypothetical protein JCGZ_02617 [Jatropha curcas]	0.98	_	_	_	_	3694.eugene3.00130707	SubName: Full=Putative uncharacterized protein;	0.9724	_	_	NOG232223	None	_
cassava4.1_011736m.g	551.085	1299.78	16.6175	39.0695	0.00035	0.00896281	1.23334	up	yes	OK	1431	gi|643716521|gb|KDP28147.1|	hypothetical protein JCGZ_13918 [Jatropha curcas]	0.94	gi|308191417|sp|B8B5U8.1|BAHL2_ORYSI	RecName: Full=Probable E3 ubiquitin-protein ligase BAH1-like 1	0.83	GO:0008152;GO:0008270;GO:0016874	3694.eugene3.00140746	hypothetical protein	0.9344	_	_	NOG261043	K16275	BAH, NLA
cassava4.1_011787m.g	1807.64	6732.77	79.0816	292.359	5e-05	0.0020309	1.88633	up	yes	OK	1036	gi|255561715|ref|XP_002521867.1|	Lignin-forming anionic peroxidase precursor, putative [Ricinus communis]	0.94	gi|400750|sp|Q02200.1|PERX_NICSY	RecName: Full=Lignin-forming anionic peroxidase; Flags: Precursor	0.84	GO:0006804;GO:0006979;GO:0046872;GO:0020037;GO:0004601;GO:0005576;GO:0055114	3694.eugene3.35870002	hypothetical protein	0.8864	_	_	NOG277836	K00430	E1.11.1.7
cassava4.1_011800m.g	5586.65	16492.5	165.826	487.407	0.0008	0.0156184	1.55546	up	yes	OK	1453	gi|643718557|gb|KDP29751.1|	hypothetical protein JCGZ_18686 [Jatropha curcas]	0.94	gi|75313524|sp|Q9SJY5.1|PUMP5_ARATH	RecName: Full=Mitochondrial uncoupling protein 5; Short=AtPUMP5; AltName: Full=Mitochondrial dicarboxylate carrier 1 [Arabidopsis thaliana]	0.83	GO:0016021;GO:0031966;GO:0006839	3694.eugene3.00170087	hypothetical protein	0.8882	_	KOG0759	_	K15104	SLC25A11, OGC
cassava4.1_011871m.g	450.875	1018.33	15.998	35.9507	0.0039	0.0463766	1.16813	up	yes	OK	1241	gi|224061332|ref|XP_002300430.1|	dioxygenase family protein [Populus trichocarpa]	0.91	gi|49035759|sp|Q9SQ80.1|G2OX1_PEA	RecName: Full=Gibberellin 2-beta-dioxygenase 1; AltName: Full=GA 2-oxidase 1; AltName: Full=Gibberellin 2-beta-hydroxylase 1; AltName: Full=Gibberellin 2-oxidase 1;	0.81	GO:0016706;GO:0005506;GO:0055114	3694.eugene3.00012757	hypothetical protein	0.9108	COG3491	KOG0143	_	K04125	E1.14.11.13
cassava4.1_011920m.g	4383.86	11596.9	177.313	465.983	0.0011	0.0193034	1.39398	up	yes	OK	1108	gi|593783947|ref|XP_007155014.1|	hypothetical protein PHAVU_003G165800g [Phaseolus vulgaris]	0.62	gi|34395735|sp|Q9T076.1|ENL2_ARATH	RecName: Full=Early nodulin-like protein 2; AltName: Full=Phytocyanin-like protein; Flags: Precursor [Arabidopsis thaliana]	0.46	_	_	_	_	_	_	_	None	_
cassava4.1_011940m.g	437.934	928.768	18.1291	38.2495	0.0026	0.0352242	1.07713	up	yes	OK	1085	gi|255556432|ref|XP_002519250.1|	WRKY transcription factor, putative [Ricinus communis]	0.75	gi|20978785|sp|Q9FGZ4.1|WRK48_ARATH	RecName: Full=Probable WRKY transcription factor 48; AltName: Full=WRKY DNA-binding protein 48 [Arabidopsis thaliana]	0.63	_	3694.estExt_fgenesh4_pg.C_LG_X1328	hypothetical protein	0.7606	_	_	NOG274765	None	_
cassava4.1_011971m.g	1133.32	2599	29.4562	67.3247	0.00025	0.00699677	1.19256	up	yes	OK	1637	gi|643709959|gb|KDP24285.1|	hypothetical protein JCGZ_25581 [Jatropha curcas]	0.96	_	_	_	GO:0055085;GO:0016021	3694.gw1.155.28.1	hypothetical protein	0.9298	_	KOG0765	_	K15121	SLC25A44
cassava4.1_011995m.g	1338.95	3571.62	33.9181	90.157	5e-05	0.0020309	1.41038	up	yes	OK	1676	gi|255542776|ref|XP_002512451.1|	serine/threonine protein phosphatase, putative [Ricinus communis]	0.96	gi|38503411|sp|O82734.3|PP18_ARATH	RecName: Full=Serine/threonine-protein phosphatase PP1 isozyme 8 [Arabidopsis thaliana]	0.95	GO:0008287;GO:0006470;GO:0004722	3694.gw1.XIII.777.1	hypothetical protein	0.9607	COG0639	KOG0374	_	K06269	PPP1C
cassava4.1_012007m.g	1066.79	2397.85	42.1852	94.4713	0.0005	0.0113441	1.16314	up	yes	OK	1128	gi|643719403|gb|KDP30273.1|	hypothetical protein JCGZ_17055 [Jatropha curcas]	0.81	gi|34395673|sp|Q8LC95.2|ENL3_ARATH	RecName: Full=Early nodulin-like protein 3; AltName: Full=Phytocyanin-like protein; Flags: Precursor [Arabidopsis thaliana]	0.51	GO:0009055;GO:0005507;GO:0006118	_	_	_	_	_	_	None	_
cassava4.1_012030m.g	5445.46	12727.1	152.311	354.701	0.00075	0.0150625	1.21958	up	yes	OK	1532	gi|643708608|gb|KDP23524.1|	hypothetical protein JCGZ_23357 [Jatropha curcas]	0.96	gi|443286966|sp|B6ZJZ9.1|PNC1_SOYBN	RecName: Full=Peroxisomal adenine nucleotide carrier 1; Short=GmPNC1 [Glycine max]	0.89	GO:0055085;GO:0016021	3694.estExt_fgenesh4_pg.C_700236	hypothetical protein	0.9209	_	KOG0769	_	None	_
cassava4.1_012136m.g	2020.77	5839.49	75.9759	218.476	5e-05	0.0020309	1.52386	up	yes	OK	1179	gi|224080749|ref|XP_002306220.1|	chitinase family protein [Populus trichocarpa]	0.88	gi|544004|sp|P36361.1|CHI5_PHAVU	RecName: Full=Endochitinase CH5B; Flags: Precursor [Phaseolus vulgaris]	0.89	GO:0008061;GO:0006032;GO:0016998;GO:0005975;GO:0004568	3694.estExt_fgenesh4_pm.C_LG_IV0566	hypothetical protein	0.9398	COG3979	KOG4742	_	K01183	E3.2.1.14
cassava4.1_012213m.g	2343.92	5708.28	112.925	272.976	0.00065	0.0136879	1.27341	up	yes	OK	955	gi|392521658|gb|AFM77857.1|	myb domain protein [Hevea brasiliensis]	0.8	gi|75334847|sp|Q9LDE1.1|MY108_ARATH	RecName: Full=Transcription factor MYB108; AltName: Full=Myb-related protein 108; Short=AtMYB108; AltName: Full=Protein BOTRYTIS-SUSCEPTIBLE 1 [Arabidopsis thalian	0.83	GO:0003677;GO:0008152;GO:0000785;GO:0003682;GO:0003824	29760.GSVIVG00017698001	SubName: Full=Chromosome chr17 scaffold_16, whole genome shotgun sequence;	0.9369	COG5147	KOG0048	_	K09422	MYBP
cassava4.1_012385m.g	832.413	2208.85	30.6899	81.0155	5e-05	0.0020309	1.40043	up	yes	OK	1200	gi|566186539|ref|XP_002313325.2|	hypothetical protein POPTR_0009s06070g [Populus trichocarpa]	0.79	_	_	_	_	_	_	_	_	_	_	None	_
cassava4.1_012398m.g	916.449	2161.25	41.8298	97.982	0.0004	0.00977027	1.22799	up	yes	OK	999	gi|643722787|gb|KDP32521.1|	hypothetical protein JCGZ_14724 [Jatropha curcas]	0.81	gi|264664587|sp|C0LGH3.2|Y5614_ARATH	RecName: Full=Probable LRR receptor-like serine/threonine-protein kinase At1g56140; Flags: Precursor [Arabidopsis thaliana]	0.65	GO:0004674;GO:0005524;GO:0004715;GO:0009069;GO:0018108	_	_	_	_	_	_	K04733	IRAK4
cassava4.1_012414m.g	24.5767	183.414	0.851229	6.32914	0.00085	0.0161724	2.89439	up	yes	OK	1266	gi|643703612|gb|KDP20676.1|	hypothetical protein JCGZ_21147 [Jatropha curcas]	0.8	_	_	_	_	_	_	_	_	_	_	None	_
cassava4.1_012482m.g	608.875	1398.17	30.4666	69.534	0.0009	0.0167132	1.19049	up	yes	OK	924	gi|255557405|ref|XP_002519733.1|	WRKY transcription factor, putative [Ricinus communis]	0.8	gi|29839578|sp|Q8VWJ2.1|WRK28_ARATH	RecName: Full=Probable WRKY transcription factor 28; AltName: Full=WRKY DNA-binding protein 28 [Arabidopsis thaliana]	0.71	GO:0005667;GO:0006355;GO:0043565;GO:0045449;GO:0003700	_	_	_	_	_	_	None	_
cassava4.1_012489m.g	1178.81	2440.42	57.9591	119.236	0.00195	0.0291894	1.04071	up	yes	OK	938	gi|643727039|gb|KDP35604.1|	hypothetical protein JCGZ_09042 [Jatropha curcas]	0.93	gi|75291901|sp|Q6RVV4.1|TIC32_PEA	RecName: Full=Short-chain dehydrogenase TIC 32, chloroplastic; AltName: Full=Translocon at the inner envelope membrane of chloroplasts 32; Short=PsTIC32	0.78	GO:0055114;GO:0016630;GO:0019685;GO:0015995	3694.estExt_fgenesh4_pg.C_LG_VI0646	hypothetical protein	0.934	COG1028	KOG1208	_	None	_
cassava4.1_012495m.g	348.392	806.761	14.17	32.6569	0.0022	0.0315178	1.20455	up	yes	OK	1101	gi|255543080|ref|XP_002512603.1|	conserved hypothetical protein [Ricinus communis]	0.86	gi|75268077|sp|Q9ZVQ8.1|PP2B8_ARATH	RecName: Full=Putative F-box protein PP2-B8; AltName: Full=Protein PHLOEM PROTEIN 2-LIKE B8; Short=AtPP2-B8 [Arabidopsis thaliana]	0.66	_	3694.estExt_Genewise1_v1.C_LG_VI2655	annotation not avaliable	0.7833	_	_	NOG242148	None	_
cassava4.1_012549m.g	1844.74	3901.24	86.6031	182.036	0.00215	0.0310683	1.07173	up	yes	OK	975	gi|255570988|ref|XP_002526445.1|	phosphatidylserine decarboxylase, putative [Ricinus communis]	0.92	gi|667467160|sp|A4GNA8.1|PSD3_ARATH	RecName: Full=Phosphatidylserine decarboxylase proenzyme 3; Contains: RecName: Full=Phosphatidylserine decarboxylase 3 beta chain; Contains: RecName: Full=Phosphat	0.88	GO:0008654;GO:0046486;GO:0005509;GO:0006544;GO:0006566;GO:0004609;GO:0006563	3694.grail3.0084002201	phosphatidylserine decarboxylase	0.8902	COG0688	KOG2419	_	K01613	psd, PISD
cassava4.1_012591m.g	1130.18	2381.16	31.6509	66.4619	0.0016	0.0254056	1.07028	up	yes	OK	1530	gi|643728782|gb|KDP36719.1|	hypothetical protein JCGZ_08010 [Jatropha curcas]	0.81	_	_	_	_	3694.eugene3.00020021	hypothetical protein	0.7676	_	_	NOG275345	None	_
cassava4.1_012665m.g	1213.34	2587.14	45.9155	97.3715	0.0019	0.0285989	1.08452	up	yes	OK	1173	gi|255545728|ref|XP_002513924.1|	protein phosphatase 2c, putative [Ricinus communis]	0.91	gi|75199903|sp|Q9S9Z7.1|P2C10_ARATH	RecName: Full=Probable protein phosphatase 2C 10; Short=AtPP2C10 [Arabidopsis thaliana]	0.88	GO:0004721;GO:0006470	3694.eugene3.00020895	hypothetical protein	0.9228	COG0631	KOG0698	_	K17506	PPM1L, PP2CE
cassava4.1_012772m.g	799.142	1837.97	35.8457	81.9149	0.0013	0.0218412	1.19233	up	yes	OK	1014	gi|643718798|gb|KDP29897.1|	hypothetical protein JCGZ_18466 [Jatropha curcas]	0.95	gi|75323650|sp|Q6ICW6.1|WNK11_ARATH	RecName: Full=Probable serine/threonine-protein kinase WNK11; Short=AtWNK11; AltName: Full=Protein kinase with no lysine 11 [Arabidopsis thaliana]	0.87	GO:0005524;GO:0004672;GO:0006468	3694.fgenesh4_pm.C_LG_XIV000473	hypothetical protein	0.9425	COG0515	KOG0584	_	K08867	WNK, PRKWNK
cassava4.1_012779m.g	2783.32	7661.55	114.839	314.146	0.0002	0.00587805	1.45182	up	yes	OK	1089	gi|643732043|gb|KDP39235.1|	hypothetical protein JCGZ_00992 [Jatropha curcas]	0.96	gi|75323650|sp|Q6ICW6.1|WNK11_ARATH	RecName: Full=Probable serine/threonine-protein kinase WNK11; Short=AtWNK11; AltName: Full=Protein kinase with no lysine 11 [Arabidopsis thaliana]	0.94	GO:0004709;GO:0005524;GO:0009069;GO:0007178;GO:0000186	29760.GSVIVG00027208001	SubName: Full=Chromosome chr19 scaffold_4, whole genome shotgun sequence;	0.9389	COG0515	KOG0584	_	K08867	WNK, PRKWNK
cassava4.1_012856m.g	328.241	710.835	11.6851	25.1837	0.00315	0.0400489	1.10782	up	yes	OK	1237	gi|643735728|gb|KDP42256.1|	hypothetical protein JCGZ_02986 [Jatropha curcas]	0.9	_	_	_	_	3694.estExt_fgenesh4_pm.C_LG_I0669	hypothetical protein	0.9156	_	_	NOG250813	None	_
cassava4.1_012859m.g	1965.6	6208.02	92.4066	289.996	5e-05	0.0020309	1.64997	up	yes	OK	974	gi|643735191|gb|KDP41832.1|	hypothetical protein JCGZ_26850 [Jatropha curcas]	0.82	gi|75181135|sp|Q9LYV6.1|GEML5_ARATH	RecName: Full=GEM-like protein 5 [Arabidopsis thaliana]	0.78	_	3694.fgenesh4_pg.C_LG_I002393	hypothetical protein	0.77	_	_	NOG298387	None	_
cassava4.1_012871m.g	2399.98	7362.39	67.5614	206.567	5e-05	0.0020309	1.61234	up	yes	OK	1527	gi|643724277|gb|KDP33478.1|	hypothetical protein JCGZ_07049 [Jatropha curcas]	0.98	gi|75303285|sp|Q8RXV3.1|P2C59_ARATH	RecName: Full=Probable protein phosphatase 2C 59; Short=AtPP2C59; AltName: Full=HopW1-1-interacting protein 2; AltName: Full=Protein phosphatase 2C WIN2; Short=PP2	0.96	GO:0008287;GO:0046872;GO:0044419;GO:0006470;GO:0042742;GO:0005886;GO:0004722	3694.estExt_fgenesh4_pg.C_LG_XVIII0537	hypothetical protein	0.9679	COG0631	KOG0698	_	K17506	PPM1L, PP2CE
cassava4.1_012882m.g	1708.27	3641.55	58.5369	124.228	0.0013	0.0218412	1.08557	up	yes	OK	1279	gi|255542702|ref|XP_002512414.1|	conserved hypothetical protein [Ricinus communis]	0.79	_	_	_	_	_	_	_	_	_	_	None	_
cassava4.1_012883m.g	1853.82	3852.44	63.1624	130.706	0.0014	0.0231448	1.04919	up	yes	OK	1285	gi|643717794|gb|KDP29237.1|	hypothetical protein JCGZ_16626 [Jatropha curcas]	0.95	gi|75263847|sp|Q9LF92.1|P2A15_ARATH	RecName: Full=F-box protein PP2-A15; AltName: Full=Protein PHLOEM PROTEIN 2-LIKE A15; Short=AtPP2-A15 [Arabidopsis thaliana]	0.89	_	3694.fgenesh4_pm.C_scaffold_28000128	f-box family protein	0.9429	_	_	NOG245938	None	_
cassava4.1_012943m.g	3296.98	7645.16	92.6911	214.148	0.00085	0.0161724	1.20811	up	yes	OK	1525	gi|590709348|ref|XP_007048529.1|	NAC domain transcriptional regulator superfamily protein [Theobroma cacao]	0.82	gi|75168917|sp|Q9C598.1|NAC81_ARATH	RecName: Full=Protein ATAF2; AltName: Full=NAC domain-containing protein 81; Short=ANAC081 [Arabidopsis thaliana]	0.87	GO:0003677;GO:0006355	3694.grail3.0003068301	NAC domain protein, IPR003441	0.7832	_	_	NOG298630	None	_
cassava4.1_012995m.g	719.702	2046.13	34.6239	97.7007	0.0002	0.00587805	1.4966	up	yes	OK	956	gi|590721040|ref|XP_007051496.1|	F-box family protein, putative isoform 1 [Theobroma cacao]	0.81	gi|55584044|sp|Q9ZPY0.3|DOF25_ARATH	RecName: Full=Dof zinc finger protein DOF2.5; Short=AtDOF2.5; AltName: Full=Dof affecting germination 2 [Arabidopsis thaliana]	0.62	_	29760.GSVIVG00008647001	SubName: Full=Chromosome undetermined scaffold_203, whole genome shotgun sequence;	0.8233	_	_	NOG230738	None	_
cassava4.1_013035m.g	579.097	1767.96	27.6139	83.786	0.0001	0.00352683	1.60131	up	yes	OK	961	gi|643722659|gb|KDP32409.1|	hypothetical protein JCGZ_13334 [Jatropha curcas]	0.91	gi|75119476|sp|Q69XJ0.1|SPX1_ORYSJ	RecName: Full=SPX domain-containing protein 1; AltName: Full=Protein SPX DOMAIN GENE 1; Short=OsSPX1 [Oryza sativa Japonica Group]	0.73	_	3694.eugene3.00181176	hypothetical protein	0.814	COG5036	KOG1161	_	None	_
cassava4.1_013036m.g	1144.39	2578.81	34.8309	78.2208	0.0004	0.00977027	1.16718	up	yes	OK	1420	gi|643713331|gb|KDP26199.1|	hypothetical protein JCGZ_22445 [Jatropha curcas]	0.81	_	_	_	_	_	_	_	_	_	_	None	_
cassava4.1_013138m.g	6285.89	17545.2	268.719	745.423	0.00035	0.00896281	1.47196	up	yes	OK	1056	gi|494319625|gb|AGL34965.1|	ethylene-responsive transcription factor 6 [Hevea brasiliensis]	0.85	gi|57012876|sp|Q9LW50.1|ERF2_NICSY	RecName: Full=Ethylene-responsive transcription factor 2; Short=NsERF2; AltName: Full=Ethylene-responsive element-binding factor 2; Short=EREBP-2 [Nicotiana sylvest	0.65	GO:0005634;GO:0003677;GO:0005667;GO:0006355;GO:0045449;GO:0003700	3694.gw1.III.889.1	AP2/ERF domain-containing transcription factor	0.812	_	_	NOG248657	K09286	EREBP
cassava4.1_013215m.g	1022.97	3061.12	49.337	146.553	5e-05	0.0020309	1.57068	up	yes	OK	954	gi|643713923|gb|KDP26588.1|	hypothetical protein JCGZ_17746 [Jatropha curcas]	0.74	_	_	_	_	_	_	_	_	_	_	None	_
cassava4.1_013220m.g	460.418	1131.57	20.4339	49.9004	0.00095	0.0174033	1.28809	up	yes	OK	1023	gi|643686972|gb|KDP20137.1|	hypothetical protein JCGZ_05906 [Jatropha curcas]	0.91	gi|322510093|sp|Q9SXB8.3|Y1133_ARATH	RecName: Full=G-type lectin S-receptor-like serine/threonine-protein kinase At1g11330; Flags: Precursor [Arabidopsis thaliana]	0.68	GO:0004674;GO:0005524;GO:0009069;GO:0006468	29760.GSVIVG00017705001	SubName: Full=Chromosome chr17 scaffold_16, whole genome shotgun sequence;	0.9262	COG0515	KOG1187	_	K04733	IRAK4
cassava4.1_013354m.g	996.259	2119.51	37.7823	79.9926	0.00155	0.0247384	1.08216	up	yes	OK	1175	gi|643732919|gb|KDP39908.1|	hypothetical protein JCGZ_03439 [Jatropha curcas]	0.84	_	_	_	_	_	_	_	_	_	_	None	_
cassava4.1_013384m.g	1573.24	3472.9	48.0864	105.608	0.0009	0.0167132	1.13502	up	yes	OK	1609	gi|643739515|gb|KDP45269.1|	hypothetical protein JCGZ_15134 [Jatropha curcas]	0.94	gi|75337574|sp|Q9SRS9.1|CHIP_ARATH	RecName: Full=E3 ubiquitin-protein ligase CHIP; AltName: Full=Carboxyl terminus of HSC70-interacting protein; Short=AtCHIP; AltName: Full=Plant U-box protein 61; Al	0.83	GO:0000151;GO:0016567;GO:0006950;GO:0004842	3694.estExt_fgenesh4_pm.C_LG_II1150	hypothetical protein	0.913	COG0457	KOG4642	_	K09561	STUB1, CHIP
cassava4.1_013571m.g	311.196	1275.25	13.7907	56.1678	5e-05	0.0020309	2.02605	up	yes	OK	1024	gi|643728944|gb|KDP36881.1|	hypothetical protein JCGZ_08172 [Jatropha curcas]	0.92	_	_	_	GO:0003676	29760.GSVIVG00015491001	SubName: Full=Putative uncharacterized protein (Chromosome chr18 scaffold_1, whole genome sh [...]	0.9061	_	KOG2567	_	None	_
cassava4.1_013613m.g	209.567	1104.67	10.3673	54.2851	5e-05	0.0020309	2.38852	up	yes	OK	933	gi|643720835|gb|KDP31099.1|	hypothetical protein JCGZ_11475 [Jatropha curcas]	0.73	_	_	_	_	_	_	_	_	_	_	None	_
cassava4.1_013723m.g	4110.7	9188.86	143.125	318.582	0.0013	0.0218412	1.15439	up	yes	OK	1261	gi|297381026|gb|ADI39634.1|	plastid jasmonates ZIM-domain protein [Hevea brasiliensis]	0.79	gi|75193990|sp|Q9S7M2.1|TI10B_ARATH	RecName: Full=Protein TIFY 10B; AltName: Full=Jasmonate ZIM domain-containing protein 2 [Arabidopsis thaliana]	0.56	_	_	_	_	_	_	_	K13464	JAZ
cassava4.1_013895m.g	2379.95	5693.86	124.772	296.253	0.0006	0.0129235	1.24754	up	yes	OK	890	gi|255542530|ref|XP_002512328.1|	phosphoglycerate mutase, putative [Ricinus communis]	0.88	gi|74698028|sp|Q99288.1|DET1_YEAST	RecName: Full=Broad-range acid phosphatase DET1; AltName: Full=Decreased ergosterol transport protein 1 [Saccharomyces cerevisiae S288c]	0.68	GO:0008152;GO:0003824	3694.gw1.70.515.1	hypothetical protein	0.9106	_	_	NOG83629	None	_
cassava4.1_013991m.g	194.736	644.701	10.4813	34.4658	0.00015	0.00481287	1.71735	up	yes	OK	870	gi|643708368|gb|KDP23284.1|	hypothetical protein JCGZ_23117 [Jatropha curcas]	0.91	gi|75181135|sp|Q9LYV6.1|GEML5_ARATH	RecName: Full=GEM-like protein 5 [Arabidopsis thaliana]	0.81	_	29760.GSVIVG00013392001	SubName: Full=Chromosome undetermined scaffold_473, whole genome shotgun sequence;	0.7765	_	_	NOG298387	None	_
cassava4.1_014091m.g	649.923	1463.41	25.0084	55.9594	0.0042	0.0486115	1.16197	up	yes	OK	1160	gi|643709730|gb|KDP24139.1|	hypothetical protein JCGZ_25796 [Jatropha curcas]	0.81	gi|75291821|sp|Q6R567.1|RMA1_CAPAN	RecName: Full=E3 ubiquitin-protein ligase RMA1H1; AltName: Full=Protein RING membrane-anchor 1 homolog 1 [Capsicum annuum]	0.65	_	3694.estExt_fgenesh4_pg.C_1200078	hypothetical protein	0.7863	_	KOG0823	_	None	_
cassava4.1_014105m.g	1615.64	3403.21	50.2974	105.522	0.00145	0.023647	1.06899	up	yes	OK	1392	gi|643701029|gb|KDP20343.1|	hypothetical protein JCGZ_06429 [Jatropha curcas]	0.92	gi|62900367|sp|Q8LAU9.2|GATA1_ARATH	RecName: Full=GATA transcription factor 1; Short=AtGATA-1 [Arabidopsis thaliana]	0.66	GO:0005667;GO:0006355;GO:0008270;GO:0043565;GO:0045449;GO:0003700	3694.estExt_fgenesh4_pg.C_LG_I0470	hypothetical protein	0.7532	_	KOG1601	_	None	_
cassava4.1_014178m.g	337.314	896.866	8.96996	23.7537	0.00115	0.019907	1.40498	up	yes	OK	1604	gi|643725992|gb|KDP34824.1|	hypothetical protein JCGZ_11186 [Jatropha curcas]	0.86	gi|85701292|sp|Q682V0.2|XRCC4_ARATH	RecName: Full=DNA repair protein XRCC4 [Arabidopsis thaliana]	0.76	GO:0006302;GO:0005634;GO:0003677;GO:0006310	3694.gw1.X.5591.1	hypothetical protein	0.8855	_	_	NOG239879	K10886	XRCC4
cassava4.1_014218m.g	296.701	924.368	18.0614	55.7839	0.001	0.018015	1.62694	up	yes	OK	786	gi|643717173|gb|KDP28799.1|	hypothetical protein JCGZ_14570 [Jatropha curcas]	0.93	gi|306756001|sp|Q5PP62.1|SPX3_ARATH	RecName: Full=SPX domain-containing protein 3; AltName: Full=Protein SPX DOMAIN GENE 3; Short=AtSPX3 [Arabidopsis thaliana]	0.76	GO:0080040	3694.grail3.0040000101	hypothetical protein	0.9225	COG5036	KOG1161	_	None	_
cassava4.1_014228m.g	1512.5	3671.99	73.1294	176.27	0.0006	0.0129235	1.26926	up	yes	OK	952	gi|255573345|ref|XP_002527599.1|	rnf5, putative [Ricinus rnf5, putative [Ricinus communis]	0.79	gi|75328843|sp|Q8GUK7.1|RMA3_ARATH	RecName: Full=E3 ubiquitin-protein ligase RMA3; AltName: Full=Protein RING membrane-anchor 3 [Arabidopsis thaliana]	0.58	GO:0008270	_	_	_	_	_	_	K10666	RNF5
cassava4.1_014230m.g	415.303	985.09	14.7122	34.6979	0.00265	0.0356788	1.23784	up	yes	OK	1243	gi|643731760|gb|KDP38952.1|	hypothetical protein JCGZ_00709 [Jatropha curcas]	0.85	gi|122237442|sp|Q1ECE0.1|VAP41_ARATH	RecName: Full=Vesicle-associated protein 4-1; AltName: Full=Plant VAP homolog 4-1; Short=AtPVA41; AltName: Full=Protein MEMBRANE-ASSOCIATED MANNITOL-INDUCED; Shor	0.78	GO:0006970;GO:0005198;GO:0005886	3694.eugene3.00110991	hypothetical protein	0.8068	_	KOG0439	_	None	_
cassava4.1_014254m.g	675.667	1948.08	38.1928	109.141	5e-05	0.0020309	1.51482	up	yes	OK	836	gi|134104328|pdb|2G4L|A	Chain A, Anomalous Substructure Of Hydroxynitrile Lyase	0.8	gi|1708278|sp|P52704.1|HNL_HEVBR	RecName: Full=(S)-hydroxynitrile lyase; AltName: Full=(S)-acetone-cyanohydrin lyase; AltName: Full=Oxynitrilase [Hevea brasiliensis]	0.8	GO:0052891;GO:0008152;GO:0052892	_	_	_	_	_	_	None	_
cassava4.1_014277m.g	834.053	3436.87	34.2409	140.378	5e-05	0.0020309	2.03552	up	yes	OK	1091	gi|643717173|gb|KDP28799.1|	hypothetical protein JCGZ_14570 [Jatropha curcas]	0.93	gi|306756001|sp|Q5PP62.1|SPX3_ARATH	RecName: Full=SPX domain-containing protein 3; AltName: Full=Protein SPX DOMAIN GENE 3; Short=AtSPX3 [Arabidopsis thaliana]	0.77	GO:0080040	3694.grail3.0040000101	hypothetical protein	0.9186	COG5036	KOG1161	_	None	_
cassava4.1_014330m.g	1886.31	12671.8	78.2606	523.888	5e-05	0.0020309	2.7429	up	yes	OK	1082	gi|12084588|pdb|1DWO|A	Chain A, Crystal Structure Of Hydroxynitrile Lyase From Manihot Esculenta In Complex With Substrates Acetone And Chloroacetone:implications For The Mechanism Of Cyanogenesis gi	1	gi|1708279|sp|P52705.3|HNL_MANES	RecName: Full=(S)-hydroxynitrile lyase; AltName: Full=(S)-acetone-cyanohydrin lyase; AltName: Full=Oxynitrilase [Manihot esculenta]	1	GO:0052891;GO:0008152;GO:0052892	_	_	_	_	_	_	None	_
cassava4.1_014342m.g	1047.16	2134.47	65.0828	131.643	0.00285	0.0373514	1.01628	up	yes	OK	774	gi|255572349|ref|XP_002527113.1|	sur2 hydroxylase/desaturase, putative [Ricinus communis]	0.98	gi|75248486|sp|Q8VYI1.1|SBH1_ARATH	RecName: Full=Sphinganine C(4)-monooxygenase 1; AltName: Full=Sphingoid C4-hydroxylase 1; AltName: Full=Sphingoid base hydroxylase 1 [Arabidopsis thaliana]	0.82	GO:0000254;GO:0005506;GO:0016021;GO:0006633;GO:0055114	3694.estExt_fgenesh4_pm.C_LG_V0449	hypothetical protein	0.9697	COG3000	KOG0874	_	K04713	SUR2
cassava4.1_014351m.g	777.372	1651.62	29.1908	61.7404	0.0022	0.0315178	1.0807	up	yes	OK	1180	gi|643716124|gb|KDP27897.1|	hypothetical protein JCGZ_18977 [Jatropha curcas]	0.95	gi|78102500|sp|Q9CX48.1|ZCH10_MOUSE	RecName: Full=Zinc finger CCHC domain-containing protein 10 [Mus musculus]	0.46	GO:0008270;GO:0003676	3694.estExt_fgenesh4_pg.C_LG_X1282	hypothetical protein	0.8791	_	KOG3116	_	None	_
cassava4.1_014451m.g	2497.91	5147.9	142.892	292.736	0.0019	0.0285989	1.03468	up	yes	OK	827	gi|643727082|gb|KDP35647.1|	hypothetical protein JCGZ_09085 [Jatropha curcas]	0.93	_	_	_	GO:0016787;GO:0008152	29760.GSVIVG00021335001	SubName: Full=Putative ripening-related protein (Chromosome chr8 scaffold_23, whole genome s [...]	0.8988	COG1011	KOG3109	_	None	_
cassava4.1_014486m.g	763.808	1830.66	29.9488	71.4001	0.0003	0.00808323	1.25343	up	yes	OK	1137	gi|566212175|ref|XP_006373070.1|	hypothetical protein POPTR_0017s08440g [Populus trichocarpa]	0.92	gi|15214388|sp|Q02896.1|YDC1_YEAST	RecName: Full=Alkaline ceramidase YDC1 [Saccharomyces cerevisiae S288c]	0.61	GO:0016811;GO:0016021;GO:0006672	3694.fgenesh4_pg.C_LG_I002447	hypothetical protein	0.9231	_	KOG2329	_	K04711	YDC1
cassava4.1_014597m.g	1442.86	3381.06	73.2929	170.593	0.00025	0.00699677	1.21881	up	yes	OK	913	gi|224063289|ref|XP_002301079.1|	hypothetical protein POPTR_0002s10290g [Populus trichocarpa]	0.91	gi|8039783|sp|P36591.2|DYR_SCHPO	RecName: Full=Dihydrofolate reductase [Schizosaccharomyces pombe 972h-]	0.49	_	3694.estExt_fgenesh4_pg.C_LG_II0938	SubName: Full=Putative uncharacterized protein;	0.9219	_	KOG2551	_	None	_
cassava4.1_014648m.g	34.073	202.324	1.69659	9.98807	0.0016	0.0254056	2.55757	up	yes	OK	929	gi|566189392|ref|XP_002314566.2|	hypothetical protein POPTR_0010s06320g [Populus trichocarpa]	0.81	gi|399938|sp|P31170.1|HS25P_ARATH	RecName: Full=25.3 kDa heat shock protein, chloroplastic; Short=AtHsp25.3; Flags: Precursor [Arabidopsis thaliana]	0.65	GO:0006950	3694.fgenesh4_pg.C_LG_X000514	hypothetical protein	0.8644	COG0071	KOG0710	_	K13993	HSP20
cassava4.1_014660m.g	1030.33	3459.37	66.3593	220.689	5e-05	0.0020309	1.73364	up	yes	OK	753	gi|643728935|gb|KDP36872.1|	hypothetical protein JCGZ_08163 [Jatropha curcas]	0.8	gi|75205052|sp|Q9SGS5.1|Y1607_ARATH	RecName: Full=Uncharacterized protein At1g76070 [Arabidopsis thaliana]	0.54	_	_	_	_	_	_	_	None	_
cassava4.1_014671m.g	759.237	1576.97	37.5898	77.651	0.0021	0.0306521	1.04666	up	yes	OK	932	gi|224142339|ref|XP_002324516.1|	glutamine amidotransferase class-I domain-containing family protein [Populus trichocarpa]	0.92	_	_	_	GO:0006541;GO:0006749;GO:0006508;GO:0005829;GO:0016740;GO:0034722;GO:0019760	3694.eugene3.00180919	hypothetical protein	0.919	COG0518	KOG3179	_	None	_
cassava4.1_014707m.g	2778.91	6291.81	120.786	271.84	0.00115	0.019907	1.1703	up	yes	OK	1041	gi|224105711|ref|XP_002313907.1|	hypothetical protein POPTR_0009s09250g [Populus trichocarpa]	0.72	gi|75318005|sp|O22533.1|ZAT6_ARATH	RecName: Full=Zinc finger protein ZAT6; AltName: Full=COLD INDUCED ZINC FINGER PROTEIN 2 [Arabidopsis thaliana]	0.6	GO:1901700;GO:0009719;GO:0001101;GO:0010033;GO:0006950;GO:0009416;GO:0044237;GO:0005488	_	_	_	_	_	_	None	_
cassava4.1_014883m.g	2094.65	4311.84	64.8992	133.055	0.00225	0.0318971	1.03575	up	yes	OK	1398	gi|643737033|gb|KDP43239.1|	hypothetical protein JCGZ_22791 [Jatropha curcas]	0.88	_	_	_	GO:0008270	3694.grail3.0053015801	hypothetical protein	0.8632	_	_	NOG296472	None	_
cassava4.1_014905m.g	880.662	1903.89	35.5232	76.4631	0.0008	0.0156184	1.106	up	yes	OK	1109	gi|255584025|ref|XP_002532757.1|	GMP synthase, putative [Ricinus GMP synthase, putative [Ricinus communis]	0.92	gi|74676571|sp|Q12288.1|YL126_YEAST	RecName: Full=Putative glutamine amidotransferase YLR126C [Saccharomyces cerevisiae S288c]	0.52	_	3694.estExt_fgenesh4_pm.C_LG_IX0405	hypothetical protein	0.8908	COG0518	KOG3179	_	None	_
cassava4.1_014914m.g	450.201	1212.49	27.2078	72.696	0.00015	0.00481287	1.41786	up	yes	OK	792	gi|495025672|gb|AGL39693.1|	NAC transcription factor 037 [Jatropha curcas]	0.86	gi|50401162|sp|Q9FMR3.1|NAC90_ARATH	RecName: Full=NAC domain-containing protein 90; Short=ANAC090 [Arabidopsis thaliana]	0.7	GO:0003677;GO:0006355	3694.fgenesh4_pg.C_LG_I001572	annotation not avaliable	0.7869	_	_	NOG291412	None	_
cassava4.1_015024m.g	20.089	190.682	1.04525	9.82657	5e-05	0.0020309	3.23284	up	yes	OK	896	gi|566189392|ref|XP_002314566.2|	hypothetical protein POPTR_0010s06320g [Populus trichocarpa]	0.78	gi|123563|sp|P09887.1|HS22C_SOYBN	RecName: Full=Small heat shock protein, chloroplastic	0.7	_	3694.fgenesh4_pg.C_LG_X000514	hypothetical protein	0.8531	COG0071	KOG0710	_	K13993	HSP20
cassava4.1_015031m.g	241.487	635.057	11.3107	29.5599	0.00275	0.036616	1.38595	up	yes	OK	977	gi|643703833|gb|KDP20897.1|	hypothetical protein JCGZ_21368 [Jatropha curcas]	0.83	_	_	_	_	_	_	_	_	_	_	None	_
cassava4.1_015041m.g	303.233	721.11	12.4513	29.4521	0.00175	0.0271902	1.24207	up	yes	OK	1093	gi|643704087|gb|KDP21151.1|	hypothetical protein JCGZ_21622 [Jatropha curcas]	0.96	gi|75282081|sp|Q40746.1|NIP11_ORYSJ	RecName: Full=Aquaporin NIP1-1; AltName: Full=NOD26-like intrinsic protein 1-1; AltName: Full=OsNIP1;1 [Oryza sativa Japonica Group]	0.9	GO:0015105;GO:0006833;GO:0080170;GO:0015250;GO:0031347;GO:0015700;GO:0046685;GO:0016021;GO:0005886	3694.gw1.XI.3152.1	hypothetical protein	0.9878	COG0580	KOG0223	_	K09874	NIP
cassava4.1_015072m.g	637.829	1306.25	29.9069	60.8718	0.00305	0.0391911	1.0253	up	yes	OK	976	gi|643720296|gb|KDP30713.1|	hypothetical protein JCGZ_15541 [Jatropha curcas]	0.92	_	_	_	GO:0009570	3694.gw1.III.1049.1	hypothetical protein	0.9213	_	_	NOG280031	None	_
cassava4.1_015111m.g	7202.68	18540.3	335.088	856.604	0.0018	0.0276501	1.35409	up	yes	OK	983	gi|255537763|ref|XP_002509948.1|	conserved hypothetical protein [Ricinus communis]	0.51	_	_	_	_	_	_	_	_	_	_	None	_
cassava4.1_015124m.g	39.2471	345.821	1.7331	15.1747	5e-05	0.0020309	3.13024	up	yes	OK	1027	gi|643736757|gb|KDP43028.1|	hypothetical protein JCGZ_25214 [Jatropha curcas]	0.82	gi|110279050|sp|Q8LGD5.2|MKS1_ARATH	RecName: Full=Protein MKS1; AltName: Full=Protein MAP kinase 4 substrate 1 [Arabidopsis thaliana]	0.55	_	3694.eugene3.00050963	hypothetical protein	0.7949	_	_	NOG237862	None	_
cassava4.1_015225m.g	786.196	1749.67	38.2199	88.1076	0.00065	0.0136879	1.20494	up	yes	OK	1089	gi|255579580|ref|XP_002530631.1|	RING-H2 finger protein ATL4M, putative [Ricinus communis]	0.97	gi|68565195|sp|Q8GT74.1|NIP2_ARATH	RecName: Full=NEP1-interacting protein 2; AltName: Full=RING-H2 finger protein ATL25 [Arabidopsis thaliana]	0.89	GO:0008270	3694.fgenesh4_pm.C_scaffold_57000011	hypothetical protein	0.9764	_	KOG0800	_	None	_
cassava4.1_015256m.g	32.3884	430.259	1.51756	19.9577	5e-05	0.0020309	3.71712	up	yes	OK	979	gi|224120952|ref|XP_002318460.1|	heat shock 22K family protein [Populus trichocarpa]	0.85	gi|232278|sp|P30222.1|HS22C_PETHY	RecName: Full=Small heat shock protein, chloroplastic; Flags: Precursor	0.76	GO:0006950	3694.gw1.XII.533.1	hypothetical protein	0.8551	COG0071	KOG0710	_	K13993	HSP20
cassava4.1_015290m.g	1090	2486.56	54.3915	123.189	0.00055	0.0121482	1.17942	up	yes	OK	927	gi|643723383|gb|KDP32962.1|	hypothetical protein JCGZ_12993 [Jatropha curcas]	0.98	_	_	_	_	29760.GSVIVG00038236001	SubName: Full=Chromosome chr14 scaffold_9, whole genome shotgun sequence;	0.9485	_	_	NOG76042	None	_
cassava4.1_015345m.g	761.357	1659.68	48.6029	105.031	0.0018	0.0276501	1.1117	up	yes	OK	758	gi|643736003|gb|KDP42419.1|	hypothetical protein JCGZ_00216 [Jatropha curcas]	0.93	gi|75163219|sp|Q93W20.1|NIFU2_ARATH	RecName: Full=NifU-like protein 2, chloroplastic; Short=AtCNfu2; Short=AtCnfU-V; Flags: Precursor [Arabidopsis thaliana]	0.93	GO:0016226;GO:0005506;GO:0051536	29760.GSVIVG00035412001	SubName: Full=Chromosome chr12 scaffold_78, whole genome shotgun sequence;	0.9257	COG0694	KOG2358	_	None	_
cassava4.1_015403m.g	1396.3	3098.76	99.8846	219.651	0.00145	0.023647	1.13688	up	yes	OK	693	gi|255573712|ref|XP_002527777.1|	conserved hypothetical protein [Ricinus communis]	0.71	gi|332313329|sp|D9HP26.1|CNR10_MAIZE	RecName: Full=Cell number regulator 10; AltName: Full=ZmCNR10 [Zea mays]	0.82	_	3694.estExt_fgenesh4_pg.C_LG_X0985	hypothetical protein	0.7765	_	_	NOG150831	None	_
cassava4.1_015416m.g	2114.4	4282.3	93.7822	188.836	0.00225	0.0318971	1.00975	up	yes	OK	1023	gi|643737991|gb|KDP43979.1|	hypothetical protein JCGZ_05446 [Jatropha curcas]	0.99	gi|75170194|sp|Q9FFB3.1|VP241_ARATH	RecName: Full=Vacuolar protein sorting-associated protein 24 homolog 1; Short=AtVPS24-1; AltName: Full=Charged multivesicular body protein 3 homolog 1; AltName: Fu	0.95	GO:0015031	3694.estExt_Genewise1_v1.C_LG_VIII1654	hypothetical protein	0.9356	COG5491	KOG3229	_	K12193	VPS24, CHMP3
cassava4.1_015417m.g	26.6331	223.06	1.21901	10.1348	0.0003	0.00808323	3.05554	up	yes	OK	997	gi|643724956|gb|KDP34157.1|	hypothetical protein JCGZ_07728 [Jatropha curcas]	0.8	_	_	_	GO:0008270	29760.GSVIVG00032417001	SubName: Full=Chromosome chr4 scaffold_6, whole genome shotgun sequence;	0.8341	_	_	NOG78370	None	_
cassava4.1_015433m.g	42.0762	157.547	2.71026	10.1007	0.0031	0.0396456	1.89795	up	yes	OK	751	gi|643731218|gb|KDP38556.1|	hypothetical protein JCGZ_04481 [Jatropha curcas]	0.82	_	_	_	GO:0016021	3694.gw1.V.1472.1	hypothetical protein	0.815	_	KOG4474	_	None	_
cassava4.1_015482m.g	904.063	1827.98	37.1899	74.8094	0.0033	0.0411835	1.00831	up	yes	OK	1091	gi|643731122|gb|KDP38460.1|	hypothetical protein JCGZ_04385 [Jatropha curcas]	0.97	gi|81888056|sp|Q568Y3.1|RN185_RAT	RecName: Full=E3 ubiquitin-protein ligase RNF185; AltName: Full=RING finger protein 185 [Rattus norvegicus]	0.53	GO:0008270	3694.eugene3.00400185	hypothetical protein	0.949	_	KOG0823	_	K10666	RNF5
cassava4.1_015569m.g	1043.85	2239.35	45.3207	96.6535	0.0013	0.0218412	1.09265	up	yes	OK	1042	gi|566151127|ref|XP_002298402.2|	hypothetical protein POPTR_0001s26540g [Populus trichocarpa]	0.91	_	_	_	GO:0044183;GO:0061077;GO:0009570	3694.gw1.I.1529.1	hypothetical protein	0.9182	_	_	NOG14198	None	_
cassava4.1_015596m.g	7386.62	24761.1	390.866	1299.83	5e-05	0.0020309	1.73358	up	yes	OK	883	gi|643727835|gb|KDP36128.1|	hypothetical protein JCGZ_08772 [Jatropha curcas]	0.85	gi|75313491|sp|Q9SJ52.1|YLS9_ARATH	RecName: Full=Protein YLS9; AltName: Full=Protein NDR1/HIN1-LIKE 10; Short=AtNHL10; AltName: Full=Protein YELLOW-LEAF-SPECIFIC GENE 9 [Arabidopsis thaliana]	0.7	_	3694.gw1.VI.810.1	hypothetical protein	0.755	_	_	NOG264336	None	_
cassava4.1_015605m.g	282.9	1051.92	12.2929	45.3486	0.0002	0.00587805	1.88323	up	yes	OK	1043	gi|566147921|ref|XP_002299579.2|	hypothetical protein POPTR_0001s08320g [Populus trichocarpa]	0.86	gi|5921185|sp|O64636.1|C76C1_ARATH	RecName: Full=Cytochrome P450 76C1 [Arabidopsis thaliana]	0.78	GO:0020037;GO:0005506;GO:0050593;GO:0055114	29760.GSVIVG00001045001	SubName: Full=Chromosome chr2 scaffold_112, whole genome shotgun sequence;	0.8256	COG2124	KOG0156	_	None	_
cassava4.1_015615m.g	583.666	1333.64	26.0541	59.2212	0.00085	0.0161724	1.1846	up	yes	OK	1017	gi|643732150|gb|KDP39342.1|	hypothetical protein JCGZ_01099 [Jatropha curcas]	0.85	gi|123916477|sp|Q3MV19.1|TRF6A_XENLA	RecName: Full=TNF receptor-associated factor 6-A; AltName: Full=E3 ubiquitin-protein ligase TRAF6 [Xenopus laevis]	0.47	_	_	_	_	_	_	_	None	_
cassava4.1_015619m.g	1216.51	3145.07	70.5504	181.275	0.0001	0.00352683	1.36145	up	yes	OK	817	gi|255558914|ref|XP_002520480.1|	glutathione s-transferase, putative [Ricinus communis]	0.84	gi|75339109|sp|Q9ZW24.1|GSTU7_ARATH	RecName: Full=Glutathione S-transferase U7; Short=AtGSTU7; AltName: Full=GST class-tau member 7; AltName: Full=Glutathione S-transferase 25 [Arabidopsis thaliana]	0.72	GO:0004462;GO:0006090;GO:0005975;GO:0016740	29760.GSVIVG00024209001	SubName: Full=Chromosome chr6 scaffold_3, whole genome shotgun sequence;	0.7606	COG0625	KOG0406	_	K00799	GST, gst
cassava4.1_015651m.g	1095.56	2426.34	61.1944	134.557	0.0007	0.0144188	1.13675	up	yes	OK	844	gi|255541316|ref|XP_002511722.1|	conserved hypothetical protein [Ricinus communis]	0.86	_	_	_	_	3694.estExt_fgenesh4_pg.C_LG_II1341	hypothetical protein	0.9044	COG4446	_	_	None	_
cassava4.1_015664m.g	2073.29	4313.66	93.8597	194.223	0.0016	0.0254056	1.04914	up	yes	OK	1005	gi|566214684|ref|XP_006372005.1|	SNF7 family protein [Populus SNF7 family protein [Populus trichocarpa]	0.99	gi|75206464|sp|Q9SKI2.2|VPS2A_ARATH	RecName: Full=Vacuolar protein sorting-associated protein 2 homolog 1; Short=AtVPS2-1; AltName: Full=Charged multivesicular body protein 2 homolog 1; AltName: Full	0.95	GO:0015031	3694.eugene3.01450002	hypothetical protein	0.9909	COG5491	KOG3230	_	K12191	CHMP2A
cassava4.1_015703m.g	858.256	1953.69	55.5119	125.272	0.00055	0.0121482	1.1742	up	yes	OK	750	gi|643717595|gb|KDP29038.1|	hypothetical protein JCGZ_16427 [Jatropha curcas]	0.86	_	_	_	_	3694.estExt_fgenesh4_pg.C_LG_XVI0690	hypothetical protein	0.8357	_	_	NOG281202	None	_
cassava4.1_015750m.g	981.964	2189.94	36.373	80.7589	0.0008	0.0156184	1.15075	up	yes	OK	1194	gi|255557895|ref|XP_002519976.1|	GTP binding protein, putative [Ricinus communis]	0.84	gi|75216986|sp|Q9ZVI6.1|LOR8_ARATH	RecName: Full=Protein LURP-one-related 8 [Arabidopsis thaliana]	0.71	_	3694.gw1.28.1122.1	SubName: Full=Putative uncharacterized protein;	0.8365	_	_	NOG287593	None	_
cassava4.1_015754m.g	1335.52	3043.03	49.9501	113.211	0.00085	0.0161724	1.18045	up	yes	OK	1185	gi|255551725|ref|XP_002516908.1|	Vesicle-associated membrane protein, putative [Ricinus communis]	0.98	gi|27805752|sp|O23429.2|VA724_ARATH	RecName: Full=Vesicle-associated membrane protein 724; Short=AtVAMP724; AltName: Full=SYBL1-like protein [Arabidopsis thaliana]	0.94	GO:0016021;GO:0016192	3694.eugene3.01320059	hypothetical protein	0.9682	COG5143	KOG0859	_	K08511	ATVAMP72
cassava4.1_015795m.g	2119.19	5641.59	112.821	298.187	0.0001	0.00352683	1.40218	up	yes	OK	878	gi|255544421|ref|XP_002513272.1|	conserved hypothetical protein [Ricinus communis]	0.92	gi|75207745|sp|Q9STW5.1|MACP2_ARATH	RecName: Full=MACPF domain-containing protein At4g24290 [Arabidopsis thaliana]	0.79	_	3694.grail3.0017020201	hypothetical protein	0.8858	_	_	NOG228050	None	_
cassava4.1_015833m.g	358.505	1043.91	13.4581	39.0321	5e-05	0.0020309	1.53619	up	yes	OK	1180	gi|255574161|ref|XP_002527996.1|	Cation transport protein chaC, putative [Ricinus communis]	0.91	gi|391738043|sp|B3STU3.1|CHAC1_RAT	RecName: Full=Cation transport regulator-like protein 1; AltName: Full=Blocks Notch protein; Short=Botch; AltName: Full=Neuroprotective protein 7 [Rattus norvegicus	0.48	GO:0046686;GO:0010288	3694.estExt_fgenesh4_pg.C_1930034	hypothetical protein	0.9659	COG3703	KOG3182	_	None	_
cassava4.1_015962m.g	4895.44	12125.8	183.657	452.414	0.00215	0.0310683	1.30063	up	yes	OK	1182	gi|255568357|ref|XP_002525153.1|	protein with unknown function [Ricinus communis]	0.98	gi|75171043|sp|Q9FJH0.1|RAA1F_ARATH	RecName: Full=Ras-related protein RABA1f; Short=AtRABA1f [Arabidopsis thaliana]	0.96	GO:0008152;GO:0016787;GO:0007264;GO:0005525;GO:0015031	3694.grail3.0142006701	hypothetical protein	0.9712	COG1100	KOG0087	_	K07904	RAB11A
cassava4.1_016003m.g	925.519	2952.77	62.0616	195.856	5e-05	0.0020309	1.65802	up	yes	OK	730	gi|643712168|gb|KDP25596.1|	hypothetical protein JCGZ_20752 [Jatropha curcas]	0.91	_	_	_	_	3694.eugene3.00030873	hypothetical protein	0.8894	_	_	NOG248225	None	_
cassava4.1_016022m.g	2028.34	4733.99	99.6343	230.878	0.0006	0.0129235	1.21242	up	yes	OK	939	gi|643738907|gb|KDP44721.1|	hypothetical protein JCGZ_01221 [Jatropha curcas]	0.91	gi|75337291|sp|Q9SIZ4.2|Y2027_ARATH	RecName: Full=Inactive receptor-like serine/threonine-protein kinase At2g40270; Flags: Precursor [Arabidopsis thaliana]	0.77	GO:0005524;GO:0004672;GO:0016021;GO:0006468	3694.gw1.X.1658.1	hypothetical protein	0.8618	COG0515	KOG1187	_	None	_
cassava4.1_016067m.g	492.088	1002.03	21.395	43.3404	0.00305	0.0391911	1.01844	up	yes	OK	1040	gi|643705593|gb|KDP21990.1|	hypothetical protein JCGZ_02880 [Jatropha curcas]	0.71	gi|75264563|sp|Q9M1K5.1|ZDH13_ARATH	RecName: Full=Probable protein S-acyltransferase 4; AltName: Full=Probable palmitoyltransferase At3g56930; AltName: Full=Zinc finger DHHC domain-containing protein	0.72	GO:0016020;GO:0046872;GO:0016746;GO:0008152	_	_	_	_	_	_	K16675	ZDHHC9_14_18
cassava4.1_016071m.g	1045.19	3616.68	58.5869	201.277	5e-05	0.0020309	1.78053	up	yes	OK	842	gi|643719737|gb|KDP30448.1|	hypothetical protein JCGZ_17136 [Jatropha curcas]	0.94	gi|56748882|sp|Q9LTB8.3|CNBL9_ARATH	RecName: Full=Calcineurin B-like protein 9 [Arabidopsis thaliana]	0.9	GO:0009414;GO:0010118;GO:0009409;GO:0005737;GO:0010107;GO:0005509;GO:0009651;GO:0019900	3694.estExt_fgenesh4_pm.C_1180047	SubName: Full=Calcineurin B-like protein 1;	0.9319	COG5126	KOG0034	_	K06268	PPP3R, CNB
cassava4.1_016083m.g	2474.44	5437.52	103.109	225.366	0.00085	0.0161724	1.1281	up	yes	OK	1079	gi|643719737|gb|KDP30448.1|	hypothetical protein JCGZ_17136 [Jatropha curcas]	0.97	gi|56748635|sp|O81445.3|CNBL1_ARATH	RecName: Full=Calcineurin B-like protein 1; AltName: Full=SOS3-like calcium-binding protein 5 [Arabidopsis thaliana]	0.93	GO:0009414;GO:0010118;GO:0009409;GO:0005737;GO:0010107;GO:0005509;GO:0009651;GO:0019900	29760.GSVIVG00011978001	SubName: Full=Chromosome undetermined scaffold_2685, whole genome shotgun sequence;	0.9766	COG5126	KOG0034	_	K06268	PPP3R, CNB
cassava4.1_016153m.g	480.765	999.605	31.3664	64.6618	0.00435	0.049816	1.04369	up	yes	OK	745	gi|643732843|gb|KDP39847.1|	hypothetical protein JCGZ_04192 [Jatropha curcas]	0.87	gi|75330977|sp|Q8S9H7.1|DIV_ANTMA	RecName: Full=Transcription factor DIVARICATA	0.68	GO:0003677;GO:0005634;GO:0000785;GO:0003682	3694.estExt_Genewise1_v1.C_LG_I0681	hypothetical protein	0.8033	_	KOG0724	_	None	_
cassava4.1_016251m.g	786.601	2036.04	63.5347	162.995	5e-05	0.0020309	1.35921	up	yes	OK	630	gi|593263436|ref|XP_007133896.1|	hypothetical protein PHAVU_010G001100g [Phaseolus vulgaris]	0.73	gi|75207355|sp|Q9SRM5.1|CPR49_ARATH	RecName: Full=GDSL esterase/lipase CPRD49; AltName: Full=Extracellular lipase CPRD49; Flags: Precursor [Arabidopsis thaliana]	0.65	GO:0016787	_	_	_	_	_	_	None	_
cassava4.1_016281m.g	400.924	849.45	17.3332	36.5606	0.0039	0.0463766	1.07675	up	yes	OK	1044	gi|643706292|gb|KDP22424.1|	hypothetical protein JCGZ_26255 [Jatropha curcas]	0.91	gi|3122232|sp|Q96331.1|HS23M_ARATH	RecName: Full=23.6 kDa heat shock protein, mitochondrial; Short=AtHsp23.6; Flags: Precursor [Arabidopsis thaliana]	0.78	_	3694.estExt_fgenesh4_pg.C_LG_III0867	hypothetical protein	0.8342	COG0071	KOG0710	_	K13993	HSP20
cassava4.1_016327m.g	806.022	3670.82	54.7781	248.136	5e-05	0.0020309	2.17946	up	yes	OK	720	gi|255552121|ref|XP_002517105.1|	lipid binding protein, putative [Ricinus communis]	0.83	_	_	_	_	3694.gw1.X.5835.1	hypothetical protein	0.75	_	_	NOG224878	None	_
cassava4.1_016333m.g	795.672	2149.76	19.7641	52.3583	0.00015	0.00481287	1.40554	up	yes	OK	1762	gi|643719330|gb|KDP30200.1|	hypothetical protein JCGZ_16982 [Jatropha curcas]	0.87	_	_	_	_	_	_	_	_	_	_	None	_
cassava4.1_016375m.g	206.966	573.583	7.05023	19.4461	0.00105	0.0186218	1.46374	up	yes	OK	1286	gi|643728539|gb|KDP36564.1|	hypothetical protein JCGZ_08331 [Jatropha curcas]	0.91	_	_	_	_	3694.fgenesh4_pg.C_LG_V001134	hypothetical protein	0.8798	_	_	NOG253231	None	_
cassava4.1_016422m.g	2033.3	4090.68	79.5167	159.231	0.00315	0.0400489	1.00179	up	yes	OK	1161	gi|255542884|ref|XP_002512505.1|	conserved hypothetical protein [Ricinus communis]	0.92	_	_	_	_	3694.eugene3.00130082	hypothetical protein	0.8871	_	_	NOG231022	None	_
cassava4.1_016492m.g	2826.69	6694.28	131.88	310.492	0.0003	0.00808323	1.23533	up	yes	OK	980	gi|255587934|ref|XP_002534445.1|	Minor allergen Alt a, putative [Ricinus communis]	0.99	gi|1168402|sp|P42058.1|ALTA7_ALTAL	RecName: Full=Minor allergen Alt a 7; AltName: Full=Allergen Alt a VII; AltName: Allergen=Alt a 7 [Alternaria alternata]	0.7	GO:0045892;GO:0010181;GO:0055114;GO:0016491	3694.grail3.0055008002	SubName: Full=Putative uncharacterized protein;	0.9899	COG0655	KOG3135	_	K03809	wrbA
cassava4.1_016517m.g	382.127	949.095	16.9849	41.911	0.0019	0.0285989	1.30308	up	yes	OK	1022	gi|643708482|gb|KDP23398.1|	hypothetical protein JCGZ_23231 [Jatropha curcas]	0.87	gi|75278846|sp|O80482.1|BH149_ARATH	RecName: Full=Transcription factor bHLH149; AltName: Full=ATBS1 interacting factor 4; AltName: Full=Basic helix-loop-helix protein 149; Short=AtbHLH149; Short=bHLH	0.65	_	_	_	_	_	_	_	None	_
cassava4.1_016554m.g	3521.18	7263.04	168.117	344.652	0.00355	0.0432825	1.03567	up	yes	OK	961	gi|643714807|gb|KDP27162.1|	hypothetical protein JCGZ_19861 [Jatropha curcas]	0.76	gi|75331780|sp|Q93Z27.1|CML45_ARATH	RecName: Full=Probable calcium-binding protein CML45; AltName: Full=Calmodulin-like protein 45 [Arabidopsis thaliana]	0.61	GO:0046872	_	_	_	_	_	_	K02183	CALM
cassava4.1_016559m.g	338.437	1957.42	18.649	107.649	5e-05	0.0020309	2.52916	up	yes	OK	851	gi|255567554|ref|XP_002524756.1|	Nonspecific lipid-transfer protein precursor, putative [Ricinus communis]	0.82	gi|75216956|sp|Q9ZVC7.2|XYP11_ARATH	RecName: Full=Xylogen-like protein 11; Flags: Precursor [Arabidopsis thaliana]	0.51	GO:0008289;GO:0008233;GO:0006508;GO:0006869	3694.grail3.0002044001	hypothetical protein; Plant non-specific lipid-transfer proteins transfer phospholipids as w [...]	0.8516	_	_	NOG253761	None	_
cassava4.1_016616m.g	1450.87	3077.6	81.7634	172.169	0.0014	0.0231448	1.0743	up	yes	OK	838	gi|643721007|gb|KDP31271.1|	hypothetical protein JCGZ_11647 [Jatropha curcas]	0.91	gi|74626602|sp|O13737.2|YDR2_SCHPO	RecName: Full=Uncharacterized endoplasmic reticulum membrane protein C16E8.02	0.64	_	29760.GSVIVG00016314001	SubName: Full=Chromosome chr17 scaffold_12, whole genome shotgun sequence;	0.8525	COG4539	KOG3292	_	None	_
cassava4.1_016821m.g	1752.95	3712.45	90.322	190.02	0.00225	0.0318971	1.073	up	yes	OK	904	gi|643708365|gb|KDP23281.1|	hypothetical protein JCGZ_23114 [Jatropha curcas]	0.78	gi|75163798|sp|Q93ZM9.1|TIF9_ARATH	RecName: Full=Protein TIFY 9; AltName: Full=Jasmonate ZIM domain-containing protein 10; AltName: Full=Protein JASMONATE-ASSOCIATED 1; AltName: Full=Protein JAZ10 [A	0.82	GO:0006950;GO:0009753;GO:0048583	3694.estExt_Genewise1_v1.C_LG_III2193	hypothetical protein	0.7569	_	_	NOG282087	K13464	JAZ
cassava4.1_016911m.g	238.193	673.558	16.1312	45.2006	0.00145	0.023647	1.48649	up	yes	OK	723	gi|255552720|ref|XP_002517403.1|	arsenite inducuble RNA associated protein aip-1, putative [Ricinus communis]	0.84	gi|122069682|sp|Q67YE6.2|SAP12_ARATH	RecName: Full=Zinc finger AN1 domain-containing stress-associated protein 12; Short=AtSAP12 [Arabidopsis thaliana]	0.7	GO:0008270	29760.GSVIVG00020809001	SubName: Full=Chromosome chr14 scaffold_21, whole genome shotgun sequence;	0.8253	_	KOG3183	_	None	_
cassava4.1_016913m.g	192.694	547.363	16.6601	46.7554	0.00125	0.021248	1.48874	up	yes	OK	600	gi|255580361|ref|XP_002531008.1|	diphosphoinositol polyphosphate phosphohydrolase, putative [Ricinus communis]	0.89	gi|68565953|sp|Q9ZU95.1|NUD17_ARATH	RecName: Full=Nudix hydrolase 17, mitochondrial; Short=AtNUDT17; Flags: Precursor [Arabidopsis thaliana]	0.75	GO:0016787;GO:0008152	3694.estExt_fgenesh4_pg.C_LG_II2208	hypothetical protein	0.8594	COG0494	KOG2839	_	K07766	E3.6.1.52
cassava4.1_016968m.g	2683.83	5821.92	172.704	371.512	0.002	0.0297123	1.10511	up	yes	OK	753	gi|643718916|gb|KDP29975.1|	hypothetical protein JCGZ_18742 [Jatropha curcas]	0.93	gi|78099007|sp|Q9D967.1|MGDP1_MOUSE	RecName: Full=Magnesium-dependent phosphatase 1; Short=MDP-1 [Mus musculus]	0.6	GO:0035335;GO:0004725;GO:0006570	3694.estExt_fgenesh4_pg.C_LG_XVII0052	hypothetical protein	0.9081	_	KOG4549	_	K17619	MDP1
cassava4.1_016983m.g	347.256	810.448	20.0954	46.5544	0.00255	0.0347421	1.21205	up	yes	OK	820	gi|643716072|gb|KDP27845.1|	hypothetical protein JCGZ_18925 [Jatropha curcas]	0.81	_	_	_	_	_	_	_	_	_	_	None	_
cassava4.1_016988m.g	2315.54	5609.27	122.503	294.59	0.00035	0.00896281	1.26589	up	yes	OK	883	gi|255582044|ref|XP_002531819.1|	calcium binding protein/cast, putative [Ricinus communis]	0.9	gi|1168782|sp|Q09011.1|CAST_SOLTU	RecName: Full=Calcium-binding protein CAST	0.79	GO:0005509	29760.GSVIVG00033629001	SubName: Full=Chromosome chr8 scaffold_68, whole genome shotgun sequence;	0.8113	COG5126	KOG0027	_	K13448	CML
cassava4.1_017020m.g	244.139	754.758	12.5143	38.3918	0.00025	0.00699677	1.61722	up	yes	OK	907	gi|643708365|gb|KDP23281.1|	hypothetical protein JCGZ_23114 [Jatropha curcas]	0.78	gi|75163798|sp|Q93ZM9.1|TIF9_ARATH	RecName: Full=Protein TIFY 9; AltName: Full=Jasmonate ZIM domain-containing protein 10; AltName: Full=Protein JASMONATE-ASSOCIATED 1; AltName: Full=Protein JAZ10 [A	0.61	GO:0050896	_	_	_	_	_	_	K13464	JAZ
cassava4.1_017106m.g	1817.82	3677.15	81.6081	164.314	0.0027	0.0361723	1.00967	up	yes	OK	1015	gi|643733354|gb|KDP40301.1|	hypothetical protein JCGZ_02299 [Jatropha curcas]	0.9	_	_	_	GO:0005783;GO:0005794	3694.estExt_fgenesh4_pm.C_LG_X0262	SubName: Full=Putative uncharacterized protein;	0.8333	_	_	NOG290714	None	_
cassava4.1_017126m.g	3602.02	7801	218.15	469.015	0.00195	0.0291894	1.10431	up	yes	OK	790	gi|643708712|gb|KDP23628.1|	hypothetical protein JCGZ_23461 [Jatropha curcas]	0.98	gi|23396605|sp|O34598.1|GUAD_BACSU	RecName: Full=Guanine deaminase; Short=GDEase; Short=Guanase; Short=Guanine aminase; AltName: Full=Guanine aminohydrolase; Short=GAH [Bacillus subtilis subsp. subti	0.67	GO:0008892;GO:0005829;GO:0006144;GO:0008270	3694.estExt_fgenesh4_pg.C_LG_XIII0172	hypothetical protein	0.9677	COG0590	KOG1018	_	None	_
cassava4.1_017155m.g	887.315	1798.35	39.3041	79.2584	0.00225	0.0318971	1.01188	up	yes	OK	1024	gi|643726175|gb|KDP34983.1|	hypothetical protein JCGZ_09271 [Jatropha curcas]	0.85	_	_	_	_	3694.fgenesh4_pg.C_LG_VIII001134	hypothetical protein	0.8068	_	_	NOG241401	None	_
cassava4.1_017267m.g	16.3962	115.489	0.853715	5.96095	0.00075	0.0150625	2.80372	up	yes	OK	895	gi|643734054|gb|KDP40897.1|	hypothetical protein JCGZ_24896 [Jatropha curcas]	0.9	gi|123562|sp|P19244.1|HSP41_PEA	RecName: Full=22.7 kDa class IV heat shock protein; Flags: Precursor	0.68	_	29760.GSVIVG00035360001	SubName: Full=Chromosome undetermined scaffold_77, whole genome shotgun sequence;	0.8868	COG0071	KOG0710	_	K13993	HSP20
cassava4.1_017345m.g	72.8434	268.793	5.78386	21.0678	0.0024	0.0333906	1.86494	up	yes	OK	641	gi|643720850|gb|KDP31114.1|	hypothetical protein JCGZ_11490 [Jatropha curcas]	0.85	_	_	_	GO:0003677;GO:0046983	3694.eugene3.00150536	hypothetical protein	0.8457	_	_	NOG285967	None	_
cassava4.1_017370m.g	10859.1	40516.7	686.593	2538.74	0.00055	0.0121482	1.88659	up	yes	OK	764	gi|643710309|gb|KDP24516.1|	hypothetical protein JCGZ_25080 [Jatropha curcas]	0.88	_	_	_	_	3694.gw1.939.6.1	annotation not avaliable	0.9085	_	_	NOG221572	None	_
cassava4.1_017382m.g	288.057	677.411	15.2318	35.5744	0.00315	0.0400489	1.22375	up	yes	OK	883	gi|118489664|gb|ABK96633.1|	unknown [Populus trichocarpa x Populus deltoides]	0.83	_	_	_	GO:0005886	3694.estExt_fgenesh4_pg.C_LG_X2242	hypothetical protein	0.8343	_	_	NOG233643;NOG281285	None	_
cassava4.1_017434m.g	1817.86	4340.45	105.285	249.195	0.00045	0.0106208	1.24298	up	yes	OK	820	gi|643718042|gb|KDP29398.1|	hypothetical protein JCGZ_18319 [Jatropha curcas]	0.79	_	_	_	_	_	_	_	_	_	_	None	_
cassava4.1_017483m.g	752.269	1989.78	49.1436	129.759	0.00015	0.00481287	1.40076	up	yes	OK	741	gi|224058000|ref|XP_002299430.1|	hypothetical protein POPTR_0001s11330g [Populus trichocarpa]	0.91	_	_	_	GO:0005634	3694.grail3.0008029501	SubName: Full=Putative uncharacterized protein;	0.9343	_	_	NOG262569	None	_
cassava4.1_017512m.g	367.272	881.365	22.6839	53.9324	0.0014	0.0231448	1.24948	up	yes	OK	779	gi|255570057|ref|XP_002525991.1|	diphosphoinositol polyphosphate phosphohydrolase, putative [Ricinus communis]	0.93	gi|68565953|sp|Q9ZU95.1|NUD17_ARATH	RecName: Full=Nudix hydrolase 17, mitochondrial; Short=AtNUDT17; Flags: Precursor [Arabidopsis thaliana]	0.85	GO:0052845;GO:0008152;GO:0052844;GO:0052848;GO:0052846;GO:0008486;GO:0052847;GO:0052840;GO:0052843	3694.eugene3.00101006	hypothetical protein	0.92	_	KOG2839	_	K07766	E3.6.1.52
cassava4.1_017521m.g	274.075	764.77	13.6765	37.9552	0.00035	0.00896281	1.4726	up	yes	OK	926	gi|255556338|ref|XP_002519203.1|	protein translocase, putative [Ricinus communis]	0.93	gi|378523232|sp|Q0WMZ5.1|OP162_ARATH	RecName: Full=Outer envelope pore protein 16-2, chloroplastic; AltName: Full=Chloroplastic outer envelope pore protein of 16 kDa 2; Short=AtOEP16-2; Short=OEP16-2	0.72	GO:0031359;GO:0003333;GO:0015171	3694.grail3.0010037101	hypothetical protein	0.9006	_	_	NOG287153	None	_
cassava4.1_017594m.g	346.429	1197.39	10.3067	35.4685	5e-05	0.0020309	1.78296	up	yes	OK	1450	gi|255553735|ref|XP_002517908.1|	conserved hypothetical protein [Ricinus communis]	0.87	_	_	_	_	29760.GSVIVG00018591001	SubName: Full=Chromosome chr12 scaffold_18, whole genome shotgun sequence;	0.805	_	_	NOG218818	None	_
cassava4.1_017665m.g	406.906	2630.59	24.0526	155.053	5e-05	0.0020309	2.6885	up	yes	OK	804	gi|643733253|gb|KDP40200.1|	hypothetical protein JCGZ_02198 [Jatropha curcas]	0.91	_	_	_	GO:0008289;GO:0006869	3694.estExt_fgenesh4_pg.C_LG_II0470	hypothetical protein; Plant non-specific lipid-transfer proteins transfer phospholipids as w [...]	0.7716	_	_	NOG218684	None	_
cassava4.1_017710m.g	2432.17	7102.83	155.505	451.505	0.00025	0.00699677	1.53778	up	yes	OK	756	gi|643733253|gb|KDP40200.1|	hypothetical protein JCGZ_02198 [Jatropha curcas]	0.9	_	_	_	GO:0008289;GO:0006869	29760.GSVIVG00023745001	SubName: Full=Chromosome chr7 scaffold_31, whole genome shotgun sequence;; Plant non-specifi [...]	0.7748	_	_	NOG218684	None	_
cassava4.1_017718m.g	1104.12	2901.38	36.1648	94.608	5e-05	0.0020309	1.38738	up	yes	OK	1331	gi|643734814|gb|KDP41484.1|	hypothetical protein JCGZ_15891 [Jatropha curcas]	0.89	_	_	_	_	3694.eugene3.00020979	hypothetical protein	0.8614	_	_	NOG286534;NOG255336	None	_
cassava4.1_017956m.g	1008.94	2427.1	61.2487	146.15	0.00025	0.00699677	1.2547	up	yes	OK	789	gi|643723717|gb|KDP33161.1|	hypothetical protein JCGZ_13426 [Jatropha curcas]	0.85	gi|75333541|sp|Q9C8Y1.1|CML23_ARATH	RecName: Full=Probable calcium-binding protein CML23; AltName: Full=Calmodulin-like protein 23 [Arabidopsis thaliana]	0.7	GO:0005509	3694.estExt_Genewise1_v1.C_LG_II3432	SubName: Full=Putative uncharacterized protein;	0.8705	COG5126	KOG0027	_	K13448	CML
cassava4.1_017974m.g	87.7074	463.628	4.63338	24.325	0.0001	0.00352683	2.3923	up	yes	OK	883	gi|255579096|ref|XP_002530396.1|	heat-shock protein, putative [Ricinus communis]	0.97	gi|123544|sp|P05478.1|HSP16_SOYBN	RecName: Full=18.5 kDa class I heat shock protein; AltName: Full=HSP 18.5	0.91	GO:0009408	3694.eugene3.101950001	hypothetical protein	0.9478	COG0071	KOG0710	_	K13993	HSP20
cassava4.1_017982m.g	2324.22	6351.49	176.21	476.297	5e-05	0.0020309	1.43457	up	yes	OK	663	gi|255584784|ref|XP_002533110.1|	nucleic acid binding protein, putative [Ricinus communis]	0.8	gi|75319662|sp|Q42410.1|ZAT12_ARATH	RecName: Full=Zinc finger protein ZAT12; AltName: Full=Protein RESPONSIVE TO HIGH LIGHT 41 [Arabidopsis thaliana]	0.7	GO:0046872	29760.GSVIVG00024387001	SubName: Full=Chromosome chr6 scaffold_3, whole genome shotgun sequence;	0.7768	_	KOG1721	_	None	_
cassava4.1_017993m.g	330.122	1018.26	29.5457	89.9677	5e-05	0.0020309	1.60646	up	yes	OK	585	gi|643737069|gb|KDP43275.1|	hypothetical protein JCGZ_22827 [Jatropha curcas]	0.79	gi|75299491|sp|Q8GUU2.1|RIE1_ARATH	RecName: Full=E3 ubiquitin protein ligase RIE1; AltName: Full=Protein RING-FINGER FOR EMBRYOGENESIS 1 [Arabidopsis thaliana]	0.56	_	_	_	_	_	_	_	K11982	RNF115_126
cassava4.1_018087m.g	947.418	2814.8	68.9372	202.371	0.0001	0.00352683	1.55365	up	yes	OK	685	gi|643726520|gb|KDP35200.1|	hypothetical protein JCGZ_09359 [Jatropha curcas]	0.73	gi|50401214|sp|Q9ZT50.1|RHA2A_ARATH	RecName: Full=E3 ubiquitin-protein ligase RHA2A; AltName: Full=RING-H2 zinc finger protein RHA2a [Arabidopsis thaliana]	0.67	GO:0046872	3694.eugene3.00050203	hypothetical protein	0.8276	COG5540	KOG0800	_	K16282	RHA2
cassava4.1_018127m.g	251.96	584.225	13.8942	31.9962	0.00365	0.0440805	1.20342	up	yes	OK	852	gi|284433776|gb|ADB85094.1|	heat-shock protein [Jatropha curcas]	0.94	gi|123544|sp|P05478.1|HSP16_SOYBN	RecName: Full=18.5 kDa class I heat shock protein; AltName: Full=HSP 18.5	0.91	GO:0009644;GO:0006457;GO:0009651;GO:0009408;GO:0042542;GO:0051259	3694.estExt_Genewise1_v1.C_LG_IX3982	hypothetical protein	0.9667	COG0071	KOG0710	_	K13993	HSP20
cassava4.1_018130m.g	148.71	826.609	17.4207	95.1526	5e-05	0.0020309	2.44944	up	yes	OK	484	gi|643712195|gb|KDP25623.1|	hypothetical protein JCGZ_20779 [Jatropha curcas]	0.75	gi|416688|sp|P33080.1|AX10A_SOYBN	RecName: Full=Auxin-induced protein X10A [Glycine max]	0.61	_	3694.gw1.127.144.1	SAUR family protein	0.7857	_	_	NOG245250	K14488	SAUR
cassava4.1_018131m.g	98.3847	832.147	6.84567	57.2042	5e-05	0.0020309	3.06286	up	yes	OK	709	gi|643735633|gb|KDP42161.1|	hypothetical protein JCGZ_02891 [Jatropha curcas]	0.99	gi|123544|sp|P05478.1|HSP16_SOYBN	RecName: Full=18.5 kDa class I heat shock protein; AltName: Full=HSP 18.5	0.93	_	3694.estExt_Genewise1_v1.C_LG_XIX2021	hypothetical protein	0.9574	COG0071	KOG0710	_	K13993	HSP20
cassava4.1_018133m.g	33.0643	233.982	1.87654	13.1534	0.0007	0.0144188	2.80929	up	yes	OK	834	gi|643706448|gb|KDP22580.1|	hypothetical protein JCGZ_26411 [Jatropha curcas]	0.81	_	_	_	_	3694.fgenesh4_pg.C_LG_I000538	SAUR family protein	0.7833	_	_	NOG258582	K14488	SAUR
cassava4.1_018134m.g	120.466	893.764	7.20705	52.932	5e-05	0.0020309	2.87666	up	yes	OK	799	gi|643741011|gb|KDP46581.1|	hypothetical protein JCGZ_08553 [Jatropha curcas]	0.97	gi|123538|sp|P04793.1|HSP13_SOYBN	RecName: Full=17.5 kDa class I heat shock protein; AltName: Full=HSP 17.5-M [Glycine max]	0.92	_	3694.grail3.0066002801	hypothetical protein	0.9905	COG0071	KOG0710	_	K13993	HSP20
cassava4.1_018217m.g	903.826	1856.47	64.944	132.228	0.00185	0.0281392	1.02576	up	yes	OK	690	gi|255588179|ref|XP_002534524.1|	conserved hypothetical protein [Ricinus communis]	0.66	_	_	_	_	_	_	_	_	_	_	None	_
cassava4.1_018256m.g	2466.38	5890.74	267.4	628.757	0.0008	0.0156184	1.2335	up	yes	OK	510	gi|255584871|ref|XP_002533151.1|	Elicitor-responsive protein, putative [Ricinus communis]	0.85	gi|75154127|sp|Q8L7A4.1|AGD11_ARATH	RecName: Full=Probable ADP-ribosylation factor GTPase-activating protein AGD11; Short=ARF GAP AGD11; AltName: Full=Protein ARF-GAP DOMAIN 11; Short=AtAGD11 [Arabid	0.51	_	3694.fgenesh4_pg.C_LG_VIII000471	hypothetical protein	0.8289	_	KOG1030	_	None	_
cassava4.1_018287m.g	300.968	1225.36	24.6831	99.3258	5e-05	0.0020309	2.00864	up	yes	OK	624	gi|590713199|ref|XP_007049574.1|	RNA-binding CRS1 / YhbY domain protein [Theobroma cacao]	0.9	gi|75337571|sp|Q9SRR7.1|CML3_ARATH	RecName: Full=Calmodulin-like protein 3 [Arabidopsis thaliana]	0.89	GO:0005509;GO:0005777	3702.AT3G07490.1-P	AGD11 (ARF-GAP domain 11); calcium ion binding; A member of ARF GAP domain (AGD), A thaliana [...]	0.8929	COG5126	KOG0027	_	K13448	CML
cassava4.1_018315m.g	63.3998	344.355	5.23146	27.9891	0.0032	0.0403535	2.41958	up	yes	OK	623	gi|255557263|ref|XP_002519662.1|	conserved hypothetical protein [Ricinus communis]	0.65	_	_	_	_	_	_	_	_	_	_	None	_
cassava4.1_018372m.g	3026.17	11348.8	374.883	1380.12	5e-05	0.0020309	1.88028	up	yes	OK	466	gi|590658627|ref|XP_007034907.1|	Calmodulin 8 isoform 1 [Theobroma cacao]	0.99	gi|75335042|sp|Q9LIK5.1|CML11_ARATH	RecName: Full=Calmodulin-like protein 11 [Arabidopsis thaliana]	0.96	GO:0005509	29760.GSVIVG00020094001	SubName: Full=Putative uncharacterized protein (Chromosome chr5 scaffold_2, whole genome sho [...]	0.993	COG5126	KOG0027	_	K13448	CML
cassava4.1_018457m.g	2047	4269.32	152.192	314.086	0.00255	0.0347421	1.04527	up	yes	OK	673	gi|255559364|ref|XP_002520702.1|	conserved hypothetical protein [Ricinus communis]	0.72	_	_	_	_	_	_	_	_	_	_	None	_
cassava4.1_018462m.g	926.202	3921.66	60.6224	253.906	5e-05	0.0020309	2.06637	up	yes	OK	744	gi|643708925|gb|KDP23795.1|	hypothetical protein JCGZ_00127 [Jatropha curcas]	0.84	_	_	_	_	3694.eugene3.00150079	SAUR family protein	0.8087	_	_	NOG289797;NOG268201	K14488	SAUR
cassava4.1_018475m.g	991.523	2643.83	72.9476	192.492	5e-05	0.0020309	1.39987	up	yes	OK	684	gi|225459050|ref|XP_002285635.1|	PREDICTED: uncharacterized protein C6C3.02c [Vitis vinifera]	0.73	_	_	_	_	29760.GSVIVG00015077001	SubName: Full=Chromosome chr18 scaffold_1, whole genome shotgun sequence;	0.7684	_	KOG4090	_	None	_
cassava4.1_018481m.g	5409.94	14289	567.594	1472.38	0.0037	0.0444861	1.37522	up	yes	OK	523	gi|225440460|ref|XP_002271837.1|	PREDICTED: tropinone reductase homolog [Vitis vinifera]	0.76	gi|1717752|sp|P50162.1|TRN1_DATST	RecName: Full=Tropinone reductase 1; AltName: Full=Tropine dehydrogenase; AltName: Full=Tropinone reductase I; Short=TR-I	0.79	GO:0008152	29760.GSVIVG00021371001	SubName: Full=Chromosome chr8 scaffold_23, whole genome shotgun sequence;	0.7818	COG1028	KOG0725	_	K08081	TR1
cassava4.1_018507m.g	4152.44	14065.3	241.89	813.788	5e-05	0.0020309	1.7503	up	yes	OK	815	gi|329750603|gb|AEC03317.1|	thioredoxin H-type 3 [Hevea brasiliensis]	0.95	gi|11135282|sp|Q43636.1|TRXH_RICCO	RecName: Full=Thioredoxin H-type; Short=Trx-H [Ricinus communis]	0.89	GO:0006662;GO:0015035;GO:0006118;GO:0055114;GO:0045454	3694.gw1.VII.3777.1	SubName: Full=Putative uncharacterized protein;	0.9	COG0526	KOG0907	_	K03671	trxA
cassava4.1_018578m.g	422.624	1586.84	41.0235	151.69	5e-05	0.0020309	1.8866	up	yes	OK	552	gi|643724444|gb|KDP33645.1|	hypothetical protein JCGZ_07216 [Jatropha curcas]	0.68	_	_	_	_	_	_	_	_	_	_	None	_
cassava4.1_018627m.g	3259.4	6761.62	304.098	623.565	0.0032	0.0403535	1.036	up	yes	OK	567	gi|659086372|ref|XP_008443900.1|	PREDICTED: uncharacterized protein LOC103487383 [Cucumis melo]	0.65	_	_	_	_	_	_	_	_	_	_	None	_
cassava4.1_018646m.g	517.325	1249.43	44.0509	104.828	0.00225	0.0318971	1.25078	up	yes	OK	608	gi|255543933|ref|XP_002513029.1|	protein with unknown function [Ricinus communis]	0.69	gi|75173827|sp|Q9LDH1.1|SIB1_ARATH	RecName: Full=Sigma factor binding protein 1, chloroplastic; Short=AtsibI; Short=Sigma factor binding protein I; AltName: Full=SigA binding protein; Flags: Precurso	0.79	_	3694.grail3.0024024301	hypothetical protein	0.78	_	_	NOG291651	None	_
cassava4.1_018738m.g	3155.03	8683.46	120.027	328.661	0.0001	0.00352683	1.45324	up	yes	OK	1167	gi|255590302|ref|XP_002535232.1|	metal ion binding protein, putative [Ricinus communis]	0.93	_	_	_	GO:0046872;GO:0030001	3694.estExt_Genewise1_v1.C_LG_IV3991	SubName: Full=Putative uncharacterized protein;	0.9677	_	KOG1603	_	None	_
cassava4.1_018848m.g	5742.29	14124.4	347.424	848.581	0.00055	0.0121482	1.28835	up	yes	OK	967	gi|567858718|ref|XP_006422042.1|	hypothetical protein CICLE_v10006198mg [Citrus clementina]	0.91	_	_	_	GO:0046872;GO:0030001	3694.estExt_Genewise1_v1.C_440638	hypothetical protein	0.9091	_	KOG1603	_	None	_
cassava4.1_018953m.g	1293.51	3036.54	137.742	318.855	0.0004	0.00977027	1.21093	up	yes	OK	516	gi|255561084|ref|XP_002521554.1|	conserved hypothetical protein [Ricinus communis]	0.66	_	_	_	_	_	_	_	_	_	_	None	_
cassava4.1_019028m.g	226.095	1242.93	24.9072	134.367	5e-05	0.0020309	2.43154	up	yes	OK	505	gi|255543242|ref|XP_002512684.1|	diphosphoinositol polyphosphate phosphohydrolase, putative [Ricinus communis]	0.81	gi|68565922|sp|Q93ZY7.1|NUD12_ARATH	RecName: Full=Nudix hydrolase 12, mitochondrial; Short=AtNUDT12; Flags: Precursor [Arabidopsis thaliana]	0.7	GO:0034432;GO:0008152	3694.fgenesh4_pg.C_LG_III001341	hypothetical protein	0.8932	COG0494	KOG2839	_	K07766	E3.6.1.52
cassava4.1_019045m.g	307.202	934.708	49.0181	145.83	0.00025	0.00699677	1.5729	up	yes	OK	396	gi|590622444|ref|XP_007025052.1|	Jasmonate-zim-domain protein 8, putative [Theobroma cacao]	0.72	gi|75155014|sp|Q8LBM2.1|TIF5A_ARATH	RecName: Full=Protein TIFY 5A; AltName: Full=Jasmonate ZIM domain-containing protein 8 [Arabidopsis thaliana]	0.56	_	_	_	_	_	_	_	None	_
cassava4.1_019102m.g	1623.49	3348.79	113.091	231.203	0.00225	0.0318971	1.03168	up	yes	OK	707	gi|643716649|gb|KDP28275.1|	hypothetical protein JCGZ_14046 [Jatropha curcas]	0.92	gi|75333495|sp|Q9C835.1|CP21D_ARATH	RecName: Full=Peptidyl-prolyl cis-trans isomerase CYP21-4; Short=PPIase CYP21-4; AltName: Full=Cyclophilin of 21 kDa 4; AltName: Full=Cyclophilin-21-4 [Arabidopsis	0.77	GO:0006457;GO:0003755;GO:0000413	29760.GSVIVG00033136001	RecName: Full=Peptidyl-prolyl cis-trans isomerase; EC=5.2.1.8;; PPIases accelerate the foldi [...]	0.825	COG0652	KOG0882	_	K12736	PPWD1
cassava4.1_019118m.g	324.694	776.966	20.8852	49.5652	0.0014	0.0231448	1.24685	up	yes	OK	753	gi|590711786|ref|XP_007049206.1|	Uncharacterized protein TCM_002205 [Theobroma cacao]	0.7	_	_	_	_	_	_	_	_	_	_	None	_
cassava4.1_019185m.g	3359.47	9602.47	214.581	607.781	5e-05	0.0020309	1.50203	up	yes	OK	758	gi|643709409|gb|KDP23950.1|	hypothetical protein JCGZ_25338 [Jatropha curcas]	0.98	_	_	_	GO:0033743;GO:0005886;GO:0055114	3694.grail3.0057002401	hypothetical protein	0.9206	_	_	NOG241706	None	_
cassava4.1_019218m.g	257.31	623.708	19.3638	46.9272	0.0042	0.0486115	1.27706	up	yes	OK	663	gi|645263414|ref|XP_008237226.1|	PREDICTED: anther-specific proline-rich protein APG [Prunus mume]	0.72	_	_	_	_	_	_	_	_	_	_	None	_
cassava4.1_019317m.g	1238.64	4383.03	90.4106	316.902	5e-05	0.0020309	1.80947	up	yes	OK	682	gi|643738570|gb|KDP44491.1|	hypothetical protein JCGZ_16324 [Jatropha curcas]	0.73	_	_	_	_	3694.eugene3.00012442	hypothetical protein	0.8088	_	_	NOG231584	None	_
cassava4.1_019345m.g	989.008	2168.33	76.0375	165.037	0.0013	0.0218412	1.11801	up	yes	OK	655	gi|643716035|gb|KDP27808.1|	hypothetical protein JCGZ_18888 [Jatropha curcas]	0.95	_	_	_	_	3694.estExt_fgenesh4_pm.C_2100007	hypothetical protein	0.9182	_	_	NOG257652	None	_
cassava4.1_019404m.g	43.1248	151.184	5.08188	17.5383	0.004	0.0471266	1.78707	up	yes	OK	481	gi|255554901|ref|XP_002518488.1|	conserved hypothetical protein [Ricinus communis]	0.74	_	_	_	_	3694.eugene3.00040043	hypothetical protein	0.7765	_	_	NOG245463	None	_
cassava4.1_019456m.g	5136.43	15288.5	325.949	961.389	5e-05	0.0020309	1.56047	up	yes	OK	762	gi|329750603|gb|AEC03317.1|	thioredoxin H-type 3 [Hevea brasiliensis]	0.97	gi|11135282|sp|Q43636.1|TRXH_RICCO	RecName: Full=Thioredoxin H-type; Short=Trx-H [Ricinus communis]	0.92	GO:0006662;GO:0015035;GO:0006118;GO:0055114;GO:0045454	3694.gw1.VII.3777.1	SubName: Full=Putative uncharacterized protein;	0.8839	COG0526	KOG0907	_	K03671	trxA
cassava4.1_019526m.g	5891.3	18795.3	901.094	2812.47	0.0001	0.00352683	1.64209	up	yes	OK	406	gi|643737583|gb|KDP43662.1|	hypothetical protein JCGZ_24120 [Jatropha curcas]	0.89	gi|1346215|sp|P49332.1|GSTXC_TOBAC	RecName: Full=Probable glutathione S-transferase parC; AltName: Full=Auxin-regulated protein parC	0.81	GO:0004462;GO:0006090;GO:0005975;GO:0016740	29760.GSVIVG00006659001	SubName: Full=Chromosome undetermined scaffold_175, whole genome shotgun sequence;	0.8522	COG0625	KOG0406	_	K00799	GST, gst
cassava4.1_019537m.g	1538.3	3723.73	102.067	244.823	0.0005	0.0113441	1.26222	up	yes	OK	735	gi|300432704|gb|ADK13069.1|	conserved hypothetical protein 12 [Hevea brasiliensis]	0.93	_	_	_	_	3694.grail3.0123008202	hypothetical protein	0.832	_	_	NOG250361	None	_
cassava4.1_019634m.g	1291.22	3334.44	118.702	303.021	0.0001	0.00352683	1.35207	up	yes	OK	573	gi|643706208|gb|KDP22340.1|	hypothetical protein JCGZ_26171 [Jatropha curcas]	0.92	_	_	_	_	3694.eugene3.00151156	hypothetical protein	0.871	_	_	NOG242019	None	_
cassava4.1_019660m.g	991.3	2258.21	72.7777	164.152	0.0007	0.0144188	1.17346	up	yes	OK	679	gi|643714831|gb|KDP27186.1|	hypothetical protein JCGZ_19885 [Jatropha curcas]	0.86	gi|81882492|sp|Q5BJP5.1|TM230_RAT	RecName: Full=Transmembrane protein 230 [Rattus norvegicus]	0.6	_	3694.estExt_fgenesh4_kg.C_LG_VI0015	SubName: Full=Putative uncharacterized protein;	0.8522	_	KOG4753	_	None	_
cassava4.1_019677m.g	486.023	1083.18	47.2712	103.767	0.00165	0.0260091	1.13431	up	yes	OK	551	gi|643731933|gb|KDP39125.1|	hypothetical protein JCGZ_00882 [Jatropha curcas]	0.75	_	_	_	_	_	_	_	_	_	_	None	_
cassava4.1_019891m.g	864.301	1907.08	52.546	115.049	0.0009	0.0167132	1.1306	up	yes	OK	788	gi|555960372|ref|XP_005892290.1|	PREDICTED: uncharacterized protein LOC102285798 [Bos mutus]	0.9	gi|28202123|sp|P59259.2|H4_ARATH	RecName: Full=Histone H4 [Arabidopsis thaliana]	1	GO:0005634;GO:0003677;GO:0004619;GO:0006094;GO:0006096;GO:0046982;GO:0006334;GO:0000786	7217.FBpp0123583	GF20391; Core component of nucleosome. Nucleosomes wrap and compact DNA into chromatin, limi [...]	0.9878	COG2036	KOG3467	_	K11254	H4
cassava4.1_019917m.g	310.879	939.981	24.5848	74.5223	0.0006	0.0129235	1.59991	up	yes	OK	638	gi|566212008|ref|XP_006373033.1|	hypothetical protein POPTR_0017s07450g [Populus trichocarpa]	0.68	_	_	_	_	_	_	_	_	_	_	None	_
cassava4.1_019923m.g	148.433	402.485	10.5348	28.4401	0.0034	0.0420205	1.43276	up	yes	OK	694	gi|643739758|gb|KDP45496.1|	hypothetical protein JCGZ_09745 [Jatropha curcas]	0.8	_	_	_	_	29760.GSVIVG00020931001	SubName: Full=Chromosome chr14 scaffold_21, whole genome shotgun sequence;	0.7759	_	_	NOG244011	None	_
cassava4.1_019996m.g	344.509	941.042	32.4271	87.24	0.0004	0.00977027	1.42779	up	yes	OK	565	gi|224058443|ref|XP_002299512.1|	hypothetical protein POPTR_0001s09780g [Populus trichocarpa]	0.93	gi|75156042|sp|Q8LGD1.1|SP1L5_ARATH	RecName: Full=Protein SPIRAL1-like 5 [Arabidopsis thaliana]	0.7	_	3694.estExt_fgenesh4_pg.C_LG_I0880	SubName: Full=Putative uncharacterized protein;	0.9293	_	_	NOG237190	K18635	SPR1
cassava4.1_020014m.g	765.39	1615.18	62.7639	131.098	0.0028	0.0368519	1.06264	up	yes	OK	624	gi|255546143|ref|XP_002514131.1|	conserved hypothetical protein [Ricinus communis]	0.89	_	_	_	_	29760.GSVIVG00034134001	SubName: Full=Chromosome chr9 scaffold_7, whole genome shotgun sequence;	0.7778	_	_	NOG234873	None	_
cassava4.1_020024m.g	375.238	1495.82	44.7047	175.159	5e-05	0.0020309	1.97017	up	yes	OK	478	gi|255549672|ref|XP_002515887.1|	conserved hypothetical protein [Ricinus communis]	0.73	_	_	_	_	_	_	_	_	_	_	None	_
cassava4.1_020192m.g	1074.91	2645.56	81.682	199.082	5e-05	0.0020309	1.28527	up	yes	OK	661	gi|643710829|gb|KDP24769.1|	hypothetical protein JCGZ_25169 [Jatropha curcas]	0.86	_	_	_	_	3694.eugene3.00120354	SubName: Full=Putative uncharacterized protein;	0.8916	_	_	NOG294659	None	_
cassava4.1_020224m.g	1966.45	5905.59	122.463	364.541	5e-05	0.0020309	1.57374	up	yes	OK	773	gi|566159101|ref|XP_002301483.2|	hypothetical protein POPTR_0002s20480g, partial [Populus trichocarpa]	0.78	gi|416639|sp|P32292.1|ARG2_PHAAU	RecName: Full=Indole-3-acetic acid-induced protein ARG2	0.59	_	3694.estExt_Genewise1_v1.C_LG_II1841	hypothetical protein	0.7727	_	_	NOG261869	None	_
cassava4.1_020253m.g	1422.53	3501.72	105.939	258.465	0.00025	0.00699677	1.28674	up	yes	OK	671	gi|224125870|ref|XP_002319695.1|	hypothetical protein POPTR_0013s05470g [Populus trichocarpa]	0.88	_	_	_	_	3694.eugene3.00130572	hypothetical protein	0.8507	_	KOG2915	_	None	_
cassava4.1_020345m.g	1716.8	5652.67	337.942	1082.16	5e-05	0.0020309	1.67907	up	yes	OK	350	gi|255566872|ref|XP_002524419.1|	conserved hypothetical protein [Ricinus communis]	0.63	_	_	_	_	_	_	_	_	_	_	None	_
cassava4.1_020368m.g	4308.94	14240.3	635.62	2054.95	5e-05	0.0020309	1.69287	up	yes	OK	416	gi|255567905|ref|XP_002524930.1|	conserved hypothetical protein [Ricinus communis]	0.81	_	_	_	_	_	_	_	_	_	_	None	_
cassava4.1_020402m.g	991.815	2427	245.256	580.715	0.00035	0.00896281	1.24354	up	yes	OK	310	gi|643720890|gb|KDP31154.1|	hypothetical protein JCGZ_11530 [Jatropha curcas]	0.89	_	_	_	GO:0006979	3694.grail3.0005005601	hypothetical protein	0.8082	_	KOG1361	_	None	_
cassava4.1_020491m.g	1933.1	4913.83	140.34	353.291	0.0002	0.00587805	1.33193	up	yes	OK	685	gi|257219566|gb|ACV50436.1|	Avr9/Cf-9 rapidly elicited protein [Jatropha curcas]	0.76	_	_	_	_	_	_	_	_	_	_	None	_
cassava4.1_020503m.g	1039.18	2869.94	116.884	317.747	5e-05	0.0020309	1.4428	up	yes	OK	497	gi|257219566|gb|ACV50436.1|	Avr9/Cf-9 rapidly elicited protein [Jatropha curcas]	0.78	_	_	_	_	_	_	_	_	_	_	None	_
cassava4.1_020524m.g	1667.77	4092.07	105.175	255.955	0.0002	0.00587805	1.2831	up	yes	OK	765	gi|566161479|ref|XP_002303375.2|	hypothetical protein POPTR_0003s07980g [Populus trichocarpa]	0.81	_	_	_	_	3694.eugene3.00030560	hypothetical protein	0.8451	_	_	NOG257674	None	_
cassava4.1_020536m.g	927.945	2205.77	42.523	100.473	0.0004	0.00977027	1.24049	up	yes	OK	995	gi|643711795|gb|KDP25223.1|	hypothetical protein JCGZ_20379 [Jatropha curcas]	0.82	_	_	_	_	_	_	_	_	_	_	None	_
cassava4.1_020629m.g	3606.58	15226.5	319.024	1327.11	5e-05	0.0020309	2.05655	up	yes	OK	591	gi|643738283|gb|KDP44271.1|	hypothetical protein JCGZ_05738 [Jatropha curcas]	0.82	_	_	_	_	_	_	_	_	_	_	None	_
cassava4.1_020676m.g	284.486	749.501	29.2508	76.0089	0.00065	0.0136879	1.37769	up	yes	OK	529	gi|643709672|gb|KDP24081.1|	hypothetical protein JCGZ_25738 [Jatropha curcas]	0.97	_	_	_	_	3702.AT2G20562.1-P	unknown protein; unknown protein; LOCATED IN: endomembrane system; BEST Arabidopsis thaliana [...]	0.9041	_	_	NOG220877	None	_
cassava4.1_020722m.g	1037.65	4063.24	85.145	329.407	5e-05	0.0020309	1.95188	up	yes	OK	624	gi|643730678|gb|KDP38110.1|	hypothetical protein JCGZ_04753 [Jatropha curcas]	0.82	_	_	_	_	3694.eugene3.00081257	hypothetical protein	0.8	_	_	NOG287411	None	_
cassava4.1_020760m.g	2966.33	11069.5	329.962	1212.12	5e-05	0.0020309	1.87716	up	yes	OK	501	gi|255544208|ref|XP_002513166.1|	conserved hypothetical protein [Ricinus communis]	0.85	_	_	_	_	_	_	_	_	_	_	None	_
cassava4.1_020813m.g	433.706	1308.77	202.632	577.702	0.00035	0.00896281	1.51146	up	yes	OK	235	gi|255602084|ref|XP_002537812.1|	conserved hypothetical protein [Ricinus communis]	0.95	_	_	_	_	3694.fgenesh4_pg.C_LG_VI000552	hypothetical protein	0.9219	_	_	NOG289818;NOG298376	None	_
cassava4.1_020848m.g	662.943	1706.64	91.9505	231.156	0.00105	0.0186218	1.32994	up	yes	OK	433	gi|255571656|ref|XP_002526773.1|	conserved hypothetical protein [Ricinus communis]	0.84	_	_	_	_	_	_	_	_	_	_	None	_
cassava4.1_020851m.g	3354.99	13869.7	384.123	1562.18	5e-05	0.0020309	2.02392	up	yes	OK	491	gi|643737346|gb|KDP43458.1|	hypothetical protein JCGZ_16745 [Jatropha curcas]	0.83	_	_	_	_	_	_	_	_	_	_	None	_
cassava4.1_020866m.g	543.216	2375.5	73.0175	312.964	5e-05	0.0020309	2.09968	up	yes	OK	441	_	_	_	_	_	_	_	_	_	_	_	_	_	None	_
cassava4.1_020995m.g	1967.64	6378.6	607.537	1887.03	0.00015	0.00481287	1.63507	up	yes	OK	279	gi|255543947|ref|XP_002513036.1|	conserved hypothetical protein [Ricinus communis]	0.71	gi|75160475|sp|Q8S8M0.1|CYT1A_ARATH	RecName: Full=CYSTM1 family protein A [Arabidopsis thaliana]	0.41	_	_	_	_	_	_	_	None	_
cassava4.1_021008m.g	5978.55	26050.6	231.198	1000.3	5e-05	0.0020309	2.11323	up	yes	OK	1152	gi|28628597|gb|AAO49267.1|AF480476_1	P66 protein [Hevea brasiliensis]	0.95	gi|75296358|sp|Q7XKV5.2|BGL11_ORYSJ	RecName: Full=Beta-glucosidase 11; Short=Os4bglu11; Flags: Precursor	0.7	GO:0008422;GO:0005975	_	_	_	_	_	_	K01188	E3.2.1.21
cassava4.1_021021m.g	1199.93	3099.08	704.872	1720.28	0.00015	0.00481287	1.28721	up	yes	OK	216	gi|333690873|gb|AEF79856.1|	glutathione-S-transferase tau 1 [Hevea brasiliensis]	0.94	gi|416652|sp|Q03666.1|GSTX4_TOBAC	RecName: Full=Probable glutathione S-transferase; AltName: Full=Auxin-induced protein PCNT107	0.9	GO:0004462;GO:0004364;GO:0006749;GO:0006803	_	_	_	_	_	_	K00799	GST, gst
cassava4.1_021028m.g	347	1041.68	6.87336	20.5813	5e-05	0.0020309	1.58225	up	yes	OK	2100	gi|643724946|gb|KDP34147.1|	hypothetical protein JCGZ_07718 [Jatropha curcas]	0.82	gi|292630778|sp|Q9FFN2.2|GLYT3_ARATH	RecName: Full=Probable glycosyltransferase At5g03795 [Arabidopsis thaliana]	0.63	_	29760.GSVIVG00032427001	SubName: Full=Chromosome chr4 scaffold_6, whole genome shotgun sequence;	0.7523	_	KOG1021	_	None	_
cassava4.1_021057m.g	691.657	1537.8	28.8252	63.6981	0.00225	0.0318971	1.14392	up	yes	OK	1080	gi|255571059|ref|XP_002526480.1|	pentatricopeptide repeat-containing protein, putative [Ricinus communis]	0.81	gi|122213725|sp|Q3E6Y3.1|Y1869_ARATH	RecName: Full=Uncharacterized protein At1g28695; Flags: Precursor [Arabidopsis thaliana]	0.71	_	3694.gw1.II.1447.1	hypothetical protein	0.8272	_	_	NOG234009	None	_
cassava4.1_021087m.g	2215.93	7952.95	121.934	434.258	5e-05	0.0020309	1.83245	up	yes	OK	855	gi|566178302|ref|XP_002309604.2|	hypothetical protein POPTR_0006s26640g [Populus trichocarpa]	0.88	gi|146286086|sp|Q9CAA0.2|COB21_ARATH	RecName: Full=Coatomer subunit beta'-1; AltName: Full=Beta'-coat protein 1; Short=Beta'-COP 1 [Arabidopsis thaliana]	0.81	GO:0006810;GO:0004402;GO:0005829;GO:0042967;GO:0000123;GO:0016573	3694.eugene3.00061814	hypothetical protein	0.8977	COG2319	KOG0276	_	K17302	COPB2, SEC27
cassava4.1_021160m.g	219.514	667.435	12.0191	36.285	0.00115	0.019907	1.59404	up	yes	OK	858	gi|255576270|ref|XP_002529028.1|	pirin, putative [Ricinus pirin, putative [Ricinus communis]	0.93	gi|14195017|sp|Q9SEE4.1|PIRL_SOLLC	RecName: Full=Pirin-like protein [Solanum lycopersicum]	0.8	_	29760.GSVIVG00027223001	SubName: Full=Chromosome chr19 scaffold_4, whole genome shotgun sequence;	0.9036	COG1741	_	_	K06911	K06911
cassava4.1_021174m.g	259.796	1100.4	90.4608	366.639	5e-05	0.0020309	2.019	up	yes	OK	264	_	_	_	_	_	_	_	_	_	_	_	_	_	None	_
cassava4.1_021215m.g	61.9334	265.083	2.85322	12.1449	0.0016	0.0254056	2.08969	up	yes	OK	990	gi|255578424|ref|XP_002530077.1|	monoxygenase, putative [Ricinus monoxygenase, putative [Ricinus communis]	0.86	_	_	_	GO:0055114;GO:0016491	3694.fgenesh4_pg.C_scaffold_117000065	hypothetical protein	0.8241	COG0654	KOG2614	_	None	_
cassava4.1_021251m.g	8667.12	22958.2	192.906	509.167	0.00325	0.0407707	1.40024	up	yes	OK	1887	gi|643718608|gb|KDP29802.1|	hypothetical protein JCGZ_18737 [Jatropha curcas]	0.91	_	_	_	GO:0016829;GO:0030246;GO:0005975	3694.estExt_fgenesh4_pm.C_LG_XIV0002	hypothetical protein	0.8451	_	_	NOG43733	K18195	RGL4, rhiE
cassava4.1_021306m.g	6.89961	74.6156	0.836402	8.82307	0.0036	0.04372	3.39901	up	yes	OK	474	gi|643741011|gb|KDP46581.1|	hypothetical protein JCGZ_08553 [Jatropha curcas]	0.92	gi|123534|sp|P02519.1|HSP11_SOYBN	RecName: Full=17.3 kDa class I heat shock protein; AltName: Full=HSP 17.3 [Glycine max]	0.87	_	3694.estExt_Genewise1_v1.C_LG_XIX2021	hypothetical protein	0.8936	COG0071	KOG0710	_	K13993	HSP20
cassava4.1_021333m.g	499.817	1185.9	9.15444	21.6651	0.00105	0.0186218	1.24283	up	yes	OK	2259	gi|566150578|ref|XP_006369449.1|	hypothetical protein POPTR_0001s23540g, partial [Populus trichocarpa]	0.8	gi|313471496|sp|Q39202.2|RLK1_ARATH	RecName: Full=G-type lectin S-receptor-like serine/threonine-protein kinase RLK1; AltName: Full=Receptor-like protein kinase 1; Flags: Precursor [Arabidopsis thali	0.73	GO:0004674;GO:0005524;GO:0009069;GO:0006468	29760.GSVIVG00003760001	SubName: Full=Chromosome chr13 scaffold_149, whole genome shotgun sequence;	0.8095	COG0515	KOG1187	_	None	_
cassava4.1_021351m.g	51.9578	442.451	2.28513	19.3831	0.0001	0.00352683	3.08445	up	yes	OK	1029	gi|643709794|gb|KDP24203.1|	hypothetical protein JCGZ_25860 [Jatropha curcas]	0.86	gi|75318393|sp|O49608.1|MYB32_ARATH	RecName: Full=Transcription factor MYB32; AltName: Full=Myb-related protein 32; Short=AtMYB32 [Arabidopsis thaliana]	0.87	GO:0003677;GO:0000785;GO:0003682	3694.gw1.XIII.21.1	hypothetical protein	0.9712	COG5147	KOG0048	_	K09422	MYBP
cassava4.1_021392m.g	266.916	634.528	16.0348	37.8474	0.00335	0.0416398	1.23899	up	yes	OK	795	gi|643710232|gb|KDP24439.1|	hypothetical protein JCGZ_25003 [Jatropha curcas]	0.88	gi|75318642|sp|O80450.1|TGT3B_ARATH	RecName: Full=Trihelix transcription factor GT-3b; AltName: Full=Transcription factor GT-1-like; AltName: Full=Trihelix DNA-binding protein GT-3b [Arabidopsis thal	0.73	GO:0005634;GO:0000785;GO:0006355;GO:0003682;GO:0005667;GO:0043565;GO:0003700;GO:0045449	3694.eugene3.00060882	hypothetical protein	0.8566	_	KOG4282	_	None	_
cassava4.1_021468m.g	1200.37	2779.51	32.773	75.5656	0.00185	0.0281392	1.20522	up	yes	OK	1566	gi|28628597|gb|AAO49267.1|AF480476_1	P66 protein [Hevea brasiliensis]	0.92	gi|75296358|sp|Q7XKV5.2|BGL11_ORYSJ	RecName: Full=Beta-glucosidase 11; Short=Os4bglu11; Flags: Precursor	0.7	GO:0008422;GO:0005975	_	_	_	_	_	_	K01188	E3.2.1.21
cassava4.1_021582m.g	385.777	1024.58	3.91701	10.3876	0.00045	0.0106208	1.40704	up	yes	OK	3951	gi|255549571|ref|XP_002515837.1|	aldehyde oxidase, putative [Ricinus communis]	0.85	gi|62899867|sp|Q7G9P4.1|ALDO3_ARATH	RecName: Full=Abscisic-aldehyde oxidase; AltName: Full=Aldehyde oxidase 3; Short=AO-3; Short=AtAO-3; Short=AtAO4; AltName: Full=Indole-3-acetaldehyde oxidase; Shor	0.78	GO:0006769;GO:0009055;GO:0016614;GO:0042816;GO:0051537;GO:0005506;GO:0050660;GO:0006118;GO:0055114;GO:0046497;GO:0006574;GO:0004031;GO:0006552;GO:0006568;GO:0006570;GO:0006550	3694.fgenesh4_pg.C_LG_IX000157	aldehyde oxidase 1 (EC:1.2.3.14 1.2.3.7)	0.8533	COG4631;COG4630	KOG0430	_	K09842	AAO3
cassava4.1_021614m.g	1023.48	2230.64	35.188	76.3571	0.00135	0.0224551	1.11768	up	yes	OK	1275	gi|643710265|gb|KDP24472.1|	hypothetical protein JCGZ_25036 [Jatropha curcas]	0.86	gi|223635837|sp|P0C8Q4.1|Y4990_ARATH	RecName: Full=Uncharacterized protein At4g19900 [Arabidopsis thaliana]	0.51	GO:0001575;GO:0005795;GO:0050512	29760.GSVIVG00021487001	SubName: Full=Chromosome chr8 scaffold_23, whole genome shotgun sequence;	0.7718	_	KOG1928	_	K01988	A4GALT
cassava4.1_021646m.g	108.911	484.248	6.10516	26.8874	0.00085	0.0161724	2.13883	up	yes	OK	843	gi|643712388|gb|KDP25738.1|	hypothetical protein JCGZ_23959 [Jatropha curcas]	0.63	_	_	_	_	_	_	_	_	_	_	None	_
cassava4.1_021660m.g	4956.28	11071.6	751.903	1647.26	0.00235	0.0328425	1.13145	up	yes	OK	408	gi|643714090|gb|KDP26755.1|	hypothetical protein JCGZ_17913 [Jatropha curcas]	0.95	_	_	_	GO:0005777	3694.estExt_Genewise1_v1.C_LG_VIII0273	hypothetical protein	0.9419	_	_	NOG278409	None	_
cassava4.1_021684m.g	1051.37	2227.1	15.3385	32.4318	0.00095	0.0174033	1.08025	up	yes	OK	2796	gi|643706062|gb|KDP22194.1|	hypothetical protein JCGZ_26025 [Jatropha curcas]	0.81	gi|75319658|sp|Q42371.1|ERECT_ARATH	RecName: Full=LRR receptor-like serine/threonine-protein kinase ERECTA; AltName: Full=Protein QUANTITATIVE RESISTANCE TO PLECTOSPHAERELLA 1; AltName: Full=Protein	0.49	_	_	_	_	_	_	_	None	_
cassava4.1_021685m.g	69.8527	755.498	8.52332	90.1832	5e-05	0.0020309	3.40337	up	yes	OK	471	gi|255538162|ref|XP_002510146.1|	conserved hypothetical protein [Ricinus communis]	0.73	_	_	_	_	_	_	_	_	_	_	None	_
cassava4.1_021823m.g	336.568	1241.33	58.1707	208.458	5e-05	0.0020309	1.84139	up	yes	OK	378	gi|643708925|gb|KDP23795.1|	hypothetical protein JCGZ_00127 [Jatropha curcas]	0.76	_	_	_	_	3694.eugene3.00150079	SAUR family protein	0.7925	_	_	NOG289797;NOG268201	K14488	SAUR
cassava4.1_021854m.g	456.072	1072.31	8.94959	20.991	0.0008	0.0156184	1.22988	up	yes	OK	2118	gi|643741630|gb|KDP47045.1|	hypothetical protein JCGZ_10772 [Jatropha curcas]	0.84	gi|75334943|sp|Q9LFH9.1|LRK81_ARATH	RecName: Full=L-type lectin-domain containing receptor kinase VIII.1; Short=LecRK-VIII.1; Flags: Precursor [Arabidopsis thaliana]	0.68	GO:0030246;GO:0004674;GO:0005524;GO:0004715;GO:0009069;GO:0018108	29760.GSVIVG00036309001	SubName: Full=Chromosome chr3 scaffold_8, whole genome shotgun sequence;	0.7633	COG0515	KOG1187	_	None	_
cassava4.1_021991m.g	47.4224	353.543	8.3197	60.0523	0.00125	0.021248	2.85162	up	yes	OK	375	gi|643739039|gb|KDP44853.1|	hypothetical protein JCGZ_01353 [Jatropha curcas]	0.97	gi|123548|sp|P27396.1|HSP11_DAUCA	RecName: Full=17.8 kDa class I heat shock protein; AltName: Full=Clone DCHSP17.7	0.92	GO:0009408	3694.grail3.0022018701	hypothetical protein	0.9806	COG0071	KOG0710	_	K13993	HSP20
cassava4.1_022000m.g	5.5757	126.745	0.157332	3.55852	0.00215	0.0310683	4.49939	up	yes	OK	1521	gi|255584959|ref|XP_002533191.1|	cytochrome P450, putative [Ricinus communis]	0.89	gi|3913192|sp|Q42798.1|C93A1_SOYBN	RecName: Full=Cytochrome P450 93A1	0.63	GO:0020037;GO:0005506;GO:0055114;GO:0033772	3694.eugene3.01520022	hypothetical protein	0.7923	COG2124	KOG0156	_	None	_
cassava4.1_022014m.g	555.309	1687.45	53.8875	161.406	5e-05	0.0020309	1.58267	up	yes	OK	552	gi|460374045|ref|XP_004232822.1|	PREDICTED: putative secretory carrier-associated membrane protein 1-like [Solanum lycopersicum]	0.56	gi|75206548|sp|Q9SKT3.1|SCAM1_ARATH	RecName: Full=Secretory carrier-associated membrane protein 1; Short=AtSC1; Short=Secretory carrier membrane protein 1 [Arabidopsis thaliana]	0.52	_	_	_	_	_	_	_	None	_
cassava4.1_022081m.g	394.149	885.024	29.5116	65.5795	0.0032	0.0403535	1.15196	up	yes	OK	669	gi|643719007|gb|KDP30037.1|	hypothetical protein JCGZ_18613 [Jatropha curcas]	0.77	_	_	_	_	3694.fgenesh4_pg.C_scaffold_118000001	hypothetical protein	0.7623	_	_	NOG271147	None	_
cassava4.1_022165m.g	821.898	1993.36	22.4938	54.3519	0.00045	0.0106208	1.2728	up	yes	OK	1563	gi|255550026|ref|XP_002516064.1|	Serine/threonine-protein kinase PBS1, putative [Ricinus communis]	0.66	gi|313118276|sp|Q9LW83.2|CE101_ARATH	RecName: Full=G-type lectin S-receptor-like serine/threonine-protein kinase CES101; AltName: Full=Protein CALLUS EXPRESSION OF RBCS 101; Flags: Precursor [Arabido	0.58	GO:0016301	_	_	_	_	_	_	None	_
cassava4.1_022283m.g	1487.71	3432.08	69.8786	160.199	0.00075	0.0150625	1.19694	up	yes	OK	975	gi|255536873|ref|XP_002509503.1|	Peroxidase 55 precursor, putative [Ricinus communis]	0.92	gi|26397723|sp|Q96509.1|PER55_ARATH	RecName: Full=Peroxidase 55; Short=Atperox P55; AltName: Full=ATP20a; Flags: Precursor [Arabidopsis thaliana]	0.78	GO:0006804;GO:0006979;GO:0046872;GO:0020037;GO:0004601;GO:0055114	3694.eugene3.00880077	hypothetical protein	0.9057	_	_	NOG255145	K00430	E1.11.1.7
cassava4.1_022301m.g	645.923	2660.32	34.8032	142.133	5e-05	0.0020309	2.02995	up	yes	OK	870	gi|643739598|gb|KDP45336.1|	hypothetical protein JCGZ_09585 [Jatropha curcas]	0.69	_	_	_	_	_	_	_	_	_	_	None	_
cassava4.1_022338m.g	436.976	921.377	14.3998	30.2589	0.00355	0.0432825	1.07131	up	yes	OK	1323	gi|566165567|ref|XP_002305886.2|	aspartyl protease family protein [Populus trichocarpa]	0.88	gi|75181297|sp|Q9LZL3.1|PCS1L_ARATH	RecName: Full=Aspartic proteinase PCS1; AltName: Full=Aspartic protease 38; Short=AtASP38; AltName: Full=Protein EMBRYO DEFECTIVE 24; AltName: Full=Protein PROMOTI	0.56	GO:0006508;GO:0005794;GO:0009416;GO:0004190;GO:0033591	3694.eugene3.00040705	hypothetical protein	0.9008	_	KOG1339	_	None	_
cassava4.1_022381m.g	1134.98	2639.2	31.0211	71.7649	0.0025	0.0343849	1.21003	up	yes	OK	1566	gi|643706282|gb|KDP22414.1|	hypothetical protein JCGZ_26245 [Jatropha curcas]	0.91	gi|75277238|sp|O22149.2|PME17_ARATH	RecName: Full=Probable pectinesterase/pectinesterase inhibitor 17; Includes: RecName: Full=Pectinesterase inhibitor 17; AltName: Full=Pectin methylesterase inhibit	0.81	GO:0005982;GO:0045330;GO:0005985;GO:0030599;GO:0005618;GO:0045490;GO:0004857;GO:0043086;GO:0042545	3694.eugene3.00151059	hypothetical protein	0.9461	COG4677	_	_	K01051	E3.1.1.11
cassava4.1_022519m.g	94.7054	286.117	1.57554	4.74796	0.00285	0.0373514	1.59146	up	yes	OK	2472	gi|643725234|gb|KDP34368.1|	hypothetical protein JCGZ_11251 [Jatropha curcas]	0.81	gi|46577339|sp|Q40392.1|TMVRN_NICGU	RecName: Full=TMV resistance protein N [Nicotiana glutinosa]	0.59	_	3694.gw1.XII.1034.1	tir-nbs-lrr resistance protein	0.7941	_	KOG4658;KOG0619	_	None	_
cassava4.1_022533m.g	2294.96	4908.05	73.6072	156.839	0.00095	0.0174033	1.09137	up	yes	OK	1356	gi|255552622|ref|XP_002517354.1|	UDP-glucosyltransferase, putative [Ricinus communis]	0.87	gi|75217060|sp|Q9ZVX4.1|U90A1_ARATH	RecName: Full=UDP-glycosyltransferase 90A1 [Arabidopsis thaliana]	0.7	GO:0047213;GO:0009813	_	_	_	_	_	_	None	_
cassava4.1_022557m.g	949.793	2572.03	156.757	416.046	5e-05	0.0020309	1.40821	up	yes	OK	387	gi|224143756|ref|XP_002325063.1|	hypothetical protein POPTR_0018s10200g [Populus trichocarpa]	0.81	_	_	_	GO:0071456	3694.fgenesh4_pg.C_LG_XVIII000815	hypothetical protein	0.8235	_	_	NOG265390	None	_
cassava4.1_022565m.g	525.735	1378.9	14.3241	37.438	0.0001	0.00352683	1.38606	up	yes	OK	1569	gi|643737871|gb|KDP43896.1|	hypothetical protein JCGZ_20906 [Jatropha curcas]	0.88	_	_	_	_	3694.fgenesh4_pg.C_LG_VII000133	hypothetical protein	0.8157	_	_	NOG292426	None	_
cassava4.1_022582m.g	533.544	1764.17	68.2543	221.497	5e-05	0.0020309	1.6983	up	yes	OK	456	gi|255562238|ref|XP_002522127.1|	conserved hypothetical protein [Ricinus communis]	0.73	_	_	_	_	_	_	_	_	_	_	K07198	PRKAA, AMPK
cassava4.1_022592m.g	137.95	463.522	5.53768	18.5368	0.0004	0.00977027	1.74304	up	yes	OK	1113	gi|255538532|ref|XP_002510331.1|	protein with unknown function [Ricinus communis]	0.92	gi|67460994|sp|Q5EAF2.1|IP5PB_ARATH	RecName: Full=Type I inositol 1,4,5-trisphosphate 5-phosphatase 11; Short=At5PTase11 [Arabidopsis thaliana]	0.79	GO:0004527;GO:0090305;GO:0046856;GO:0004519	3694.fgenesh4_pm.C_scaffold_40000073	hypothetical protein	0.8984	COG5411	KOG0565	_	K01106	E3.1.3.56
cassava4.1_022639m.g	26.0183	131.7	0.622884	3.14268	0.00135	0.0224551	2.33496	up	yes	OK	1764	gi|570933638|gb|AHF20575.1|	polyphenol oxidase [Hevea brasiliensis]	0.88	gi|1172584|sp|P43309.1|PPO_MALDO	RecName: Full=Polyphenol oxidase, chloroplastic; Short=PPO; AltName: Full=Catechol oxidase; Flags: Precursor [Malus domestica]	0.79	GO:0046148;GO:0046872;GO:0006118;GO:0006570;GO:0055114;GO:0004097	3694.eugene3.00110271	polyphenol oxidase	0.837	_	_	NOG244988	None	_
cassava4.1_022654m.g	141.532	648.379	8.93369	40.8727	5e-05	0.0020309	2.19381	up	yes	OK	762	gi|224140739|ref|XP_002323736.1|	hydroxyproline-rich glycoprotein [Populus trichocarpa]	0.76	gi|262527571|sp|Q8R4X3.3|RBM12_MOUSE	RecName: Full=RNA-binding protein 12; AltName: Full=RNA-binding motif protein 12; AltName: Full=SH3/WW domain anchor protein in the nucleus; Short=SWAN [Mus muscu	0.6	_	3694.eugene3.00170080	hypothetical protein	0.7914	_	_	NOG296619	None	_
cassava4.1_022737m.g	677.015	1379.5	23.2241	47.1008	0.0027	0.0361723	1.02013	up	yes	OK	1278	gi|566209854|ref|XP_002323569.2|	hypothetical protein POPTR_0016s12140g [Populus trichocarpa]	0.82	gi|223635837|sp|P0C8Q4.1|Y4990_ARATH	RecName: Full=Uncharacterized protein At4g19900 [Arabidopsis thaliana]	0.52	GO:0001575;GO:0005795;GO:0050512	29760.GSVIVG00021487001	SubName: Full=Chromosome chr8 scaffold_23, whole genome shotgun sequence;	0.7718	_	KOG1928	_	K01988	A4GALT
cassava4.1_022896m.g	1311.02	2690.12	44.6183	91.1391	0.0032	0.0403535	1.03043	up	yes	OK	1287	gi|255583258|ref|XP_002532393.1|	Transcription factor HBP-1b(c1), putative [Ricinus communis]	0.89	gi|34921538|sp|Q41558.2|HBP1C_WHEAT	RecName: Full=Transcription factor HBP-1b(c1)	0.71	GO:0005667;GO:0006355;GO:0043565;GO:0045449;GO:0003700	29760.GSVIVG00025350001	SubName: Full=Chromosome chr8 scaffold_34, whole genome shotgun sequence;	0.8958	_	_	NOG271619	K14431	TGA
cassava4.1_022904m.g	1409.94	3029.5	89.8409	191.423	0.00115	0.019907	1.09132	up	yes	OK	759	gi|255579423|ref|XP_002530555.1|	conserved hypothetical protein [Ricinus communis]	0.91	gi|75313491|sp|Q9SJ52.1|YLS9_ARATH	RecName: Full=Protein YLS9; AltName: Full=Protein NDR1/HIN1-LIKE 10; Short=AtNHL10; AltName: Full=Protein YELLOW-LEAF-SPECIFIC GENE 9 [Arabidopsis thaliana]	0.53	_	3694.eugene3.00121065	hypothetical protein	0.8699	_	_	NOG220026	None	_
cassava4.1_022947m.g	175.224	617.966	4.54457	15.9629	0.0002	0.00587805	1.81251	up	yes	OK	1641	gi|566158901|ref|XP_002301527.2|	hypothetical protein POPTR_0002s19350g [Populus trichocarpa]	0.85	gi|83288233|sp|Q9SYJ2.1|GPAT3_ARATH	RecName: Full=Probable glycerol-3-phosphate acyltransferase 3; Short=AtGPAT3 [Arabidopsis thaliana]	0.75	GO:0016746;GO:0008152	3694.fgenesh4_pg.C_LG_II001856	hypothetical protein	0.88	_	_	NOG278496	K13508	GPAT
cassava4.1_023007m.g	1534.28	3453.95	832.624	1778.85	0.0013	0.0218412	1.09521	up	yes	OK	222	gi|593704575|ref|XP_007152661.1|	hypothetical protein PHAVU_004G148400g [Phaseolus vulgaris]	0.71	_	_	_	_	_	_	_	_	_	_	None	_
cassava4.1_023032m.g	501.977	1399.46	127.301	343.206	0.00055	0.0121482	1.43083	up	yes	OK	306	gi|643733340|gb|KDP40287.1|	hypothetical protein JCGZ_02285 [Jatropha curcas]	0.78	_	_	_	_	_	_	_	_	_	_	None	_
cassava4.1_023134m.g	214.981	866.955	91.0669	349.312	5e-05	0.0020309	1.93952	up	yes	OK	243	gi|643740233|gb|KDP45905.1|	hypothetical protein JCGZ_15465 [Jatropha curcas]	0.84	_	_	_	_	_	_	_	_	_	_	None	_
cassava4.1_023169m.g	328.188	1187.56	15.9454	57.2748	5e-05	0.0020309	1.84476	up	yes	OK	948	gi|522191360|gb|AGQ04249.1|	WRKY transcription factor 55 [Jatropha curcas]	0.81	gi|29839674|sp|Q9SHB5.1|WRK55_ARATH	RecName: Full=WRKY transcription factor 55; AltName: Full=WRKY DNA-binding protein 55 [Arabidopsis thaliana]	0.65	GO:0005667;GO:0006355;GO:0043565;GO:0045449;GO:0003700	_	_	_	_	_	_	None	_
cassava4.1_023171m.g	2564.93	7736.98	68.9935	207.424	5e-05	0.0020309	1.58805	up	yes	OK	1587	gi|255564327|ref|XP_002523160.1|	Reticuline oxidase precursor, putative [Ricinus communis]	0.86	gi|118585329|sp|Q9SVG4.2|RETOL_ARATH	RecName: Full=Reticuline oxidase-like protein; Flags: Precursor [Arabidopsis thaliana]	0.69	GO:0008762;GO:0006040;GO:0009821;GO:0050468;GO:0050660;GO:0055114	3694.gw1.I.5983.1	hypothetical protein	0.877	COG0277	_	_	None	_
cassava4.1_023188m.g	1279.34	5664.86	413.679	1749.68	5e-05	0.0020309	2.08051	up	yes	OK	273	gi|643722124|gb|KDP32003.1|	hypothetical protein JCGZ_12464 [Jatropha curcas]	0.8	_	_	_	_	_	_	_	_	_	_	None	_
cassava4.1_023193m.g	153.167	519.228	14.8983	49.6702	0.00075	0.0150625	1.73723	up	yes	OK	552	gi|255537827|ref|XP_002509980.1|	calcineurin B, putative [Ricinus communis]	0.92	gi|122215724|sp|Q3HRP0.1|CNBL7_ORYSJ	RecName: Full=Calcineurin B-like protein 7 [Oryza sativa Japonica Group]	0.86	GO:0005509	3694.eugene3.00010766	hypothetical protein	0.9024	COG5126	KOG0034	_	K06268	PPP3R, CNB
cassava4.1_023207m.g	0	4.01041	0	1.76815	0.002	0.0297123	0.822241	up	yes	OK	237	_	_	_	_	_	_	_	_	_	_	_	_	_	None	_
cassava4.1_023273m.g	384.689	878.292	9.4754	21.5629	0.00205	0.0301864	1.18629	up	yes	OK	1719	gi|657401417|gb|KEH40395.1|	stress-induced receptor-like kinase, putative [Medicago truncatula]	0.81	gi|75333905|sp|Q9FID6.1|Y5392_ARATH	RecName: Full=Probable receptor-like protein kinase At5g39020; Flags: Precursor [Arabidopsis thaliana]	0.7	_	29760.GSVIVG00038463001	SubName: Full=Chromosome chr16 scaffold_94, whole genome shotgun sequence;	0.8525	COG0515	KOG1187	_	None	_
cassava4.1_023304m.g	1028.45	3599.92	391.517	1297.6	5e-05	0.0020309	1.7287	up	yes	OK	255	gi|643720890|gb|KDP31154.1|	hypothetical protein JCGZ_11530 [Jatropha curcas]	0.9	_	_	_	_	3694.grail3.0005005601	hypothetical protein	0.75	_	KOG1361	_	None	_
cassava4.1_023518m.g	1604.69	4335.71	121.718	325.278	0.0001	0.00352683	1.41813	up	yes	OK	663	gi|255582050|ref|XP_002531822.1|	conserved hypothetical protein [Ricinus communis]	0.92	_	_	_	GO:0009506;GO:0046658	3694.fgenesh4_pg.C_scaffold_28000315	hypothetical protein	0.8041	_	_	NOG225466	None	_
cassava4.1_023541m.g	1120.93	3265.69	26.6105	77.2285	0.0005	0.0113441	1.53714	up	yes	OK	1779	gi|255570839|ref|XP_002526372.1|	Protein MLO, putative [Ricinus Protein MLO, putative [Ricinus communis]	0.86	gi|33112391|sp|Q94KB7.2|MLO6_ARATH	RecName: Full=MLO-like protein 6; Short=AtMlo6 [Arabidopsis thaliana]	0.81	GO:0006952;GO:0016021;GO:0005516;GO:0009607	29760.GSVIVG00024507001	SubName: Full=Chromosome chr6 scaffold_3, whole genome shotgun sequence;	0.8558	_	_	NOG273845	K08472	MLO
cassava4.1_023571m.g	228.109	561.076	12.1809	29.7381	0.004	0.0471266	1.28769	up	yes	OK	876	gi|643739598|gb|KDP45336.1|	hypothetical protein JCGZ_09585 [Jatropha curcas]	0.68	_	_	_	_	_	_	_	_	_	_	None	_
cassava4.1_023593m.g	54.5973	314.185	1.37115	7.85914	5e-05	0.0020309	2.51899	up	yes	OK	1689	gi|643730631|gb|KDP38063.1|	hypothetical protein JCGZ_04706 [Jatropha curcas]	0.93	gi|75162430|sp|Q8W486.1|Y1491_ARATH	RecName: Full=Uncharacterized protein At1g04910 [Arabidopsis thaliana]	0.56	_	3694.fgenesh4_pg.C_LG_X001014	hypothetical protein	0.9179	_	_	NOG270985	None	_
cassava4.1_023673m.g	58.686	294.105	1.57182	7.87234	0.0003	0.00808323	2.32436	up	yes	OK	1590	gi|643716801|gb|KDP28427.1|	hypothetical protein JCGZ_14198 [Jatropha curcas]	0.95	gi|75192344|sp|Q9MAM3.1|KCS1_ARATH	RecName: Full=3-ketoacyl-CoA synthase 1; Short=KCS-1; AltName: Full=Very long-chain fatty acid condensing enzyme 1; Short=VLCFA condensing enzyme 1 [Arabidopsis tha	0.86	GO:0016020;GO:0016747;GO:0006633	3694.fgenesh4_pg.C_LG_II001639	3-ketoacyl-CoA synthase/fatty acid elongase/fatty acid elongase	0.9589	COG3424	_	_	K15397	KCS
cassava4.1_023676m.g	181.995	651.048	25.6154	89.4957	0.00045	0.0106208	1.80481	up	yes	OK	429	gi|255536949|ref|XP_002509541.1|	Polcalcin Jun o, putative [Ricinus communis]	0.91	gi|75337561|sp|Q9SRE6.1|CML38_ARATH	RecName: Full=Calcium-binding protein CML38; AltName: Full=Calmodulin-like protein 38 [Arabidopsis thaliana]	0.71	GO:0005509	3694.fgenesh4_pg.C_LG_I002303	hypothetical protein	0.8696	COG5126	KOG0027	_	K13448	CML
cassava4.1_023806m.g	387.58	1102.94	7.42658	21.0765	0.00015	0.00481287	1.50487	up	yes	OK	2166	gi|629114290|gb|KCW78965.1|	hypothetical protein EUGRSUZ_C00396 [Eucalyptus grandis]	0.76	gi|75319440|sp|Q39086.1|SD17_ARATH	RecName: Full=Receptor-like serine/threonine-protein kinase SD1-7; AltName: Full=Arabidopsis thaliana receptor kinase 1; AltName: Full=S-domain-1 (SD1) receptor kin	0.69	GO:0004553;GO:0043170;GO:0004672;GO:0005975	29760.GSVIVG00005602001	SubName: Full=Chromosome undetermined scaffold_155, whole genome shotgun sequence;	0.8675	COG0515	KOG1187	_	None	_
cassava4.1_023855m.g	1345.57	3145.57	23.6928	55.2665	0.00035	0.00896281	1.22196	up	yes	OK	2343	gi|643714789|gb|KDP27144.1|	hypothetical protein JCGZ_19843 [Jatropha curcas]	0.85	_	_	_	_	29760.GSVIVG00020969001	SubName: Full=Chromosome chr14 scaffold_21, whole genome shotgun sequence;	0.8663	_	_	NOG219590	None	_
cassava4.1_023906m.g	201.36	1091.95	5.84973	31.5709	5e-05	0.0020309	2.43215	up	yes	OK	1482	gi|255553484|ref|XP_002517783.1|	polyamine oxidase, putative [Ricinus communis]	0.96	gi|75171808|sp|Q9FNA2.1|PAO1_ARATH	RecName: Full=Polyamine oxidase 1; Short=AtPAO1; AltName: Full=N(1)-acetylpolyamine oxidase; AltName: Full=Spermine oxidase [Arabidopsis thaliana]	0.91	GO:0046592;GO:0055114	29760.GSVIVG00028738001	SubName: Full=Chromosome chr13 scaffold_45, whole genome shotgun sequence;	0.9257	COG1231	KOG0029	_	K13366	MPAO, PAO1
cassava4.1_023935m.g	432.415	1099.16	109.789	269.332	0.0006	0.0129235	1.29465	up	yes	OK	306	gi|643724606|gb|KDP33807.1|	hypothetical protein JCGZ_07378 [Jatropha curcas]	0.78	gi|68565333|sp|Q9SK92.1|ATL15_ARATH	RecName: Full=E3 ubiquitin-protein ligase ATL15; AltName: Full=RING-H2 finger protein ATL15; Flags: Precursor [Arabidopsis thaliana]	0.61	GO:0046872	3694.eugene3.02110006	hypothetical protein	0.7843	_	KOG0800	_	None	_
cassava4.1_024015m.g	6356.8	17064.6	312.379	832.356	0.001	0.018015	1.4139	up	yes	OK	939	gi|643738379|gb|KDP44343.1|	hypothetical protein JCGZ_19210 [Jatropha curcas]	0.87	_	_	_	_	3694.eugene3.00031871	hypothetical protein	0.8669	_	_	NOG71186;NOG86604	None	_
cassava4.1_024057m.g	133.621	611.217	6.80043	30.8586	0.00015	0.00481287	2.18197	up	yes	OK	912	gi|643731056|gb|KDP38394.1|	hypothetical protein JCGZ_04319 [Jatropha curcas]	0.79	_	_	_	_	_	_	_	_	_	_	None	_
cassava4.1_024140m.g	179.983	435.466	9.76614	23.4658	0.00345	0.0424932	1.2647	up	yes	OK	864	gi|255553837|ref|XP_002517959.1|	conserved hypothetical protein [Ricinus communis]	0.97	_	_	_	_	3694.eugene3.01200058	hypothetical protein	0.9393	_	_	NOG243180	None	_
cassava4.1_024160m.g	458.378	1082.47	16.2956	38.2825	0.00275	0.036616	1.2322	up	yes	OK	1239	gi|643723498|gb|KDP33049.1|	hypothetical protein JCGZ_13635 [Jatropha curcas]	0.88	gi|75204228|sp|Q9SF15.1|PUB24_ARATH	RecName: Full=E3 ubiquitin-protein ligase PUB24; AltName: Full=Plant U-box protein 24; AltName: Full=U-box domain-containing protein 24 [Arabidopsis thaliana]	0.59	GO:0000151;GO:0016567;GO:0004842	3694.eugene3.00091484	hypothetical protein	0.8284	_	KOG0167	_	None	_
cassava4.1_024201m.g	289.269	890.974	38.0656	115.159	0.0002	0.00587805	1.59707	up	yes	OK	447	gi|255559871|ref|XP_002520954.1|	calmodulin, putative [Ricinus calmodulin, putative [Ricinus communis]	0.95	gi|75335042|sp|Q9LIK5.1|CML11_ARATH	RecName: Full=Calmodulin-like protein 11 [Arabidopsis thaliana]	0.85	GO:0032440;GO:0005634;GO:0009414;GO:0005829;GO:0005509;GO:0009651;GO:0019722;GO:0055114;GO:0009737	29760.GSVIVG00023811001	SubName: Full=Putative uncharacterized protein (Chromosome chr7 scaffold_31, whole genome sh [...]	0.8936	COG5126	KOG0027	_	K13448	CML
cassava4.1_024248m.g	328.011	829.777	15.2461	38.2876	0.00135	0.0224551	1.32844	up	yes	OK	984	gi|522191341|gb|AGQ04238.1|	WRKY transcription factor 47 [Jatropha curcas]	0.8	gi|29839444|sp|O04609.1|WRK22_ARATH	RecName: Full=WRKY transcription factor 22; AltName: Full=WRKY DNA-binding protein 22 [Arabidopsis thaliana]	0.77	GO:0005667;GO:0006355;GO:0043565;GO:0045449;GO:0003700	29760.GSVIVG00026902001	SubName: Full=Chromosome chr15 scaffold_40, whole genome shotgun sequence;	0.7938	_	_	NOG238395	K13425	WRKY22
cassava4.1_024443m.g	66.7465	238.678	16.9271	58.3955	0.00415	0.0484204	1.78652	up	yes	OK	306	gi|643724606|gb|KDP33807.1|	hypothetical protein JCGZ_07378 [Jatropha curcas]	0.79	gi|61211690|sp|Q9SPL2.1|CIP8_ARATH	RecName: Full=E3 ubiquitin-protein ligase CIP8; AltName: Full=COP1-interacting protein 8 [Arabidopsis thaliana]	0.62	GO:0046872	3694.eugene3.02110006	hypothetical protein	0.8039	_	KOG0800	_	None	_
cassava4.1_024488m.g	636.484	1389.36	32.9824	71.6175	0.0012	0.0206081	1.11862	up	yes	OK	897	gi|255544674|ref|XP_002513398.1|	NAC domain-containing protein, putative [Ricinus communis]	0.83	gi|50401193|sp|Q9SK55.1|NAC42_ARATH	RecName: Full=Transcription factor JUNGBRUNNEN 1; AltName: Full=NAC domain-containing protein 42; Short=ANAC042 [Arabidopsis thaliana]	0.84	GO:0003677;GO:0006355	3694.fgenesh4_pg.C_LG_V000378	NAC domain protein, IPR003441	0.8147	_	_	NOG284618;NOG281074	None	_
cassava4.1_024518m.g	251.901	1088.48	8.28562	35.6333	5e-05	0.0020309	2.10454	up	yes	OK	1326	gi|643730727|gb|KDP38159.1|	hypothetical protein JCGZ_04802 [Jatropha curcas]	0.87	gi|75107724|sp|Q5PNY6.1|PUB21_ARATH	RecName: Full=U-box domain-containing protein 21; AltName: Full=Plant U-box protein 21 [Arabidopsis thaliana]	0.65	GO:0010200;GO:0000151;GO:0016567;GO:0004842	29760.GSVIVG00030628001	SubName: Full=Chromosome chr1 scaffold_5, whole genome shotgun sequence;	0.8273	_	KOG0167	_	None	_
cassava4.1_024565m.g	572.849	1860.71	45.031	144.473	0.0001	0.00352683	1.68181	up	yes	OK	645	gi|255538050|ref|XP_002510090.1|	conserved hypothetical protein [Ricinus communis]	0.76	_	_	_	_	3694.grail3.0033005001	hypothetical protein	0.75	_	_	NOG269695	None	_
cassava4.1_024620m.g	576.226	1400.32	70.7397	169.054	0.0008	0.0156184	1.25689	up	yes	OK	468	gi|255545808|ref|XP_002513964.1|	conserved hypothetical protein [Ricinus communis]	0.66	_	_	_	_	_	_	_	_	_	_	None	_
cassava4.1_024671m.g	149.077	446.687	20.4439	60.0926	0.0019	0.0285989	1.55552	up	yes	OK	435	gi|523713521|gb|AGQ57014.1|	ethylene-responsive transcriptional coactivator [Hevea brasiliensis]	0.93	gi|75274343|sp|Q9LV58.1|MBF1C_ARATH	RecName: Full=Multiprotein-bridging factor 1c [Arabidopsis thaliana]	0.85	GO:2001141;GO:0045941;GO:0009414;GO:0009408;GO:0009737;GO:0003713;GO:0005667;GO:0043565	3694.grail3.0020003201	hypothetical protein	0.9172	COG1813	KOG3398	_	K03627	MBF1
cassava4.1_024692m.g	0	21.1955	0	0.584948	5e-05	0.0020309	2.54831	up	yes	OK	1548	gi|224105309|ref|XP_002313762.1|	cytochrome P450 family protein [Populus trichocarpa]	0.87	gi|5921932|sp|Q42600.1|C84A1_ARATH	RecName: Full=Cytochrome P450 84A1; AltName: Full=Ferulate-5-hydroxylase; Short=F5H [Arabidopsis thaliana]	0.81	GO:0016705;GO:0020037;GO:0005506;GO:0004497;GO:0055114	3694.eugene3.00090440	cytochrome P450 probable 5-hydroxylase for coniferaldehyde, coniferyl alcohol and ferulic acid	0.8718	COG2124	KOG0156	_	K09755	CYP84A, F5H
cassava4.1_024736m.g	2191.25	5268.45	97.6212	233.054	0.0014	0.0231448	1.2554	up	yes	OK	1020	gi|28628597|gb|AAO49267.1|AF480476_1	P66 protein [Hevea brasiliensis]	0.94	gi|75296358|sp|Q7XKV5.2|BGL11_ORYSJ	RecName: Full=Beta-glucosidase 11; Short=Os4bglu11; Flags: Precursor	0.7	GO:0008422;GO:0005975	_	_	_	_	_	_	K01188	E3.2.1.21
cassava4.1_024754m.g	1520.67	5068.58	91.3584	302.411	5e-05	0.0020309	1.7269	up	yes	OK	795	gi|255578424|ref|XP_002530077.1|	monoxygenase, putative [Ricinus monoxygenase, putative [Ricinus communis]	0.82	_	_	_	GO:0055114;GO:0016491	3694.fgenesh4_pg.C_scaffold_117000065	hypothetical protein	0.8319	COG0654	KOG2614	_	None	_
cassava4.1_024768m.g	53.5337	195.372	1.09586	3.98794	0.00385	0.0459584	1.86358	up	yes	OK	2037	gi|359479395|ref|XP_002271257.2|	PREDICTED: uncharacterized protein LOC100243147 [Vitis vinifera]	0.68	_	_	_	_	_	_	_	_	_	_	None	_
cassava4.1_024802m.g	8323.06	29707.7	221.726	787.895	0.00065	0.0136879	1.82923	up	yes	OK	1602	gi|643728169|gb|KDP36348.1|	hypothetical protein JCGZ_09768 [Jatropha curcas]	0.88	gi|75150432|sp|Q8GTB6.1|THCAS_CANSA	RecName: Full=Tetrahydrocannabinolic acid synthase; Short=THCAS; AltName: Full=Delta(1)-tetrahydrocannabinolic acid synthase; AltName: Full=THCA synthase; Flags: P	0.64	GO:0008762;GO:0006040;GO:0009821;GO:0050468;GO:0050660;GO:0055114	3694.fgenesh4_pg.C_scaffold_895000002	hypothetical protein	0.9133	COG0277	_	_	None	_
cassava4.1_024805m.g	192.613	605.313	2.95189	9.25606	0.00085	0.0161724	1.64876	up	yes	OK	2670	gi|643733105|gb|KDP40052.1|	hypothetical protein JCGZ_02050 [Jatropha curcas]	0.92	_	_	_	GO:0016787;GO:0008152	29760.GSVIVG00019854001	SubName: Full=Chromosome chr5 scaffold_2, whole genome shotgun sequence;	0.8724	COG1957	KOG2938	_	None	_
cassava4.1_024828m.g	1453.63	3621.19	36.7967	91.3319	0.00025	0.00699677	1.31154	up	yes	OK	1677	gi|641837920|gb|KDO56868.1|	hypothetical protein CISIN_1g043278mg [Citrus sinensis]	0.72	gi|322510093|sp|Q9SXB8.3|Y1133_ARATH	RecName: Full=G-type lectin S-receptor-like serine/threonine-protein kinase At1g11330; Flags: Precursor [Arabidopsis thaliana]	0.73	_	29760.GSVIVG00034405001	SubName: Full=Chromosome chr9 scaffold_7, whole genome shotgun sequence;	0.8012	COG0515	KOG1187	_	None	_
cassava4.1_024880m.g	488.502	1031.18	21.7413	45.636	0.004	0.0471266	1.06973	up	yes	OK	1020	gi|255538732|ref|XP_002510431.1|	cyclin-dependent protein kinase, putative [Ricinus communis]	0.82	gi|122248588|sp|Q2QQS5.1|CCT14_ORYSJ	RecName: Full=Cyclin-T1-4; Short=CycT1;4 [Oryza sativa Japonica Group]	0.78	GO:0005634;GO:0016301;GO:0006355;GO:0019901;GO:0000079	3694.estExt_fgenesh4_pg.C_LG_II0296	hypothetical protein	0.9153	COG5333	KOG0834	_	K15188	CCNT
cassava4.1_024919m.g	15.1647	126.676	0.485801	4.04306	0.00075	0.0150625	3.05701	up	yes	OK	1356	gi|566198855|ref|XP_002319508.2|	hypothetical protein POPTR_0013s01660g [Populus trichocarpa]	0.82	gi|75308913|sp|Q9C992.1|KCS7_ARATH	RecName: Full=3-ketoacyl-CoA synthase 7; Short=KCS-7; AltName: Full=Very long-chain fatty acid condensing enzyme 7; Short=VLCFA condensing enzyme 7 [Arabidopsis tha	0.73	GO:0016020;GO:0016747;GO:0006633	3694.gw1.XIII.793.1	beta-ketoacyl-coa synthase family protein	0.8815	COG3424	_	_	K15397	KCS
cassava4.1_024992m.g	21.5774	106.176	3.87303	19.1123	0.0033	0.0411835	2.30297	up	yes	OK	366	gi|255568002|ref|XP_002524978.1|	structural constituent of cell wall, putative [Ricinus communis]	0.87	_	_	_	_	3694.fgenesh4_pg.C_scaffold_875000002	hypothetical protein	0.8814	_	_	NOG296619	None	_
cassava4.1_025114m.g	27.8133	273.889	3.08389	30.3146	5e-05	0.0020309	3.29719	up	yes	OK	498	gi|224108005|ref|XP_002314684.1|	hypothetical protein POPTR_0010s09540g [Populus trichocarpa]	0.79	_	_	_	GO:0008289;GO:0006869	_	_	_	_	_	_	None	_
cassava4.1_025415m.g	483.526	1113.6	6.95185	15.9817	0.00145	0.023647	1.20095	up	yes	OK	2835	gi|643707050|gb|KDP22860.1|	hypothetical protein JCGZ_00447 [Jatropha curcas]	0.72	gi|334302851|sp|Q9C9H7.2|RLP12_ARATH	RecName: Full=Receptor-like protein 12; Short=AtRLP12; Flags: Precursor [Arabidopsis thaliana]	0.53	_	_	_	_	_	_	_	None	_
cassava4.1_025530m.g	155.144	414.011	9.78834	25.9215	0.00435	0.049816	1.40501	up	yes	OK	765	gi|255538370|ref|XP_002510250.1|	Gibberellin receptor GID1, putative [Ricinus communis]	0.9	gi|75337806|sp|Q9SX78.1|CXE2_ARATH	RecName: Full=Probable carboxylesterase 2; AltName: Full=AtCXE2 [Arabidopsis thaliana]	0.68	GO:0016787;GO:0008152	3694.gw1.40.697.1	hypothetical protein	0.8312	COG0657	KOG1515	_	None	_
cassava4.1_025594m.g	3306.54	6813	287.732	585.664	0.00265	0.0356788	1.02535	up	yes	OK	597	gi|255559597|ref|XP_002520818.1|	conserved hypothetical protein [Ricinus communis]	0.82	gi|139780|sp|P20144.1|WUN1_SOLTU	RecName: Full=Wound-induced protein 1	0.68	_	3694.grail3.0010007401	hypothetical protein	0.8158	_	_	NOG296114	None	_
cassava4.1_025640m.g	531.865	1103.43	16.6439	34.3855	0.00405	0.0475092	1.04681	up	yes	OK	1386	gi|643725774|gb|KDP34695.1|	hypothetical protein JCGZ_10900 [Jatropha curcas]	0.88	gi|75203068|sp|Q9SD53.1|Y3720_ARATH	RecName: Full=UPF0481 protein At3g47200 [Arabidopsis thaliana]	0.6	_	3694.gw1.66.69.1	hypothetical protein	0.8512	_	_	NOG296591	None	_
cassava4.1_025733m.g	960.137	1930.29	20.6787	41.4532	0.00245	0.0337829	1.00334	up	yes	OK	1944	gi|255571932|ref|XP_002526908.1|	ATP binding protein, putative [Ricinus communis]	0.85	gi|264664587|sp|C0LGH3.2|Y5614_ARATH	RecName: Full=Probable LRR receptor-like serine/threonine-protein kinase At1g56140; Flags: Precursor [Arabidopsis thaliana]	0.72	GO:0032440;GO:0004674;GO:0005524;GO:0004715;GO:0009069;GO:0055114;GO:0018108	3694.gw1.III.143.1	hypothetical protein	0.8512	COG0515	KOG1187	_	None	_
cassava4.1_025744m.g	2217.6	5087.26	68.575	156.655	0.00065	0.0136879	1.19184	up	yes	OK	1401	gi|255539004|ref|XP_002510567.1|	conserved hypothetical protein [Ricinus communis]	0.84	gi|75329113|sp|Q8H1D6.1|RBK1_ARATH	RecName: Full=Receptor-like cytosolic serine/threonine-protein kinase RBK1; AltName: Full=Protein ROP BINDING PROTEIN KINASES 1 [Arabidopsis thaliana]	0.59	GO:0004674;GO:0005524;GO:0009069;GO:0006468	29760.GSVIVG00036119001	SubName: Full=Chromosome chr3 scaffold_8, whole genome shotgun sequence;	0.7868	COG0515	KOG1187	_	K04730	IRAK1
cassava4.1_025749m.g	937.124	2319.9	72.7569	178.156	0.00025	0.00699677	1.29199	up	yes	OK	651	gi|224099471|ref|XP_002311497.1|	hypothetical protein POPTR_0008s12770g [Populus trichocarpa]	0.78	gi|75126954|sp|Q6NLC8.1|Y1648_ARATH	RecName: Full=Uncharacterized protein At1g66480 [Arabidopsis thaliana]	0.63	_	3694.fgenesh4_pm.C_LG_VIII000553	hypothetical protein	0.7887	_	_	NOG235381;NOG283552	None	_
cassava4.1_025770m.g	259.245	875.677	141.931	448.096	0.0005	0.0113441	1.65862	up	yes	OK	222	gi|643738283|gb|KDP44271.1|	hypothetical protein JCGZ_05738 [Jatropha curcas]	0.86	_	_	_	_	_	_	_	_	_	_	None	_
cassava4.1_025930m.g	6737.38	21618.1	266.821	851.343	5e-05	0.0020309	1.67387	up	yes	OK	1128	gi|224072811|ref|XP_002303893.1|	hypothetical protein POPTR_0003s20360g [Populus trichocarpa]	0.94	gi|3334115|sp|O22342.1|ADT1_GOSHI	RecName: Full=ADP,ATP carrier protein 1, mitochondrial; AltName: Full=ADP/ATP translocase 1; AltName: Full=Adenine nucleotide translocator 1; Short=ANT 1; Flags: Pre	0.92	GO:0055085;GO:0015867;GO:0005774;GO:0005471;GO:0005507;GO:0016021;GO:0005743;GO:0009941;GO:0015866	3694.estExt_fgenesh4_pm.C_LG_III0647	hypothetical protein	0.9367	_	KOG0749	_	K05863	SLC25A4S, ANT
cassava4.1_025944m.g	2269.35	5644.85	263.678	645.253	0.00025	0.00699677	1.29109	up	yes	OK	486	gi|255545808|ref|XP_002513964.1|	conserved hypothetical protein [Ricinus communis]	0.78	_	_	_	_	_	_	_	_	_	_	None	_
cassava4.1_026056m.g	90.6473	262.91	1.81038	5.23521	0.00395	0.0467916	1.53195	up	yes	OK	2085	gi|571537813|ref|XP_006601054.1|	PREDICTED: protein FAM135B-like isoform X1 [Glycine max]	0.79	gi|82234145|sp|Q641I1.1|F135B_XENLA	RecName: Full=Protein FAM135B [Xenopus laevis]	0.71	_	_	_	_	_	_	_	None	_
cassava4.1_026062m.g	1897.52	3995.36	571.28	1155.65	0.00405	0.0475092	1.01643	up	yes	OK	282	gi|255547890|ref|XP_002515002.1|	conserved hypothetical protein [Ricinus communis]	0.94	_	_	_	_	3694.estExt_Genewise1_v1.C_LG_VIII0273	hypothetical protein	0.9302	_	_	NOG278409	None	_
cassava4.1_026083m.g	499.6	1075.85	68.5346	144.871	0.00335	0.0416398	1.07986	up	yes	OK	435	gi|255580884|ref|XP_002531261.1|	protein with unknown function [Ricinus communis]	0.99	gi|75334962|sp|Q9LFT9.1|RAH1E_ARATH	RecName: Full=Ras-related protein RABH1e; Short=AtRABH1e [Arabidopsis thaliana]	0.97	GO:0008152;GO:0016787;GO:0007264;GO:0005525;GO:0015031	3694.fgenesh4_pm.C_LG_V000066	hypothetical protein	0.979	COG1100	KOG0094	_	K07893	RAB6A
cassava4.1_026090m.g	86.4428	304.621	2.82974	9.91996	0.00105	0.0186218	1.80966	up	yes	OK	1332	gi|255582030|ref|XP_002531812.1|	conserved hypothetical protein [Ricinus communis]	0.87	_	_	_	_	3694.gw1.28.1159.1	hypothetical protein	0.841	_	_	NOG289403;NOG251995	None	_
cassava4.1_026097m.g	360.262	1772.03	5.38655	26.436	5e-05	0.0020309	2.29507	up	yes	OK	2733	gi|641838506|gb|KDO57448.1|	hypothetical protein CISIN_1g042277mg, partial [Citrus sinensis]	0.84	gi|635552620|sp|Q8W1Y3.2|KP1_ARATH	RecName: Full=Kinesin KP1; AltName: Full=Kinesin-like protein 1; Short=AtKP1 [Arabidopsis thaliana]	0.77	_	39947.LOC_Os01g54080.1	kinesin motor protein-related, putative, expressed	0.7991	COG5059	KOG0239	_	K10406	KIFC2_3
cassava4.1_026113m.g	2670.34	13851	302.621	1541.52	5e-05	0.0020309	2.34877	up	yes	OK	495	gi|255572511|ref|XP_002527190.1|	Blue copper protein precursor, putative [Ricinus communis]	0.81	gi|2493318|sp|Q41001.1|BCP_PEA	RecName: Full=Blue copper protein; Flags: Precursor	0.5	GO:0009055;GO:0005507;GO:0006118	_	_	_	_	_	_	None	_
cassava4.1_026168m.g	940.103	2334.39	32.4255	80.1383	0.0001	0.00352683	1.30536	up	yes	OK	1272	gi|255551366|ref|XP_002516729.1|	protein with unknown function [Ricinus communis]	0.85	_	_	_	_	3694.fgenesh4_pg.C_LG_IV000558	hypothetical protein	0.843	_	KOG2027	_	None	_
cassava4.1_026237m.g	407.293	1104.81	13.678	37.0756	0.0002	0.00587805	1.43861	up	yes	OK	1299	gi|643706449|gb|KDP22581.1|	hypothetical protein JCGZ_26412 [Jatropha curcas]	0.94	gi|75165230|sp|Q94CD1.1|HHT1_ARATH	RecName: Full=Omega-hydroxypalmitate O-feruloyl transferase; AltName: Full=Omega-hydroxyacid hydroxycinnamoyltransferase; AltName: Full=Protein ALIPHATIC SUBERIN FE	0.84	GO:0050734;GO:0090430;GO:0033494;GO:0042967;GO:0090431;GO:0010143;GO:0005829;GO:0047672	29760.GSVIVG00017980001	SubName: Full=Chromosome chr17 scaffold_16, whole genome shotgun sequence;	0.9336	_	_	NOG257831	K15400	HHT1
cassava4.1_026265m.g	4713.91	11583.4	139.675	341.855	0.0008	0.0156184	1.29131	up	yes	OK	1455	gi|255549244|ref|XP_002515676.1|	ATP binding protein, putative [Ricinus communis]	0.88	gi|74896802|sp|Q54DY9.1|BCS1B_DICDI	RecName: Full=Probable mitochondrial chaperone BCS1-B; AltName: Full=BCS1-like protein 2 [Dictyostelium discoideum]	0.53	GO:0005524;GO:0008152;GO:0017111	3694.gw1.XII.1269.1	hypothetical protein	0.8918	COG0465	KOG0743	_	K08900	BCS1
cassava4.1_026305m.g	306.032	743.658	8.86606	21.5273	0.00235	0.0328425	1.2798	up	yes	OK	1482	gi|643735913|gb|KDP42371.1|	hypothetical protein JCGZ_01947 [Jatropha curcas]	0.94	gi|75215455|sp|Q9XGY7.1|FAR_SIMCH	RecName: Full=Alcohol-forming fatty acyl-CoA reductase	0.79	GO:0080019;GO:0010025;GO:0055114	29760.GSVIVG00011405001	SubName: Full=Chromosome chr6 scaffold_305, whole genome shotgun sequence;	0.8773	_	KOG1221	_	K13356	FAR
cassava4.1_026389m.g	37.2994	228.754	2.68712	16.2912	0.0015	0.0242076	2.59996	up	yes	OK	690	gi|566165145|ref|XP_002305058.2|	hypothetical protein POPTR_0004s05860g [Populus trichocarpa]	0.68	_	_	_	_	_	_	_	_	_	_	None	_
cassava4.1_026397m.g	1006.98	3341.44	94.4178	307.914	5e-05	0.0020309	1.7054	up	yes	OK	567	gi|482668790|gb|AGK28204.1|	C2H2-type zinc finger protein 6 [Eucalyptus grandis]	0.68	gi|75337376|sp|Q9SLD4.1|ZAT11_ARATH	RecName: Full=Zinc finger protein ZAT11 [Arabidopsis thaliana]	0.71	_	_	_	_	_	_	_	None	_
cassava4.1_026408m.g	995.307	2335.88	65.1491	151.371	0.00115	0.019907	1.21627	up	yes	OK	744	gi|643736039|gb|KDP42455.1|	hypothetical protein JCGZ_00252 [Jatropha curcas]	0.61	_	_	_	_	_	_	_	_	_	_	None	_
cassava4.1_026465m.g	351.558	1162.6	7.44983	24.5507	5e-05	0.0020309	1.72048	up	yes	OK	1974	gi|658060592|ref|XP_008366137.1|	PREDICTED: uncharacterized protein LOC103429785 [Malus domestica]	0.74	_	_	_	_	3694.gw1.I.6485.1	hypothetical protein	0.824	_	_	NOG70632	None	_
cassava4.1_026495m.g	187.862	477.384	11.8549	29.893	0.00235	0.0328425	1.33432	up	yes	OK	765	gi|643718437|gb|KDP29652.1|	hypothetical protein JCGZ_18814 [Jatropha curcas]	0.73	_	_	_	_	_	_	_	_	_	_	None	_
cassava4.1_026569m.g	1069	2148.4	34.0271	68.1148	0.0026	0.0352242	1.00128	up	yes	OK	1365	gi|255546125|ref|XP_002514122.1|	DNA binding protein, putative [Ricinus communis]	0.7	gi|75311566|sp|Q9LTS4.1|BH041_ARATH	RecName: Full=Putative transcription factor bHLH041; AltName: Full=Basic helix-loop-helix protein 41; Short=AtbHLH41; Short=bHLH 41; AltName: Full=Transcription fa	0.72	_	29760.GSVIVG00016545001	SubName: Full=Chromosome chr11 scaffold_13, whole genome shotgun sequence;	0.7644	_	_	NOG254894	None	_
cassava4.1_026601m.g	215.664	831.812	12.9219	49.3775	5e-05	0.0020309	1.93404	up	yes	OK	798	gi|643710232|gb|KDP24439.1|	hypothetical protein JCGZ_25003 [Jatropha curcas]	0.89	gi|75318642|sp|O80450.1|TGT3B_ARATH	RecName: Full=Trihelix transcription factor GT-3b; AltName: Full=Transcription factor GT-1-like; AltName: Full=Trihelix DNA-binding protein GT-3b [Arabidopsis thal	0.72	GO:0005634;GO:0000785;GO:0006355;GO:0003682;GO:0005667;GO:0043565;GO:0003700;GO:0045449	29760.GSVIVG00038882001	SubName: Full=Chromosome chr8 scaffold_99, whole genome shotgun sequence;	0.9346	_	KOG4282	_	None	_
cassava4.1_026634m.g	275.541	944.53	12.4548	42.3789	5e-05	0.0020309	1.76664	up	yes	OK	1008	gi|643728533|gb|KDP36558.1|	hypothetical protein JCGZ_08325 [Jatropha curcas]	0.94	gi|75207337|sp|Q9SRE4.1|UGAL2_ARATH	RecName: Full=UDP-galactose transporter 2; Short=At-UDP-GalT2 [Arabidopsis thaliana]	0.68	GO:0015780;GO:0016021;GO:0005338;GO:0005886;GO:1901679;GO:0000139	3694.estExt_fgenesh4_pm.C_LG_II0298	hypothetical protein	0.9464	_	KOG1441	_	None	_
cassava4.1_026640m.g	1023.11	2286.9	42.1836	93.793	0.00075	0.0150625	1.1528	up	yes	OK	1089	gi|224056697|ref|XP_002298978.1|	hypothetical protein POPTR_0001s45630g [Populus trichocarpa]	0.76	_	_	_	_	3694.eugene3.00012921	hypothetical protein	0.7615	_	_	NOG266833	None	_
cassava4.1_026684m.g	459.962	1031.54	54.9723	121.117	0.00275	0.036616	1.13962	up	yes	OK	477	gi|171452358|dbj|BAG15870.1|	hypothetical protein [Bruguiera gymnorhiza]	0.56	_	_	_	_	_	_	_	_	_	_	None	_
cassava4.1_026701m.g	1739.33	5939.36	44.0488	149.822	5e-05	0.0020309	1.76607	up	yes	OK	1677	gi|255558194|ref|XP_002520124.1|	WRKY transcription factor, putative [Ricinus communis]	0.73	gi|20978774|sp|Q8VWV6.1|WRK61_ARATH	RecName: Full=Probable WRKY transcription factor 61; AltName: Full=WRKY DNA-binding protein 61 [Arabidopsis thaliana]	0.93	_	_	_	_	_	_	_	None	_
cassava4.1_026772m.g	149.889	487.282	18.9418	60.504	0.00115	0.019907	1.67546	up	yes	OK	459	gi|643718584|gb|KDP29778.1|	hypothetical protein JCGZ_18713 [Jatropha curcas]	0.9	gi|75288884|sp|Q66PF2.1|URT1_FRAAN	RecName: Full=Putative UDP-rhamnose:rhamnosyltransferase 1; Short=FaRT1; AltName: Full=Glycosyltransferase 4; Short=FaGT4	0.77	GO:0047213;GO:0009813	_	_	_	_	_	_	None	_
cassava4.1_026795m.g	1961.34	4144.35	208.926	435.362	0.0018	0.0276501	1.05922	up	yes	OK	516	gi|255578061|ref|XP_002529901.1|	UDP-glucose 4-epimerase, putative [Ricinus communis]	0.98	gi|75313130|sp|Q9SA77.1|ARAE1_ARATH	RecName: Full=UDP-arabinose 4-epimerase 1; AltName: Full=UDP-D-xylose 4-epimerase 1 [Arabidopsis thaliana]	0.95	GO:0050373;GO:0009225;GO:0019567;GO:0006012;GO:0003978;GO:0050662;GO:0009832	_	_	_	_	_	_	K12448	UXE
cassava4.1_026813m.g	1724.96	5130.08	80.4621	237.598	0.00025	0.00699677	1.56214	up	yes	OK	981	gi|643722067|gb|KDP31946.1|	hypothetical protein JCGZ_12407 [Jatropha curcas]	0.93	gi|75163491|sp|Q93XX5.1|Y5713_ARATH	RecName: Full=PI-PLC X domain-containing protein At5g67130; Flags: Precursor [Arabidopsis thaliana]	0.75	GO:0008081;GO:0005886;GO:0006629	3694.gw1.V.4004.1	hypothetical protein	0.9195	_	_	NOG134836;NOG238173	None	_
cassava4.1_026823m.g	1040.25	2119.23	18.5496	37.7095	0.00335	0.0416398	1.02354	up	yes	OK	2316	gi|590657178|ref|XP_007034489.1|	LRR receptor-like serine/threonine-protein kinase, putative [Theobroma cacao]	0.66	gi|264664489|sp|C0LGP4.1|Y3475_ARATH	RecName: Full=Probable LRR receptor-like serine/threonine-protein kinase At3g47570; Flags: Precursor [Arabidopsis thaliana]	0.65	_	29760.GSVIVG00005204001	SubName: Full=Chromosome undetermined scaffold_962, whole genome shotgun sequence;	0.7548	COG0515	KOG1187	_	None	_
cassava4.1_026840m.g	656.877	1389.98	15.0268	31.7088	0.00245	0.0337829	1.07735	up	yes	OK	1839	gi|255538726|ref|XP_002510428.1|	phosphatidylinositol transporter, putative [Ricinus communis]	0.86	gi|544604662|sp|F4IHJ0.1|SFH8_ARATH	RecName: Full=Phosphatidylinositol/phosphatidylcholine transfer protein SFH8; AltName: Full=Protein SEC FOURTEEN HOMOLOGS 8; Short=AtSFH8 [Arabidopsis thaliana]	0.79	GO:0006810;GO:0005622;GO:0005215	29760.GSVIVG00014566001	SubName: Full=Chromosome chr18 scaffold_1, whole genome shotgun sequence;	0.8286	_	KOG1471	_	None	_
cassava4.1_026875m.g	879.232	2210.34	28.3542	70.9327	0.0005	0.0113441	1.32289	up	yes	OK	1350	gi|255566243|ref|XP_002524109.1|	cell division cycle, putative [Ricinus communis]	0.87	gi|75337896|sp|Q9SZA4.1|CDC21_ARATH	RecName: Full=Cell division cycle 20.1, cofactor of APC complex; Short=AtCDC20.1 [Arabidopsis thaliana]	0.83	GO:0051301	3694.estExt_Genewise1_v1.C_LG_XIX0617	hypothetical protein	0.8386	COG2319	KOG0305	_	K03363	CDC20
cassava4.1_026961m.g	3878.24	9967.69	406.931	1029.93	0.00145	0.023647	1.33969	up	yes	OK	522	gi|247421610|gb|ACS96438.1|	allene oxide cyclase [Jatropha hypothetical protein JCGZ_18289 [Jatropha curcas]	0.94	gi|73921673|sp|Q9LS01.1|AOC3_ARATH	RecName: Full=Allene oxide cyclase 3, chloroplastic; Flags: Precursor [Arabidopsis thaliana]	0.86	GO:0008152;GO:0009507;GO:0046423	3694.gw1.VIII.1137.1	allene-oxide cyclase family protein (EC:5.3.99.6)	0.936	_	_	NOG264551	K10525	AOC
cassava4.1_027035m.g	54.4861	394.216	6.63646	47.1227	0.00115	0.019907	2.82794	up	yes	OK	471	gi|255577131|ref|XP_002529449.1|	conserved hypothetical protein [Ricinus communis]	0.76	_	_	_	_	3694.eugene3.00040169	hypothetical protein	0.7778	_	_	NOG127988	None	_
cassava4.1_027046m.g	64.4284	224.218	2.18822	7.57386	0.00285	0.0373514	1.79127	up	yes	OK	1290	gi|643717179|gb|KDP28805.1|	hypothetical protein JCGZ_14576 [Jatropha curcas]	0.79	gi|75299638|sp|Q8GZ38.1|UNE10_ARATH	RecName: Full=Transcription factor UNE10; AltName: Full=Basic helix-loop-helix protein 16; Short=AtbHLH16; Short=bHLH 16; AltName: Full=Protein UNFERTILIZED EMBRYO	0.65	_	29760.GSVIVG00019192001	SubName: Full=Chromosome chr15 scaffold_19, whole genome shotgun sequence;	0.7739	_	_	NOG261463	None	_
cassava4.1_027103m.g	660.031	1371.58	9.55584	19.8152	0.0037	0.0444861	1.05215	up	yes	OK	2817	gi|255548632|ref|XP_002515372.1|	glutamate receptor 2 plant, putative [Ricinus communis]	0.83	gi|148877234|sp|Q8LGN0.3|GLR27_ARATH	RecName: Full=Glutamate receptor 2.7; AltName: Full=Ligand-gated ion channel 2.7; Flags: Precursor [Arabidopsis thaliana]	0.71	GO:0035235;GO:0034220;GO:0007268;GO:0016021;GO:0004970;GO:0005234	3694.gw1.XVIII.2113.1	glutamate-gated kainate-type ion channel receptor subunit GluR5	0.8508	_	KOG1052	_	K05387	GRIP
cassava4.1_027130m.g	378.147	1680.48	9.03923	40.028	5e-05	0.0020309	2.14674	up	yes	OK	1767	gi|255551829|ref|XP_002516960.1|	Pectinesterase precursor, putative [Ricinus communis]	0.81	gi|122214224|sp|Q3E8Z8.1|PME28_ARATH	RecName: Full=Putative pectinesterase/pectinesterase inhibitor 28; Includes: RecName: Full=Pectinesterase inhibitor 28; AltName: Full=Pectin methylesterase inhibi	0.79	GO:0005982;GO:0045330;GO:0005985;GO:0030599;GO:0005618;GO:0045490;GO:0004857;GO:0043086;GO:0042545	3694.eugene3.00100114	hypothetical protein	0.7821	COG4677	_	_	K01051	E3.1.1.11
cassava4.1_027135m.g	258.465	856.187	161.113	495.423	0.00105	0.0186218	1.62059	up	yes	OK	213	gi|255549754|ref|XP_002515928.1|	conserved hypothetical protein [Ricinus communis]	0.9	_	_	_	_	_	_	_	_	_	_	None	_
cassava4.1_027183m.g	31.7886	192.02	4.14233	24.554	0.0026	0.0352242	2.56744	up	yes	OK	450	gi|643736443|gb|KDP42762.1|	hypothetical protein JCGZ_23702 [Jatropha curcas]	0.93	_	_	_	_	3694.fgenesh4_pm.C_LG_XIII000061	hypothetical protein	0.8133	_	_	NOG259459	None	_
cassava4.1_027265m.g	658.064	2447.56	66.6429	244.53	5e-05	0.0020309	1.87549	up	yes	OK	534	gi|571438334|ref|XP_006574542.1|	PREDICTED: 60S ribosomal protein L19-1-like [Glycine max]	0.89	gi|20143885|sp|Q9SRX2.1|RL191_ARATH	RecName: Full=60S ribosomal protein L19-1; AltName: Full=Protein EMBRYO DEFECTIVE 2386 [Arabidopsis thaliana]	0.89	GO:0005840;GO:0042254;GO:0006412;GO:0003735	3694.estExt_fgenesh4_kg.C_LG_IV0028	RecName: Full=Ribosomal protein L19;	0.9177	COG2147	KOG1696	_	K02885	RP-L19e, RPL19
cassava4.1_027300m.g	1498.87	3519.08	60.2241	140.654	0.00035	0.00896281	1.22374	up	yes	OK	1113	gi|641854661|gb|KDO73455.1|	hypothetical protein CISIN_1g035696mg [Citrus sinensis]	0.83	_	_	_	_	29760.GSVIVG00006413001	SubName: Full=Chromosome chr11 scaffold_170, whole genome shotgun sequence;	0.8145	_	_	NOG295460	None	_
cassava4.1_027353m.g	2740.75	5604.69	72.0755	146.878	0.0028	0.0368519	1.02704	up	yes	OK	1620	gi|643738428|gb|KDP44381.1|	hypothetical protein JCGZ_20061 [Jatropha curcas]	0.94	gi|75296021|sp|Q7XA06.1|SYT3_ARATH	RecName: Full=Synaptotagmin-3; AltName: Full=NTMC2T1.3; AltName: Full=Synaptotagmin C [Arabidopsis thaliana]	0.84	_	3702.AT5G04220.2-P	SYTC; SYTC; FUNCTIONS IN: molecular_function unknown; INVOLVED IN: biological_process unknow [...]	0.837	COG5038	KOG1012	_	None	_
cassava4.1_027410m.g	3012.9	10457.3	85.1001	293.754	0.0001	0.00352683	1.78738	up	yes	OK	1521	gi|643704281|gb|KDP21345.1|	hypothetical protein JCGZ_21816 [Jatropha curcas]	0.88	gi|17366433|sp|P98188.1|C94A2_VICSA	RecName: Full=Cytochrome P450 94A2; AltName: Full=P450-dependent fatty acid omega-hydroxylase	0.77	GO:0020037;GO:0070330;GO:0005506;GO:0055114	3694.eugene3.24250001	cytochrome P450	0.8512	COG2124	KOG0157	_	K13407	CYP94A1
cassava4.1_027504m.g	0	5.60947	0	0.702999	0.00065	0.0136879	2.81352	up	yes	OK	456	gi|255581168|ref|XP_002531397.1|	conserved hypothetical protein [Ricinus communis]	0.79	_	_	_	GO:0006952;GO:0009607	_	_	_	_	_	_	None	_
cassava4.1_027526m.g	1362.61	2862.62	67.9645	141.809	0.0021	0.0306521	1.0611	up	yes	OK	927	gi|255552736|ref|XP_002517411.1|	Metalloendoproteinase 1 precursor, putative [Ricinus communis]	0.84	gi|322510116|sp|O60882.3|MMP20_HUMAN	RecName: Full=Matrix metalloproteinase-20; Short=MMP-20; AltName: Full=Enamel metalloproteinase; AltName: Full=Enamelysin; Flags: Precursor [Homo sapiens]	0.53	GO:0031012;GO:0006508;GO:0004222;GO:0008270	29760.GSVIVG00020814001	SubName: Full=Chromosome chr14 scaffold_21, whole genome shotgun sequence;	0.7862	_	KOG1565	_	None	_
cassava4.1_027652m.g	532.558	1412.95	21.3377	56.309	0.0001	0.00352683	1.39996	up	yes	OK	1116	gi|643704215|gb|KDP21279.1|	hypothetical protein JCGZ_21750 [Jatropha curcas]	0.93	gi|75097066|sp|O04536.1|GATL9_ARATH	RecName: Full=Probable galacturonosyltransferase-like 9; AltName: Full=Like glycosyl transferase 8 [Arabidopsis thaliana]	0.83	GO:0008152;GO:0016757	29760.GSVIVG00028923001	SubName: Full=Chromosome chr1 scaffold_46, whole genome shotgun sequence;	0.8806	COG1442	_	NOG249541;NOG81018	None	_
cassava4.1_027690m.g	1599.8	4194.01	38.6116	100.83	0.001	0.018015	1.38482	up	yes	OK	1752	gi|255542482|ref|XP_002512304.1|	copine, putative [Ricinus copine, putative [Ricinus communis]	0.92	gi|75287888|sp|Q5XQC7.1|BON3_ARATH	RecName: Full=Protein BONZAI 3 [Arabidopsis thaliana]	0.84	GO:0060548	3694.eugene3.00130276	hypothetical protein	0.899	_	KOG1327	_	None	_
cassava4.1_027709m.g	2589.62	6248.04	161.35	384.959	0.00375	0.0449627	1.25451	up	yes	OK	774	gi|134104328|pdb|2G4L|A	Chain A, Anomalous Substructure Of Hydroxynitrile Lyase	0.8	gi|1708278|sp|P52704.1|HNL_HEVBR	RecName: Full=(S)-hydroxynitrile lyase; AltName: Full=(S)-acetone-cyanohydrin lyase; AltName: Full=Oxynitrilase [Hevea brasiliensis]	0.8	GO:0052891;GO:0008152;GO:0052892	_	_	_	_	_	_	None	_
cassava4.1_027784m.g	36.8493	195.741	7.3632	38.7946	0.0034	0.0420205	2.39745	up	yes	OK	345	gi|643734136|gb|KDP40979.1|	hypothetical protein JCGZ_24978 [Jatropha curcas]	0.83	gi|75070796|sp|Q5RBM8.1|RBM12_PONAB	RecName: Full=RNA-binding protein 12; AltName: Full=RNA-binding motif protein 12	0.53	_	_	_	_	_	_	_	None	_
cassava4.1_027881m.g	2513.01	5276.69	399.439	825.108	0.00135	0.0224551	1.04661	up	yes	OK	396	gi|657946439|ref|XP_008384747.1|	PREDICTED: EG45-like domain containing protein [Malus domestica]	0.86	gi|75267717|sp|Q9ZP41.1|EGC_CITJA	RecName: Full=EG45-like domain containing protein; AltName: Full=Blight-associated protein p12; AltName: Full=Plant natriuretic peptide; Short=PNP; Flags: Precursor	0.8	_	39947.LOC_Os09g29690.1	beta-expansin precursor, putative, expressed	0.7812	_	_	NOG283866	None	_
cassava4.1_028004m.g	2854.28	9973.78	272.699	938.767	5e-05	0.0020309	1.78346	up	yes	OK	558	gi|643737710|gb|KDP43759.1|	hypothetical protein JCGZ_22386 [Jatropha curcas]	0.9	_	_	_	_	3694.gw1.5658.2.1	annotation not avaliable	0.8588	_	_	NOG219928	None	_
cassava4.1_028120m.g	1066.3	3367.24	53.2181	166.812	5e-05	0.0020309	1.64823	up	yes	OK	927	gi|590618836|ref|XP_007024153.1|	Serine/threonine-protein kinase PBS1, putative [Theobroma cacao]	0.88	gi|313118276|sp|Q9LW83.2|CE101_ARATH	RecName: Full=G-type lectin S-receptor-like serine/threonine-protein kinase CES101; AltName: Full=Protein CALLUS EXPRESSION OF RBCS 101; Flags: Precursor [Arabido	0.76	GO:0004674;GO:0005524;GO:0009069;GO:0006468	29760.GSVIVG00034406001	SubName: Full=Chromosome chr9 scaffold_7, whole genome shotgun sequence;	0.8449	COG0515	KOG1187	_	None	_
cassava4.1_028282m.g	570.617	1475.75	27.1921	69.8669	0.00025	0.00699677	1.36142	up	yes	OK	963	gi|643739727|gb|KDP45465.1|	hypothetical protein JCGZ_09714 [Jatropha curcas]	0.95	gi|342187147|sp|Q6ZQB6.3|VIP2_MOUSE	RecName: Full=Inositol hexakisphosphate and diphosphoinositol-pentakisphosphate kinase 2; AltName: Full=Diphosphoinositol pentakisphosphate kinase 2; AltName: Full	0.61	GO:0019497;GO:0006771;GO:0003993;GO:0016311	_	_	_	_	_	_	K13024	HISPPD, VIP
cassava4.1_028289m.g	505.049	1108.96	20.482	44.7553	0.0017	0.0266039	1.1277	up	yes	OK	1104	gi|224096632|ref|XP_002310679.1|	hypothetical protein POPTR_0007s08190g [Populus trichocarpa]	0.67	gi|127580|sp|P20024.1|MYB1_MAIZE	RecName: Full=Myb-related protein Zm1 [Zea mays]	0.79	GO:0005488	3694.gw1.V.3468.1	hypothetical protein	0.9528	COG5147	KOG0048	_	K09422	MYBP
cassava4.1_028340m.g	4468.83	14546.5	132.823	430.464	0.0002	0.00587805	1.69639	up	yes	OK	1452	gi|643716938|gb|KDP28564.1|	hypothetical protein JCGZ_14335 [Jatropha curcas]	0.93	gi|17366971|sp|Q9MB95.1|1A11_PRUMU	RecName: Full=1-aminocyclopropane-1-carboxylate synthase 1; Short=ACC synthase 1; AltName: Full=S-adenosyl-L-methionine methylthioadenosine-lyase	0.84	GO:0042218;GO:0016847;GO:0030170;GO:0006519	3694.estExt_fgenesh4_pm.C_LG_II0741	1-aminocyclopropane-1-carboxylate	0.9014	COG0436	KOG0256	_	K01762	ACS
cassava4.1_028373m.g	63.3695	238.341	45.167	158.081	0.00165	0.0260091	1.80732	up	yes	OK	204	gi|643739644|gb|KDP45382.1|	hypothetical protein JCGZ_09631 [Jatropha curcas]	0.69	_	_	_	_	_	_	_	_	_	_	None	_
cassava4.1_028402m.g	414.415	1150.28	19.5526	53.8441	0.0004	0.00977027	1.46143	up	yes	OK	972	gi|643703783|gb|KDP20847.1|	hypothetical protein JCGZ_21318 [Jatropha curcas]	0.86	gi|75318808|sp|O81905.1|SD18_ARATH	RecName: Full=Receptor-like serine/threonine-protein kinase SD1-8; AltName: Full=Arabidopsis thaliana receptor kinase 3; AltName: Full=S-domain-1 (SD1) receptor kin	0.79	_	29760.GSVIVG00009975001	SubName: Full=Chromosome undetermined scaffold_1741, whole genome shotgun sequence; Flags: F [...]	0.851	COG0515	KOG1187	_	None	_
cassava4.1_028534m.g	526.842	1065.15	10.1818	20.5423	0.00355	0.0432825	1.01261	up	yes	OK	2148	gi|566259237|ref|XP_006389180.1|	hypothetical protein POPTR_0039s00330g [Populus trichocarpa]	0.61	gi|46396756|sp|P93194.2|RPK1_IPONI	RecName: Full=Receptor-like protein kinase; Flags: Precursor [Ipomoea nil]	0.65	_	_	_	_	_	_	_	None	_
cassava4.1_028566m.g	822.033	1894.31	76.682	174.706	0.0004	0.00977027	1.18797	up	yes	OK	567	gi|643726175|gb|KDP34983.1|	hypothetical protein JCGZ_09271 [Jatropha curcas]	0.83	_	_	_	_	3694.fgenesh4_pg.C_LG_VIII001134	hypothetical protein	0.8352	_	_	NOG241401	None	_
cassava4.1_028667m.g	268.063	744.134	13.3593	36.8672	0.0005	0.0113441	1.46449	up	yes	OK	927	gi|255580586|ref|XP_002531117.1|	conserved hypothetical protein [Ricinus communis]	0.86	_	_	_	_	3694.gw1.VI.413.1	hypothetical protein	0.7928	_	_	NOG251276	None	_
cassava4.1_028668m.g	507.995	1670.06	44.6028	144.433	0.00015	0.00481287	1.69519	up	yes	OK	594	gi|255569817|ref|XP_002525872.1|	Miraculin precursor, putative [Ricinus communis]	0.83	_	_	_	GO:0010951;GO:0004866	_	_	_	_	_	_	None	_
cassava4.1_028750m.g	711.568	1688.48	49.2792	115.727	0.00045	0.0106208	1.23167	up	yes	OK	711	gi|566153982|ref|XP_006370246.1|	hypothetical protein POPTR_0001s40990g [Populus trichocarpa]	0.87	_	_	_	_	3694.eugene3.01070039	hypothetical protein	0.8938	_	_	NOG220901	None	_
cassava4.1_028808m.g	204.439	728.56	4.49133	15.9557	5e-05	0.0020309	1.82886	up	yes	OK	1908	gi|568869732|ref|XP_006488071.1|	PREDICTED: putative cyclic nucleotide-gated ion channel 15-like [Citrus sinensis]	0.83	gi|38503241|sp|Q9SL29.1|CNG15_ARATH	RecName: Full=Putative cyclic nucleotide-gated ion channel 15; AltName: Full=Cyclic nucleotide- and calmodulin-regulated ion channel 15 [Arabidopsis thaliana]	0.83	GO:0005249;GO:0071805;GO:0008076	29760.GSVIVG00024557001	SubName: Full=Chromosome chr6 scaffold_3, whole genome shotgun sequence;	0.8308	_	KOG0498	_	K05391	CNGF
cassava4.1_028858m.g	1136.72	2468.24	43.0092	92.9009	0.00075	0.0150625	1.11105	up	yes	OK	1173	gi|643737259|gb|KDP43401.1|	hypothetical protein JCGZ_26556 [Jatropha curcas]	0.86	gi|264664587|sp|C0LGH3.2|Y5614_ARATH	RecName: Full=Probable LRR receptor-like serine/threonine-protein kinase At1g56140; Flags: Precursor [Arabidopsis thaliana]	0.7	GO:0004674;GO:0005524;GO:0004715;GO:0009069;GO:0018108	3694.eugene3.02020026	hypothetical protein	0.8951	COG0515	KOG1187	_	None	_
cassava4.1_028903m.g	632.285	2054.18	11.937	38.6765	5e-05	0.0020309	1.69602	up	yes	OK	2196	gi|255574855|ref|XP_002528334.1|	ATP binding protein, putative [Ricinus communis]	0.84	gi|322510093|sp|Q9SXB8.3|Y1133_ARATH	RecName: Full=G-type lectin S-receptor-like serine/threonine-protein kinase At1g11330; Flags: Precursor [Arabidopsis thaliana]	0.77	GO:0004674;GO:0005524;GO:0004715;GO:0009069;GO:0018108	29760.GSVIVG00034405001	SubName: Full=Chromosome chr9 scaffold_7, whole genome shotgun sequence;	0.7804	COG0515	KOG1187	_	None	_
cassava4.1_028949m.g	8.44364	69.9919	1.47522	11.9106	0.00065	0.0136879	3.01324	up	yes	OK	375	gi|643739039|gb|KDP44853.1|	hypothetical protein JCGZ_01353 [Jatropha curcas]	0.97	gi|123543|sp|P27777.1|HS16A_ORYSJ	RecName: Full=16.9 kDa class I heat shock protein 1; AltName: Full=16.9 kDa heat shock protein 1; Short=OsHsp16.9A [Oryza sativa Japonica Group]	0.96	GO:0009408	3694.grail3.0022018701	hypothetical protein	0.9806	COG0071	KOG0710	_	K13993	HSP20
cassava4.1_028977m.g	317.627	706.716	25.2443	55.5531	0.00285	0.0373514	1.13791	up	yes	OK	639	gi|522191336|gb|AGQ04236.1|	WRKY transcription factor 45 [Jatropha curcas]	0.76	gi|29839628|sp|Q9FLX8.1|WRK27_ARATH	RecName: Full=Probable WRKY transcription factor 27; AltName: Full=WRKY DNA-binding protein 27 [Arabidopsis thaliana]	0.88	_	29760.GSVIVG00002535001	SubName: Full=Chromosome chr2 scaffold_132, whole genome shotgun sequence;	0.844	_	_	NOG286571	K13425	WRKY22
cassava4.1_029048m.g	656.845	2384.86	33.7929	121.887	5e-05	0.0020309	1.85075	up	yes	OK	903	gi|255561749|ref|XP_002521884.1|	conserved hypothetical protein [Ricinus communis]	0.82	gi|332278133|sp|Q700D9.2|MYBF_ARATH	RecName: Full=Putative Myb family transcription factor At1g14600	0.7	GO:0003677;GO:0000785;GO:0003682	29760.GSVIVG00030688001	SubName: Full=Chromosome chr1 scaffold_5, whole genome shotgun sequence;	1	_	KOG1601	_	None	_
cassava4.1_029076m.g	379.079	1122.71	11.2036	33.0432	5e-05	0.0020309	1.56039	up	yes	OK	1458	gi|566187274|ref|XP_006379195.1|	UDP-glucoronosyl/UDP-glucosyl transferase family protein [Populus trichocarpa]	0.88	gi|75308024|sp|Q9AT54.1|SCGT_TOBAC	RecName: Full=Scopoletin glucosyltransferase; AltName: Full=Phenylpropanoid:glucosyltransferase 1	0.79	GO:0047213;GO:0009813	3694.eugene3.12010001	hypothetical protein	0.8821	_	KOG1192	_	None	_
cassava4.1_029130m.g	69.1475	232.3	2.40707	8.03713	0.00325	0.0407707	1.7394	up	yes	OK	1263	gi|255554831|ref|XP_002518453.1|	conserved hypothetical protein [Ricinus communis]	0.86	gi|75219937|sp|O65451.1|FB333_ARATH	RecName: Full=Probable F-box protein At4g22030 [Arabidopsis thaliana]	0.76	_	3694.eugene3.01660002	hypothetical protein	0.8214	_	_	NOG280144	None	_
cassava4.1_029326m.g	153.959	482.383	41.4488	125.52	0.0018	0.0276501	1.59852	up	yes	OK	297	gi|643713347|gb|KDP26215.1|	hypothetical protein JCGZ_22461 [Jatropha curcas]	0.64	_	_	_	_	_	_	_	_	_	_	None	_
cassava4.1_029367m.g	244.344	644.983	31.7567	82.5675	0.0008	0.0156184	1.37851	up	yes	OK	450	gi|255574893|ref|XP_002528353.1|	conserved hypothetical protein [Ricinus communis]	0.79	_	_	_	_	_	_	_	_	_	_	None	_
cassava4.1_029507m.g	153.519	478.205	47.0512	141.605	0.00125	0.021248	1.58957	up	yes	OK	279	gi|643722124|gb|KDP32003.1|	hypothetical protein JCGZ_12464 [Jatropha curcas]	0.89	_	_	_	_	_	_	_	_	_	_	None	_
cassava4.1_029514m.g	897.207	2235.73	225.986	547.63	0.00015	0.00481287	1.27697	up	yes	OK	306	gi|297738467|emb|CBI27668.3|	unnamed protein product [Vitis vinifera]	0.83	_	_	_	GO:0005783	29760.GSVIVG00002796001	SubName: Full=Chromosome chr1 scaffold_136, whole genome shotgun sequence;	1	_	KOG3491	_	None	_
cassava4.1_029517m.g	1085.48	2498.69	142.851	323.126	0.0009	0.0167132	1.17759	up	yes	OK	447	gi|255559871|ref|XP_002520954.1|	calmodulin, putative [Ricinus calmodulin, putative [Ricinus communis]	0.97	gi|75335042|sp|Q9LIK5.1|CML11_ARATH	RecName: Full=Calmodulin-like protein 11 [Arabidopsis thaliana]	0.87	GO:0032440;GO:0005634;GO:0009414;GO:0005829;GO:0005509;GO:0009651;GO:0019722;GO:0055114;GO:0009737	29760.GSVIVG00023811001	SubName: Full=Putative uncharacterized protein (Chromosome chr7 scaffold_31, whole genome sh [...]	0.922	COG5126	KOG0027	_	K13448	CML
cassava4.1_029550m.g	50.2677	331.18	5.70695	36.8147	0.00215	0.0310683	2.68949	up	yes	OK	495	gi|255579096|ref|XP_002530396.1|	heat-shock protein, putative [Ricinus communis]	0.93	gi|123544|sp|P05478.1|HSP16_SOYBN	RecName: Full=18.5 kDa class I heat shock protein; AltName: Full=HSP 18.5	0.86	GO:0009408	3694.eugene3.101950001	hypothetical protein	0.9104	COG0071	KOG0710	_	K13993	HSP20
cassava4.1_029573m.g	629.473	1446.82	48.5884	110.456	0.0026	0.0352242	1.18479	up	yes	OK	654	gi|643703898|gb|KDP20962.1|	hypothetical protein JCGZ_21433 [Jatropha curcas]	0.85	gi|75134693|sp|Q6Z9R8.1|HFB4A_ORYSJ	RecName: Full=Putative heat stress transcription factor B-4a; AltName: Full=Heat stress transcription factor 20; Short=OsHsf-20 [Oryza sativa Japonica Group]	0.6	_	3694.fgenesh4_pg.C_LG_IV000535	hypothetical protein	0.8222	COG5169	KOG0627	_	K09419	HSFF
cassava4.1_029626m.g	124.877	417.491	3.41183	11.3556	0.0009	0.0167132	1.73479	up	yes	OK	1566	gi|565373977|ref|XP_006353542.1|	PREDICTED: uncharacterized protein LOC102591923 [Solanum tuberosum]	0.73	_	_	_	_	3694.estExt_fgenesh4_pg.C_LG_VI0942	hypothetical protein	0.7905	_	_	NOG70632;NOG252814	None	_
cassava4.1_029652m.g	1106.34	2493.36	42.3747	94.9783	0.0005	0.0113441	1.16439	up	yes	OK	1161	gi|495025336|gb|AGL39659.1|	NAC transcription factor 003 [Jatropha curcas]	0.77	gi|75171471|sp|Q9FLJ2.1|NC100_ARATH	RecName: Full=NAC domain-containing protein 100; Short=ANAC100; Short=AtNAC5 [Arabidopsis thaliana]	0.81	_	3694.gw1.XIX.963.1	annotation not avaliable	0.9439	_	_	NOG292242	None	_
cassava4.1_029662m.g	4977.35	21890.6	353.911	1540.13	0.0002	0.00587805	2.12159	up	yes	OK	696	gi|643739569|gb|KDP45307.1|	hypothetical protein JCGZ_09556 [Jatropha curcas]	0.9	gi|18202910|sp|Q9FMA8.1|GL111_ARATH	RecName: Full=Germin-like protein subfamily 1 member 11; Flags: Precursor [Arabidopsis thaliana]	0.75	_	_	_	_	_	_	_	None	_
cassava4.1_029675m.g	3589.15	9524.04	81.5833	215.69	0.001	0.018015	1.40261	up	yes	OK	1851	gi|643718608|gb|KDP29802.1|	hypothetical protein JCGZ_18737 [Jatropha curcas]	0.89	_	_	_	GO:0016829;GO:0030246;GO:0005975	3694.estExt_fgenesh4_pm.C_LG_XIV0002	hypothetical protein	0.8419	_	_	NOG43733	K18195	RGL4, rhiE
cassava4.1_029781m.g	2415.67	9026.85	531.13	1920.5	5e-05	0.0020309	1.85435	up	yes	OK	330	gi|629120895|gb|KCW85385.1|	hypothetical protein EUGRSUZ_B02212 [Eucalyptus grandis]	0.81	gi|51316534|sp|Q9LUV2.1|POP3_ARATH	RecName: Full=Probable protein Pop3 [Arabidopsis thaliana]	0.76	_	29760.GSVIVG00033195001	SubName: Full=Chromosome chr5 scaffold_64, whole genome shotgun sequence;	0.787	_	_	NOG150762;NOG14742	None	_
cassava4.1_029799m.g	5031.29	11143.2	202.257	445.602	0.00325	0.0407707	1.13957	up	yes	OK	1113	gi|255558368|ref|XP_002520211.1|	Metalloendoproteinase 1 precursor, putative [Ricinus communis]	0.83	gi|2827777|sp|P29136.2|MEP1_SOYBN	RecName: Full=Metalloendoproteinase 1; AltName: Full=SMEP1; Flags: Precursor [Glycine max]	0.67	GO:0031012;GO:0006508;GO:0004222;GO:0008270	3694.gw1.XV.2356.1	hypothetical protein	0.7868	_	KOG1565	_	None	_
cassava4.1_029842m.g	11.7769	174.232	1.47083	21.2502	0.0012	0.0206081	3.85277	up	yes	OK	465	gi|255586419|ref|XP_002533855.1|	conserved hypothetical protein [Ricinus communis]	0.75	_	_	_	_	_	_	_	_	_	_	None	_
cassava4.1_029936m.g	455.149	1496.39	9.45844	30.9896	5e-05	0.0020309	1.71211	up	yes	OK	2010	gi|255581724|ref|XP_002531664.1|	conserved hypothetical protein [Ricinus communis]	0.74	_	_	_	_	_	_	_	_	_	_	None	_
cassava4.1_030322m.g	53.4745	218.44	2.24291	9.1013	0.0012	0.0206081	2.0207	up	yes	OK	1074	gi|147782974|emb|CAN66148.1|	hypothetical protein VITISV_036826 [Vitis vinifera]	0.69	gi|263432299|sp|Q9FIZ3.2|GSO2_ARATH	RecName: Full=LRR receptor-like serine/threonine-protein kinase GSO2; AltName: Full=Protein EMBRYO SAC DEVELOPMENT ARREST 23; AltName: Full=Protein GASSHO 2; Flags	0.63	GO:0003824	_	_	_	_	_	_	None	_
cassava4.1_030380m.g	862.072	1987.36	53.824	123.092	0.00085	0.0161724	1.19342	up	yes	OK	771	gi|255575760|ref|XP_002528779.1|	Major pollen allergen Ory s 1 precursor, putative [Ricinus communis]	0.92	gi|115502172|sp|Q850K7.2|EXLB1_ORYSJ	RecName: Full=Expansin-like B1; AltName: Full=Expansin-related 1; AltName: Full=OsEXLB1; AltName: Full=OsEXPR1; AltName: Full=OsaEXPb3.1; Flags: Precursor	0.76	GO:0005576	29760.GSVIVG00015809001	SubName: Full=Chromosome chr2 scaffold_11, whole genome shotgun sequence;	0.8956	_	_	NOG258401	None	_
cassava4.1_030509m.g	2210.88	5068.23	54.553	124.677	0.00065	0.0136879	1.19246	up	yes	OK	1716	gi|566172742|ref|XP_002307559.2|	hypothetical protein POPTR_0005s22630g [Populus trichocarpa]	0.87	gi|75130158|sp|Q6XBF8.1|CDR1_ARATH	RecName: Full=Aspartic proteinase CDR1; AltName: Full=Protein CONSTITUTIVE DISEASE RESISTANCE 1; Flags: Precursor [Arabidopsis thaliana]	0.59	GO:0006508;GO:0004190	3694.gw1.V.687.1	hypothetical protein	0.9279	_	KOG1339	_	None	_
cassava4.1_030510m.g	245.716	763.891	11.4525	35.3893	5e-05	0.0020309	1.62765	up	yes	OK	981	gi|566204332|ref|XP_002320452.2|	pirin-like family protein [Populus trichocarpa]	0.88	gi|14195017|sp|Q9SEE4.1|PIRL_SOLLC	RecName: Full=Pirin-like protein [Solanum lycopersicum]	0.85	GO:0005516;GO:0005886;GO:0009785;GO:0009737	3694.eugene3.00140976	SubName: Full=Putative uncharacterized protein;	0.9257	COG1741	_	_	K06911	K06911
cassava4.1_030555m.g	2042.74	5868.8	67.9517	194.198	0.0005	0.0113441	1.51495	up	yes	OK	1314	gi|643726717|gb|KDP35365.1|	hypothetical protein JCGZ_10349 [Jatropha curcas]	0.85	gi|75338636|sp|Q9XID3.1|Y1343_ARATH	RecName: Full=G-type lectin S-receptor-like serine/threonine-protein kinase At1g34300; Flags: Precursor [Arabidopsis thaliana]	0.6	GO:0016310;GO:0004674;GO:0000166;GO:0009069	3694.gw1.XVIII.2706.1	hypothetical protein	0.8847	COG0515	KOG1187	_	K04730	IRAK1
cassava4.1_030675m.g	282.556	1711.3	55.7352	325.741	5e-05	0.0020309	2.54706	up	yes	OK	351	gi|255554901|ref|XP_002518488.1|	conserved hypothetical protein [Ricinus communis]	0.76	_	_	_	_	_	_	_	_	_	_	None	_
cassava4.1_030696m.g	89.044	390.186	3.82806	16.6794	0.00015	0.00481287	2.12338	up	yes	OK	1050	gi|224095011|ref|XP_002310327.1|	hypothetical protein POPTR_0007s14630g [Populus trichocarpa]	0.76	gi|75335856|sp|Q9M2Y9.1|RAX3_ARATH	RecName: Full=Transcription factor RAX3; AltName: Full=Myb-related protein 84; Short=AtMYB84; AltName: Full=Protein REGULATOR OF AXILLARY MERISTEMS 3 [Arabidopsis t	0.76	GO:0005488	29760.GSVIVG00010034001	SubName: Full=Chromosome undetermined scaffold_1807, whole genome shotgun sequence;	0.9694	COG5147	KOG0048	_	K09422	MYBP
cassava4.1_030722m.g	810.96	2384.84	24.8934	72.8817	5e-05	0.0020309	1.54979	up	yes	OK	1410	gi|255538276|ref|XP_002510203.1|	triacylglycerol lipase, putative [Ricinus communis]	0.88	gi|48428990|sp|P61871.1|LIP_RHINI	RecName: Full=Lipase; AltName: Full=Lipase II; AltName: Full=RNL; AltName: Full=Triacylglycerol lipase; Flags: Precursor [Rhizopus niveus]	0.56	GO:0016042;GO:0046486;GO:0004806	3694.eugene3.00400311	hypothetical protein	0.808	_	KOG4569	_	None	_
cassava4.1_030745m.g	2376.72	4933.86	31.3657	65.007	0.0022	0.0315178	1.05141	up	yes	OK	3075	gi|255562540|ref|XP_002522276.1|	kinase, putative [Ricinus kinase, putative [Ricinus communis]	0.84	gi|325511374|sp|Q9ASQ6.3|Y1972_ARATH	RecName: Full=Probable LRR receptor-like serine/threonine-protein kinase At1g29720; Flags: Precursor [Arabidopsis thaliana]	0.66	GO:0032440;GO:0004674;GO:0005524;GO:0004715;GO:0009069;GO:0055114;GO:0018108	3694.gw1.XI.3143.1	hypothetical protein	0.8621	COG0515	KOG0619;KOG1187	_	None	_
cassava4.1_030766m.g	1319.68	6150.76	76.5946	353.861	5e-05	0.0020309	2.20787	up	yes	OK	819	gi|643727863|gb|KDP36156.1|	hypothetical protein JCGZ_08800 [Jatropha curcas]	0.87	gi|75306652|sp|Q94KL8.1|SILD_PODPE	RecName: Full=Secoisolariciresinol dehydrogenase	0.73	_	3694.fgenesh4_pg.C_LG_VI001344	hypothetical protein	0.8726	COG1028	KOG0725	_	None	_
cassava4.1_030809m.g	221.223	714.153	34.821	109.998	0.00045	0.0106208	1.65945	up	yes	OK	399	gi|42570094|ref|NP_683424.2|	uncharacterized protein [Arabidopsis thaliana]	0.66	_	_	_	_	_	_	_	_	_	_	None	_
cassava4.1_030847m.g	841.297	1735.25	116.758	236.345	0.00355	0.0432825	1.01737	up	yes	OK	432	gi|593700399|ref|XP_007150638.1|	hypothetical protein PHAVU_005G169200g [Phaseolus vulgaris]	0.84	gi|75186213|sp|Q9M815.2|PCR8_ARATH	RecName: Full=Protein PLANT CADMIUM RESISTANCE 8; Short=AtPCR8 [Arabidopsis thaliana]	0.77	GO:0006979	29760.GSVIVG00034367001	SubName: Full=Chromosome chr9 scaffold_7, whole genome shotgun sequence;	0.8286	_	_	NOG284250	None	_
cassava4.1_030917m.g	20.8218	176.868	0.556681	4.70934	0.0002	0.00587805	3.0806	up	yes	OK	1596	gi|255569482|ref|XP_002525708.1|	serine/threonine-protein kinase ripk4, putative [Ricinus communis]	0.91	gi|75068410|sp|Q9TU71.1|ANKR1_RABIT	RecName: Full=Ankyrin repeat domain-containing protein 1; AltName: Full=Cardiac adriamycin-responsive protein; AltName: Full=Cardiac ankyrin repeat protein	0.53	GO:0016310;GO:0016301;GO:0005198	3694.eugene3.00130611	hypothetical protein	0.9367	COG0666	KOG4177	_	None	_
cassava4.1_030944m.g	919.985	2725.89	24.7029	72.9189	5e-05	0.0020309	1.56161	up	yes	OK	1590	gi|255579651|ref|XP_002530666.1|	catalytic, putative [Ricinus catalytic, putative [Ricinus communis]	0.89	gi|292630778|sp|Q9FFN2.2|GLYT3_ARATH	RecName: Full=Probable glycosyltransferase At5g03795 [Arabidopsis thaliana]	0.66	GO:0008152;GO:0050508	3694.gw1.III.2236.1	hypothetical protein	0.9186	_	KOG1021	_	None	_
cassava4.1_030948m.g	269.93	691.368	3.79655	9.70513	0.0008	0.0156184	1.35406	up	yes	OK	2895	gi|643713059|gb|KDP26045.1|	hypothetical protein JCGZ_21078 [Jatropha curcas]	0.79	_	_	_	_	29760.GSVIVG00025573001	SubName: Full=Chromosome chr8 scaffold_34, whole genome shotgun sequence;	0.7722	_	KOG1877	_	None	_
cassava4.1_030950m.g	580.27	1422.99	19.8931	48.583	0.0002	0.00587805	1.28818	up	yes	OK	1278	gi|643722799|gb|KDP32533.1|	hypothetical protein JCGZ_14736 [Jatropha curcas]	0.72	gi|74896802|sp|Q54DY9.1|BCS1B_DICDI	RecName: Full=Probable mitochondrial chaperone BCS1-B; AltName: Full=BCS1-like protein 2 [Dictyostelium discoideum]	0.56	_	_	_	_	_	_	_	K08900	BCS1
cassava4.1_030970m.g	466.841	1019.01	42.9507	92.6462	0.00215	0.0310683	1.10905	up	yes	OK	573	gi|224112419|ref|XP_002316183.1|	hypothetical protein POPTR_0010s18950g [Populus trichocarpa]	0.74	gi|308197098|sp|Q9LYM3.2|LOR14_ARATH	RecName: Full=Protein LURP-one-related 14	0.66	_	_	_	_	_	_	_	None	_
cassava4.1_031085m.g	1047.21	3627.74	64.4849	221.275	5e-05	0.0020309	1.77881	up	yes	OK	780	gi|134104328|pdb|2G4L|A	Chain A, Anomalous Substructure Of Hydroxynitrile Lyase	0.8	gi|1708278|sp|P52704.1|HNL_HEVBR	RecName: Full=(S)-hydroxynitrile lyase; AltName: Full=(S)-acetone-cyanohydrin lyase; AltName: Full=Oxynitrilase [Hevea brasiliensis]	0.8	GO:0052891;GO:0008152;GO:0052892	_	_	_	_	_	_	None	_
cassava4.1_031107m.g	3288.72	18484.7	132.184	738.935	5e-05	0.0020309	2.4829	up	yes	OK	1113	gi|255565051|ref|XP_002523518.1|	chitinase, putative [Ricinus chitinase, putative [Ricinus communis]	0.84	gi|37999493|sp|Q13231.1|CHIT1_HUMAN	RecName: Full=Chitotriosidase-1; AltName: Full=Chitinase-1; Flags: Precursor [Homo sapiens]	0.57	GO:0006032;GO:0016998;GO:0004568;GO:0005975	3694.gw1.2925.1.1	annotation not avaliable	0.8283	COG3325	KOG2806	_	K01183	E3.2.1.14
cassava4.1_031108m.g	1478.01	3178.01	39.7744	85.1805	0.0023	0.0324152	1.09868	up	yes	OK	1587	gi|566162268|ref|XP_002303561.2|	hypothetical protein POPTR_0003s12140g [Populus trichocarpa]	0.88	gi|75274226|sp|Q9LUH2.1|ALF5_ARATH	RecName: Full=MATE efflux family protein ALF5; AltName: Full=Protein ABERRANT LATERAL ROOT FORMATION 5; AltName: Full=Protein DTX19 [Arabidopsis thaliana]	0.55	GO:0016021;GO:0015238;GO:0015297;GO:0006855	29760.GSVIVG00001094001	SubName: Full=Chromosome chr2 scaffold_112, whole genome shotgun sequence;	0.9282	COG0534	KOG1347	_	K03327	TC.MATE, SLC47A, norM, mdtK, dinF
cassava4.1_031135m.g	1205.7	3468.6	78.0956	222.528	0.0002	0.00587805	1.51067	up	yes	OK	750	gi|255576619|ref|XP_002529200.1|	conserved hypothetical protein [Ricinus communis]	0.72	gi|75174736|sp|Q9LMA8.1|TI10A_ARATH	RecName: Full=Protein TIFY 10A; AltName: Full=Jasmonate ZIM domain-containing protein 1 [Arabidopsis thaliana]	0.55	_	_	_	_	_	_	_	K13464	JAZ
cassava4.1_031141m.g	250.241	680.231	47.5728	125.845	0.0006	0.0129235	1.40344	up	yes	OK	357	gi|329750601|gb|AEC03316.1|	thioredoxin H-type 2 [Hevea brasiliensis]	0.97	gi|11135282|sp|Q43636.1|TRXH_RICCO	RecName: Full=Thioredoxin H-type; Short=Trx-H [Ricinus communis]	0.91	GO:0006662;GO:0015035;GO:0006118;GO:0055114;GO:0045454	3702.AT3G51030.1-P	ATTRX1; oxidoreductase, acting on sulfur group of donors, disulfide as acceptor; encodes a c [...]	0.8947	COG0526	KOG0907	_	K03671	trxA
cassava4.1_031230m.g	336.022	796.363	119.022	272.072	0.0027	0.0361723	1.19276	up	yes	OK	261	gi|317106740|dbj|BAJ53236.1|	JHL06P13.17 [Jatropha curcas]	0.73	_	_	_	_	_	_	_	_	_	_	None	_
cassava4.1_031258m.g	1688.73	6028.05	558.382	1912.61	5e-05	0.0020309	1.77622	up	yes	OK	270	gi|255542255|ref|XP_002512191.1|	conserved hypothetical protein [Ricinus communis]	0.86	_	_	_	_	3694.gw1.IX.4442.1	hypothetical protein	0.8714	_	_	NOG229229	None	_
cassava4.1_031260m.g	1371.6	4536.02	359.199	1127.19	0.00045	0.0106208	1.64988	up	yes	OK	303	gi|255562599|ref|XP_002522305.1|	conserved hypothetical protein [Ricinus communis]	0.62	_	_	_	_	_	_	_	_	_	_	None	_
cassava4.1_031269m.g	378.692	1377.14	19.2716	69.588	5e-05	0.0020309	1.85236	up	yes	OK	912	gi|118486693|gb|ABK95183.1|	unknown [Populus trichocarpa]	0.68	gi|75322747|sp|Q681X4.1|ZAT5_ARATH	RecName: Full=Zinc finger protein ZAT5 [Arabidopsis thaliana]	0.61	_	_	_	_	_	_	_	None	_
cassava4.1_031294m.g	477.648	1062.26	8.69635	19.2967	0.00185	0.0281392	1.14987	up	yes	OK	2271	gi|590600440|ref|XP_007019455.1|	Receptor protein kinase 1 [Theobroma cacao]	0.76	gi|313471496|sp|Q39202.2|RLK1_ARATH	RecName: Full=G-type lectin S-receptor-like serine/threonine-protein kinase RLK1; AltName: Full=Receptor-like protein kinase 1; Flags: Precursor [Arabidopsis thali	0.74	_	29760.GSVIVG00034863001	SubName: Full=Chromosome chr4 scaffold_73, whole genome shotgun sequence;	0.8	COG0515	KOG1187	_	None	_
cassava4.1_031318m.g	23.6852	186.294	1.16625	9.14297	0.00025	0.00699677	2.97079	up	yes	OK	933	gi|643733092|gb|KDP40039.1|	hypothetical protein JCGZ_02037 [Jatropha curcas]	0.91	gi|25453224|sp|Q9ZV04.1|PER24_ARATH	RecName: Full=Peroxidase 24; Short=Atperox P24; AltName: Full=ATP47; Flags: Precursor [Arabidopsis thaliana]	0.7	GO:0006804;GO:0006979;GO:0046872;GO:0020037;GO:0004601;GO:0055114	29760.GSVIVG00023610001	SubName: Full=Chromosome chr7 scaffold_31, whole genome shotgun sequence;	0.8529	_	_	NOG293474;NOG231650	K00430	E1.11.1.7
cassava4.1_031373m.g	905.016	1999	65.8545	144.046	0.00125	0.021248	1.12918	up	yes	OK	684	gi|255565258|ref|XP_002523621.1|	ubiquitin-protein ligase, putative [Ricinus communis]	0.93	gi|75262475|sp|Q9FH99.1|FB302_ARATH	RecName: Full=F-box protein At5g67140 [Arabidopsis thaliana]	0.85	GO:0008152;GO:0016874	3694.estExt_fgenesh4_pm.C_LG_V0215	hypothetical protein	0.8837	_	KOG1947	_	None	_
cassava4.1_031399m.g	2498.09	9655.68	70.3558	270.523	5e-05	0.0020309	1.94301	up	yes	OK	1524	gi|28628597|gb|AAO49267.1|AF480476_1	P66 protein [Hevea brasiliensis]	0.92	gi|114975|sp|P26205.1|BGLT_TRIRP	RecName: Full=Cyanogenic beta-glucosidase; AltName: Full=Linamarase; Flags: Precursor	0.72	GO:0004553;GO:0005975	3694.gw1.I.9749.1	hypothetical protein	0.7595	COG2723	KOG0626	_	K01188	E3.2.1.21
cassava4.1_031405m.g	487.612	1118.7	32.0459	72.8311	0.0012	0.0206081	1.18441	up	yes	OK	741	gi|643718039|gb|KDP29395.1|	hypothetical protein JCGZ_18316 [Jatropha curcas]	0.82	_	_	_	GO:0017089;GO:0005634;GO:0051861;GO:0046836;GO:0005737	3694.fgenesh4_pg.C_LG_VIII001067	hypothetical protein	0.9213	_	KOG4189	_	None	_
cassava4.1_031428m.g	66.3931	573.826	5.2492	45.2136	5e-05	0.0020309	3.10659	up	yes	OK	639	gi|255552121|ref|XP_002517105.1|	lipid binding protein, putative [Ricinus communis]	0.79	gi|75099239|sp|O64864.1|YLS3_ARATH	RecName: Full=Protein YLS3; AltName: Full=Protein YELLOW-LEAF-SPECIFIC GENE 3; AltName: Full=Xylogen-like protein 9; Short=AtXYLP9; Flags: Precursor [Arabidopsis th	0.42	_	3694.gw1.X.5835.1	hypothetical protein	0.75	_	_	NOG224878	None	_
cassava4.1_031439m.g	133.442	374.372	5.61033	15.6384	0.00175	0.0271902	1.47894	up	yes	OK	1071	gi|643717175|gb|KDP28801.1|	hypothetical protein JCGZ_14572 [Jatropha curcas]	0.81	gi|75335823|sp|Q9M202.1|ZAT9_ARATH	RecName: Full=Zinc finger protein ZAT9 [Arabidopsis thaliana]	0.58	_	_	_	_	_	_	_	None	_
cassava4.1_031486m.g	384.936	890.128	21.1679	48.5654	0.00245	0.0337829	1.19805	up	yes	OK	855	gi|255587702|ref|XP_002534364.1|	mutt domain protein, putative [Ricinus communis]	0.91	gi|68565924|sp|Q94B74.1|NUDT2_ARATH	RecName: Full=Nudix hydrolase 2; Short=AtNUDT2; AltName: Full=ADP-ribose pyrophosphatase; AltName: Full=NADH pyrophosphatase [Arabidopsis thaliana]	0.74	GO:0006769;GO:0000210;GO:0046497	3694.gw1.XIV.3818.1	hypothetical protein	0.8731	_	KOG0648	_	None	_
cassava4.1_031546m.g	53.1808	371.961	1.7966	12.4923	5e-05	0.0020309	2.7977	up	yes	OK	1296	gi|643729804|gb|KDP37537.1|	hypothetical protein JCGZ_05976 [Jatropha curcas]	0.84	_	_	_	_	29760.GSVIVG00031852001	SubName: Full=Chromosome undetermined scaffold_60, whole genome shotgun sequence;	0.7591	_	_	NOG280530	None	_
cassava4.1_031552m.g	483.483	1144.54	11.1004	26.198	0.0007	0.0144188	1.23885	up	yes	OK	1833	gi|255564705|ref|XP_002523347.1|	dynamin, putative [Ricinus dynamin, putative [Ricinus communis]	0.98	gi|75319500|sp|Q39828.1|SDL5A_SOYBN	RecName: Full=Dynamin-related protein 5A; AltName: Full=Soybean dynamin-like protein 5A; Short=SDL5A [Glycine max]	0.95	GO:0006184;GO:0005525;GO:0003924	3694.fgenesh4_pg.C_LG_II001576	hypothetical protein	0.9652	COG0699	KOG0446	_	None	_
cassava4.1_031584m.g	2546.54	6778	45.603	121.058	0.0002	0.00587805	1.4085	up	yes	OK	2307	gi|255562946|ref|XP_002522478.1|	xenotropic and polytropic murine leukemia virus receptor pho1, putative [Ricinus communis]	0.87	gi|306756302|sp|Q6R8G7.2|PHO13_ARATH	RecName: Full=Phosphate transporter PHO1 homolog 3; AltName: Full=Protein PHO1 homolog 3; Short=AtPHO1;H3 [Arabidopsis thaliana]	0.88	GO:0016021	3694.fgenesh4_pg.C_LG_VIII000788	pho1-like protein	0.9014	COG5409	_	_	None	_
cassava4.1_031616m.g	16.9876	129.27	0.566321	4.29624	0.0003	0.00808323	2.92338	up	yes	OK	1308	gi|255552239|ref|XP_002517164.1|	basic 7S globulin 2 precursor small subunit, putative [Ricinus communis]	0.9	gi|14549156|sp|P13917.2|7SB1_SOYBN	RecName: Full=Basic 7S globulin; AltName: Full=SBg7S; Short=Bg; Contains: RecName: Full=Basic 7S globulin high kDa subunit; Contains: RecName: Full=Basic 7S globuli	0.62	GO:0006508;GO:0004190	29760.GSVIVG00023703001	SubName: Full=Chromosome chr7 scaffold_31, whole genome shotgun sequence;	0.8269	_	KOG1339	_	None	_
cassava4.1_031755m.g	465.744	1107.23	33.6651	79.3281	0.00075	0.0150625	1.23658	up	yes	OK	687	gi|643731821|gb|KDP39013.1|	hypothetical protein JCGZ_00770 [Jatropha curcas]	0.93	gi|75273307|sp|Q9LHQ6.1|OCT4_ARATH	RecName: Full=Organic cation/carnitine transporter 4; Short=AtOCT4 [Arabidopsis thaliana]	0.8	GO:0055085;GO:0016021;GO:0022857	59689.scaffold_302468.1	annotation not avaliable	0.8061	COG0477	_	_	K08202	SLC22A4_5, OCTN
cassava4.1_031758m.g	1760.49	6833.99	120.591	463.675	5e-05	0.0020309	1.94299	up	yes	OK	717	gi|255543647|ref|XP_002512886.1|	transcription factor, putative [Ricinus communis]	0.82	gi|75268448|sp|Q52QH4.1|NAC68_ORYSJ	RecName: Full=NAC domain-containing protein 68; Short=ONAC068 [Oryza sativa Japonica Group]	0.55	GO:0003677;GO:0006355	_	_	_	_	_	_	None	_
cassava4.1_031763m.g	732.939	1703.96	12.4952	28.9878	0.00065	0.0136879	1.21407	up	yes	OK	2415	gi|255544746|ref|XP_002513434.1|	ATP binding protein, putative [Ricinus communis]	0.79	gi|313471496|sp|Q39202.2|RLK1_ARATH	RecName: Full=G-type lectin S-receptor-like serine/threonine-protein kinase RLK1; AltName: Full=Receptor-like protein kinase 1; Flags: Precursor [Arabidopsis thali	0.79	GO:0000166;GO:0004672;GO:0006468	3694.fgenesh4_pg.C_scaffold_1505000001	hypothetical protein	0.7734	COG0515	KOG1187	_	None	_
cassava4.1_031772m.g	29.0374	142.128	2.79813	13.4724	0.003	0.0387783	2.26747	up	yes	OK	555	gi|643717051|gb|KDP28677.1|	hypothetical protein JCGZ_14448 [Jatropha curcas]	0.79	gi|75103850|sp|Q58FX0.1|BAP2_ARATH	RecName: Full=BON1-associated protein 2; AltName: Full=Protein BON1-ASSOCIATED PROTEIN 1-LIKE [Arabidopsis thaliana]	0.64	_	29760.GSVIVG00026228001	SubName: Full=Chromosome chr15 scaffold_37, whole genome shotgun sequence;	0.7941	_	_	NOG225418	None	_
cassava4.1_031777m.g	3209.15	9111.52	120.791	340.845	0.0003	0.00808323	1.4966	up	yes	OK	1179	gi|28628597|gb|AAO49267.1|AF480476_1	P66 protein [Hevea brasiliensis]	0.92	gi|75296358|sp|Q7XKV5.2|BGL11_ORYSJ	RecName: Full=Beta-glucosidase 11; Short=Os4bglu11; Flags: Precursor	0.7	GO:0008422;GO:0005975	_	_	_	_	_	_	K01188	E3.2.1.21
cassava4.1_031792m.g	1014.31	3045.2	39.8954	119.146	5e-05	0.0020309	1.57844	up	yes	OK	1134	gi|643739250|gb|KDP45064.1|	hypothetical protein JCGZ_01564 [Jatropha curcas]	0.89	gi|313471276|sp|D4N501.1|DIOX2_PAPSO	RecName: Full=Probable 2-oxoglutarate/Fe(II)-dependent dioxygenase	0.56	GO:0016706;GO:0005506;GO:0055114	3694.estExt_fgenesh4_pg.C_LG_X2089	oxidoreductase (EC:1.14.11.9)	0.8677	COG3491	KOG0143	_	None	_
cassava4.1_032057m.g	205.169	4200.2	27.7293	552.846	5e-05	0.0020309	4.31739	up	yes	OK	441	gi|643735003|gb|KDP41673.1|	hypothetical protein JCGZ_16080 [Jatropha curcas]	0.54	_	_	_	_	_	_	_	_	_	_	None	_
cassava4.1_032072m.g	94.668	724.361	6.39145	48.3672	5e-05	0.0020309	2.91981	up	yes	OK	726	gi|255551366|ref|XP_002516729.1|	protein with unknown function [Ricinus communis]	0.83	_	_	_	_	3694.eugene3.01230078	hypothetical protein	0.7574	_	KOG2027	_	None	_
cassava4.1_032074m.g	202.343	966.917	5.89418	28.1108	5e-05	0.0020309	2.25376	up	yes	OK	1476	gi|643735906|gb|KDP42364.1|	hypothetical protein JCGZ_01940 [Jatropha curcas]	0.9	gi|75215455|sp|Q9XGY7.1|FAR_SIMCH	RecName: Full=Alcohol-forming fatty acyl-CoA reductase	0.76	GO:0080019;GO:0055114	3694.estExt_fgenesh4_pm.C_660001	alcohol-forming fatty acyl-CoA reductase	0.8686	_	KOG1221	_	K13356	FAR
cassava4.1_032102m.g	405.456	1033.06	22.9855	58.119	0.0005	0.0113441	1.33829	up	yes	OK	834	gi|255586327|ref|XP_002533814.1|	RING-H2 finger protein ATL1M, putative [Ricinus communis]	0.85	gi|68565343|sp|Q9XF63.1|ATL3_ARATH	RecName: Full=RING-H2 finger protein ATL3 [Arabidopsis thaliana]	0.59	GO:0008270	3694.fgenesh4_pg.C_scaffold_29000012	hypothetical protein	0.8284	COG5540	KOG0800	_	None	_
cassava4.1_032119m.g	1802.81	6028.2	172.034	567.635	5e-05	0.0020309	1.72227	up	yes	OK	558	gi|643737710|gb|KDP43759.1|	hypothetical protein JCGZ_22386 [Jatropha curcas]	0.89	_	_	_	_	3694.gw1.5658.2.1	annotation not avaliable	0.8529	_	_	NOG219928	None	_
cassava4.1_032198m.g	1849.76	4210.2	157.476	355.088	0.0001	0.00352683	1.17304	up	yes	OK	606	gi|643729338|gb|KDP37218.1|	hypothetical protein JCGZ_06274 [Jatropha curcas]	0.8	gi|75337230|sp|Q9SHH7.1|GSTUP_ARATH	RecName: Full=Glutathione S-transferase U25; Short=AtGSTU25; AltName: Full=GST class-tau member 25 [Arabidopsis thaliana]	0.77	GO:0006749;GO:0080167;GO:0016740	3694.eugene3.00110850	hypothetical protein	0.7963	COG0625	KOG0406	_	None	_
cassava4.1_032209m.g	14.201	86.9552	1.9932	11.9564	0.0011	0.0193034	2.58462	up	yes	OK	429	gi|658052339|ref|XP_008361907.1|	PREDICTED: thioredoxin-like protein YLS8 isoform X2 [Malus domestica]	0.99	gi|75333690|sp|Q9FE62.1|YLS8_ARATH	RecName: Full=Thioredoxin-like protein YLS8; AltName: Full=Protein YELLOW-LEAF-SPECIFIC GENE 8 [Arabidopsis thaliana]	0.99	GO:0005681;GO:0007067	3694.estExt_fgenesh4_kg.C_LG_VII0024	SubName: Full=Putative uncharacterized protein;	0.993	COG0526	KOG3414	_	K12859	TXNL4A, DIB1
cassava4.1_032271m.g	145.037	585.526	16.8904	66.8744	0.0006	0.0129235	1.98525	up	yes	OK	486	gi|566190783|ref|XP_002315971.2|	hypothetical protein POPTR_0010s14280g [Populus trichocarpa]	0.96	gi|332278174|sp|Q9LI84.2|CML16_ARATH	RecName: Full=Probable calcium-binding protein CML16; AltName: Full=Calmodulin-like protein 16 [Arabidopsis thaliana]	0.91	GO:0032440;GO:0005509;GO:0055114	3694.grail3.0006040101	hypothetical protein	0.9655	COG5126	KOG0027	_	K13448	CML
cassava4.1_032274m.g	103.937	447.995	2.70237	11.5956	0.002	0.0297123	2.10128	up	yes	OK	1638	gi|255542886|ref|XP_002512506.1|	hypothetical protein RCOM_1434920 [Ricinus communis]	0.7	_	_	_	_	_	_	_	_	_	_	None	_
cassava4.1_032285m.g	74.7589	312.925	12.2235	50.0461	0.00185	0.0281392	2.0336	up	yes	OK	390	gi|255559739|ref|XP_002520889.1|	conserved hypothetical protein [Ricinus communis]	0.93	_	_	_	GO:0009507	_	_	_	_	_	_	None	_
cassava4.1_032340m.g	817.827	2285.59	22.3359	62.1573	5e-05	0.0020309	1.47656	up	yes	OK	1566	gi|255550487|ref|XP_002516294.1|	cytochrome P450, putative [Ricinus communis]	0.91	gi|75311582|sp|Q9LUC5.1|C7A15_ARATH	RecName: Full=Cytochrome P450 72A15 [Arabidopsis thaliana]	0.69	GO:0050616;GO:0016705;GO:0020037;GO:0042432;GO:0005506;GO:0004497;GO:0055114	29760.GSVIVG00000202001	SubName: Full=Chromosome undetermined scaffold_102, whole genome shotgun sequence;	0.75	COG2124	_	_	None	_
cassava4.1_032360m.g	149.025	399.985	8.51937	22.7037	0.00425	0.0489551	1.41411	up	yes	OK	828	gi|255565560|ref|XP_002523770.1|	conserved hypothetical protein [Ricinus communis]	0.63	gi|75271999|sp|Q9FMY4.1|Y5316_ARATH	RecName: Full=Uncharacterized protein At5g23160 [Arabidopsis thaliana]	0.69	_	_	_	_	_	_	_	None	_
cassava4.1_032400m.g	380.282	1211.38	10.0693	31.9462	5e-05	0.0020309	1.66568	up	yes	OK	1611	gi|255562920|ref|XP_002522465.1|	cytochrome P450, putative [Ricinus communis]	0.94	gi|75308847|sp|Q9C788.1|C70B1_ARATH	RecName: Full=Cytochrome P450 704B1 [Arabidopsis thaliana]	0.9	GO:0020037;GO:0070330;GO:0005506;GO:0055114	29760.GSVIVG00036932001	SubName: Full=Chromosome chr1 scaffold_84, whole genome shotgun sequence;	0.9302	COG2124	KOG0157	_	None	_
cassava4.1_032405m.g	57.477	263.976	16.1434	71.6033	0.0011	0.0193034	2.14908	up	yes	OK	291	gi|255562492|ref|XP_002522252.1|	conserved hypothetical protein [Ricinus communis]	0.76	_	_	_	_	3694.estExt_fgenesh4_pg.C_LG_IV0366	hypothetical protein	0.9038	_	_	NOG259924	None	_
cassava4.1_032445m.g	31.4868	210.007	3.57935	23.3535	0.0003	0.00808323	2.70587	up	yes	OK	495	gi|643739039|gb|KDP44853.1|	hypothetical protein JCGZ_01353 [Jatropha curcas]	0.91	gi|123544|sp|P05478.1|HSP16_SOYBN	RecName: Full=18.5 kDa class I heat shock protein; AltName: Full=HSP 18.5	0.85	GO:0006950	3694.eugene3.101950001	hypothetical protein	0.9104	COG0071	KOG0710	_	K13993	HSP20
cassava4.1_032498m.g	438.843	1289.34	13.8256	40.4708	5e-05	0.0020309	1.54954	up	yes	OK	1377	gi|255544812|ref|XP_002513467.1|	ubiquitin-protein ligase, putative [Ricinus communis]	0.64	gi|229836098|sp|Q9FHB5.2|FDL42_ARATH	RecName: Full=Putative F-box/FBD/LRR-repeat protein At5g52460; AltName: Full=Protein EMBRYO SAC DEVELOPMENT ARREST 41 [Arabidopsis thaliana]	0.76	_	_	_	_	_	_	_	None	_
cassava4.1_032502m.g	736.86	1660.5	6.86231	15.4463	0.0006	0.0129235	1.1705	up	yes	OK	4293	gi|255578435|ref|XP_002530082.1|	hypothetical protein RCOM_0254640 [Ricinus communis]	0.67	_	_	_	_	3694.gw1.XVI.1397.1	hypothetical protein	0.7838	_	_	NOG293887	None	_
cassava4.1_032514m.g	3042.58	6321.72	198.835	409.503	0.00215	0.0310683	1.0423	up	yes	OK	744	gi|255555909|ref|XP_002518990.1|	Xyloglucan endotransglucosylase/hydrolase protein 2 precursor, putative [Ricinus communis]	0.91	gi|38605150|sp|Q38908.2|XTH30_ARATH	RecName: Full=Probable xyloglucan endotransglucosylase/hydrolase protein 30; Short=At-XTH30; Short=XTH-30; Flags: Precursor [Arabidopsis thaliana]	0.8	GO:0016762;GO:0048046;GO:0004553;GO:0005618;GO:0006073	3694.gw1.29.269.1	hypothetical protein	0.875	COG2273	_	NOG282977	K08235	E2.4.1.207
cassava4.1_032621m.g	3235.78	7184.81	36.6147	81.1745	0.00285	0.0373514	1.1486	up	yes	OK	3561	gi|643686899|gb|KDP20064.1|	hypothetical protein JCGZ_05833 [Jatropha curcas]	0.95	gi|12229673|sp|Q9SX33.1|ALA9_ARATH	RecName: Full=Putative phospholipid-transporting ATPase 9; Short=AtALA9; AltName: Full=Aminophospholipid flippase 9 [Arabidopsis thaliana]	0.84	GO:0000287;GO:0008152;GO:0005524;GO:0019829;GO:0015917;GO:0006812;GO:0045332;GO:0016021;GO:0004012	3694.gw1.XII.101.1	aminophospholipid ATPase	0.9235	COG0474	KOG0206	_	K01530	E3.6.3.1
cassava4.1_032628m.g	163.996	951.412	4.77242	27.6537	5e-05	0.0020309	2.53468	up	yes	OK	1476	gi|643739113|gb|KDP44927.1|	hypothetical protein JCGZ_01427 [Jatropha curcas]	0.93	gi|83288235|sp|Q9CAY3.1|GPAT5_ARATH	RecName: Full=Glycerol-3-phosphate acyltransferase 5; Short=AtGPAT5 [Arabidopsis thaliana]	0.86	GO:0004366;GO:0046486;GO:0090447;GO:0042967;GO:0010345	3694.fgenesh4_pm.C_LG_X000808	1-acylglycerol-3-phosphate O-acyltransferase (EC:2.3.1.51)	0.9361	_	_	NOG239981	K13508	GPAT
cassava4.1_032657m.g	149.64	462.144	10.1906	31.2316	0.00105	0.0186218	1.61577	up	yes	OK	720	gi|255584677|ref|XP_002533061.1|	Auxin-induced in root cultures protein 12 precursor, putative [Ricinus communis]	0.75	gi|38257733|sp|Q94BT2.3|AIR12_ARATH	RecName: Full=Auxin-induced in root cultures protein 12; Flags: Precursor [Arabidopsis thaliana]	0.59	_	_	_	_	_	_	_	None	_
cassava4.1_032684m.g	64.2423	234.017	6.11876	22.2991	0.00235	0.0328425	1.86567	up	yes	OK	555	gi|643706346|gb|KDP22478.1|	hypothetical protein JCGZ_26309 [Jatropha curcas]	0.78	gi|34395673|sp|Q8LC95.2|ENL3_ARATH	RecName: Full=Early nodulin-like protein 3; AltName: Full=Phytocyanin-like protein; Flags: Precursor [Arabidopsis thaliana]	0.49	_	_	_	_	_	_	_	None	_
cassava4.1_032706m.g	335.963	1164.59	28.7173	98.0964	5e-05	0.0020309	1.77228	up	yes	OK	606	gi|255587702|ref|XP_002534364.1|	mutt domain protein, putative [Ricinus communis]	0.88	gi|68565924|sp|Q94B74.1|NUDT2_ARATH	RecName: Full=Nudix hydrolase 2; Short=AtNUDT2; AltName: Full=ADP-ribose pyrophosphatase; AltName: Full=NADH pyrophosphatase [Arabidopsis thaliana]	0.76	GO:0006769;GO:0080151;GO:0051707;GO:0051287;GO:0035529;GO:0000210;GO:0046497	3694.gw1.XIV.3818.1	hypothetical protein	0.8402	_	KOG0648	_	None	_
cassava4.1_032743m.g	1086.1	3480.44	18.9501	60.5725	5e-05	0.0020309	1.67646	up	yes	OK	2364	gi|255583185|ref|XP_002532358.1|	BRASSINOSTEROID INSENSITIVE 1-associated receptor kinase 1 precursor, putative [Ricinus BRASSINOSTEROID INSENSITIVE 1-associated	0.81	gi|313471496|sp|Q39202.2|RLK1_ARATH	RecName: Full=G-type lectin S-receptor-like serine/threonine-protein kinase RLK1; AltName: Full=Receptor-like protein kinase 1; Flags: Precursor [Arabidopsis thali	0.75	GO:0050321;GO:0004674;GO:0005524;GO:0009069;GO:0006468	3694.fgenesh4_pg.C_scaffold_1505000001	hypothetical protein	0.7835	COG0515	_	_	None	_
cassava4.1_032824m.g	972.989	2696.92	81.4332	223.053	0.00015	0.00481287	1.4537	up	yes	OK	615	gi|643714200|gb|KDP26865.1|	hypothetical protein JCGZ_18023 [Jatropha curcas]	0.89	gi|73921030|sp|Q9ZVN4.1|Y1500_ARATH	RecName: Full=Probable tyrosine-protein phosphatase At1g05000 [Arabidopsis thaliana]	0.79	GO:0035335;GO:0004725;GO:0006570	3694.estExt_fgenesh4_pm.C_870018	SubName: Full=Putative uncharacterized protein;	0.8756	COG2365	KOG1572	_	K18045	SIW14, OCA3
cassava4.1_032982m.g	20.3516	152.766	1.82025	13.6365	0.0004	0.00977027	2.90526	up	yes	OK	582	gi|566207974|ref|XP_002322501.2|	hypothetical protein POPTR_0016s00790g [Populus trichocarpa]	0.72	_	_	_	_	3694.fgenesh4_pg.C_LG_XVI000014	hypothetical protein	0.7905	_	_	NOG231100	None	_
cassava4.1_033094m.g	1130.37	2477.24	18.4428	40.3268	0.0026	0.0352242	1.12868	up	yes	OK	2517	gi|643738245|gb|KDP44233.1|	hypothetical protein JCGZ_05700 [Jatropha curcas]	0.66	gi|576017937|sp|F4HSD5.1|TRM32_ARATH	RecName: Full=Protein TRM32; AltName: Full=TON1-RECRUITING MOTIF protein 32 [Arabidopsis thaliana]	0.63	_	_	_	_	_	_	_	None	_
cassava4.1_033110m.g	214.246	844.545	7.21672	28.2943	5e-05	0.0020309	1.9711	up	yes	OK	1299	gi|255569078|ref|XP_002525508.1|	protein phosphatase 2c, putative [Ricinus communis]	0.92	gi|75303253|sp|Q8RX37.1|P2C02_ARATH	RecName: Full=Probable protein phosphatase 2C 2; Short=AtPP2C02; AltName: Full=Protein phosphatase AP2C2 [Arabidopsis thaliana]	0.7	GO:0004721;GO:0006470	3694.gw1.XIX.1764.1	hypothetical protein	0.9173	COG0631	KOG0698	_	K17506	PPM1L, PP2CE
cassava4.1_033118m.g	815.466	1670.47	21.266	43.4185	0.00155	0.0247384	1.02976	up	yes	OK	1632	gi|643733857|gb|KDP40700.1|	hypothetical protein JCGZ_24699 [Jatropha curcas]	0.81	gi|71648721|sp|Q4VYC8.1|NSP1_MEDTR	RecName: Full=Nodulation-signaling pathway 1 protein [Medicago truncatula]	0.79	GO:0006355	29760.GSVIVG00034080001	SubName: Full=Chromosome chr9 scaffold_7, whole genome shotgun sequence;	0.851	_	_	NOG241808	None	_
cassava4.1_033220m.g	655.86	2148.53	28.3318	92.2254	5e-05	0.0020309	1.70274	up	yes	OK	1047	gi|643718116|gb|KDP29461.1|	hypothetical protein JCGZ_19290 [Jatropha curcas]	0.98	gi|75315908|sp|Q9ZU50.2|BAT1_ARATH	RecName: Full=Amino-acid permease BAT1; AltName: Full=Bidirectional amino acid transporter 1; AltName: Full=GABA permease; Short=AtGABP [Arabidopsis thaliana]	0.65	GO:0016021;GO:0003333;GO:0015171	4558.Sb06g017100.1	hypothetical protein	0.9341	COG0531	KOG1289	_	None	_
cassava4.1_033230m.g	26.6023	133.642	1.24815	6.27294	0.0029	0.0378011	2.32935	up	yes	OK	972	gi|643719369|gb|KDP30239.1|	hypothetical protein JCGZ_17021 [Jatropha curcas]	0.88	gi|74692669|sp|Q753H5.1|IZH1_ASHGO	RecName: Full=ADIPOR-like receptor IZH1 [Ashbya gossypii ATCC 10895]	0.67	GO:0016021	29760.GSVIVG00006426001	SubName: Full=Chromosome chr11 scaffold_170, whole genome shotgun sequence;	0.8149	COG1272	KOG0748	_	K07297	ADIPOR
cassava4.1_033289m.g	106.873	453.779	1.98954	8.42131	0.00125	0.021248	2.08161	up	yes	OK	2226	gi|255568094|ref|XP_002525023.1|	Xylem serine proteinase 1 precursor, putative [Ricinus communis]	0.89	gi|75216522|sp|Q9ZSP5.1|AIR3_ARATH	RecName: Full=Subtilisin-like protease SBT5.3; AltName: Full=Auxin-induced in root cultures protein 3; AltName: Full=Subtilase subfamily 5 member 3; Short=AtSBT5.3;	0.71	GO:0004252;GO:0006508	3694.fgenesh4_pg.C_scaffold_1060000001	hypothetical protein	0.873	COG1404	_	_	None	_
cassava4.1_033290m.g	927.057	2318.16	72.8623	180.087	0.0006	0.0129235	1.30545	up	yes	OK	645	gi|255572086|ref|XP_002526983.1|	hypothetical protein RCOM_1308310 [Ricinus communis]	0.64	_	_	_	_	_	_	_	_	_	_	None	_
cassava4.1_033328m.g	309.447	732.388	13.5859	31.9762	0.0029	0.0378011	1.23489	up	yes	OK	1032	gi|643734765|gb|KDP41435.1|	hypothetical protein JCGZ_15842 [Jatropha curcas]	0.81	gi|46395895|sp|Q8L936.2|CAP16_ARATH	RecName: Full=Putative clathrin assembly protein At4g40080 [Arabidopsis thaliana]	0.59	GO:0016491	3694.eugene3.00050661	hypothetical protein	0.7578	_	KOG0251	_	None	_
cassava4.1_033526m.g	437.782	1768.63	115.919	450.002	5e-05	0.0020309	1.95681	up	yes	OK	300	gi|643733340|gb|KDP40287.1|	hypothetical protein JCGZ_02285 [Jatropha curcas]	0.78	_	_	_	_	_	_	_	_	_	_	None	_
cassava4.1_033536m.g	183.433	601.685	32.009	104.801	0.0003	0.00808323	1.7111	up	yes	OK	372	gi|566179394|ref|XP_006380351.1|	hypothetical protein POPTR_0007s03370g [Populus trichocarpa]	0.71	_	_	_	_	_	_	_	_	_	_	None	_
cassava4.1_033578m.g	5098.88	18057.7	296.542	1038.03	0.00085	0.0161724	1.80754	up	yes	OK	819	gi|643738036|gb|KDP44024.1|	hypothetical protein JCGZ_05491 [Jatropha curcas]	0.83	gi|75154272|sp|Q8L817.1|ATCA7_ARATH	RecName: Full=Alpha carbonic anhydrase 7; Short=AtaCA7; Short=AtalphaCA7; AltName: Full=Alpha carbonate dehydratase 7; Flags: Precursor [Arabidopsis thaliana]	0.78	GO:0006807;GO:0004089;GO:0008270;GO:0006730	3694.gw1.66.819.1	hypothetical protein	0.8235	COG3338	KOG0382	_	K01674	cah
cassava4.1_033687m.g	1075.57	2746.77	29.1721	74.1898	0.0003	0.00808323	1.34663	up	yes	OK	1575	gi|118566338|gb|ABL01537.1|	beta glucosidase [Hevea brasiliensis]	0.9	gi|75288493|sp|Q5Z9Z0.1|BGL24_ORYSJ	RecName: Full=Beta-glucosidase 24; Short=Os6bglu24; Flags: Precursor [Oryza sativa Japonica Group]	0.69	GO:0004553;GO:0005975	_	_	_	_	_	_	K01188	E3.2.1.21
cassava4.1_033696m.g	60.9936	410.783	10.8726	70.809	0.0019	0.0285989	2.70324	up	yes	OK	372	gi|255579096|ref|XP_002530396.1|	heat-shock protein, putative [Ricinus communis]	0.98	gi|123548|sp|P27396.1|HSP11_DAUCA	RecName: Full=17.8 kDa class I heat shock protein; AltName: Full=Clone DCHSP17.7	0.93	GO:0009408	3694.eugene3.101950001	hypothetical protein	0.9596	COG0071	KOG0710	_	K13993	HSP20
cassava4.1_033702m.g	3534.62	7650.32	91.8007	198.073	0.0019	0.0285989	1.10946	up	yes	OK	1638	gi|662246148|gb|AIE47274.1|	phosphofructokinase [Hevea brasiliensis]	0.96	gi|75164938|sp|Q94AA4.1|PFKA3_ARATH	RecName: Full=ATP-dependent 6-phosphofructokinase 3; Short=ATP-PFK 3; Short=Phosphofructokinase 3; AltName: Full=Phosphohexokinase 3 [Arabidopsis thaliana]	0.88	GO:0003872;GO:0005524;GO:0006094;GO:0006000;GO:0006096;GO:0005945;GO:0047334;GO:0046835;GO:0006098;GO:0006013;GO:0006002;GO:0006012	29760.GSVIVG00016633001	SubName: Full=Chromosome chr11 scaffold_13, whole genome shotgun sequence;	0.9506	COG0205	KOG2440	_	K00850	pfkA, PFK
cassava4.1_033757m.g	233.566	673.5	7.65347	21.9386	0.0013	0.0218412	1.51929	up	yes	OK	1332	gi|643729637|gb|KDP37425.1|	hypothetical protein JCGZ_07952 [Jatropha curcas]	0.83	gi|75107724|sp|Q5PNY6.1|PUB21_ARATH	RecName: Full=U-box domain-containing protein 21; AltName: Full=Plant U-box protein 21 [Arabidopsis thaliana]	0.63	GO:0000151;GO:0016567;GO:0004842;GO:0016874	3694.fgenesh4_pg.C_LG_XII000021	hypothetical protein	0.8082	_	KOG0167	_	None	_
cassava4.1_033760m.g	834.681	1933.16	79.7463	182.169	0.0016	0.0254056	1.19179	up	yes	OK	558	gi|255578589|ref|XP_002530156.1|	Receptor expression-enhancing protein, putative [Ricinus communis]	0.77	gi|57012598|sp|Q8GXE9.2|HA22J_ARATH	RecName: Full=HVA22-like protein j; Short=AtHVA22j [Arabidopsis thaliana]	0.76	_	29760.GSVIVG00021528001	SubName: Full=Chromosome chr8 scaffold_23, whole genome shotgun sequence;	0.7732	COG5052	KOG1726	_	K17338	REEP1_2_3_4
cassava4.1_033858m.g	191.758	536.562	2.5574	7.14139	0.0021	0.0306521	1.48153	up	yes	OK	3045	gi|255552023|ref|XP_002517056.1|	cation-transporting atpase plant, putative [Ricinus communis]	0.93	gi|12229654|sp|Q9LIK7.1|ACA13_ARATH	RecName: Full=Putative calcium-transporting ATPase 13, plasma membrane-type; AltName: Full=Ca(2+)-ATPase isoform 13 [Arabidopsis thaliana]	0.83	GO:0070588;GO:0046872;GO:0008152;GO:0005524;GO:0005388;GO:0016021;GO:0016529	3694.fgenesh4_pm.C_LG_VIII000685	autoinhibited calcium ATPase	0.9454	COG0474	KOG0204	_	K01537	E3.6.3.8
cassava4.1_033869m.g	1532.07	4710.33	44.8928	137.414	5e-05	0.0020309	1.61397	up	yes	OK	1470	gi|255556778|ref|XP_002519422.1|	UDP-glucosyltransferase, putative [Ricinus communis]	0.92	gi|75313290|sp|Q9SCP6.1|U73D1_ARATH	RecName: Full=UDP-glycosyltransferase 73D1 [Arabidopsis thaliana]	0.8	GO:0047213;GO:0009813	3694.gw1.XVI.3101.1	UDP-glycosyltransferase	0.8998	_	KOG1192	_	None	_
cassava4.1_033992m.g	1108.19	3864.62	49.7042	172.213	5e-05	0.0020309	1.79275	up	yes	OK	1014	gi|643713924|gb|KDP26589.1|	hypothetical protein JCGZ_17747 [Jatropha curcas]	0.81	gi|75171056|sp|Q9FJJ3.1|SRO5_ARATH	RecName: Full=Probable inactive poly [ADP-ribose]	0.58	_	_	_	_	_	_	_	None	_
cassava4.1_034023m.g	633.755	3701.59	44.5816	257.457	5e-05	0.0020309	2.52981	up	yes	OK	702	gi|255583365|ref|XP_002532443.1|	UDP-glucosyltransferase, putative [Ricinus communis]	0.88	gi|75314101|sp|Q9SYK9.1|U74E2_ARATH	RecName: Full=UDP-glycosyltransferase 74E2 [Arabidopsis thaliana]	0.78	GO:0047215;GO:0008152	29760.GSVIVG00034717001	SubName: Full=Chromosome chr5 scaffold_72, whole genome shotgun sequence;	0.8533	_	KOG1192	_	K13691	SGT1
cassava4.1_034031m.g	1646.9	5023.81	60.302	183.245	5e-05	0.0020309	1.6035	up	yes	OK	1206	gi|566222529|ref|XP_006370919.1|	hypothetical protein POPTR_0019s01750g [Populus trichocarpa]	0.79	_	_	_	GO:0055114;GO:0016491	3694.eugene3.07560001	hypothetical protein	0.8109	COG0654	KOG2614	_	None	_
cassava4.1_034037m.g	1404.58	3556.33	104.56	262.314	0.0002	0.00587805	1.32696	up	yes	OK	672	gi|643735139|gb|KDP41780.1|	hypothetical protein JCGZ_26798 [Jatropha curcas]	0.92	gi|449061782|sp|E1U332.1|ALL12_OLEEU	RecName: Full=Isoflavone reductase-like protein; AltName: Full=Pollen allergen Ole e 12.01; AltName: Allergen=Ole e 12.01	0.85	_	29760.GSVIVG00036358001	SubName: Full=Chromosome chr3 scaffold_8, whole genome shotgun sequence;	0.8663	COG0702	_	NOG126691	None	_
cassava4.1_034121m.g	741.018	1874.77	7.83229	19.7892	0.0001	0.00352683	1.33721	up	yes	OK	3801	gi|255548261|ref|XP_002515187.1|	multidrug resistance protein 1, 2, putative [Ricinus communis]	0.92	gi|374095360|sp|Q9M1Q9.2|AB21B_ARATH	RecName: Full=ABC transporter B family member 21; Short=ABC transporter ABCB.21; Short=AtABCB21; AltName: Full=Multidrug resistance protein 17; AltName: Full=P-gl	0.85	GO:0005524;GO:0006200;GO:0016021;GO:0008559;GO:0035435;GO:0042908;GO:0006855;GO:0015415	3694.estExt_fgenesh4_pm.C_LG_XIV0249	multidrug/pheromone exporter, MDR family, ABC transporter family	0.911	COG1132	KOG0055	_	K05658	ABCB1
cassava4.1_034132m.g	1237.05	3882.99	60.6237	188.761	0.00015	0.00481287	1.63861	up	yes	OK	942	gi|643738379|gb|KDP44343.1|	hypothetical protein JCGZ_19210 [Jatropha curcas]	0.86	_	_	_	_	3694.eugene3.00031871	hypothetical protein	0.8474	_	_	NOG71186;NOG86604	None	_
cassava4.1_034136m.g	96.2031	476.514	2.63621	13.0161	5e-05	0.0020309	2.30376	up	yes	OK	1560	gi|590676618|ref|XP_007039787.1|	DWNN domain isoform 1 [Theobroma cacao]	0.66	gi|74676177|sp|O94264.1|YORF_SCHPO	RecName: Full=Uncharacterized RING finger protein P8B7.15c [Schizosaccharomyces pombe 972h-]	0.72	_	3694.gw1.29.509.1	hypothetical protein	0.7589	COG5222	_	_	K10624	RBBP6
cassava4.1_034185m.g	889.562	3092.7	29.5874	102.316	5e-05	0.0020309	1.78998	up	yes	OK	1314	gi|255586244|ref|XP_002533776.1|	ubiquitin-protein ligase, putative [Ricinus communis]	0.82	gi|75107724|sp|Q5PNY6.1|PUB21_ARATH	RecName: Full=U-box domain-containing protein 21; AltName: Full=Plant U-box protein 21 [Arabidopsis thaliana]	0.66	GO:0000151;GO:0016567;GO:0004842;GO:0016874	3694.fgenesh4_pm.C_scaffold_122000027	hypothetical protein	0.8325	_	KOG0167	_	None	_
cassava4.1_034225m.g	1450.25	3021.14	35.9336	74.6099	0.00145	0.023647	1.05403	up	yes	OK	1710	gi|643741254|gb|KDP46758.1|	hypothetical protein JCGZ_06546 [Jatropha curcas]	0.89	_	_	_	_	29760.GSVIVG00036776001	SubName: Full=Chromosome chr4 scaffold_83, whole genome shotgun sequence;	0.8212	_	_	NOG249259	None	_
cassava4.1_034226m.g	368.35	831.657	49.9113	110.857	0.00315	0.0400489	1.15126	up	yes	OK	438	gi|590721556|ref|XP_007051647.1|	Nucleic acid-binding, OB-fold-like protein [Theobroma cacao]	0.99	gi|3024017|sp|P56331.2|IF1A_ONOVI	RecName: Full=Eukaryotic translation initiation factor 1A; Short=eIF-1A; AltName: Full=Eukaryotic translation initiation factor 4C; Short=eIF-4C	0.93	GO:0005840;GO:0006446;GO:0003743;GO:0005829	3694.estExt_Genewise1_v1.C_LG_XIV3582	SubName: Full=Putative uncharacterized protein;; Seems to be required for maximal rate of pr [...]	0.9798	COG0361	KOG3403	_	K03236	EIF1A
cassava4.1_034238m.g	1865.14	4857.46	193.369	497.725	5e-05	0.0020309	1.36399	up	yes	OK	525	gi|255547099|ref|XP_002514607.1|	Disease resistance response protein, putative [Ricinus communis]	0.91	gi|75148213|sp|Q84TH6.1|DIR23_ARATH	RecName: Full=Dirigent protein 23; Short=AtDIR23; Flags: Precursor [Arabidopsis thaliana]	0.7	_	29760.GSVIVG00017544001	SubName: Full=Chromosome chr17 scaffold_16, whole genome shotgun sequence;	0.84	_	_	NOG244018;NOG237038	None	_
cassava4.1_034301m.g	444.523	933.873	16.9109	35.3537	0.00355	0.0432825	1.06391	up	yes	OK	1167	gi|643724338|gb|KDP33539.1|	hypothetical protein JCGZ_07110 [Jatropha curcas]	0.83	_	_	_	_	3694.gw1.XVIII.1802.1	hypothetical protein	0.9042	_	_	NOG227506	None	_
cassava4.1_034304m.g	461.796	1419.61	39.8967	121.333	5e-05	0.0020309	1.60463	up	yes	OK	600	gi|643718733|gb|KDP29859.1|	hypothetical protein JCGZ_18434 [Jatropha curcas]	0.8	gi|75332918|sp|Q96289.1|ZAT10_ARATH	RecName: Full=Zinc finger protein ZAT10; AltName: Full=Salt-tolerance zinc finger [Arabidopsis thaliana]	0.56	_	3694.eugene3.00080452	hypothetical protein	0.7692	_	KOG1721	_	None	_
cassava4.1_034314m.g	478.728	1171.89	19.0453	46.4274	5e-05	0.0020309	1.28554	up	yes	OK	1122	gi|255578337|ref|XP_002530035.1|	acetylglucosaminyltransferase, putative [Ricinus communis]	0.98	_	_	_	GO:0016020;GO:0003830;GO:0006487	3694.gw1.VIII.290.1	hypothetical protein	0.9405	_	_	NOG85038	K00737	MGAT3
cassava4.1_034357m.g	1895.39	3946.31	43.0485	89.3737	0.00135	0.0224551	1.05389	up	yes	OK	1851	gi|643733832|gb|KDP40675.1|	hypothetical protein JCGZ_24674 [Jatropha curcas]	0.95	gi|75170431|sp|Q9FGH9.1|E70B1_ARATH	RecName: Full=Exocyst complex component EXO70B1; Short=AtExo70b1; AltName: Full=Exocyst subunit Exo70 family protein B1 [Arabidopsis thaliana]	0.66	GO:0000145;GO:0006887	3694.fgenesh4_pm.C_LG_III000051	hypothetical protein	0.9045	_	KOG2344	_	K07195	EXOC7, EXO70
cassava4.1_034406m.g	2202.1	8384.2	63.6531	241.319	5e-05	0.0020309	1.92264	up	yes	OK	1488	gi|643702016|gb|KDP20456.1|	hypothetical protein JCGZ_05301 [Jatropha curcas]	0.93	gi|75278304|sp|O64698.1|C7102_ARATH	RecName: Full=Cytochrome P450 710A2; AltName: Full=C-22 sterol desaturase [Arabidopsis thaliana]	0.81	GO:0020037;GO:0005506;GO:0004497;GO:0000249;GO:0055114	3694.fgenesh4_pm.C_LG_IV000367	hypothetical protein	0.9034	COG2124	KOG0157	_	K09832	CYP710A
cassava4.1_034417m.g	759.491	3552.6	16.2481	75.7737	5e-05	0.0020309	2.22143	up	yes	OK	1956	gi|590582638|ref|XP_007014678.1|	Calmodulin binding protein, putative [Theobroma cacao]	0.74	_	_	_	_	3694.gw1.I.6485.1	hypothetical protein	0.852	_	_	NOG70632	None	_
cassava4.1_034419m.g	56.0977	360.341	6.37609	40.0832	0.0015	0.0242076	2.65225	up	yes	OK	495	gi|255579096|ref|XP_002530396.1|	heat-shock protein, putative [Ricinus communis]	0.96	gi|123544|sp|P05478.1|HSP16_SOYBN	RecName: Full=18.5 kDa class I heat shock protein; AltName: Full=HSP 18.5	0.88	GO:0009408	3694.eugene3.101950001	hypothetical protein	0.9403	COG0071	KOG0710	_	K13993	HSP20
cassava4.1_000023m.g	256.023	64.9861	1.37676	0.349388	0.00245	0.0337829	-1.97838	down	yes	OK	7320	gi|255563252|ref|XP_002522629.1|	Disease resistance protein RPS5, putative [Ricinus communis]	0.74	gi|46396029|sp|Q9T048.1|DRL27_ARATH	RecName: Full=Disease resistance protein At4g27190 [Arabidopsis thaliana]	0.56	GO:0043168;GO:0016787;GO:0032559;GO:0032550	_	_	_	_	_	_	None	_
cassava4.1_000048m.g	966.433	249.266	5.40049	1.39246	5e-05	0.0020309	-1.95545	down	yes	OK	7050	gi|643741416|gb|KDP46892.1|	hypothetical protein JCGZ_24101 [Jatropha curcas]	0.97	gi|172045744|sp|Q8GUG9.2|PUB11_ARATH	RecName: Full=U-box domain-containing protein 11; AltName: Full=Plant U-box protein 11 [Arabidopsis thaliana]	0.51	GO:0008152;GO:0016874	3694.eugene3.00050193	hypothetical protein	0.9542	_	KOG0167	_	None	_
cassava4.1_000052m.g	572.213	222.57	3.39557	1.32023	0.0037	0.0444861	-1.36286	down	yes	OK	6648	gi|643741416|gb|KDP46892.1|	hypothetical protein JCGZ_24101 [Jatropha curcas]	0.97	_	_	_	GO:0008152;GO:0016874	3694.eugene3.00050193	hypothetical protein	0.9508	_	KOG0167	_	None	_
cassava4.1_000062m.g	349.393	53.8934	2.17177	0.334884	0.00015	0.00481287	-2.69714	down	yes	OK	6353	gi|566157076|ref|XP_002301032.2|	hypothetical protein POPTR_0002s09230g [Populus trichocarpa]	0.76	_	_	_	_	3694.grail3.0002006501	hypothetical protein	0.7639	_	_	NOG228017	None	_
cassava4.1_000097m.g	2805.21	1027.91	17.9147	6.56177	5e-05	0.0020309	-1.44899	down	yes	OK	6188	gi|643733271|gb|KDP40218.1|	hypothetical protein JCGZ_02216 [Jatropha curcas]	0.89	_	_	_	_	3694.eugene3.00100763	SubName: Full=Putative uncharacterized protein;	0.8538	_	_	NOG114337	None	_
cassava4.1_000209m.g	235.765	9.87558	1.93664	0.0811188	5e-05	0.0020309	-4.57738	down	yes	OK	4843	gi|643717293|gb|KDP28919.1|	hypothetical protein JCGZ_14690 [Jatropha curcas]	0.91	gi|374095362|sp|Q9M1C7.2|AB9C_ARATH	RecName: Full=ABC transporter C family member 9; Short=ABC transporter ABCC.9; Short=AtABCC9; AltName: Full=ATP-energized glutathione S-conjugate pump 9; AltName:	0.81	_	29760.GSVIVG00018959001	SubName: Full=Chromosome chr15 scaffold_19, whole genome shotgun sequence;	0.8887	COG1132	KOG0054	_	K05665	ABCC1
cassava4.1_000238m.g	2494.59	549.319	22.4719	4.94696	5e-05	0.0020309	-2.18351	down	yes	OK	4431	gi|629124804|gb|KCW89229.1|	hypothetical protein EUGRSUZ_A01530 [Eucalyptus grandis]	0.91	gi|75326882|sp|Q7PC84.1|AB39G_ARATH	RecName: Full=ABC transporter G family member 39; Short=ABC transporter ABCG.39; Short=AtABCG39; AltName: Full=Probable pleiotropic drug resistance protein 11 [Ara	0.85	GO:0016020;GO:0005524;GO:0006200;GO:0016887	29760.GSVIVG00021655001	SubName: Full=Chromosome chr8 scaffold_23, whole genome shotgun sequence;	0.9322	COG0842;COG1131	KOG0065	_	None	_
cassava4.1_000259m.g	398.096	144.349	3.67485	1.3325	0.0021	0.0306521	-1.46355	down	yes	OK	4327	gi|567869039|ref|XP_006427141.1|	hypothetical protein CICLE_v10027430mg [Citrus clementina]	0.81	gi|75328829|sp|Q8GU89.1|PDR4_ORYSJ	RecName: Full=Pleiotropic drug resistance protein 4 [Oryza sativa Japonica Group]	0.82	GO:0016020;GO:0005524;GO:0006200;GO:0016887	39946.BGIOSIBCE029521	Os09g0332700	0.7867	COG0842;COG1131	KOG0065	_	None	_
cassava4.1_000264m.g	897.773	390.322	7.97242	3.46364	0.0024	0.0333906	-1.20273	down	yes	OK	4493	gi|255566446|ref|XP_002524208.1|	Phosphoribosylformylglycinamidine synthase, putative [Ricinus Phosphoribosylformylglycinamidine synthase, putative [Ricinus comm	0.95	gi|391358183|sp|Q9M8D3.3|PUR4_ARATH	RecName: Full=Probable phosphoribosylformylglycinamidine synthase, chloroplastic/mitochondrial; Short=FGAM synthase; Short=FGAMS; AltName: Full=Formylglycinamide r	0.89	GO:0004642;GO:0006144;GO:0006189	3694.gw1.X.2075.1	phosphoribosylformylglycinamidine synthase (EC:6.3.5.3)	0.9485	COG0046;COG0047	KOG1907	_	K01952	purL, PFAS
cassava4.1_000345m.g	418.573	58.9546	4.32131	0.608486	5e-05	0.0020309	-2.82817	down	yes	OK	3885	gi|255548257|ref|XP_002515185.1|	multidrug resistance protein 1, 2, putative [Ricinus communis]	0.93	gi|75318687|sp|O80725.1|AB4B_ARATH	RecName: Full=ABC transporter B family member 4; Short=ABC transporter ABCB.4; Short=AtABCB4; AltName: Full=Multidrug resistance protein 4; AltName: Full=P-glycopro	0.87	GO:0005524;GO:0006200;GO:0016021;GO:0008559;GO:0035435;GO:0042908;GO:0006855;GO:0015415	3694.estExt_fgenesh4_pm.C_LG_XIV0249	multidrug/pheromone exporter, MDR family, ABC transporter family	0.9203	COG1132	KOG0055	_	K05658	ABCB1
cassava4.1_000383m.g	245.455	59.5537	2.59359	0.62889	0.00215	0.0310683	-2.04407	down	yes	OK	3800	gi|643734792|gb|KDP41462.1|	hypothetical protein JCGZ_15869 [Jatropha curcas]	0.92	_	_	_	_	3694.eugene3.00020956	hypothetical protein	0.9489	_	_	NOG286050	None	_
cassava4.1_000386m.g	97.1943	3.74319	0.965229	0.0371769	0.004	0.0471266	-4.69839	down	yes	OK	4033	gi|643739760|gb|KDP45498.1|	hypothetical protein JCGZ_09747 [Jatropha curcas]	0.98	gi|75335092|sp|Q9LJX0.1|AB19B_ARATH	RecName: Full=ABC transporter B family member 19; Short=ABC transporter ABCB.19; Short=AtABCB19; AltName: Full=Multidrug resistance protein 11; AltName: Full=P-gly	0.95	GO:0005524;GO:0009958;GO:0009637;GO:0048443;GO:0009640;GO:0010218;GO:0016021;GO:0010541;GO:0010315;GO:0008361;GO:0010160;GO:0010329;GO:0048527;GO:0010540;GO:0043481;GO:0006200;GO:0008559;GO:0042908;GO:0006855	3694.estExt_fgenesh4_pg.C_LG_XVII0355	multidrug/pheromone exporter, MDR family, ABC transporter family	0.9783	COG1132	KOG0055	_	K05658	ABCB1
cassava4.1_000402m.g	2031.5	914.09	21.6542	9.7355	0.0006	0.0129235	-1.15332	down	yes	OK	3769	gi|255539230|ref|XP_002510680.1|	hedgehog receptor, putative [Ricinus communis]	0.94	gi|8134591|sp|P56941.1|NPC1_PIG	RecName: Full=Niemann-Pick C1 protein; Flags: Precursor	0.59	GO:0007165;GO:0009506;GO:0008158;GO:0016021;GO:0005886;GO:0030301	3694.eugene3.00020079	annotation not avaliable	0.9208	_	KOG1933	_	K12385	NPC1
cassava4.1_000462m.g	758.285	222.663	8.37055	2.45652	0.0001	0.00352683	-1.76871	down	yes	OK	3644	gi|643724398|gb|KDP33599.1|	hypothetical protein JCGZ_07170 [Jatropha curcas]	0.92	gi|75337188|sp|Q9SG02.1|RDR6_ARATH	RecName: Full=RNA-dependent RNA polymerase 6; Short=AtRDRP6; AltName: Full=Protein SILENCING DEFECTIVE 1; AltName: Full=Protein SUPPRESSOR OF GENE SILENCING 2; AltN	0.82	GO:0000166;GO:0006144;GO:0003968;GO:0031379;GO:0003676;GO:0001172	3694.fgenesh4_pg.C_LG_XVIII000403	rna-dependent RNA polymerase	0.895	_	KOG0988	_	K11699	RDR, RDRP
cassava4.1_000468m.g	416.421	138.229	4.67115	1.54988	0.0013	0.0218412	-1.59162	down	yes	OK	3588	gi|255561558|ref|XP_002521789.1|	Disease resistance protein RFL1, putative [Ricinus communis]	0.63	gi|46395628|sp|O81825.1|DRL28_ARATH	RecName: Full=Probable disease resistance protein At4g27220 [Arabidopsis thaliana]	0.53	_	_	_	_	_	_	_	None	_
cassava4.1_000469m.g	291.294	10.9402	2.90505	0.10905	5e-05	0.0020309	-4.7355	down	yes	OK	4017	gi|255584913|ref|XP_002533171.1|	serine/threonine-protein kinase bri1, putative [Ricinus communis]	0.91	gi|29427825|sp|Q8L899.1|BRI1_SOLPE	RecName: Full=Systemin receptor SR160; AltName: Full=Brassinosteroid LRR receptor kinase; Flags: Precursor [Solanum peruvianum]	0.8	GO:0004709;GO:0005524;GO:0004721;GO:0006470;GO:0009069;GO:0007178;GO:0000186	3694.eugene3.00070682	hypothetical protein	0.9229	COG4886;COG0515	KOG0619;KOG1187	_	K13415	BRI1
cassava4.1_000476m.g	203.485	48.8464	2.28887	0.549042	0.00135	0.0224551	-2.05965	down	yes	OK	3579	gi|255579718|ref|XP_002530698.1|	conserved hypothetical protein [Ricinus communis]	0.88	_	_	_	_	29760.GSVIVG00015124001	SubName: Full=Chromosome chr18 scaffold_1, whole genome shotgun sequence;	0.8538	_	_	NOG286050	None	_
cassava4.1_000498m.g	612.722	235.115	7.00802	2.68725	0.00045	0.0106208	-1.38288	down	yes	OK	3522	gi|643712034|gb|KDP25462.1|	hypothetical protein JCGZ_20618 [Jatropha curcas]	0.83	_	_	_	_	3694.eugene3.00030970	hypothetical protein	0.7917	_	_	NOG258742	None	_
cassava4.1_000528m.g	254.091	61.3963	2.81136	0.678919	0.0028	0.0368519	-2.04996	down	yes	OK	3636	gi|643703679|gb|KDP20743.1|	hypothetical protein JCGZ_21214 [Jatropha curcas]	0.88	gi|2833389|sp|Q43846.1|SSY3_SOLTU	RecName: Full=Soluble starch synthase 3, chloroplastic/amyloplastic; AltName: Full=Soluble starch synthase III; Short=SS III; Flags: Precursor	0.87	GO:2001070;GO:0005982;GO:0009011;GO:0005985;GO:0009250	3694.gw1.IV.1616.1	synthase/transferase (EC:2.4.1.21)	0.9212	COG0297	_	_	None	_
cassava4.1_000556m.g	734.324	178.54	7.86518	1.9108	5e-05	0.0020309	-2.0413	down	yes	OK	3751	gi|224099571|ref|XP_002311536.1|	RNA-directed RNA Polymerase family protein [Populus trichocarpa]	0.87	gi|75335341|sp|Q9LQV2.1|RDR1_ARATH	RecName: Full=RNA-dependent RNA polymerase 1; Short=AtRDRP1; AltName: Full=RNA-directed RNA polymerase 1 [Arabidopsis thaliana]	0.77	GO:0010025;GO:0003968;GO:0001172;GO:0003676;GO:0009751;GO:0060148;GO:0000166;GO:0006144;GO:0009615;GO:0031379	3694.estExt_fgenesh4_pg.C_LG_VIII1203	rna-dependent RNA polymerase	0.8742	_	KOG0988	_	K11699	RDR, RDRP
cassava4.1_000630m.g	240.215	28.7736	2.67244	0.319808	0.00065	0.0136879	-3.06288	down	yes	OK	3617	gi|566173270|ref|XP_002306918.2|	hypothetical protein POPTR_0005s25830g [Populus trichocarpa]	0.82	gi|75169070|sp|Q9C698.1|FPP6_ARATH	RecName: Full=Filament-like plant protein 6; Short=AtFPP6 [Arabidopsis thaliana]	0.79	GO:0005886	3694.eugene3.00020221	hypothetical protein	0.8268	_	_	NOG235963	None	_
cassava4.1_000638m.g	649.398	240.788	7.9911	2.96014	0.0005	0.0113441	-1.43273	down	yes	OK	3285	gi|643724360|gb|KDP33561.1|	hypothetical protein JCGZ_07132 [Jatropha curcas]	0.89	gi|302393805|sp|Q0WV90.3|TPR1_ARATH	RecName: Full=Topless-related protein 1; AltName: Full=Protein MODIFIER OF SNC1 10 [Arabidopsis thaliana]	0.8	_	3694.eugene3.00061892	hypothetical protein	0.8953	COG2319	KOG0266	_	None	_
cassava4.1_000648m.g	66.723	9.61626	0.773046	0.111326	0.0017	0.0266039	-2.79576	down	yes	OK	3479	gi|590594087|ref|XP_007017755.1|	Uncharacterized protein isoform 1 [Theobroma cacao]	0.82	gi|122242586|sp|Q0WSY2.1|FPP4_ARATH	RecName: Full=Filament-like plant protein 4; Short=AtFPP4 [Arabidopsis thaliana]	0.83	_	3694.eugene3.00020221	hypothetical protein	0.8387	_	_	NOG235963	None	_
cassava4.1_000651m.g	713.201	318.858	8.81751	3.93885	0.003	0.0387783	-1.1626	down	yes	OK	3270	gi|643724516|gb|KDP33717.1|	hypothetical protein JCGZ_07288 [Jatropha curcas]	0.94	gi|226739228|sp|Q9SL76.2|P2C19_ARATH	RecName: Full=Protein phosphatase 2C and cyclic nucleotide-binding/kinase domain-containing protein; Includes: RecName: Full=Probable protein phosphatase 2C 19; S	0.81	GO:0045859;GO:0005524;GO:0009069;GO:0004722;GO:0008287;GO:0046872;GO:0008603;GO:0006470;GO:0004692;GO:0005952	3702.AT2G20050.1-P	ATP binding / cAMP-dependent protein kinase regulator/ catalytic/ protein kinase/ protein se [...]	0.8444	COG0631;COG0664;COG0515	KOG0698;KOG0616;KOG1113	_	None	_
cassava4.1_000652m.g	606.299	50.6388	6.1817	0.52006	5e-05	0.0020309	-3.57125	down	yes	OK	3935	gi|643728772|gb|KDP36709.1|	hypothetical protein JCGZ_08000 [Jatropha curcas]	0.96	gi|75328327|sp|Q851L8.1|CESA5_ORYSJ	RecName: Full=Probable cellulose synthase A catalytic subunit 5 [UDP-forming]	0.9	GO:0006011;GO:0005982;GO:0005985;GO:0016760;GO:0030244;GO:0016021;GO:0008270;GO:0005886	3694.fgenesh4_pg.C_scaffold_133000012	hypothetical protein	0.9405	COG1215	_	_	K10999	CESA
cassava4.1_000659m.g	2747.33	684.772	29.2165	7.27697	5e-05	0.0020309	-2.00537	down	yes	OK	3781	gi|643724411|gb|KDP33612.1|	hypothetical protein JCGZ_07183 [Jatropha curcas]	0.98	gi|73917709|sp|O48946.1|CESA1_ARATH	RecName: Full=Cellulose synthase A catalytic subunit 1 [UDP-forming]	0.93	GO:0006011;GO:0005982;GO:0005985;GO:0016760;GO:0030244;GO:0016021;GO:0008270;GO:0005886	3694.estExt_fgenesh4_pg.C_13980001	annotation not avaliable	0.9915	COG1215	_	_	K10999	CESA
cassava4.1_000660m.g	1340.7	384.18	15.4409	4.42175	5e-05	0.0020309	-1.80407	down	yes	OK	3499	gi|643724411|gb|KDP33612.1|	hypothetical protein JCGZ_07183 [Jatropha curcas]	0.98	gi|73917709|sp|O48946.1|CESA1_ARATH	RecName: Full=Cellulose synthase A catalytic subunit 1 [UDP-forming]	0.94	GO:0006011;GO:0005982;GO:0005985;GO:0016760;GO:0030244;GO:0016021;GO:0008270;GO:0005886	3694.estExt_fgenesh4_pm.C_LG_XVIII0125	cellulose synthase (EC:2.4.1.12)	0.9831	COG1215	_	_	K10999	CESA
cassava4.1_000673m.g	2220.66	994.801	23.0804	10.3343	0.00075	0.0150625	-1.15923	down	yes	OK	4022	gi|255582781|ref|XP_002532166.1|	Cellulose synthase A catalytic subunit 6 [UDP-forming]	0.96	gi|73917711|sp|Q941L0.2|CESA3_ARATH	RecName: Full=Cellulose synthase A catalytic subunit 3 [UDP-forming]	0.87	GO:0006011;GO:0005982;GO:0005985;GO:0016760;GO:0030244;GO:0016021;GO:0008270;GO:0005886	3694.estExt_Genewise1_v1.C_LG_I1792	cellulose synthase (EC:2.4.1.12)	0.9837	COG1215	_	_	K10999	CESA
cassava4.1_000694m.g	457.453	146.49	5.4989	1.75944	0.00095	0.0174033	-1.64403	down	yes	OK	3359	gi|643738120|gb|KDP44108.1|	hypothetical protein JCGZ_05575 [Jatropha curcas]	0.93	_	_	_	GO:0004113;GO:0016310;GO:0051731	59689.scaffold_604314.1	annotation not avaliable	0.8327	_	_	NOG283927	None	_
cassava4.1_000695m.g	1097.32	151.759	12.3395	1.70528	5e-05	0.0020309	-2.8552	down	yes	OK	3580	gi|429326448|gb|AFZ78564.1|	cellulose synthase [Populus tomentosa]	0.95	gi|73917711|sp|Q941L0.2|CESA3_ARATH	RecName: Full=Cellulose synthase A catalytic subunit 3 [UDP-forming]	0.88	GO:0006011;GO:0005982;GO:0005985;GO:0016760;GO:0030244;GO:0016021;GO:0008270;GO:0005886	3694.eugene3.00160483	UDP-glucose:1,4-beta-D-glucan 4-beta-D-glucosyltransferase (EC:2.4.1.12)	0.9864	COG1215	_	_	None	_
cassava4.1_000696m.g	304.492	73.2814	3.69471	0.888663	0.0026	0.0352242	-2.05575	down	yes	OK	3329	gi|255582512|ref|XP_002532041.1|	receptor protein kinase, putative [Ricinus communis]	0.88	gi|193806638|sp|Q0WR59.2|Y5020_ARATH	RecName: Full=Probable inactive receptor kinase At5g10020; Flags: Precursor [Arabidopsis thaliana]	0.73	GO:0005524;GO:0004672;GO:0004721;GO:0006470;GO:0016021;GO:0006468	3694.fgenesh4_pm.C_LG_V000095	hypothetical protein	0.9273	COG4886;COG0515	KOG0619;KOG1187	_	None	_
cassava4.1_000711m.g	788.588	335.583	9.00772	3.83002	0.0012	0.0206081	-1.23381	down	yes	OK	3527	gi|643714112|gb|KDP26777.1|	hypothetical protein JCGZ_17935 [Jatropha curcas]	0.83	_	_	_	_	3694.gw1.X.4864.1	hypothetical protein	0.8353	_	_	NOG286428	None	_
cassava4.1_000725m.g	2705.87	936.307	31.1969	10.873	5e-05	0.0020309	-1.52065	down	yes	OK	3518	gi|149789412|gb|ABR29877.1|	phosphoenolpyruvate carboxylase [Ricinus communis]	0.95	gi|73917652|sp|Q8GVE8.1|CAPP4_ARATH	RecName: Full=Phosphoenolpyruvate carboxylase 4; Short=AtPPC4; Short=PEPC 4; Short=PEPCase 4 [Arabidopsis thaliana]	0.91	GO:0019643;GO:0006094;GO:0008964	59689.fgenesh1_pm.C_scaffold_1002149	annotation not avaliable	0.9416	COG2352	_	_	K01595	ppc
cassava4.1_000728m.g	102.906	18.5928	1.29022	0.232783	0.00255	0.0347421	-2.47056	down	yes	OK	3227	gi|645291351|ref|XP_008245752.1|	PREDICTED: receptor-like protein 12 [Prunus mume]	0.59	gi|334302851|sp|Q9C9H7.2|RLP12_ARATH	RecName: Full=Receptor-like protein 12; Short=AtRLP12; Flags: Precursor [Arabidopsis thaliana]	0.62	_	_	_	_	_	_	_	None	_
cassava4.1_000736m.g	179.886	39.147	2.11773	0.460567	0.0005	0.0113441	-2.20104	down	yes	OK	3426	gi|643737467|gb|KDP43579.1|	hypothetical protein JCGZ_16866 [Jatropha curcas]	0.91	gi|75263870|sp|Q9LFS8.1|SMC5_ARATH	RecName: Full=Structural maintenance of chromosomes protein 5; AltName: Full=Protein EMBRYO DEFECTIVE 2782 [Arabidopsis thaliana]	0.83	GO:0030915;GO:0000724	29760.GSVIVG00028716001	SubName: Full=Chromosome chr13 scaffold_45, whole genome shotgun sequence;	0.9099	COG1196	KOG0979	_	None	_
cassava4.1_000751m.g	169.699	21.1259	2.18365	0.271601	0.0003	0.00808323	-3.00718	down	yes	OK	3147	gi|643738168|gb|KDP44156.1|	hypothetical protein JCGZ_05623 [Jatropha curcas]	0.96	gi|11132775|sp|O23826.1|K125_TOBAC	RecName: Full=125 kDa kinesin-related protein [Nicotiana tabacum]	0.7	GO:0045298;GO:0007018;GO:0005874;GO:0008152;GO:0005524;GO:0003777;GO:0008017;GO:0005871	29760.GSVIVG00024429001	SubName: Full=Chromosome chr6 scaffold_3, whole genome shotgun sequence;	0.9677	COG5059	KOG0243	_	K10398	KIF11, EG5
cassava4.1_000821m.g	196.005	29.9807	2.59279	0.39611	0.00195	0.0291894	-2.71053	down	yes	OK	3066	gi|643737842|gb|KDP43867.1|	hypothetical protein JCGZ_20877 [Jatropha curcas]	0.81	gi|387942479|sp|F4IBE4.1|DRL10_ARATH	RecName: Full=Probable disease resistance protein RF45 [Arabidopsis thaliana]	0.55	_	_	_	_	_	_	_	None	_
cassava4.1_000829m.g	7745.36	2930.92	89.512	33.8429	0.00015	0.00481287	-1.40323	down	yes	OK	3488	gi|255550970|ref|XP_002516533.1|	serine-threonine protein kinase, plant-type, putative [Ricinus communis]	0.86	gi|75335753|sp|Q9M0G7.1|PXL2_ARATH	RecName: Full=Leucine-rich repeat receptor-like protein kinase PXL2; AltName: Full=Protein PHLOEM INTERCALATED WITH XYLEM-LIKE 2; Flags: Precursor [Arabidopsis thal	0.53	GO:0032440;GO:0004709;GO:0005524;GO:0009069;GO:0007178;GO:0055114;GO:0016021;GO:0000186	3694.gw1.867.6.1	hypothetical protein	0.9094	COG4886;COG0515	KOG0619;KOG1187	_	None	_
cassava4.1_000847m.g	293.519	65.3285	3.69844	0.821999	0.00145	0.023647	-2.16971	down	yes	OK	3223	gi|567881155|ref|XP_006433136.1|	hypothetical protein CICLE_v10000115mg [Citrus clementina]	0.57	_	_	_	_	_	_	_	_	_	_	None	_
cassava4.1_000859m.g	197.083	40.2984	2.14155	0.437643	0.00055	0.0121482	-2.29083	down	yes	OK	3699	gi|255573224|ref|XP_002527541.1|	histidine kinase 1, 2, 3 plant, putative [Ricinus communis]	0.94	gi|75168993|sp|Q9C5U0.1|AHK4_ARATH	RecName: Full=Histidine kinase 4; AltName: Full=Arabidopsis histidine kinase 4; Short=AtHK4; AltName: Full=Cytokinin receptor CYTOKININ RESPONSE 1; Short=AtCRE1; Sh	0.86	GO:0016020;GO:0023014;GO:0018106;GO:0005524;GO:0035556;GO:0000155;GO:0000160;GO:0045449;GO:0000156;GO:0009365	3694.gw1.X.6321.1	histidine kinase cytokinin receptor	0.9302	COG0642;COG0784	KOG0519	_	K14489	AHK2_3_4
cassava4.1_000869m.g	445.345	38.5667	5.59266	0.484104	5e-05	0.0020309	-3.53015	down	yes	OK	3221	gi|255540059|ref|XP_002511094.1|	lysosomal alpha-mannosidase, putative [Ricinus communis]	0.92	gi|550544316|sp|Q29451.4|MA2B1_BOVIN	RecName: Full=Lysosomal alpha-mannosidase; Short=Laman; AltName: Full=Lysosomal acid alpha-mannosidase; AltName: Full=Mannosidase alpha class 2B member 1; AltName	0.62	GO:0006013;GO:0030246;GO:0008270;GO:0004559	3694.estExt_fgenesh4_pg.C_LG_II2363	SubName: Full=Putative uncharacterized protein;	0.8342	_	KOG1959	_	K01191	E3.2.1.24
cassava4.1_000887m.g	149.105	4.68672	1.85427	0.0582552	0.00405	0.0475092	-4.99232	down	yes	OK	3251	gi|255554367|ref|XP_002518223.1|	receptor protein kinase, putative [Ricinus communis]	0.92	gi|75335370|sp|Q9LRT1.1|Y3804_ARATH	RecName: Full=Probably inactive leucine-rich repeat receptor-like protein kinase At3g28040; Flags: Precursor [Arabidopsis thaliana]	0.78	GO:0032440;GO:0050321;GO:0005524;GO:0016021;GO:0006468;GO:0055114	3694.eugene3.00140943	hypothetical protein	0.9593	COG4886;COG0515	KOG0619;KOG1187	_	None	_
cassava4.1_000890m.g	125.638	8.45497	1.54592	0.10397	0.0002	0.00587805	-3.89423	down	yes	OK	3284	gi|255561614|ref|XP_002521817.1|	synaptotagmin, putative [Ricinus communis]	0.89	_	_	_	GO:0009506;GO:0009507	3694.gw1.41.368.1	hypothetical protein	0.9153	_	KOG1030	_	None	_
cassava4.1_000930m.g	329.672	3.37567	4.01143	0.041078	0.0033	0.0411835	-6.60961	down	yes	OK	3320	gi|643703950|gb|KDP21014.1|	hypothetical protein JCGZ_21485 [Jatropha curcas]	0.94	gi|75337207|sp|Q9SGP2.1|HSL1_ARATH	RecName: Full=Receptor-like protein kinase HSL1; AltName: Full=Protein HAESA-LIKE1; Flags: Precursor [Arabidopsis thaliana]	0.85	GO:0004674;GO:0005524;GO:0009069;GO:0016021;GO:0006468;GO:0055114;GO:0016491	3694.fgenesh4_pm.C_LG_IV000169	hypothetical protein	0.9437	COG4886;COG0515	KOG0619;KOG1187	_	None	_
cassava4.1_000931m.g	202.031	20.0814	2.6896	0.267153	0.00015	0.00481287	-3.33165	down	yes	OK	3047	gi|255547506|ref|XP_002514810.1|	ATP binding protein, putative [Ricinus communis]	0.85	gi|322518659|sp|Q3EBC8.2|DCL2_ARATH	RecName: Full=Endoribonuclease Dicer homolog 2; AltName: Full=Dicer-like protein 2; Short=AtDCL2 [Arabidopsis thaliana]	0.74	GO:0006396;GO:0003723;GO:0004525;GO:0005524;GO:0090502;GO:0051252;GO:0004386	3694.fgenesh4_pg.C_LG_X001630	dicer-like protein	0.7972	COG1111	_	_	K11592	DICER1, DCR1
cassava4.1_000946m.g	69.9711	11.4839	0.752779	0.123489	0.0018	0.0276501	-2.60784	down	yes	OK	3735	gi|643733295|gb|KDP40242.1|	hypothetical protein JCGZ_02240 [Jatropha curcas]	0.95	gi|12643935|sp|Q9XGW1.1|AGO10_ARATH	RecName: Full=Protein argonaute 10; AltName: Full=Protein PINHEAD; AltName: Full=Protein ZWILLE [Arabidopsis thaliana]	0.91	GO:0003676	3694.eugene3.00081487	argonaute protein group	0.9538	_	KOG1041	_	K11593	ELF2C, AGO
cassava4.1_000962m.g	331.011	53.0258	4.00714	0.641708	5e-05	0.0020309	-2.64258	down	yes	OK	3336	gi|255553619|ref|XP_002517850.1|	Receptor protein kinase CLAVATA1 precursor, putative [Ricinus communis]	0.91	gi|1350783|sp|P47735.1|RLK5_ARATH	RecName: Full=Receptor-like protein kinase 5; AltName: Full=Protein HAESA; Flags: Precursor [Arabidopsis thaliana]	0.74	GO:0032440;GO:0004709;GO:0005524;GO:0009069;GO:0007178;GO:0055114;GO:0016021;GO:0000186	3694.estExt_Genewise1_v1.C_LG_VII0647	hypothetical protein	0.8993	COG4886;COG0515	KOG0619;KOG1187	_	None	_
cassava4.1_000971m.g	2015.32	618.356	25.8521	7.92525	5e-05	0.0020309	-1.70575	down	yes	OK	3172	gi|255543555|ref|XP_002512840.1|	lysosomal alpha-mannosidase, putative [Ricinus communis]	0.91	gi|550544316|sp|Q29451.4|MA2B1_BOVIN	RecName: Full=Lysosomal alpha-mannosidase; Short=Laman; AltName: Full=Lysosomal acid alpha-mannosidase; AltName: Full=Mannosidase alpha class 2B member 1; AltName	0.61	GO:0006013;GO:0030246;GO:0008270;GO:0004559	59689.fgenesh2_kg.6__1359__AT5G13980.1	annotation not avaliable	0.8398	_	KOG1959	_	K01191	E3.2.1.24
cassava4.1_000974m.g	539.948	215.8	6.74043	2.69127	0.0043	0.0493999	-1.32455	down	yes	OK	3240	gi|643716698|gb|KDP28324.1|	hypothetical protein JCGZ_14095 [Jatropha curcas]	0.92	gi|67461584|sp|Q9S7P5.1|SPL12_ARATH	RecName: Full=Squamosa promoter-binding-like protein 12 [Arabidopsis thaliana]	0.74	GO:0003677;GO:0005634	3694.grail3.0050015101	hypothetical protein	0.8808	_	_	NOG279622	None	_
cassava4.1_000978m.g	405.137	117.595	5.58936	1.62075	0.0003	0.00808323	-1.78602	down	yes	OK	2946	gi|643734872|gb|KDP41542.1|	hypothetical protein JCGZ_15949 [Jatropha curcas]	0.9	gi|75273596|sp|Q9LJM4.1|IKU2_ARATH	RecName: Full=Receptor-like protein kinase HAIKU2; Flags: Precursor [Arabidopsis thaliana]	0.7	GO:0032440;GO:0005524;GO:0009069;GO:0055114;GO:0007169;GO:0004674;GO:0016021;GO:0004714;GO:0018108	59689.scaffold_101044.1	annotation not avaliable	0.828	COG4886;COG0515	KOG0619;KOG1187	_	None	_
cassava4.1_000986m.g	257.303	34.1343	3.40698	0.451634	0.0004	0.00977027	-2.91527	down	yes	OK	3063	gi|590586391|ref|XP_007015693.1|	Leucine-rich repeat protein kinase family protein [Theobroma cacao]	0.78	gi|1174718|sp|P43298.1|TMK1_ARATH	RecName: Full=Probable receptor protein kinase TMK1; Flags: Precursor [Arabidopsis thaliana]	0.78	GO:0016020;GO:0016310;GO:0000166;GO:0004672	3694.fgenesh4_pg.C_LG_VI001038	hypothetical protein	0.9605	COG4886;COG0515	KOG0619;KOG1187	_	None	_
cassava4.1_001047m.g	588.683	78.9195	7.57912	1.01518	5e-05	0.0020309	-2.90029	down	yes	OK	3146	gi|395758592|gb|AFN70424.1|	phosphoenolpyruvate carboxylase [Manihot esculenta]	1	gi|75172585|sp|Q9FV65.1|CAPPC_FLATR	RecName: Full=Phosphoenolpyruvate carboxylase 2; Short=PEPC 2; Short=PEPCase 2; Short=ppcC	0.96	GO:0032440;GO:0019643;GO:0006094;GO:0008964	29760.GSVIVG00018735001	RecName: Full=Phosphoenolpyruvate carboxylase; EC=4.1.1.31;	0.9711	COG2352	_	_	K01595	ppc
cassava4.1_001075m.g	556.17	22.3453	7.21413	0.289664	5e-05	0.0020309	-4.63837	down	yes	OK	3123	gi|643727825|gb|KDP36118.1|	hypothetical protein JCGZ_08762 [Jatropha curcas]	0.89	gi|1174718|sp|P43298.1|TMK1_ARATH	RecName: Full=Probable receptor protein kinase TMK1; Flags: Precursor [Arabidopsis thaliana]	0.62	GO:0004709;GO:0005524;GO:0009069;GO:0016021;GO:0007178;GO:0000186	3694.fgenesh4_pg.C_LG_VI001038	hypothetical protein	0.9671	COG4886;COG0515	KOG0619;KOG1187	_	None	_
cassava4.1_001080m.g	5016.63	2243.85	57.4889	25.6928	0.0002	0.00587805	-1.16192	down	yes	OK	3516	gi|643720931|gb|KDP31195.1|	hypothetical protein JCGZ_11571 [Jatropha curcas]	0.99	gi|12230459|sp|Q9LV11.1|PMA11_ARATH	RecName: Full=ATPase 11, plasma membrane-type; AltName: Full=Proton pump 11 [Arabidopsis thaliana]	0.98	GO:0006754;GO:0046872;GO:0005524;GO:0019829;GO:0006200;GO:0016021;GO:0009651;GO:0006812;GO:0005886	3702.AT5G62670.1-P	AHA11 (Arabidopsis H(+)-ATPase 11); ATPase; Arabidopsis H(+)-ATPase 11 (AHA11); FUNCTIONS IN [...]	0.9759	COG0474	KOG0205	_	K01535	E3.6.3.6
cassava4.1_001084m.g	394.505	83.6693	4.94567	1.04813	0.0003	0.00808323	-2.23835	down	yes	OK	3227	gi|643720931|gb|KDP31195.1|	hypothetical protein JCGZ_11571 [Jatropha curcas]	0.99	gi|12230459|sp|Q9LV11.1|PMA11_ARATH	RecName: Full=ATPase 11, plasma membrane-type; AltName: Full=Proton pump 11 [Arabidopsis thaliana]	0.97	GO:0006754;GO:0046872;GO:0005524;GO:0019829;GO:0006200;GO:0016021;GO:0009651;GO:0006812;GO:0005886	3702.AT5G62670.1-P	AHA11 (Arabidopsis H(+)-ATPase 11); ATPase; Arabidopsis H(+)-ATPase 11 (AHA11); FUNCTIONS IN [...]	0.9718	COG0474	KOG0205	_	K01535	E3.6.3.6
cassava4.1_001101m.g	1393.74	577.083	16.9651	7.01906	0.00055	0.0121482	-1.27322	down	yes	OK	3319	gi|643708186|gb|KDP23204.1|	hypothetical protein JCGZ_00320 [Jatropha curcas]	0.89	gi|193806610|sp|P0C7P8.1|LHWL1_ARATH	RecName: Full=Transcription factor EMB1444; AltName: Full=Basic helix-loop-helix protein EMB1444; AltName: Full=LONESOME HIGHWAY-like protein 1; AltName: Full=Pro	0.72	GO:0046983	_	_	_	_	_	_	None	_
cassava4.1_001106m.g	362.585	87.0512	5.15677	1.2373	0.00035	0.00896281	-2.05927	down	yes	OK	2862	gi|566180423|ref|XP_006380603.1|	hypothetical protein POPTR_0007s09730g [Populus trichocarpa]	0.87	gi|161784322|sp|P34098.2|MANA_DICDI	RecName: Full=Lysosomal alpha-mannosidase; Short=Laman; AltName: Full=Alpha-D-mannoside mannohydrolase; AltName: Full=Alpha-mannosidase A; Contains: RecName: Full=	0.69	GO:0006013;GO:0030246;GO:0008270;GO:0004559	3694.fgenesh4_pg.C_LG_III000676	hypothetical protein	0.8765	_	KOG1959	_	K01191	E3.2.1.24
cassava4.1_001108m.g	151.108	27.1244	2.14903	0.385543	0.0028	0.0368519	-2.47872	down	yes	OK	2862	gi|643736054|gb|KDP42470.1|	hypothetical protein JCGZ_00267 [Jatropha curcas]	0.92	gi|143018392|sp|Q9HCG7.2|GBA2_HUMAN	RecName: Full=Non-lysosomal glucosylceramidase; Short=NLGase; AltName: Full=Beta-glucocerebrosidase 2; Short=Beta-glucosidase 2; AltName: Full=Glucosylceramidase 2	0.62	GO:0005975;GO:0016021;GO:0006680;GO:0004348;GO:0005886	3694.eugene3.01500034	hypothetical protein	0.8688	COG4354	KOG2119	_	K17108	GBA2
cassava4.1_001123m.g	1070.18	325.188	14.9345	4.53472	5e-05	0.0020309	-1.71956	down	yes	OK	2914	gi|643736979|gb|KDP43185.1|	hypothetical protein JCGZ_22737 [Jatropha curcas]	0.9	gi|41017372|sp|Q8VHC8.1|MA2B1_CAVPO	RecName: Full=Lysosomal alpha-mannosidase; Short=Laman; AltName: Full=Lysosomal acid alpha-mannosidase; AltName: Full=Mannosidase alpha class 2B member 1; AltName:	0.66	GO:0006013;GO:0030246;GO:0008270;GO:0004559	3694.fgenesh4_pg.C_LG_III000676	hypothetical protein	0.8738	_	KOG1959	_	K01191	E3.2.1.24
cassava4.1_001145m.g	256.955	19.2576	3.32737	0.249162	5e-05	0.0020309	-3.73923	down	yes	OK	3128	gi|643722262|gb|KDP32141.1|	hypothetical protein JCGZ_12602 [Jatropha curcas]	0.88	gi|259491355|sp|C0LGX3.1|HSL2_ARATH	RecName: Full=LRR receptor-like serine/threonine-protein kinase HSL2; AltName: Full=Protein HAESA-LIKE2; Flags: Precursor [Arabidopsis thaliana]	0.75	GO:0032440;GO:0004709;GO:0005524;GO:0009069;GO:0007178;GO:0055114;GO:0016021;GO:0000186	3702.AT5G65710.1-P	HSL2 (HAESA-Like 2); ATP binding / kinase/ protein serine/threonine kinase; HAESA-Like 2 (HS [...]	0.7556	COG4886;COG0515	KOG0619;KOG1187	_	None	_
cassava4.1_001154m.g	1374.35	314.534	13.7229	3.139	5e-05	0.0020309	-2.12821	down	yes	OK	4013	gi|643730584|gb|KDP38016.1|	hypothetical protein JCGZ_04659 [Jatropha curcas]	0.94	gi|75259114|sp|Q6H6V4.1|ARFF_ORYSJ	RecName: Full=Auxin response factor 6; AltName: Full=OsARF6a [Oryza sativa Japonica Group]	0.75	_	4558.Sb04g004430.1	hypothetical protein	0.7709	_	_	NOG235169	None	_
cassava4.1_001179m.g	454.674	178.595	5.96384	2.34168	0.0019	0.0285989	-1.3487	down	yes	OK	3090	gi|255561421|ref|XP_002521721.1|	conserved hypothetical protein [Ricinus communis]	0.89	_	_	_	_	_	_	_	_	_	_	None	_
cassava4.1_001182m.g	677.187	180.373	9.40696	2.51043	5e-05	0.0020309	-1.90579	down	yes	OK	2929	gi|566184635|ref|XP_002311739.2|	leucine-rich repeat family protein [Populus trichocarpa]	0.9	gi|263430191|sp|C0LGI2.1|Y1677_ARATH	RecName: Full=Probable LRR receptor-like serine/threonine-protein kinase At1g67720; Flags: Precursor [Arabidopsis thaliana]	0.83	GO:0004674;GO:0005524;GO:0009069;GO:0006468	3694.fgenesh4_pg.C_LG_VIII001602	hypothetical protein	0.9027	COG0515	KOG1187	_	None	_
cassava4.1_001205m.g	511.048	153.708	7.45958	2.24141	0.0007	0.0144188	-1.73469	down	yes	OK	2793	gi|643718044|gb|KDP29400.1|	hypothetical protein JCGZ_18321 [Jatropha curcas]	0.93	gi|75265389|sp|Q9S7Y7.1|XYL1_ARATH	RecName: Full=Alpha-xylosidase 1; Flags: Precursor [Arabidopsis thaliana]	0.88	_	3694.eugene3.00081119	hypothetical protein	0.9263	COG1501	KOG1065	_	K15925	XYL1
cassava4.1_001233m.g	495.408	42.8845	6.51043	0.563321	5e-05	0.0020309	-3.53072	down	yes	OK	3084	gi|643718044|gb|KDP29400.1|	hypothetical protein JCGZ_18321 [Jatropha curcas]	0.94	gi|75265389|sp|Q9S7Y7.1|XYL1_ARATH	RecName: Full=Alpha-xylosidase 1; Flags: Precursor [Arabidopsis thaliana]	0.88	GO:0030246;GO:0032450;GO:0005975	3694.eugene3.00081119	hypothetical protein	0.9352	COG1501	KOG1065	_	K15925	XYL1
cassava4.1_001236m.g	388.675	100.009	5.3624	1.37872	0.00065	0.0136879	-1.95955	down	yes	OK	2946	gi|643717625|gb|KDP29068.1|	hypothetical protein JCGZ_16457 [Jatropha curcas]	0.95	gi|263430191|sp|C0LGI2.1|Y1677_ARATH	RecName: Full=Probable LRR receptor-like serine/threonine-protein kinase At1g67720; Flags: Precursor [Arabidopsis thaliana]	0.64	GO:0004674;GO:0005524;GO:0009506;GO:0009069;GO:0006468;GO:0005886	3694.estExt_fgenesh4_pg.C_280116	hypothetical protein	0.9113	COG0515	KOG1187	_	None	_
cassava4.1_001244m.g	543.244	21.8316	7.24949	0.295368	5e-05	0.0020309	-4.61729	down	yes	OK	3039	gi|255581663|ref|XP_002531635.1|	alpha-glucosidase, putative [Ricinus communis]	0.93	gi|75265389|sp|Q9S7Y7.1|XYL1_ARATH	RecName: Full=Alpha-xylosidase 1; Flags: Precursor [Arabidopsis thaliana]	0.88	GO:0030246;GO:0032450;GO:0005975	3694.eugene3.00081119	hypothetical protein	0.9229	COG1501	KOG1065	_	K15925	XYL1
cassava4.1_001302m.g	4922.42	2106.77	65.4108	27.9739	5e-05	0.0020309	-1.22545	down	yes	OK	3053	gi|313585374|gb|ADR70892.1|	respiratory burst oxidase C [Manihot esculenta]	1	gi|166199750|sp|O81209.2|RBOHA_ARATH	RecName: Full=Respiratory burst oxidase homolog protein A; AltName: Full=NADPH oxidase RBOHA; Short=AtRBOHA [Arabidopsis thaliana]	0.77	GO:0006979;GO:0006804;GO:0016174;GO:0005509;GO:0004601;GO:0016021;GO:0055114	3694.eugene3.00121046	hypothetical protein	0.9112	_	KOG0039	_	K13447	RBOH
cassava4.1_001311m.g	528.476	16.1749	6.34586	0.194137	5e-05	0.0020309	-5.03067	down	yes	OK	3361	gi|313585350|gb|ADR70880.1|	respiratory burst oxidase A [Manihot esculenta]	1	gi|166199748|sp|O81210.2|RBOHC_ARATH	RecName: Full=Respiratory burst oxidase homolog protein C; AltName: Full=NADPH oxidase RBOHC; Short=AtRBOHC; AltName: Full=Protein ROOT HAIR DEFECTIVE 2 [Arabidop	0.79	GO:0006979;GO:0006804;GO:0016174;GO:0005509;GO:0004601;GO:0016021;GO:0055114	3694.eugene3.00121046	hypothetical protein	0.906	_	KOG0039	_	K13447	RBOH
cassava4.1_001331m.g	775.358	249.974	10.8014	3.47956	0.00015	0.00481287	-1.63424	down	yes	OK	2919	gi|255582018|ref|XP_002531806.1|	ATP binding protein, putative [Ricinus communis]	0.8	gi|264664524|sp|C0LGD7.2|Y1684_ARATH	RecName: Full=Probable LRR receptor-like serine/threonine-protein kinase At1g06840; Flags: Precursor [Arabidopsis thaliana]	0.69	GO:0032440;GO:0004709;GO:0005524;GO:0009069;GO:0007178;GO:0055114;GO:0016021;GO:0000186	29760.GSVIVG00033651001	SubName: Full=Chromosome chr8 scaffold_68, whole genome shotgun sequence;	0.8834	COG0515	KOG1187	_	None	_
cassava4.1_001347m.g	307.062	100.614	4.63517	1.51718	0.00365	0.0440805	-1.61123	down	yes	OK	2706	gi|629111281|gb|KCW76241.1|	hypothetical protein EUGRSUZ_D00620 [Eucalyptus grandis]	0.72	gi|75331117|sp|Q8VY10.1|UBC24_ARATH	RecName: Full=Probable ubiquitin-conjugating enzyme E2 24; AltName: Full=AtPHO2; AltName: Full=Ubiquitin carrier protein 24; AltName: Full=Ubiquitin-protein ligase	0.82	_	_	_	_	_	_	_	K10581	UBE2O
cassava4.1_001357m.g	4830.69	1815.94	50.2529	18.8759	0.0001	0.00352683	-1.41266	down	yes	OK	3858	gi|643730584|gb|KDP38016.1|	hypothetical protein JCGZ_04659 [Jatropha curcas]	0.96	gi|238054274|sp|Q9ZTX8.2|ARFF_ARATH	RecName: Full=Auxin response factor 6 [Arabidopsis thaliana]	0.8	_	29760.GSVIVG00028351001	SubName: Full=Chromosome chr10 scaffold_43, whole genome shotgun sequence;	0.9316	_	_	NOG235169	None	_
cassava4.1_001362m.g	2049.14	530.268	26.8893	6.94988	5e-05	0.0020309	-1.95197	down	yes	OK	3094	gi|255558214|ref|XP_002520134.1|	alpha-amylase, putative [Ricinus communis]	0.9	gi|75306316|sp|Q94A41.1|AMY3_ARATH	RecName: Full=Alpha-amylase 3, chloroplastic; Short=AtAMY3; AltName: Full=1,4-alpha-D-glucan glucanohydrolase; Flags: Precursor [Arabidopsis thaliana]	0.85	GO:0005982;GO:0004556;GO:0005509;GO:0005985;GO:0033910	29760.GSVIVG00028996001	SubName: Full=Chromosome chr1 scaffold_46, whole genome shotgun sequence;	0.9064	COG0366	KOG0471	_	None	_
cassava4.1_001397m.g	521.635	32.8427	8.01317	0.503999	5e-05	0.0020309	-3.99088	down	yes	OK	2661	gi|255546453|ref|XP_002514286.1|	hypothetical protein RCOM_1052490 [Ricinus communis]	0.76	_	_	_	_	_	_	_	_	_	_	None	_
cassava4.1_001400m.g	250.271	43.9169	3.27703	0.574571	5e-05	0.0020309	-2.51183	down	yes	OK	3096	gi|255580334|ref|XP_002530995.1|	kinase, putative [Ricinus kinase, putative [Ricinus communis]	0.8	gi|75333906|sp|Q9FID8.1|Y5900_ARATH	RecName: Full=Putative receptor-like protein kinase At5g39000; Flags: Precursor [Arabidopsis thaliana]	0.66	GO:0004709;GO:0005524;GO:0009069;GO:0007178;GO:0000186	3694.grail3.0155000401	hypothetical protein	0.7707	COG0515	KOG1187	_	None	_
cassava4.1_001401m.g	1750.59	536.605	22.541	6.90226	5e-05	0.0020309	-1.70741	down	yes	OK	3146	gi|643726735|gb|KDP35383.1|	hypothetical protein JCGZ_10367 [Jatropha curcas]	0.99	gi|416664|sp|Q03194.1|PMA4_NICPL	RecName: Full=Plasma membrane ATPase 4; AltName: Full=Proton pump 4	0.97	GO:0005524;GO:0006754;GO:0006119;GO:0046872;GO:1902600;GO:0016021;GO:0006200;GO:0008553	3694.estExt_Genewise1_v1.C_1210140	autoinhibited H+ ATPase	0.9775	COG0474	KOG0205	_	K01535	E3.6.3.6
cassava4.1_001405m.g	810	229.605	11.7558	3.32821	5e-05	0.0020309	-1.82055	down	yes	OK	2808	gi|643726735|gb|KDP35383.1|	hypothetical protein JCGZ_10367 [Jatropha curcas]	0.99	gi|416664|sp|Q03194.1|PMA4_NICPL	RecName: Full=Plasma membrane ATPase 4; AltName: Full=Proton pump 4	0.97	GO:0005524;GO:0006754;GO:0006119;GO:0046872;GO:1902600;GO:0016021;GO:0006200;GO:0008553	3694.estExt_Genewise1_v1.C_1210140	autoinhibited H+ ATPase	0.9775	COG0474	KOG0205	_	K01535	E3.6.3.6
cassava4.1_001439m.g	402.626	95.9693	5.47	1.30271	0.0002	0.00587805	-2.07002	down	yes	OK	2989	gi|255542484|ref|XP_002512305.1|	phosphoprotein phosphatase, putative [Ricinus communis]	0.59	_	_	_	_	_	_	_	_	_	_	None	_
cassava4.1_001498m.g	2627.05	879.245	36.9478	12.3492	5e-05	0.0020309	-1.58107	down	yes	OK	2895	gi|643724864|gb|KDP34065.1|	hypothetical protein JCGZ_07636 [Jatropha curcas]	0.96	gi|75225403|sp|Q6Z6L4.1|APM1A_ORYSJ	RecName: Full=Aminopeptidase M1-A; AltName: Full=Alpha-aminoacylpeptide hydrolase [Oryza sativa Japonica Group]	0.79	GO:0004177;GO:0006508;GO:0008237;GO:0008270	15368.BRADI3G08120.2	annotation not avaliable	0.8005	COG0308	KOG1046	_	K08776	NPEPPS
cassava4.1_001499m.g	163.931	25.2488	2.45774	0.37829	0.0017	0.0266039	-2.69977	down	yes	OK	2723	gi|643724864|gb|KDP34065.1|	hypothetical protein JCGZ_07636 [Jatropha curcas]	0.93	gi|75225403|sp|Q6Z6L4.1|APM1A_ORYSJ	RecName: Full=Aminopeptidase M1-A; AltName: Full=Alpha-aminoacylpeptide hydrolase [Oryza sativa Japonica Group]	0.78	GO:0004177;GO:0006508;GO:0008237;GO:0008270	15368.BRADI3G08120.2	annotation not avaliable	0.782	COG0308	KOG1046	_	K08776	NPEPPS
cassava4.1_001507m.g	570.817	241.609	8.97324	3.79475	0.0023	0.0324152	-1.24162	down	yes	OK	2604	gi|643711899|gb|KDP25327.1|	hypothetical protein JCGZ_20483 [Jatropha curcas]	0.74	_	_	_	_	_	_	_	_	_	_	None	_
cassava4.1_001508m.g	179.831	8.24648	2.58819	0.118657	0.00325	0.0407707	-4.44707	down	yes	OK	2829	gi|643722264|gb|KDP32143.1|	hypothetical protein JCGZ_12604 [Jatropha curcas]	0.95	gi|75219638|sp|O49545.1|BAME1_ARATH	RecName: Full=Leucine-rich repeat receptor-like serine/threonine-protein kinase BAM1; AltName: Full=Protein BARELY ANY MERISTEM 1; Flags: Precursor [Arabidopsis th	0.91	GO:0032440;GO:0004709;GO:0005524;GO:0009069;GO:0007178;GO:0055114;GO:0016021;GO:0000186	3702.AT5G65700.1-P	BAM1 (BARELY ANY MERISTEM 1); ATP binding / kinase/ protein serine/threonine kinase; Encodes [...]	0.9745	COG4886;COG0515	KOG0619;KOG1187	_	None	_
cassava4.1_001514m.g	324.798	64.2447	4.55344	0.900052	0.00075	0.0150625	-2.33888	down	yes	OK	2901	gi|224053368|ref|XP_002297785.1|	hypothetical protein POPTR_0001s05560g [Populus trichocarpa]	0.88	_	_	_	GO:0046556;GO:0046373;GO:0009117	3694.estExt_fgenesh4_pg.C_LG_I0347	hypothetical protein	0.9337	COG3533	_	_	None	_
cassava4.1_001551m.g	997.973	313.978	13.1703	4.14079	0.0002	0.00587805	-1.66931	down	yes	OK	3073	gi|590706353|ref|XP_007047699.1|	Uncharacterized protein TCM_000919 [Theobroma cacao]	0.72	gi|75337952|sp|Q9T0K5.1|LRX3_ARATH	RecName: Full=Leucine-rich repeat extensin-like protein 3; Short=AtLRX3; Short=LRR/EXTENSIN3; AltName: Full=Cell wall hydroxyproline-rich glycoprotein; Flags: Precu	0.46	_	3694.gw1.XV.856.1	hypothetical protein	0.8347	_	_	NOG117547	None	_
cassava4.1_001559m.g	381.969	135.329	5.30043	1.87639	0.00155	0.0247384	-1.49815	down	yes	OK	2930	gi|643710508|gb|KDP24650.1|	hypothetical protein JCGZ_25566 [Jatropha curcas]	0.94	gi|75170354|sp|Q9FG37.1|GACP3_ARATH	RecName: Full=Gamma-tubulin complex component 3; Short=AtGCP3; Short=GCP-3; AltName: Full=Spindle pole body component 98; Short=AtSPC98 [Arabidopsis thaliana]	0.84	GO:0000922;GO:0005815;GO:0007020	3694.grail3.0030009201	tubulin gamma complex-associated protein	0.9238	_	KOG2000	_	K16570	TUBGCP3, GCP3
cassava4.1_001575m.g	329.481	80.1962	4.10905	0.998896	0.00035	0.00896281	-2.0404	down	yes	OK	3244	gi|643730707|gb|KDP38139.1|	hypothetical protein JCGZ_04782 [Jatropha curcas]	0.98	gi|172045841|sp|Q94AH8.2|TPS6_ARATH	RecName: Full=Alpha,alpha-trehalose-phosphate synthase [UDP-forming]	0.93	GO:0004805;GO:0005982;GO:0005992;GO:0003825;GO:0005985;GO:0016311	3694.grail3.0010065002	trehalose-phosphatase/synthase 6 (EC:2.4.1.15)	0.9591	COG0380;COG1877	KOG1050	_	K16055	TPS
cassava4.1_001602m.g	1748.17	612.964	25.2641	8.85265	5e-05	0.0020309	-1.51291	down	yes	OK	2819	gi|643735215|gb|KDP41856.1|	hypothetical protein JCGZ_26874 [Jatropha curcas]	0.94	gi|41017372|sp|Q8VHC8.1|MA2B1_CAVPO	RecName: Full=Lysosomal alpha-mannosidase; Short=Laman; AltName: Full=Lysosomal acid alpha-mannosidase; AltName: Full=Mannosidase alpha class 2B member 1; AltName:	0.63	GO:0005774;GO:0006013;GO:0030246;GO:0009505;GO:0008270;GO:0004559	3694.estExt_fgenesh4_pg.C_LG_II2363	SubName: Full=Putative uncharacterized protein;	0.9334	_	KOG1959	_	K01191	E3.2.1.24
cassava4.1_001616m.g	1130.41	105.947	17.4869	1.63642	5e-05	0.0020309	-3.41766	down	yes	OK	2644	gi|255561967|ref|XP_002521992.1|	lipoxygenase, putative [Ricinus lipoxygenase, putative [Ricinus communis]	0.85	gi|126410|sp|P27481.1|LOXB_PHAVU	RecName: Full=Linoleate 9S-lipoxygenase; AltName: Full=Lipoxygenase	0.73	GO:0005506;GO:0055114;GO:0031408;GO:0016165	29760.GSVIVG00022800001	RecName: Full=Lipoxygenase; EC=1.13.11.12;; Plant lipoxygenase may be involved in a number o [...]	0.8677	_	_	NOG69653	K15718	LOX1_5
cassava4.1_001624m.g	179.676	40.1143	2.43881	0.544228	0.0009	0.0167132	-2.16389	down	yes	OK	2991	gi|629090436|gb|KCW56689.1|	hypothetical protein EUGRSUZ_I02384 [Eucalyptus grandis]	0.95	gi|75202767|sp|Q9SCV9.1|BGAL3_ARATH	RecName: Full=Beta-galactosidase 3; Short=Lactase 3; Flags: Precursor [Arabidopsis thaliana]	0.89	GO:0030246;GO:0009341;GO:0004565;GO:0046486;GO:0006012;GO:0006027;GO:0006687	3694.estExt_Genewise1_v1.C_LG_VII3760	hypothetical protein	0.9385	COG1874	KOG0496	_	None	_
cassava4.1_001639m.g	147.157	4.80418	2.38196	0.0777664	0.00415	0.0484204	-4.93686	down	yes	OK	2532	gi|255578884|ref|XP_002530296.1|	beta-galactosidase, putative [Ricinus communis]	0.93	gi|152013364|sp|Q9SCV4.2|BGAL8_ARATH	RecName: Full=Beta-galactosidase 8; Short=Lactase 8; AltName: Full=Protein AR782; Flags: Precursor [Arabidopsis thaliana]	0.85	GO:0030246;GO:0009341;GO:0004565;GO:0046486;GO:0006012;GO:0006027;GO:0006687	29760.GSVIVG00024515001	RecName: Full=Beta-galactosidase; EC=3.2.1.23;	0.8896	COG1874	KOG0496	_	None	_
cassava4.1_001649m.g	213.143	39.8978	2.50338	0.468161	0.00025	0.00699677	-2.4188	down	yes	OK	3434	gi|643738058|gb|KDP44046.1|	hypothetical protein JCGZ_05513 [Jatropha curcas]	0.98	gi|75203823|sp|Q9SE43.2|REV_ARATH	RecName: Full=Homeobox-leucine zipper protein REVOLUTA; AltName: Full=HD-ZIP protein REV; AltName: Full=Homeodomain transcription factor REV; AltName: Full=Protein A	0.92	GO:0008289;GO:0005634;GO:0005667;GO:0006355;GO:0043565;GO:0045449;GO:0003700	29760.GSVIVG00024542001	SubName: Full=Chromosome chr6 scaffold_3, whole genome shotgun sequence;	0.956	_	_	NOG221523	K09338	HD-ZIP
cassava4.1_001652m.g	170.114	28.8445	2.32895	0.39467	0.00305	0.0391911	-2.56096	down	yes	OK	2967	gi|255572957|ref|XP_002527409.1|	beta-galactosidase, putative [Ricinus communis]	0.95	gi|75274602|sp|Q9SCW1.1|BGAL1_ARATH	RecName: Full=Beta-galactosidase 1; Short=Lactase 1; Flags: Precursor [Arabidopsis thaliana]	0.93	GO:0030246;GO:0009341;GO:0004565;GO:0046486;GO:0006012;GO:0006027;GO:0006687	3694.fgenesh4_pm.C_scaffold_44000028	hypothetical protein	0.9451	COG1874	KOG0496	_	None	_
cassava4.1_001653m.g	685.353	103.335	7.87398	1.18626	5e-05	0.0020309	-2.73067	down	yes	OK	3507	gi|643738058|gb|KDP44046.1|	hypothetical protein JCGZ_05513 [Jatropha curcas]	0.97	gi|75203823|sp|Q9SE43.2|REV_ARATH	RecName: Full=Homeobox-leucine zipper protein REVOLUTA; AltName: Full=HD-ZIP protein REV; AltName: Full=Homeodomain transcription factor REV; AltName: Full=Protein A	0.92	GO:0008289;GO:0005634;GO:0005667;GO:0006355;GO:0043565;GO:0045449;GO:0003700	29760.GSVIVG00024542001	SubName: Full=Chromosome chr6 scaffold_3, whole genome shotgun sequence;	0.9488	_	_	NOG221523	K09338	HD-ZIP
cassava4.1_001658m.g	379.937	89.5767	4.30722	1.01555	0.0005	0.0113441	-2.0845	down	yes	OK	3596	gi|643710708|gb|KDP24731.1|	hypothetical protein JCGZ_25332 [Jatropha curcas]	0.85	gi|81883604|sp|Q5U4C3.1|SFR19_MOUSE	RecName: Full=Splicing factor, arginine/serine-rich 19; AltName: Full=SR-related and CTD-associated factor 1 [Mus musculus]	0.58	_	29760.GSVIVG00036213001	SubName: Full=Chromosome chr3 scaffold_8, whole genome shotgun sequence;	0.7894	_	_	NOG238716	None	_
cassava4.1_001663m.g	55.2052	11.4631	0.836675	0.173709	0.0042	0.0486115	-2.26799	down	yes	OK	2694	gi|643726349|gb|KDP35092.1|	hypothetical protein JCGZ_11001 [Jatropha curcas]	0.95	gi|614093291|sp|F4KAB8.1|MCM6_ARATH	RecName: Full=DNA replication licensing factor MCM6; AltName: Full=Minichromosome maintenance protein 6; Short=AtMCM6 [Arabidopsis thaliana]	0.86	GO:0005634;GO:0003677;GO:0005524;GO:0042555;GO:0006270;GO:0032508;GO:0003678;GO:0005657	3694.fgenesh4_pm.C_LG_I000239	hypothetical protein	0.9306	COG1241	KOG0480	_	K02542	MCM6
cassava4.1_001686m.g	524.722	182.065	7.18534	2.49109	0.0005	0.0113441	-1.52828	down	yes	OK	2967	gi|255587042|ref|XP_002534111.1|	starch branching enzyme II, putative [Ricinus communis]	0.87	gi|75221107|sp|Q41058.1|GLGB1_PEA	RecName: Full=1,4-alpha-glucan-branching enzyme 1, chloroplastic/amyloplastic; AltName: Full=Starch branching enzyme I; Flags: Precursor [Pisum sativum]	0.89	GO:0043169;GO:0005978;GO:0004553;GO:0005982;GO:0003844;GO:0005985	3694.eugene3.00280310	SubName: Full=Starch branching enzyme II;	0.952	COG0296	KOG0470	_	K00700	glgB
cassava4.1_001704m.g	121.579	32.746	1.57011	0.422585	0.0033	0.0411835	-1.89355	down	yes	OK	3136	gi|643738176|gb|KDP44164.1|	hypothetical protein JCGZ_05631 [Jatropha curcas]	0.88	gi|75335601|sp|Q9LX66.1|HERK_ARATH	RecName: Full=Receptor-like protein kinase HERK 1; AltName: Full=Protein HERCULES RECEPTOR KINASE 1; Flags: Precursor [Arabidopsis thaliana]	0.76	GO:0004674;GO:0005524;GO:0009506;GO:0009069;GO:0006468	3694.gw1.I.1449.1	hypothetical protein	0.8764	COG0515	KOG1187	_	None	_
cassava4.1_001736m.g	219.815	35.7347	3.37544	0.548366	0.0022	0.0315178	-2.62186	down	yes	OK	2662	gi|255564329|ref|XP_002523161.1|	ATP binding protein, putative [Ricinus communis]	0.9	gi|75334039|sp|Q9FLW0.1|Y5241_ARATH	RecName: Full=Probable receptor-like protein kinase At5g24010; Flags: Precursor [Arabidopsis thaliana]	0.79	GO:0004674;GO:0005524;GO:0004715;GO:0009069;GO:0018108	29760.GSVIVG00037712001	SubName: Full=Chromosome undetermined scaffold_91, whole genome shotgun sequence;	0.8217	COG0515	KOG1187	_	None	_
cassava4.1_001740m.g	201.61	24.872	3.10544	0.382838	0.00085	0.0161724	-3.01999	down	yes	OK	2654	gi|255585520|ref|XP_002533451.1|	Potassium channel SKOR, putative [Ricinus communis]	0.88	gi|44888539|sp|Q9M8S6.1|SKOR_ARATH	RecName: Full=Potassium channel SKOR; AltName: Full=Stelar K(+) outward rectifying channel [Arabidopsis thaliana]	0.81	GO:0009395;GO:0004622;GO:0005249;GO:0071805;GO:0008076	3694.eugene3.00120017	hypothetical protein	0.8333	COG0666	KOG0498	_	None	_
cassava4.1_001761m.g	62.0362	7.58169	1.00942	0.123253	0.00075	0.0150625	-3.03383	down	yes	OK	2520	gi|643723154|gb|KDP32759.1|	hypothetical protein JCGZ_12051 [Jatropha curcas]	0.83	gi|74997067|sp|Q54UL8.1|MPS1_DICDI	RecName: Full=Probable serine/threonine-protein kinase mps1; AltName: Full=Monopolar spindle protein 1 [Dictyostelium discoideum]	0.68	_	3694.fgenesh4_pm.C_LG_II000405	hypothetical protein	0.9398	COG0515	KOG0596	_	None	_
cassava4.1_001790m.g	757.234	251.283	10.4817	3.47477	0.0001	0.00352683	-1.59288	down	yes	OK	2937	gi|643721945|gb|KDP31824.1|	hypothetical protein JCGZ_12285 [Jatropha curcas]	0.82	gi|357529561|sp|Q9SW80.3|BLH2_ARATH	RecName: Full=BEL1-like homeodomain protein 2; Short=BEL1-like protein 2; AltName: Full=Protein SAWTOOTH 1 [Arabidopsis thaliana]	0.79	GO:0003677	3694.gw1.VII.3291.1	hypothetical protein	0.8611	_	KOG0773	_	None	_
cassava4.1_001791m.g	466.629	193.024	6.49026	2.68166	0.0039	0.0463766	-1.27515	down	yes	OK	2924	gi|255568229|ref|XP_002525090.1|	kinase, putative [Ricinus kinase, putative [Ricinus communis]	0.85	gi|75334108|sp|Q9FN92.1|Y5597_ARATH	RecName: Full=Probable receptor-like protein kinase At5g59700; Flags: Precursor [Arabidopsis thaliana]	0.7	GO:0004674;GO:0005524;GO:0004715;GO:0009069;GO:0018108	3694.grail3.0022032801	hypothetical protein	0.8182	COG0515	KOG1187	_	None	_
cassava4.1_001801m.g	91.1753	8.92279	1.37768	0.134756	0.0005	0.0113441	-3.35382	down	yes	OK	2702	gi|643715343|gb|KDP27456.1|	hypothetical protein JCGZ_19817 [Jatropha curcas]	0.96	gi|71153243|sp|Q39547.1|CUCM1_CUCME	RecName: Full=Cucumisin; AltName: Allergen=Cuc m 1; Flags: Precursor [Cucumis melo]	0.5	GO:0004252;GO:0016020;GO:0006508;GO:0005618;GO:0005576	3694.eugene3.00060632	hypothetical protein	0.9692	COG1404	_	_	None	_
cassava4.1_001804m.g	426.868	13.6725	6.78525	0.217148	5e-05	0.0020309	-4.96565	down	yes	OK	2576	gi|643715343|gb|KDP27456.1|	hypothetical protein JCGZ_19817 [Jatropha curcas]	0.96	gi|71153243|sp|Q39547.1|CUCM1_CUCME	RecName: Full=Cucumisin; AltName: Allergen=Cuc m 1; Flags: Precursor [Cucumis melo]	0.52	GO:0004252;GO:0016020;GO:0006508;GO:0005618;GO:0005576	3694.eugene3.00060632	hypothetical protein	0.9621	COG1404	_	_	None	_
cassava4.1_001832m.g	177.612	22.9219	2.81636	0.362948	0.0004	0.00977027	-2.956	down	yes	OK	2583	gi|645225802|ref|XP_008219743.1|	PREDICTED: probable LRR receptor-like serine/threonine-protein kinase At4g08850 [Prunus mume]	0.71	gi|281185491|sp|Q8VZG8.3|Y4885_ARATH	RecName: Full=Probable LRR receptor-like serine/threonine-protein kinase At4g08850; Flags: Precursor [Arabidopsis thaliana]	0.7	_	_	_	_	_	_	_	None	_
cassava4.1_001835m.g	326.99	125.706	5.5177	2.11906	0.004	0.0471266	-1.38064	down	yes	OK	2436	gi|224118294|ref|XP_002317783.1|	hypothetical protein POPTR_0012s02370g [Populus trichocarpa]	0.81	_	_	_	_	3694.fgenesh4_pg.C_LG_XII000217	hypothetical protein	0.8098	_	_	NOG233221	None	_
cassava4.1_001860m.g	6933.25	3285.72	91.0787	43.1237	0.0019	0.0285989	-1.07863	down	yes	OK	3189	gi|255553165|ref|XP_002517625.1|	phopholipase d alpha, putative [Ricinus communis]	0.97	gi|2499710|sp|Q41142.1|PLDA1_RICCO	RecName: Full=Phospholipase D alpha 1; Short=PLD 1; AltName: Full=Choline phosphatase 1; AltName: Full=Phosphatidylcholine-hydrolyzing phospholipase D 1; Flags: Pre	0.97	GO:0009395;GO:0005783;GO:0046470;GO:0070290;GO:0005773;GO:0004630;GO:0005509;GO:0009536;GO:0005886	3694.estExt_fgenesh4_pm.C_LG_I0571	phospholipase D (EC:2.7.7.38 3.1.4.4)	0.9554	COG1502	KOG1329	_	K01115	PLD1_2
cassava4.1_001871m.g	3113.44	1358.75	45.8123	19.9731	0.00015	0.00481287	-1.19768	down	yes	OK	2772	gi|672443608|gb|AIJ28962.1|	sucrose synthase [Manihot esculenta]	1	gi|3915873|sp|P13708.2|SUSY_SOYBN	RecName: Full=Sucrose synthase; AltName: Full=Nodulin-100; Short=N-100; AltName: Full=Sucrose-UDP glucosyltransferase [Glycine max]	0.94	GO:0005982;GO:0009058;GO:0016157;GO:0005985	3694.estExt_fgenesh4_pm.C_LG_XVIII0009	sucrose synthase (EC:2.4.1.13)	0.9572	COG0438	KOG0853	_	K00695	E2.4.1.13
cassava4.1_001883m.g	97.4601	11.5298	1.50508	0.17787	0.00075	0.0150625	-3.08095	down	yes	OK	2648	gi|643729526|gb|KDP37358.1|	hypothetical protein JCGZ_06812 [Jatropha curcas]	0.9	_	_	_	_	3694.gw1.152.24.1	hypothetical protein	0.8785	_	_	NOG286428	None	_
cassava4.1_001884m.g	619.02	256.621	9.7096	4.02025	0.0015	0.0242076	-1.27213	down	yes	OK	2610	gi|643717232|gb|KDP28858.1|	hypothetical protein JCGZ_14629 [Jatropha curcas]	0.91	gi|75338632|sp|Q9XIB6.1|PLRX2_ARATH	RecName: Full=Pollen-specific leucine-rich repeat extensin-like protein 2; Short=AtPEX2; Short=Pollen-specific LRR/EXTENSIN2; AltName: Full=Cell wall hydroxyprolin	0.64	_	59689.Al_scaffold_0004_3164	annotation not avaliable	0.7611	_	_	NOG243181	None	_
cassava4.1_001898m.g	593.019	141.957	9.21584	2.2046	0.0001	0.00352683	-2.0636	down	yes	OK	2632	gi|255582403|ref|XP_002531990.1|	transcription factor, putative [Ricinus communis]	0.55	_	_	_	_	_	_	_	_	_	_	None	_
cassava4.1_001910m.g	396.969	36.8867	6.80711	0.631461	0.00035	0.00896281	-3.43028	down	yes	OK	2400	gi|255564832|ref|XP_002523410.1|	serine-threonine protein kinase, plant-type, putative [Ricinus communis]	0.86	gi|75262640|sp|Q9FL28.1|FLS2_ARATH	RecName: Full=LRR receptor-like serine/threonine-protein kinase FLS2; AltName: Full=Protein FLAGELLIN-SENSING 2; AltName: Full=Protein FLAGELLIN-SENSITIVE 2; Flags:	0.53	GO:0032440;GO:0016310;GO:0016301;GO:0055114	3694.fgenesh4_pg.C_LG_I000027	hypothetical protein	0.8565	COG4886	KOG0619	_	None	_
cassava4.1_001932m.g	231.387	30.9593	3.73759	0.499652	0.00145	0.023647	-2.90311	down	yes	OK	2538	gi|643726052|gb|KDP34860.1|	hypothetical protein JCGZ_09148 [Jatropha curcas]	0.91	gi|75096955|sp|O04196.1|ISOA1_ARATH	RecName: Full=Isoamylase 1, chloroplastic; Short=AtISA1; Flags: Precursor [Arabidopsis thaliana]	0.87	GO:0043169;GO:0005977;GO:0019156	3694.gw1.XVIII.258.1	hypothetical protein	0.9314	COG1523	KOG0470	_	K01214	E3.2.1.68
cassava4.1_001960m.g	236.678	59.1568	3.91011	0.976296	0.002	0.0297123	-2.00182	down	yes	OK	2485	gi|643722281|gb|KDP32160.1|	hypothetical protein JCGZ_12621 [Jatropha curcas]	0.9	gi|75264319|sp|Q9LXA8.1|BXL6_ARATH	RecName: Full=Probable beta-D-xylosidase 6; Short=AtBXL6; Flags: Precursor [Arabidopsis thaliana]	0.81	GO:0005774;GO:0004553;GO:0005975	3694.gw1.I.8543.1	hypothetical protein	0.9392	COG1472	_	_	None	_
cassava4.1_001971m.g	130.817	10.8191	1.86289	0.15392	0.0009	0.0167132	-3.59729	down	yes	OK	2861	gi|590624807|ref|XP_007025709.1|	Uncharacterized protein TCM_029927 [Theobroma cacao]	0.66	_	_	_	_	_	_	_	_	_	_	None	_
cassava4.1_001975m.g	372.625	62.6314	6.49328	1.09042	0.0002	0.00587805	-2.57406	down	yes	OK	2364	gi|643704816|gb|KDP21668.1|	hypothetical protein JCGZ_03339 [Jatropha curcas]	0.95	gi|38502835|sp|O22881.2|POT2_ARATH	RecName: Full=Potassium transporter 2; Short=AtKT2; Short=AtKUP2; Short=AtPOT2 [Arabidopsis thaliana]	0.87	GO:0016021;GO:0071805;GO:0015079	3694.eugene3.00870022	hypothetical protein	0.9742	COG3158	_	_	K03549	kup
cassava4.1_002005m.g	294.125	59.5715	4.66499	0.944031	0.00055	0.0121482	-2.30497	down	yes	OK	2582	gi|643724864|gb|KDP34065.1|	hypothetical protein JCGZ_07636 [Jatropha curcas]	0.93	gi|75225403|sp|Q6Z6L4.1|APM1A_ORYSJ	RecName: Full=Aminopeptidase M1-A; AltName: Full=Alpha-aminoacylpeptide hydrolase [Oryza sativa Japonica Group]	0.78	GO:0004177;GO:0006508;GO:0008237;GO:0008270	15368.BRADI3G08120.2	annotation not avaliable	0.7835	COG0308	KOG1046	_	K08776	NPEPPS
cassava4.1_002044m.g	3118.06	1059.39	49.8695	16.9272	5e-05	0.0020309	-1.55881	down	yes	OK	2562	gi|643722289|gb|KDP32168.1|	hypothetical protein JCGZ_12629 [Jatropha curcas]	0.94	gi|75306334|sp|Q94AM1.1|OOPDA_ARATH	RecName: Full=Organellar oligopeptidase A, chloroplastic/mitochondrial; AltName: Full=Thimet metalloendopeptidase 1; AltName: Full=Zincin-like metalloproteases fam	0.92	GO:0046872;GO:0006508;GO:0004222	3694.gw1.XIV.449.1	hypothetical protein	0.9468	COG0339	KOG2089	_	K01414	prlC
cassava4.1_002070m.g	4529.47	434.68	73.9751	7.09668	5e-05	0.0020309	-3.38182	down	yes	OK	2511	gi|317106767|dbj|BAJ53259.1|	JMS10C05.2 [Jatropha curcas]	0.94	gi|269969644|sp|Q94A08.2|RFS2_ARATH	RecName: Full=Probable galactinol--sucrose galactosyltransferase 2; AltName: Full=Protein SEED IMBIBITION 2; AltName: Full=Raffinose synthase 2 [Arabidopsis thalia	0.89	GO:0006979;GO:0034484;GO:0052692;GO:0009506;GO:0080167	3694.estExt_Genewise1_v1.C_LG_XVI1715	hydrolase, hydrolyzing O-glycosyl compounds	0.9407	_	_	NOG06986	K06617	E2.4.1.82
cassava4.1_002081m.g	186.203	33.0139	2.95323	0.523431	0.0008	0.0156184	-2.49622	down	yes	OK	2594	gi|255555865|ref|XP_002518968.1|	transcription factor, putative [Ricinus communis]	0.69	gi|325530077|sp|Q9C882.2|GTL1_ARATH	RecName: Full=Trihelix transcription factor GTL1; AltName: Full=GT2-LIKE protein 1; Short=AtGTL1; Short=Protein GT-2-LIKE1; AltName: Full=Trihelix DNA-binding prot	0.61	_	3694.gw1.I.5709.1	hypothetical protein	0.871	_	KOG4282	_	None	_
cassava4.1_002107m.g	959.941	56.3142	13.6052	0.797611	5e-05	0.0020309	-4.09233	down	yes	OK	2871	gi|255538108|ref|XP_002510119.1|	Xylem serine proteinase 1 precursor, putative [Ricinus communis]	0.93	gi|75099392|sp|O65351.1|SUBL_ARATH	RecName: Full=Subtilisin-like protease; AltName: Full=Cucumisin-like serine protease; Flags: Precursor [Arabidopsis thaliana]	0.81	GO:0004252;GO:0006508;GO:0005576	3694.eugene3.00021116	SubName: Full=Putative uncharacterized protein;	0.9206	COG1404	_	_	None	_
cassava4.1_002121m.g	298.806	9.32826	5.0432	0.157344	5e-05	0.0020309	-5.00235	down	yes	OK	2435	gi|643697969|gb|KDP20227.1|	hypothetical protein JCGZ_09859 [Jatropha curcas]	0.95	gi|259585708|sp|Q9SGZ5.2|BXL7_ARATH	RecName: Full=Probable beta-D-xylosidase 7; Short=AtBXL7; Flags: Precursor [Arabidopsis thaliana]	0.83	GO:0008422;GO:0005975	3694.eugene3.00020870	hypothetical protein	0.8968	COG1472	_	_	None	_
cassava4.1_002124m.g	1028.83	472.419	15.7293	7.14845	0.00155	0.0247384	-1.13775	down	yes	OK	2697	gi|643719353|gb|KDP30223.1|	hypothetical protein JCGZ_17005 [Jatropha curcas]	0.97	gi|597439647|sp|P21616.4|AVP_VIGRR	RecName: Full=Pyrophosphate-energized vacuolar membrane proton pump; AltName: Full=Pyrophosphate-energized inorganic pyrophosphatase; Short=H(+)-PPase; AltName: Ful	0.95	GO:0016020;GO:0032440;GO:0055085;GO:0004427;GO:0055114;GO:0006119;GO:0015992;GO:0009678	3694.eugene3.00181092	SubName: Full=Putative uncharacterized protein;	0.975	COG3808	_	_	K01507	ppa
cassava4.1_002160m.g	1672.41	708.41	23.5523	9.9672	0.00025	0.00699677	-1.24061	down	yes	OK	2889	gi|45479863|gb|AAS66771.1|	PPase [Hevea brasiliensis]	0.99	gi|597439647|sp|P21616.4|AVP_VIGRR	RecName: Full=Pyrophosphate-energized vacuolar membrane proton pump; AltName: Full=Pyrophosphate-energized inorganic pyrophosphatase; Short=H(+)-PPase; AltName: Ful	0.96	GO:0006119;GO:0016020;GO:0055085;GO:0004427;GO:0015992;GO:0009678	29760.GSVIVG00003295001	SubName: Full=Chromosome undetermined scaffold_141, whole genome shotgun sequence;	0.973	COG3808	_	_	K01507	ppa
cassava4.1_002164m.g	263.784	39.9959	4.30639	0.652355	0.00245	0.0337829	-2.72275	down	yes	OK	2513	gi|643718578|gb|KDP29772.1|	hypothetical protein JCGZ_18707 [Jatropha curcas]	0.92	gi|75128428|sp|Q6SZ87.1|NAT11_ARATH	RecName: Full=Nucleobase-ascorbate transporter 11; Short=AtNAT11 [Arabidopsis thaliana]	0.89	GO:0016020;GO:0055085;GO:0005215	29760.GSVIVG00011817001	SubName: Full=Chromosome undetermined scaffold_340, whole genome shotgun sequence;	0.9567	COG2233	KOG1292	_	K14611	SLC23A1_2, SVCT1_2
cassava4.1_002168m.g	143.802	38.4393	2.58649	0.69078	0.002	0.0297123	-1.9047	down	yes	OK	2295	gi|643722116|gb|KDP31995.1|	hypothetical protein JCGZ_12456 [Jatropha curcas]	0.88	gi|264664508|sp|C0LGS3.1|Y4372_ARATH	RecName: Full=Probable LRR receptor-like serine/threonine-protein kinase At4g37250; Flags: Precursor [Arabidopsis thaliana]	0.74	_	3694.fgenesh4_pg.C_LG_V000563	hypothetical protein	0.9254	COG0515	KOG0619;KOG1187	_	None	_
cassava4.1_002180m.g	121.85	7.72422	1.93598	0.122571	0.00315	0.0400489	-3.98137	down	yes	OK	2577	gi|347596005|gb|AEP13980.1|	ARC5 protein [Manihot esculenta]	1	gi|327507753|sp|Q84N64.2|ARC5_ARATH	RecName: Full=Dynamin-like protein ARC5; AltName: Full=Dynamin-related protein 5B; AltName: Full=Protein ACCUMULATION AND REPLICATION OF CHLOROPLASTS 5 [Arabidopsi	0.9	GO:0006184;GO:0005525;GO:0003924	29760.GSVIVG00031524001	SubName: Full=Chromosome chr12 scaffold_57, whole genome shotgun sequence;	0.9468	COG0699	KOG0446	_	None	_
cassava4.1_002206m.g	58.2185	7.58169	1.02857	0.133806	0.00085	0.0161724	-2.94243	down	yes	OK	2333	gi|566212896|ref|XP_002324071.2|	EXS family protein [Populus EXS family protein [Populus trichocarpa]	0.83	gi|75273666|sp|Q9LJW0.1|PHO19_ARATH	RecName: Full=Phosphate transporter PHO1 homolog 9; AltName: Full=Protein PHO1 homolog 9; Short=AtPHO1;H9	0.82	GO:0016021	3694.eugene3.00170417	pho1-like protein	0.8372	COG5409	KOG1162	_	None	_
cassava4.1_002293m.g	239.741	18.9518	4.19081	0.331087	0.0001	0.00352683	-3.66195	down	yes	OK	2356	gi|255583954|ref|XP_002532724.1|	inter-alpha-trypsin inhibitor heavy chain, putative [Ricinus communis]	0.88	gi|160332333|sp|P56652.2|ITIH3_BOVIN	RecName: Full=Inter-alpha-trypsin inhibitor heavy chain H3; Short=ITI heavy chain H3; Short=ITI-HC3; Short=Inter-alpha-inhibitor heavy chain 3; Flags: Precursor	0.52	_	3694.gw1.III.1412.1	hypothetical protein	0.8669	COG2304	_	_	None	_
cassava4.1_002298m.g	95.7857	8.90201	1.64558	0.152819	0.00035	0.00896281	-3.4287	down	yes	OK	2395	gi|255585904|ref|XP_002533625.1|	ATP binding protein, putative [Ricinus communis]	0.96	gi|75330719|sp|Q8RWW0.1|ALE2_ARATH	RecName: Full=Receptor-like serine/threonine-protein kinase ALE2; AltName: Full=Protein ABNORMAL LEAF SHAPE 2; Flags: Precursor [Arabidopsis thaliana]	0.86	GO:0004674;GO:0005524;GO:0004715;GO:0009069;GO:0018108	3694.fgenesh4_pg.C_LG_XIV001361	hypothetical protein	0.9227	COG0515	KOG1187	_	None	_
cassava4.1_002317m.g	563.377	41.0354	9.30091	0.670664	5e-05	0.0020309	-3.79371	down	yes	OK	2510	gi|643726940|gb|KDP35505.1|	hypothetical protein JCGZ_08943 [Jatropha curcas]	0.96	gi|332278199|sp|O23482.3|OPT3_ARATH	RecName: Full=Oligopeptide transporter 3; Short=AtOPT3 [Arabidopsis thaliana]	0.94	GO:0055085	3694.eugene3.00060068	oligopeptide transporter OPT family	0.9378	_	KOG2262	_	None	_
cassava4.1_002323m.g	165.499	30.6541	2.8773	0.53242	0.00385	0.0459584	-2.43408	down	yes	OK	2369	gi|643703825|gb|KDP20889.1|	hypothetical protein JCGZ_21360 [Jatropha curcas]	0.93	gi|302595935|sp|O65418.2|APC4_ARATH	RecName: Full=Anaphase-promoting complex subunit 4; AltName: Full=Cyclosome subunit 4 [Arabidopsis thaliana]	0.81	GO:0031145;GO:0030071;GO:0005680	3694.estExt_fgenesh4_pg.C_LG_IV0231	hypothetical protein	0.916	_	KOG4640	_	K03351	APC4
cassava4.1_002324m.g	492.951	148.217	8.50102	2.55361	0.0002	0.00587805	-1.7351	down	yes	OK	2387	gi|643725023|gb|KDP34224.1|	hypothetical protein JCGZ_07795 [Jatropha curcas]	0.85	gi|1351865|sp|P48038.1|ACRO_RABIT	RecName: Full=Acrosin; Contains: RecName: Full=Acrosin light chain; Contains: RecName: Full=Acrosin heavy chain; Flags: Precursor [Oryctolagus cuniculus]	0.68	_	29760.GSVIVG00032516001	SubName: Full=Chromosome chr4 scaffold_6, whole genome shotgun sequence;	0.8723	_	_	NOG230379	None	_
cassava4.1_002362m.g	137.696	5.80644	2.56132	0.107947	5e-05	0.0020309	-4.56849	down	yes	OK	2223	gi|643720677|gb|KDP30941.1|	hypothetical protein JCGZ_11317 [Jatropha curcas]	0.86	gi|75155911|sp|Q8LFN2.1|Y3037_ARATH	RecName: Full=Probable inactive leucine-rich repeat receptor-like protein kinase At3g03770; Flags: Precursor [Arabidopsis thaliana]	0.61	GO:0005524;GO:0004672;GO:0006468	3694.fgenesh4_pm.C_LG_XV000279	hypothetical protein	0.8584	COG4886	KOG0619;KOG1187	_	None	_
cassava4.1_002370m.g	563.339	164.206	8.80433	2.56392	0.00035	0.00896281	-1.77986	down	yes	OK	2618	gi|643709713|gb|KDP24122.1|	hypothetical protein JCGZ_25779 [Jatropha curcas]	0.91	gi|75166464|sp|Q94KI8.1|TPC1_ARATH	RecName: Full=Two pore calcium channel protein 1; AltName: Full=Calcium channel protein 1; Short=AtCCH1; AltName: Full=Fatty acid oxygenation up-regulated protein 2	0.86	GO:0070588;GO:0005509;GO:0005245;GO:0034765;GO:0005891	59689.scaffold_603894.1	annotation not avaliable	0.8594	_	KOG2301	_	K16900	TPC1, CCH1
cassava4.1_002389m.g	344.234	127.768	5.75944	2.13509	0.00245	0.0337829	-1.43163	down	yes	OK	2456	gi|566155415|ref|XP_002300596.2|	hypothetical protein POPTR_0001s47670g [Populus trichocarpa]	0.83	gi|29839620|sp|Q9FG77.1|WRKY2_ARATH	RecName: Full=Probable WRKY transcription factor 2; AltName: Full=WRKY DNA-binding protein 2 [Arabidopsis thaliana]	0.65	GO:0005667;GO:0006355;GO:0043565;GO:0045449;GO:0003700	3694.gw1.I.6301.1	hypothetical protein	0.8375	_	_	NOG290621	None	_
cassava4.1_002399m.g	116.316	31.7603	1.56169	0.426064	0.00335	0.0416398	-1.87397	down	yes	OK	3023	gi|643703956|gb|KDP21020.1|	hypothetical protein JCGZ_21491 [Jatropha curcas]	0.86	gi|46395605|sp|O23661.2|ARFC_ARATH	RecName: Full=Auxin response factor 3; AltName: Full=Protein ETTIN [Arabidopsis thaliana]	0.79	GO:0005634;GO:0003677;GO:0006355;GO:0009734	3694.fgenesh4_pg.C_scaffold_187000006	hypothetical protein	0.8047	_	_	NOG288586	K14486	K14486, ARF
cassava4.1_002406m.g	2029.17	974.604	38.0542	18.2536	0.002	0.0297123	-1.05987	down	yes	OK	2208	gi|643732112|gb|KDP39304.1|	hypothetical protein JCGZ_01061 [Jatropha curcas]	0.84	gi|75114371|sp|Q651X6.1|CSLE6_ORYSJ	RecName: Full=Cellulose synthase-like protein E6; AltName: Full=OsCslE6 [Oryza sativa Japonica Group]	0.72	_	3694.fgenesh4_pm.C_LG_I001167	hypothetical protein	0.8132	COG1215	_	_	None	_
cassava4.1_002421m.g	266.775	32.8978	4.16033	0.507056	0.0009	0.0167132	-3.03648	down	yes	OK	2761	gi|643741595|gb|KDP47010.1|	hypothetical protein JCGZ_10737 [Jatropha curcas]	0.95	gi|118573061|sp|Q8LPQ8.2|MSSP2_ARATH	RecName: Full=Monosaccharide-sensing protein 2; AltName: Full=Sugar transporter MSSP2 [Arabidopsis thaliana]	0.85	GO:0032440;GO:0008643;GO:0055085;GO:0016021;GO:0055114;GO:0022891	3694.gw1.IX.162.1	hypothetical protein	0.9185	COG0477	KOG0254	_	None	_
cassava4.1_002425m.g	333.339	56.6307	5.88245	0.998546	0.0001	0.00352683	-2.55852	down	yes	OK	2336	gi|643726136|gb|KDP34944.1|	hypothetical protein JCGZ_09232 [Jatropha curcas]	0.94	gi|657340709|sp|F4IIU4.1|AIR9_ARATH	RecName: Full=187-kDa microtubule-associated protein AIR9; AltName: Full=Auxin-induced in root cultures protein 9 [Arabidopsis thaliana]	0.86	_	29760.GSVIVG00028406001	SubName: Full=Chromosome chr10 scaffold_43, whole genome shotgun sequence;	0.9111	_	KOG0531	_	None	_
cassava4.1_002428m.g	468.482	180.254	8.43894	3.24335	0.0021	0.0306521	-1.37958	down	yes	OK	2292	gi|643708411|gb|KDP23327.1|	hypothetical protein JCGZ_23160 [Jatropha curcas]	0.8	gi|20532207|sp|O80536.1|PIF3_ARATH	RecName: Full=Transcription factor PIF3; AltName: Full=Basic helix-loop-helix protein 8; Short=AtbHLH8; Short=bHLH 8; AltName: Full=Phytochrome-associated protein 3	0.67	_	3694.eugene3.01310021	hypothetical protein	0.7525	_	_	NOG234863	None	_
cassava4.1_002478m.g	887.498	413.418	13.4797	6.27234	0.0037	0.0444861	-1.10371	down	yes	OK	2696	gi|643724464|gb|KDP33665.1|	hypothetical protein JCGZ_07236 [Jatropha curcas]	0.91	gi|75305929|sp|Q940B8.1|KIN13_ARATH	RecName: Full=Kinesin-13A; Short=AtKinesin-13A [Arabidopsis thaliana]	0.75	GO:0045298;GO:0007018;GO:0005874;GO:0008152;GO:0005524;GO:0003777;GO:0008017;GO:0005871	29760.GSVIVG00016749001	SubName: Full=Chromosome chr11 scaffold_13, whole genome shotgun sequence;	0.9472	COG5059	KOG0246	_	K10393	KIF2_24, MCAK
cassava4.1_002509m.g	357.392	62.4487	6.39658	1.11728	0.00015	0.00481287	-2.51731	down	yes	OK	2305	gi|643730587|gb|KDP38019.1|	hypothetical protein JCGZ_04662 [Jatropha curcas]	0.91	gi|75169517|sp|Q9C8G5.1|CSCLD_ARATH	RecName: Full=CSC1-like protein ERD4; AltName: Full=Protein EARLY-RESPONSIVE TO DEHYDRATION STRESS 4 [Arabidopsis thaliana]	0.82	GO:0005774;GO:0009506;GO:0009941;GO:0005886	3694.gw1.I.4474.1	hypothetical protein	0.8959	COG5594	KOG1134	_	None	_
cassava4.1_002510m.g	459.27	110.05	6.76162	1.6333	0.0008	0.0156184	-2.04958	down	yes	OK	2770	gi|643738006|gb|KDP43994.1|	hypothetical protein JCGZ_05461 [Jatropha curcas]	0.97	gi|334302769|sp|Q9ZUU9.2|AB3G_ARATH	RecName: Full=ABC transporter G family member 3; Short=ABC transporter ABCG.3; Short=AtABCG3; AltName: Full=White-brown complex homolog protein 3; Short=AtWBC3 [Ar	0.89	GO:0016020;GO:0015768;GO:0005524;GO:0006200;GO:0015423	29760.GSVIVG00022191001	SubName: Full=Chromosome chr6 scaffold_25, whole genome shotgun sequence;	0.9556	COG1131	KOG0061	_	None	_
cassava4.1_002520m.g	141.757	27.7677	2.70898	0.52988	0.00395	0.0467916	-2.35401	down	yes	OK	2169	gi|255561773|ref|XP_002521896.1|	Potassium transporter, putative [Ricinus communis]	0.93	gi|82592899|sp|Q67UC7.2|HAK17_ORYSJ	RecName: Full=Probable potassium transporter 17; AltName: Full=OsHAK17 [Oryza sativa Japonica Group]	0.82	GO:0016021;GO:0071805;GO:0015079	3694.gw1.VIII.1926.1	hypothetical protein	0.9433	COG3158	_	_	K03549	kup
cassava4.1_002536m.g	76.9122	11.9223	1.22076	0.188989	0.0007	0.0144188	-2.69141	down	yes	OK	2580	gi|164604984|dbj|BAF98288.1|	1-deoxy-D-xylulose 5-phosphate synthase [Hevea brasiliensis]	0.97	gi|30315812|sp|O78328.1|DXS_CAPAN	RecName: Full=Probable 1-deoxy-D-xylulose-5-phosphate synthase, chloroplastic; Short=1-deoxyxylulose-5-phosphate synthase; Short=DXP synthase; Short=DXPS; AltName: F	0.93	GO:0006694;GO:0016114;GO:0008661	39947.LOC_Os05g33840.1	transketolase, putative, expressed; Catalyzes the acyloin condensation reaction between C at [...]	0.9498	COG1154	KOG0523	_	K01662	dxs
cassava4.1_002538m.g	143.781	24.5633	2.75486	0.47032	0.00275	0.036616	-2.55026	down	yes	OK	2163	gi|643720826|gb|KDP31090.1|	hypothetical protein JCGZ_11466 [Jatropha curcas]	0.95	gi|75182036|sp|Q9M1P7.1|BOR2_ARATH	RecName: Full=Probable boron transporter 2 [Arabidopsis thaliana]	0.85	GO:0015701;GO:0006821;GO:0005452;GO:0016021	29760.GSVIVG00016067001	SubName: Full=Chromosome chr17 scaffold_12, whole genome shotgun sequence;	0.9457	_	KOG1172	_	None	_
cassava4.1_002555m.g	239.142	10.0009	4.03894	0.168739	5e-05	0.0020309	-4.58111	down	yes	OK	2434	gi|643739400|gb|KDP45154.1|	hypothetical protein JCGZ_15019 [Jatropha curcas]	0.9	gi|75216522|sp|Q9ZSP5.1|AIR3_ARATH	RecName: Full=Subtilisin-like protease SBT5.3; AltName: Full=Auxin-induced in root cultures protein 3; AltName: Full=Subtilase subfamily 5 member 3; Short=AtSBT5.3;	0.77	GO:0032440;GO:0004252;GO:0009733;GO:0006508;GO:0010102;GO:0055114	3694.eugene3.00141185	hypothetical protein	0.9278	COG1404	_	_	None	_
cassava4.1_002559m.g	545.782	242.145	9.18403	4.06944	0.00365	0.0440805	-1.1743	down	yes	OK	2443	gi|566160063|ref|XP_002301867.2|	hypothetical protein POPTR_0002s26220g [Populus trichocarpa]	0.83	gi|75174900|sp|Q9LN50.1|PMTS_ARATH	RecName: Full=Probable methyltransferase PMT28 [Arabidopsis thaliana]	0.76	GO:0008168;GO:0005506;GO:0055114;GO:0005802;GO:0051536;GO:0005768;GO:0010181;GO:0032259;GO:0016491	3694.estExt_fgenesh4_pg.C_LG_II2588	hypothetical protein	0.837	_	_	NOG251683	None	_
cassava4.1_002561m.g	78.2736	14.7464	1.50383	0.283176	0.00395	0.0467916	-2.40887	down	yes	OK	2157	gi|255548461|ref|XP_002515287.1|	DNA replication licensing factor MCM7, putative [Ricinus communis]	0.98	gi|20141757|sp|P43299.2|MCM7_ARATH	RecName: Full=DNA replication licensing factor MCM7; AltName: Full=Minichromosome maintenance protein 7; Short=AtMCM7; AltName: Full=Protein PROLIFERA [Arabidopsis	0.93	GO:0005634;GO:0003677;GO:0005524;GO:0006270;GO:0005737;GO:0032508;GO:0042555;GO:0003678;GO:0005657	3694.eugene3.00140663	hypothetical protein	0.9651	COG1241	KOG0482	_	K02210	MCM7, CDC47
cassava4.1_002588m.g	390.24	80.2227	6.16022	1.26533	0.0001	0.00352683	-2.28347	down	yes	OK	2594	gi|643733771|gb|KDP40614.1|	hypothetical protein JCGZ_24613 [Jatropha curcas]	0.93	gi|75333531|sp|Q9C8M9.1|SRF6_ARATH	RecName: Full=Protein STRUBBELIG-RECEPTOR FAMILY 6; AltName: Full=Leucine-rich repeat receptor kinase-like protein SRF6; Flags: Precursor [Arabidopsis thaliana]	0.78	GO:0005524;GO:0004672;GO:0016021;GO:0006468	3694.gw1.29.518.1	hypothetical protein	0.9363	COG0515	KOG0619;KOG1187	_	None	_
cassava4.1_002596m.g	465.537	183.507	8.70721	3.42811	0.0022	0.0315178	-1.3448	down	yes	OK	2213	gi|255563122|ref|XP_002522565.1|	autophagy protein, putative [Ricinus communis]	0.9	gi|75165232|sp|Q94CD5.1|ATG7_ARATH	RecName: Full=Ubiquitin-like modifier-activating enzyme atg7; AltName: Full=ATG12-activating enzyme E1 atg7; AltName: Full=Autophagy-related protein 7; Short=AtAPG7	0.84	GO:0006914;GO:0003824;GO:0005737	29760.GSVIVG00035887001	SubName: Full=Chromosome chr10 scaffold_81, whole genome shotgun sequence;	0.9023	COG0476	KOG2337	_	K08337	ATG7
cassava4.1_002610m.g	325.093	104.108	5.94371	1.90095	0.0039	0.0463766	-1.64464	down	yes	OK	2261	gi|643734948|gb|KDP41618.1|	hypothetical protein JCGZ_16025 [Jatropha curcas]	0.93	_	_	_	GO:0005886	3694.eugene3.00140080	hypothetical protein	0.9048	_	KOG4162	_	None	_
cassava4.1_002637m.g	81.4968	13.9318	1.50209	0.256532	0.00205	0.0301864	-2.54976	down	yes	OK	2243	gi|643717652|gb|KDP29095.1|	hypothetical protein JCGZ_16484 [Jatropha curcas]	0.94	gi|75334943|sp|Q9LFH9.1|LRK81_ARATH	RecName: Full=L-type lectin-domain containing receptor kinase VIII.1; Short=LecRK-VIII.1; Flags: Precursor [Arabidopsis thaliana]	0.84	GO:0030246;GO:0004674;GO:0005524;GO:0009069;GO:0006468	3694.gw1.28.508.1	annotation not avaliable	0.9611	COG0515	KOG1187	_	None	_
cassava4.1_002669m.g	194.529	5.56	3.80108	0.108595	0.00255	0.0347421	-5.12938	down	yes	OK	2124	gi|643724585|gb|KDP33786.1|	hypothetical protein JCGZ_07357 [Jatropha curcas]	0.9	gi|332278204|sp|Q9M1S8.3|GCP2_ARATH	RecName: Full=Probable glutamate carboxypeptidase 2; AltName: Full=Probable glutamate carboxypeptidase II [Arabidopsis thaliana]	0.66	GO:0006508;GO:0008233	3694.gw1.VI.693.1	hypothetical protein	0.8883	_	KOG2195	_	K01301	E3.4.17.21
cassava4.1_002670m.g	2193.02	627.138	26.8259	7.73632	5e-05	0.0020309	-1.79391	down	yes	OK	3384	gi|566147405|ref|XP_006368576.1|	hypothetical protein POPTR_0001s05760g [Populus trichocarpa]	0.84	gi|122166929|sp|Q0D3J9.1|C3H53_ORYSJ	RecName: Full=Zinc finger CCCH domain-containing protein 53; Short=OsC3H53 [Oryza sativa Japonica Group]	0.66	GO:0003723;GO:0046872;GO:0000166	3694.grail3.0074003801	hypothetical protein	0.8265	_	_	NOG231192	None	_
cassava4.1_002675m.g	152.013	9.67499	2.64769	0.168414	5e-05	0.0020309	-3.97465	down	yes	OK	2364	gi|313585362|gb|ADR70886.1|	ferric reductase oxidase [Manihot esculenta]	1	gi|75101005|sp|P92949.2|FRO2_ARATH	RecName: Full=Ferric reduction oxidase 2; Short=AtFRO2; AltName: Full=Ferric-chelate reductase 2; AltName: Full=Protein FERRIC CHELATE REDUCTASE DEFECTIVE 1 [Arabid	0.75	GO:0016174;GO:0000293;GO:0016021;GO:0055114	3694.eugene3.00140337	hypothetical protein	0.8317	_	KOG0039	_	None	_
cassava4.1_002723m.g	1580.2	709.273	22.5894	10.1288	0.0002	0.00587805	-1.15718	down	yes	OK	2849	gi|255543993|ref|XP_002513059.1|	beta-galactosidase, putative [Ricinus communis]	0.91	gi|3913147|sp|O52847.1|BGAL_BACMD	RecName: Full=Beta-galactosidase; Short=Beta-gal; AltName: Full=Lactase [Bacillus megaterium DSM 319]	0.59	GO:0030246;GO:0004565;GO:0009341;GO:0046486;GO:0006012;GO:0006027;GO:0006687	3694.fgenesh4_pg.C_LG_I000259	hypothetical protein	0.8875	COG3250	KOG2024	_	K01190	lacZ
cassava4.1_002774m.g	119.229	19.8894	2.08972	0.348407	0.00145	0.023647	-2.58446	down	yes	OK	2351	gi|643714533|gb|KDP27036.1|	hypothetical protein JCGZ_20971 [Jatropha curcas]	0.95	gi|73918939|sp|Q5RJI2.1|CTL5_MOUSE	RecName: Full=Choline transporter-like protein 5; AltName: Full=Solute carrier family 44 member 5 [Mus musculus]	0.54	GO:0009506;GO:0016021;GO:0005886	3694.estExt_Genewise1_v1.C_LG_XI3926	hypothetical protein	0.9426	_	KOG1362	_	K15377	SLC44A2_4_5
cassava4.1_002782m.g	289.195	45.859	4.61957	0.731802	0.0001	0.00352683	-2.65823	down	yes	OK	2565	gi|643732564|gb|KDP39660.1|	hypothetical protein JCGZ_02680 [Jatropha curcas]	0.91	gi|75155911|sp|Q8LFN2.1|Y3037_ARATH	RecName: Full=Probable inactive leucine-rich repeat receptor-like protein kinase At3g03770; Flags: Precursor [Arabidopsis thaliana]	0.8	GO:0032440;GO:0005524;GO:0004672;GO:0006468;GO:0055114	3694.estExt_fgenesh4_pm.C_LG_XIX0116	hypothetical protein	0.8985	_	KOG0619;KOG1187	_	None	_
cassava4.1_002783m.g	91.2166	9.14845	1.71404	0.171608	0.00055	0.0121482	-3.32021	down	yes	OK	2204	gi|643703989|gb|KDP21053.1|	hypothetical protein JCGZ_21524 [Jatropha curcas]	0.8	_	_	_	_	_	_	_	_	_	_	None	_
cassava4.1_002796m.g	614.584	162.626	8.52476	2.25572	0.00045	0.0106208	-1.91807	down	yes	OK	2942	gi|643705988|gb|KDP22120.1|	hypothetical protein JCGZ_25951 [Jatropha curcas]	0.92	gi|122247068|sp|Q10LZ9.1|C3H23_ORYSJ	RecName: Full=Zinc finger CCCH domain-containing protein 23; Short=OsC3H23 [Oryza sativa Japonica Group]	0.63	GO:0003723;GO:0046872;GO:0000166	_	_	_	_	_	_	None	_
cassava4.1_002802m.g	430.224	147.635	8.5794	2.94043	0.0019	0.0285989	-1.54485	down	yes	OK	2085	gi|255554613|ref|XP_002518345.1|	conserved hypothetical protein [Ricinus communis]	0.56	_	_	_	_	_	_	_	_	_	_	None	_
cassava4.1_002819m.g	141.483	14.7843	2.82565	0.294938	0.00015	0.00481287	-3.2601	down	yes	OK	2082	gi|643724523|gb|KDP33724.1|	hypothetical protein JCGZ_07295 [Jatropha curcas]	0.85	gi|292630778|sp|Q9FFN2.2|GLYT3_ARATH	RecName: Full=Probable glycosyltransferase At5g03795 [Arabidopsis thaliana]	0.65	_	29760.GSVIVG00016686001	SubName: Full=Chromosome chr11 scaffold_13, whole genome shotgun sequence;	0.9345	_	KOG1021	_	None	_
cassava4.1_002826m.g	1187.92	523.509	19.034	8.3777	0.0007	0.0144188	-1.18395	down	yes	OK	2558	gi|643721011|gb|KDP31275.1|	hypothetical protein JCGZ_11651 [Jatropha curcas]	0.87	_	_	_	GO:0006950	3694.gw1.123.178.1	hypothetical protein	0.8101	_	_	NOG297082	None	_
cassava4.1_002829m.g	1603.24	771.135	27.1726	13.0511	0.0018	0.0276501	-1.05798	down	yes	OK	2427	gi|643708343|gb|KDP23259.1|	hypothetical protein JCGZ_23092 [Jatropha curcas]	0.97	gi|3334349|sp|O23627.1|SYGM1_ARATH	RecName: Full=Glycine--tRNA ligase 1, mitochondrial; AltName: Full=Diadenosine tetraphosphate synthetase; Short=AP-4-A synthetase; AltName: Full=Glycyl-tRNA synthet	0.92	GO:0004820;GO:0005524;GO:0006426;GO:0006566;GO:0005802;GO:0006563;GO:0005768;GO:0046686;GO:0009345;GO:0005829;GO:0006544	3694.estExt_Genewise1_v1.C_LG_I7940	glycyl-tRNA synthetase (EC:6.1.1.14)	0.9551	COG0423	KOG2298	_	K01880	GARS, glyS1
cassava4.1_002842m.g	214.897	8.17985	3.93591	0.149888	0.00125	0.021248	-4.71474	down	yes	OK	2255	gi|255587611|ref|XP_002534329.1|	Serine/threonine-protein kinase PBS1, putative [Ricinus communis]	0.79	gi|75337066|sp|Q9SCZ4.1|FERON_ARATH	RecName: Full=Receptor-like protein kinase FERONIA; AltName: Full=Protein SIRENE; Flags: Precursor [Arabidopsis thaliana]	0.75	GO:0016310;GO:0004674;GO:0009069	29760.GSVIVG00038056001	SubName: Full=Chromosome chr14 scaffold_9, whole genome shotgun sequence;	0.7644	COG0515	_	_	None	_
cassava4.1_002843m.g	175.004	38.4822	3.0468	0.669204	0.00055	0.0121482	-2.18678	down	yes	OK	2366	gi|672142810|ref|XP_008795269.1|	PREDICTED: protein SUPPRESSOR OF GENE SILENCING 3 homolog [Phoenix dactylifera]	0.65	gi|189046706|sp|A1Y2B7.1|SGS3_MAIZE	RecName: Full=Protein SUPPRESSOR OF GENE SILENCING 3 homolog; AltName: Full=Protein LEAFBLADELESS 1; AltName: Full=ZmSGS3 [Zea mays]	0.67	GO:0046872	3694.fgenesh4_pg.C_scaffold_1790000003	hypothetical protein	0.7877	_	_	NOG221801	None	_
cassava4.1_002850m.g	1064.3	277.286	17.3031	4.47666	5e-05	0.0020309	-1.95054	down	yes	OK	2543	gi|643734723|gb|KDP41393.1|	hypothetical protein JCGZ_15800 [Jatropha curcas]	0.94	gi|292630946|sp|Q9C9Q8.2|PMTT_ARATH	RecName: Full=Probable pectin methyltransferase QUA2; AltName: Full=Protein OVERSENSITIVE TO SUGAR 1; AltName: Full=Protein QUASIMODO 2; AltName: Full=Protein TUMO	0.83	GO:0005768;GO:0008168;GO:0009735;GO:0005802;GO:0010289;GO:0032259;GO:0048367;GO:0048364	29760.GSVIVG00015222001	SubName: Full=Chromosome chr18 scaffold_1, whole genome shotgun sequence;	0.8826	_	_	NOG80651	None	_
cassava4.1_002853m.g	818.095	110.253	14.5228	1.95656	5e-05	0.0020309	-2.89193	down	yes	OK	2568	gi|643732006|gb|KDP39198.1|	hypothetical protein JCGZ_00955 [Jatropha curcas]	0.97	gi|75171506|sp|Q9FLP0.1|MA651_ARATH	RecName: Full=65-kDa microtubule-associated protein 1; Short=AtMAP65-1 [Arabidopsis thaliana]	0.91	GO:0045298;GO:0000226;GO:0000910;GO:0008017	3694.estExt_Genewise1_v1.C_LG_I4410	SubName: Full=Putative uncharacterized protein;	0.928	_	KOG4302	_	K16732	PRC1
cassava4.1_002857m.g	94.4265	14.7213	1.51954	0.236885	0.00115	0.019907	-2.68138	down	yes	OK	2546	gi|643735100|gb|KDP41741.1|	hypothetical protein JCGZ_26759 [Jatropha curcas]	0.98	gi|614093576|sp|Q5JKB0.2|MCM4_ORYSJ	RecName: Full=DNA replication licensing factor MCM4; AltName: Full=Minichromosome maintenance protein 4; Short=OsMCM4 [Oryza sativa Japonica Group]	0.91	GO:0003677;GO:0005524;GO:0042555;GO:0006270;GO:0003678;GO:0032508;GO:0005657	3694.gw1.IX.1617.1	hypothetical protein	0.9475	COG1241	KOG0478	_	K02212	MCM4, CDC54
cassava4.1_002886m.g	629.933	172.146	11.6962	3.19239	5e-05	0.0020309	-1.87333	down	yes	OK	2228	gi|643717233|gb|KDP28859.1|	hypothetical protein JCGZ_14630 [Jatropha curcas]	0.96	gi|122168346|sp|Q0DCT8.1|G11A_ORYSJ	RecName: Full=Protein kinase G11A [Oryza sativa Japonica Group]	0.75	GO:0004674;GO:0005524;GO:0009069;GO:0006468;GO:0010540;GO:0009925	3694.fgenesh4_pg.C_LG_II001252	SubName: Full=Putative uncharacterized protein;	0.9334	COG0515	KOG0610	_	None	_
cassava4.1_002891m.g	134.18	23.5989	2.34571	0.412381	0.00265	0.0356788	-2.50797	down	yes	OK	2356	gi|645217750|ref|XP_008227172.1|	PREDICTED: nucleobase-ascorbate transporter 12 isoform X2 [Prunus mume]	0.88	gi|122064603|sp|Q3E7D0.3|NAT12_ARATH	RecName: Full=Nucleobase-ascorbate transporter 12; Short=AtNAT12 [Arabidopsis thaliana]	0.93	GO:0016020;GO:0055085;GO:0005215	3694.fgenesh4_pm.C_LG_IX000099	nucleobase ascorbate transporter	0.9498	COG2233	KOG1292	_	K14611	SLC23A1_2, SVCT1_2
cassava4.1_002915m.g	172.545	27.1187	3.42223	0.53487	0.0019	0.0285989	-2.67768	down	yes	OK	2104	gi|643724333|gb|KDP33534.1|	hypothetical protein JCGZ_07105 [Jatropha curcas]	0.84	gi|378405150|sp|P62598.2|ARR12_ARATH	RecName: Full=Two-component response regulator ARR12 [Arabidopsis thaliana]	0.75	_	3694.estExt_fgenesh4_pg.C_LG_XVIII0466	type-b response regulator	0.7825	COG2197	KOG1601	_	K14491	ARR-B
cassava4.1_002960m.g	287.623	65.5987	5.17054	1.17768	0.00135	0.0224551	-2.13437	down	yes	OK	2297	gi|643738421|gb|KDP44374.1|	hypothetical protein JCGZ_20054 [Jatropha curcas]	0.87	gi|46576629|sp|Q93YR9.1|ARFP_ARATH	RecName: Full=Auxin response factor 16 [Arabidopsis thaliana]	0.79	_	3694.fgenesh4_pg.C_LG_VIII000301	hypothetical protein	0.8552	_	_	NOG246441	None	_
cassava4.1_002972m.g	105.36	17.7166	2.09468	0.351866	0.0019	0.0285989	-2.57363	down	yes	OK	2091	gi|225455748|ref|XP_002268894.1|	PREDICTED: protease 4-like [Vitis vinifera]	0.84	gi|75169679|sp|Q9C9C0.1|SPPA1_ARATH	RecName: Full=Serine protease SPPA, chloroplastic; AltName: Full=Signal peptide peptidase SPPA; Flags: Precursor [Arabidopsis thaliana]	0.83	GO:0004252;GO:0006508;GO:0009941;GO:0009534	3694.gw1.XV.698.1	hypothetical protein	0.9378	COG0616	_	_	K04773	sppA
cassava4.1_002983m.g	608.759	231.578	10.9704	4.16933	0.00275	0.036616	-1.39573	down	yes	OK	2291	gi|643724613|gb|KDP33814.1|	hypothetical protein JCGZ_07385 [Jatropha curcas]	0.92	gi|75333660|sp|Q9CAL8.1|PEK13_ARATH	RecName: Full=Proline-rich receptor-like protein kinase PERK13; AltName: Full=Proline-rich extensin-like receptor kinase 13; Short=AtPERK13; AltName: Full=Protein	0.66	GO:0004713;GO:0005524;GO:0018108	29760.GSVIVG00016587001	SubName: Full=Chromosome chr11 scaffold_13, whole genome shotgun sequence;	0.8109	COG0515	KOG1187	_	None	_
cassava4.1_002984m.g	572.805	195.584	8.6447	2.94965	0.00055	0.0121482	-1.55127	down	yes	OK	2706	gi|255537079|ref|XP_002509606.1|	leucine rich repeat receptor kinase, putative [Ricinus communis]	0.89	gi|332278211|sp|Q9LDQ3.3|CRK35_ARATH	RecName: Full=Putative cysteine-rich receptor-like protein kinase 35; Short=Cysteine-rich RLK35; Flags: Precursor	0.6	GO:0032440;GO:0005524;GO:0004672;GO:0016021;GO:0006468;GO:0055114	3694.fgenesh4_pm.C_scaffold_127000014	hypothetical protein	0.8757	COG4886;COG0515	KOG0619;KOG1187	_	None	_
cassava4.1_003013m.g	420.852	73.5887	8.12971	1.41941	0.00065	0.0136879	-2.51791	down	yes	OK	2147	gi|255549994|ref|XP_002516048.1|	serine-threonine protein kinase, plant-type, putative [Ricinus communis]	0.66	gi|75335529|sp|Q9LV48.1|PERK1_ARATH	RecName: Full=Proline-rich receptor-like protein kinase PERK1; AltName: Full=Proline-rich extensin-like receptor kinase 1; Short=AtPERK1 [Arabidopsis thaliana]	0.66	GO:0016310;GO:0004672	_	_	_	_	_	_	K04730	IRAK1
cassava4.1_003059m.g	64.5069	10.0461	1.33272	0.207141	0.0018	0.0276501	-2.68569	down	yes	OK	2019	gi|643717097|gb|KDP28723.1|	hypothetical protein JCGZ_14494 [Jatropha curcas]	0.93	gi|75337634|sp|Q9STJ8.1|Y4539_ARATH	RecName: Full=Receptor-like serine/threonine-protein kinase At4g25390; Flags: Precursor [Arabidopsis thaliana]	0.61	GO:0004674;GO:0005524;GO:0009069;GO:0006468	3694.gw1.XIV.889.1	hypothetical protein	0.8411	COG0515	KOG1187	_	None	_
cassava4.1_003064m.g	895.562	70.9623	15.8121	1.25357	5e-05	0.0020309	-3.65691	down	yes	OK	2351	gi|566168535|ref|XP_006382252.1|	hypothetical protein POPTR_0005s00350g [Populus trichocarpa]	0.57	_	_	_	_	_	_	_	_	_	_	None	_
cassava4.1_003081m.g	61.8044	11.5634	1.2817	0.239715	0.0022	0.0315178	-2.41867	down	yes	OK	2010	gi|255546177|ref|XP_002514148.1|	ATP binding protein, putative [Ricinus communis]	0.9	gi|75337798|sp|Q9SX31.1|PERK9_ARATH	RecName: Full=Proline-rich receptor-like protein kinase PERK9; AltName: Full=Proline-rich extensin-like receptor kinase 9; Short=AtPERK9 [Arabidopsis thaliana]	0.64	GO:0004713;GO:0005524;GO:0018108	29760.GSVIVG00016587001	SubName: Full=Chromosome chr11 scaffold_13, whole genome shotgun sequence;	0.821	COG0515	KOG1187	_	None	_
cassava4.1_003090m.g	1505.48	519.244	25.6081	8.82308	5e-05	0.0020309	-1.53725	down	yes	OK	2418	gi|255565362|ref|XP_002523672.1|	Alpha-N-arabinofuranosidase 1 precursor, putative [Ricinus communis]	0.91	gi|75265802|sp|Q9SG80.1|ASD1_ARATH	RecName: Full=Alpha-L-arabinofuranosidase 1; Short=AtASD1; AltName: Full=Beta-D-xylosidase; Flags: Precursor [Arabidopsis thaliana]	0.84	GO:0045493;GO:0046556;GO:0048046;GO:0005982;GO:0005985;GO:0009117;GO:0005773;GO:0009505;GO:0046373;GO:0009044	3694.estExt_fgenesh4_pm.C_LG_VI0086	hypothetical protein	0.9356	COG3534	_	_	K01209	E3.2.1.55, abfA
cassava4.1_003124m.g	223.594	56.4159	4.66809	1.17617	0.0023	0.0324152	-1.98874	down	yes	OK	1998	gi|643739894|gb|KDP45580.1|	hypothetical protein JCGZ_17187 [Jatropha curcas]	0.74	gi|75294978|sp|Q75H81.1|SPZXA_ORYSJ	RecName: Full=Serpin-ZXA; AltName: Full=OrysaZxa [Oryza sativa Japonica Group]	0.63	_	_	_	_	_	_	_	K13963	SERPINB
cassava4.1_003169m.g	185.141	52.7063	3.27796	0.932013	0.0042	0.0486115	-1.81438	down	yes	OK	2329	gi|643724461|gb|KDP33662.1|	hypothetical protein JCGZ_07233 [Jatropha curcas]	0.77	_	_	_	_	3694.gw1.XVIII.2371.1	hypothetical protein	0.8924	_	KOG2027	_	None	_
cassava4.1_003177m.g	298.864	41.395	5.33056	0.737767	5e-05	0.0020309	-2.85305	down	yes	OK	2313	gi|255537421|ref|XP_002509777.1|	receptor kinase, putative [Ricinus communis]	0.93	gi|263430169|sp|C0LGH8.1|Y1634_ARATH	RecName: Full=Probable LRR receptor-like serine/threonine-protein kinase At1g63430; Flags: Precursor [Arabidopsis thaliana]	0.78	GO:0032440;GO:0005524;GO:0004672;GO:0016021;GO:0006468;GO:0055114	29760.GSVIVG00000392001	SubName: Full=Chromosome chr2 scaffold_105, whole genome shotgun sequence;	0.9617	_	KOG0619;KOG1187	_	None	_
cassava4.1_003238m.g	287.952	65.9404	3.95231	0.904376	0.0021	0.0306521	-2.1277	down	yes	OK	2960	gi|645236272|ref|XP_008224656.1|	PREDICTED: probable galacturonosyltransferase 4 [Prunus mume]	0.83	gi|75163841|sp|Q93ZX7.1|GAUT4_ARATH	RecName: Full=Probable galacturonosyltransferase 4; AltName: Full=Like glycosyl transferase 3 [Arabidopsis thaliana]	0.88	GO:0008152;GO:0016757	3694.estExt_fgenesh4_pg.C_1370028	annotation not avaliable	0.9227	COG1442	_	NOG264236	K13648	GAUT
cassava4.1_003249m.g	149.858	21.4376	2.79615	0.399437	0.0013	0.0218412	-2.8074	down	yes	OK	2218	gi|566196535|ref|XP_002318472.2|	hypothetical protein POPTR_0012s03180g [Populus trichocarpa]	0.92	gi|122197349|sp|Q2EF88.1|YSL3_ARATH	RecName: Full=Metal-nicotianamine transporter YSL3; AltName: Full=Protein YELLOW STRIPE LIKE 3; Short=AtYSL3 [Arabidopsis thaliana]	0.87	GO:0048316;GO:0015688;GO:0055085;GO:0051980;GO:0009624;GO:0005886	3694.gw1.XII.905.1	oligopeptide transporter OPT family	0.9526	COG1297	_	_	None	_
cassava4.1_003260m.g	394.907	140.456	7.30925	2.59582	0.00225	0.0318971	-1.49353	down	yes	OK	2235	gi|643716994|gb|KDP28620.1|	hypothetical protein JCGZ_14391 [Jatropha curcas]	0.81	gi|172045745|sp|Q8GUH1.2|PUB33_ARATH	RecName: Full=U-box domain-containing protein 33; AltName: Full=Plant U-box protein 33; Includes: RecName: Full=E3 ubiquitin ligase; Includes: RecName: Full=Serin	0.67	_	3694.estExt_fgenesh4_pm.C_LG_II0723	SubName: Full=Putative uncharacterized protein;	0.8286	COG0515	KOG1187;KOG0167	_	None	_
cassava4.1_003319m.g	353.138	109.124	7.0387	2.17197	0.0017	0.0266039	-1.6963	down	yes	OK	2086	gi|643713026|gb|KDP26012.1|	hypothetical protein JCGZ_21045 [Jatropha curcas]	0.97	gi|2498040|sp|Q60560.1|SMBP2_MESAU	RecName: Full=DNA-binding protein SMUBP-2; AltName: Full=ATP-dependent helicase IGHMBP2; AltName: Full=Immunoglobulin mu-binding protein 2; AltName: Full=Insulin II	0.63	GO:0003677;GO:0005524;GO:0008152;GO:0017111	3694.eugene3.00060503	hypothetical protein	0.9598	COG1112	KOG1803	_	None	_
cassava4.1_003320m.g	461.735	67.8503	8.05757	1.18262	5e-05	0.0020309	-2.76836	down	yes	OK	2361	gi|643733276|gb|KDP40223.1|	hypothetical protein JCGZ_02221 [Jatropha curcas]	0.95	gi|37089958|sp|Q9SV13.1|SUT31_ARATH	RecName: Full=Sulfate transporter 3.1; AltName: Full=AST12; AltName: Full=AtST1 [Arabidopsis thaliana]	0.87	GO:1902358;GO:0016021;GO:0008271;GO:0009507	3694.fgenesh4_pm.C_LG_X000302	sulfate/bicarbonate/oxalate exchanger and transporter sat-1	0.9594	COG0659	KOG0236	_	K17471	SULTR3
cassava4.1_003324m.g	1928.44	699.392	40.856	14.7908	5e-05	0.0020309	-1.46585	down	yes	OK	1972	gi|255555051|ref|XP_002518563.1|	serine-threonine protein kinase, plant-type, putative [Ricinus communis]	0.85	gi|75337951|sp|Q9T0J1.1|CRK26_ARATH	RecName: Full=Cysteine-rich receptor-like protein kinase 26; Short=Cysteine-rich RLK26; Flags: Precursor [Arabidopsis thaliana]	0.68	GO:0004709;GO:0005524;GO:0009069;GO:0007178;GO:0050254;GO:0000186	3694.fgenesh4_pm.C_LG_IV000044	hypothetical protein	0.8315	COG0515	KOG1187	_	None	_
cassava4.1_003335m.g	112.819	10.2302	1.83966	0.16659	0.0002	0.00587805	-3.46507	down	yes	OK	2516	gi|643720173|gb|KDP30661.1|	hypothetical protein JCGZ_16686 [Jatropha curcas]	0.9	gi|75338636|sp|Q9XID3.1|Y1343_ARATH	RecName: Full=G-type lectin S-receptor-like serine/threonine-protein kinase At1g34300; Flags: Precursor [Arabidopsis thaliana]	0.74	GO:0004674;GO:0005524;GO:0009069;GO:0006468;GO:0048544	3694.fgenesh4_pg.C_LG_XIX000796	hypothetical protein	0.9455	COG0515	KOG1187	_	None	_
cassava4.1_003342m.g	290.532	31.1592	6.17872	0.662196	0.0004	0.00977027	-3.22198	down	yes	OK	1964	gi|255574422|ref|XP_002528124.1|	transferase, transferring glycosyl groups, putative [Ricinus communis]	0.95	gi|357529555|sp|Q9LXT9.3|CALS3_ARATH	RecName: Full=Callose synthase 3; AltName: Full=1,3-beta-glucan synthase; AltName: Full=Protein GLUCAN SYNTHASE-LIKE 12 [Arabidopsis thaliana]	0.9	GO:0005982;GO:0006075;GO:0003843;GO:0005985;GO:0000148	_	_	_	_	_	_	K11000	CALS
cassava4.1_003348m.g	400.702	117.13	5.90692	1.69882	0.0015	0.0242076	-1.79787	down	yes	OK	2810	gi|643740957|gb|KDP46527.1|	hypothetical protein JCGZ_08499 [Jatropha curcas]	0.94	gi|75220243|sp|O82392.1|THIC_ARATH	RecName: Full=Phosphomethylpyrimidine synthase, chloroplastic; AltName: Full=Hydroxymethylpyrimidine phosphate synthase; Short=HMP-P synthase; Short=HMP-phosphate s	0.92	GO:0009228;GO:0051536	59689.fgenesh2_kg.4__936__AT2G29630.2	annotation not avaliable	0.9717	COG0422	_	_	K03147	thiC
cassava4.1_003367m.g	551.343	164.554	8.55509	2.55173	0.0005	0.0113441	-1.74531	down	yes	OK	2636	gi|643730617|gb|KDP38049.1|	hypothetical protein JCGZ_04692 [Jatropha curcas]	0.97	gi|42558887|sp|Q9S7Z8.1|PIN3_ARATH	RecName: Full=Auxin efflux carrier component 3; Short=AtPIN3 [Arabidopsis thaliana]	0.82	GO:0055085;GO:0016021	3694.fgenesh4_pm.C_LG_VIII000556	auxin efflux carrier component	0.9214	_	_	NOG265912;NOG240341	K13947	PIN
cassava4.1_003408m.g	584.842	239.8	9.79485	4.01126	0.0017	0.0266039	-1.28797	down	yes	OK	2454	gi|643734780|gb|KDP41450.1|	hypothetical protein JCGZ_15857 [Jatropha curcas]	0.94	gi|75180501|sp|Q9LTX2.1|TIR1L_ARATH	RecName: Full=Transport inhibitor response 1-like protein; Short=TIR1-like protein [Arabidopsis thaliana]	0.83	GO:0009734;GO:0000822	3694.gw1.II.1339.1	f-box family protein	0.9142	_	KOG1947	_	None	_
cassava4.1_003418m.g	222.097	37.22	4.76091	0.796902	5e-05	0.0020309	-2.57876	down	yes	OK	1950	gi|643724309|gb|KDP33510.1|	hypothetical protein JCGZ_07081 [Jatropha curcas]	0.94	gi|172045829|sp|Q92544.2|TM9S4_HUMAN	RecName: Full=Transmembrane 9 superfamily member 4; Flags: Precursor [Homo sapiens]	0.74	GO:0016021	3694.eugene3.00061953	SubName: Full=Putative uncharacterized protein;	0.9323	_	KOG1278	_	K17086	TM9SF2_4
cassava4.1_003430m.g	520.809	47.9415	5.535	0.509455	5e-05	0.0020309	-3.44156	down	yes	OK	3778	gi|255572957|ref|XP_002527409.1|	beta-galactosidase, putative [Ricinus communis]	0.96	gi|75274602|sp|Q9SCW1.1|BGAL1_ARATH	RecName: Full=Beta-galactosidase 1; Short=Lactase 1; Flags: Precursor [Arabidopsis thaliana]	0.93	GO:0030246;GO:0009341;GO:0004565;GO:0046486;GO:0006012;GO:0006027;GO:0006687	3694.fgenesh4_pm.C_scaffold_44000028	hypothetical protein	0.9603	COG1874	KOG0496	_	None	_
cassava4.1_003442m.g	116.907	13.6016	2.36945	0.275608	0.0003	0.00808323	-3.10386	down	yes	OK	2053	gi|643732269|gb|KDP39428.1|	hypothetical protein JCGZ_03710 [Jatropha curcas]	0.89	gi|75337284|sp|Q9SIT6.1|AB5G_ARATH	RecName: Full=ABC transporter G family member 5; Short=ABC transporter ABCG.5; Short=AtABCG5; AltName: Full=White-brown complex homolog protein 5; Short=AtWBC5 [Ara	0.84	GO:0016020;GO:0005524;GO:0006200;GO:0016887	3694.grail3.0026003601	white-brown-complex ABC transporter family	0.8977	COG0842;COG1131	KOG0061	_	K05681	ABCG2
cassava4.1_003449m.g	924.997	397.102	17.4032	7.46073	0.00055	0.0121482	-1.22196	down	yes	OK	2201	gi|255572953|ref|XP_002527407.1|	Endosomal P24A protein precursor, putative [Ricinus communis]	0.96	gi|81873757|sp|Q8BH24.1|TM9S4_MOUSE	RecName: Full=Transmembrane 9 superfamily member 4; Flags: Precursor [Mus musculus]	0.74	GO:0016021	3694.eugene3.00440092	hypothetical protein	0.9468	_	KOG1278	_	K17086	TM9SF2_4
cassava4.1_003451m.g	1479.47	549.174	23.7535	8.80777	5e-05	0.0020309	-1.43129	down	yes	OK	2553	gi|255549832|ref|XP_002515967.1|	malic enzyme, putative [Ricinus malic enzyme, putative [Ricinus communis]	0.95	gi|1708924|sp|P51615.1|MAOX_VITVI	RecName: Full=NADP-dependent malic enzyme; Short=NADP-ME	0.92	GO:0004471;GO:0006090;GO:0051289;GO:0051287;GO:0042803;GO:0006108;GO:0050897;GO:0006099;GO:0015976;GO:0008270	3694.gw1.I.387.1	RecName: Full=Malic enzyme;	0.9506	COG0281	KOG1257	_	K00029	E1.1.1.40, maeB
cassava4.1_003452m.g	570.438	194.625	11.1018	3.78257	0.00065	0.0136879	-1.55335	down	yes	OK	2133	gi|643706220|gb|KDP22352.1|	hypothetical protein JCGZ_26183 [Jatropha curcas]	0.94	gi|12585295|sp|Q9SM59.1|PGMP_PEA	RecName: Full=Phosphoglucomutase, chloroplastic; Short=PGM; AltName: Full=Glucose phosphomutase; Flags: Precursor	0.94	GO:0000287;GO:0005982;GO:0006094;GO:0006096;GO:0005985;GO:0004614;GO:0006098;GO:0019872;GO:0006012	3702.AT5G51820.1-P	PGM (PHOSPHOGLUCOMUTASE); phosphoglucomutase; Encodes a plastid isoform of the enzyme phosph [...]	0.9058	COG0033	KOG0625	_	K01835	pgm
cassava4.1_003481m.g	198.049	48.2044	3.44627	0.838026	0.00165	0.0260091	-2.03997	down	yes	OK	2367	gi|255588210|ref|XP_002534536.1|	conserved hypothetical protein [Ricinus communis]	0.79	gi|75170353|sp|Q9FG35.1|TBR_ARATH	RecName: Full=Protein trichome birefringence [Arabidopsis thaliana]	0.85	GO:0005768;GO:0045489;GO:0030244;GO:0009827;GO:0005802	3694.estExt_fgenesh4_pg.C_LG_XVI0458	hypothetical protein	0.899	_	_	NOG260391;NOG250515	None	_
cassava4.1_003582m.g	1401.51	86.6228	26.8832	1.66113	5e-05	0.0020309	-4.01647	down	yes	OK	2161	gi|255565893|ref|XP_002523935.1|	hydrolase, hydrolyzing O-glycosyl compounds, putative [Ricinus communis]	0.94	gi|221272026|sp|Q23892.2|GLUA_DICDI	RecName: Full=Lysosomal beta glucosidase; Flags: Precursor [Dictyostelium discoideum]	0.53	GO:0008422;GO:0005975	3694.estExt_fgenesh4_pg.C_LG_IX0154	hypothetical protein	0.9322	COG1472	_	_	K05349	bglX
cassava4.1_003594m.g	119.526	7.85818	2.45965	0.161645	0.003	0.0387783	-3.92755	down	yes	OK	2024	gi|255563425|ref|XP_002522715.1|	serine-threonine protein kinase, plant-type, putative [Ricinus communis]	0.89	gi|322510091|sp|Q9ZR08.3|Y4230_ARATH	RecName: Full=G-type lectin S-receptor-like serine/threonine-protein kinase At4g03230; Flags: Precursor [Arabidopsis thaliana]	0.72	GO:0004674;GO:0005524;GO:0004715;GO:0009069;GO:0048544;GO:0018108	3694.gw1.XIII.74.1	hypothetical protein	0.952	COG0515	KOG1187	_	None	_
cassava4.1_003646m.g	343.401	58.7484	6.7537	1.1542	0.0002	0.00587805	-2.54878	down	yes	OK	2112	gi|587919345|gb|EXC06816.1|	hypothetical protein L484_017282 [Morus notabilis]	0.7	gi|34222624|sp|Q9CAD0.1|EGL1_ARATH	RecName: Full=Transcription factor EGL1; AltName: Full=Basic helix-loop-helix protein 2; Short=AtMYC146; Short=AtbHLH2; Short=bHLH 2; AltName: Full=Protein ENHANCER	0.79	GO:0032440;GO:0055114;GO:0046983	_	_	_	_	_	_	None	_
cassava4.1_003654m.g	568.263	207.728	8.77246	3.20329	0.0013	0.0218412	-1.45343	down	yes	OK	2649	gi|643730687|gb|KDP38119.1|	hypothetical protein JCGZ_04762 [Jatropha curcas]	0.96	gi|75169797|sp|Q9C9X0.1|MP701_ARATH	RecName: Full=Microtubule-associated protein 70-1; Short=AtMAP70-1; AltName: Full=70 kDa microtubule-associated protein 1 [Arabidopsis thaliana]	0.87	GO:0045298;GO:0010051;GO:0007010;GO:0005886;GO:0010005;GO:0008017;GO:0009832	3694.eugene3.00100992	hypothetical protein	0.9258	_	_	NOG239141	None	_
cassava4.1_003684m.g	370.556	58.3228	6.33568	0.995968	5e-05	0.0020309	-2.66933	down	yes	OK	2407	gi|643722173|gb|KDP32052.1|	hypothetical protein JCGZ_12513 [Jatropha curcas]	0.94	gi|338819811|sp|Q66GP0.2|Y5738_ARATH	RecName: Full=BTB/POZ domain-containing protein At5g67385 [Arabidopsis thaliana]	0.82	_	3702.AT5G67385.1-P	protein binding / signal transducer; protein binding / signal transducer; FUNCTIONS IN: prot [...]	0.8262	_	_	NOG268585	None	_
cassava4.1_003694m.g	1022.85	423.791	22.9591	9.49885	0.0008	0.0156184	-1.27324	down	yes	OK	1869	gi|224129430|ref|XP_002320584.1|	ECERIFERUM 1 family protein [Populus trichocarpa]	0.87	gi|408407605|sp|F4HVY0.1|CER1_ARATH	RecName: Full=Protein ECERIFERUM 1 [Arabidopsis thaliana]	0.79	GO:0005506;GO:0016021;GO:0006633;GO:0055114;GO:0016491	3694.estExt_Genewise1_v1.C_LG_XIV4166	fatty aldehyde decarbonylase (EC:4.1.99.5)	0.8653	_	_	NOG278984	K15404	K15404, CER1
cassava4.1_003704m.g	275.885	60.2616	5.09357	1.11083	0.00125	0.021248	-2.19704	down	yes	OK	2240	gi|643720273|gb|KDP30704.1|	hypothetical protein JCGZ_16402 [Jatropha curcas]	0.96	gi|292630923|sp|A5JTQ3.1|XYL2_MEDSV	RecName: Full=Beta-xylosidase/alpha-L-arabinofuranosidase 2; AltName: Full=Xylan 1,4-beta-xylosidase/Alpha-L-arabinofuranosidase 2; Short=MsXyl2; Includes: RecName	0.88	GO:0008422;GO:0031222	3694.gw1.I.26.1	hypothetical protein	0.8727	COG1472	_	_	K15920	XYL4
cassava4.1_003705m.g	2985.56	1286.72	53.2454	22.9141	0.0005	0.0113441	-1.21642	down	yes	OK	2314	gi|255556721|ref|XP_002519394.1|	endo-1,4-beta-glucanase, putative [Ricinus communis]	0.96	gi|75220704|sp|Q38890.1|GUN25_ARATH	RecName: Full=Endoglucanase 25; AltName: Full=Cellulase homolog OR16pep; AltName: Full=Endo-1,4-beta glucanase 25; AltName: Full=Protein KORRIGAN; AltName: Full=Pr	0.89	GO:0005982;GO:0005985;GO:0008810	29760.GSVIVG00011357001	SubName: Full=Chromosome undetermined scaffold_301, whole genome shotgun sequence;	0.9547	_	_	NOG287481	None	_
cassava4.1_003723m.g	1288.19	289.993	25.9947	5.8445	5e-05	0.0020309	-2.15307	down	yes	OK	2062	gi|643741222|gb|KDP46726.1|	hypothetical protein JCGZ_06514 [Jatropha curcas]	0.88	gi|74996656|sp|Q54HY8.1|BCS1A_DICDI	RecName: Full=Probable mitochondrial chaperone BCS1-A; AltName: Full=BCS1-like protein 1 [Dictyostelium discoideum]	0.57	GO:0005524;GO:0008152;GO:0017111	3694.eugene3.00071219	hypothetical protein	0.8867	COG0465	KOG0743	_	K08900	BCS1
cassava4.1_003750m.g	214.084	57.7391	4.28737	1.15463	0.00435	0.049816	-1.89266	down	yes	OK	2077	gi|643741372|gb|KDP46848.1|	hypothetical protein JCGZ_24057 [Jatropha curcas]	0.98	gi|123780638|sp|Q3KRD5.1|TOM34_RAT	RecName: Full=Mitochondrial import receptor subunit TOM34; AltName: Full=Translocase of outer membrane 34 kDa subunit	0.54	GO:0006950	29760.GSVIVG00010915001	SubName: Full=Chromosome chr7 scaffold_294, whole genome shotgun sequence;	0.9921	_	KOG4234	_	None	_
cassava4.1_003752m.g	455.608	103.497	7.18955	1.6316	0.0002	0.00587805	-2.13961	down	yes	OK	2597	gi|255582963|ref|XP_002532251.1|	ATP binding protein, putative [Ricinus communis]	0.87	gi|75180396|sp|Q9LSS5.1|ICR3_ARATH	RecName: Full=Interactor of constitutive active ROPs 3; AltName: Full=ROP-interactive partner 5 [Arabidopsis thaliana]	0.65	_	_	_	_	_	_	_	None	_
cassava4.1_003757m.g	868.332	307.032	15.029	5.30823	0.0005	0.0113441	-1.50145	down	yes	OK	2379	gi|643728794|gb|KDP36731.1|	hypothetical protein JCGZ_08022 [Jatropha curcas]	0.97	gi|2499488|sp|Q41140.1|PFPA_RICCO	RecName: Full=Pyrophosphate--fructose 6-phosphate 1-phosphotransferase subunit alpha; Short=PFP; AltName: Full=6-phosphofructokinase, pyrophosphate dependent; AltNam	0.97	GO:0003872;GO:0005524;GO:0006094;GO:0006000;GO:0006096;GO:0005945;GO:0047334;GO:0046835;GO:0006098;GO:0006013;GO:0046872;GO:0006012	3694.fgenesh4_pg.C_LG_V001718	SubName: Full=Putative uncharacterized protein;	0.9446	COG0205	KOG2440	_	K00895	E2.7.1.90, pfk
cassava4.1_003768m.g	4646.54	2158.8	98.9934	45.9069	0.00085	0.0161724	-1.10862	down	yes	OK	1962	gi|496474768|gb|AGL44408.1|	calcineurin-like phosphoesterase [Manihot esculenta]	1	gi|75222988|sp|Q5MAU8.1|PPA27_ARATH	RecName: Full=Probable inactive purple acid phosphatase 27; Flags: Precursor [Arabidopsis thaliana]	0.84	GO:0019497;GO:0046872;GO:0006771;GO:0003993;GO:0016311	3694.gw1.XII.1732.1	hypothetical protein	0.9201	COG1409	KOG1378	_	None	_
cassava4.1_003825m.g	401.413	8.20491	6.59319	0.134694	0.0007	0.0144188	-5.61322	down	yes	OK	2498	gi|587847951|gb|EXB38258.1|	Subtilisin-like protease [Morus notabilis]	0.93	gi|75099392|sp|O65351.1|SUBL_ARATH	RecName: Full=Subtilisin-like protease; AltName: Full=Cucumisin-like serine protease; Flags: Precursor [Arabidopsis thaliana]	0.67	GO:0004252;GO:0006508;GO:0005576	3694.estExt_Genewise1_v1.C_1580154	hypothetical protein	0.9417	COG1404	_	_	None	_
cassava4.1_003832m.g	957.057	336.692	19.2637	6.76855	0.0002	0.00587805	-1.50897	down	yes	OK	2067	gi|643728823|gb|KDP36760.1|	hypothetical protein JCGZ_08051 [Jatropha curcas]	0.9	gi|75204631|sp|Q9SFX3.1|OST1A_ARATH	RecName: Full=Dolichyl-diphosphooligosaccharide--protein glycosyltransferase subunit 1A; AltName: Full=Ribophorin IA; Short=RPN-IA; AltName: Full=Ribophorin-1A; Fl	0.83	GO:0018279;GO:0008250;GO:0004579;GO:0016021	3694.eugene3.00020055	SubName: Full=Putative uncharacterized protein;	0.8896	_	KOG2291	_	K12666	OST1, RPN1
cassava4.1_003845m.g	2036.76	383.693	36.6086	6.88801	5e-05	0.0020309	-2.41002	down	yes	OK	2301	gi|255561582|ref|XP_002521801.1|	Patellin-3, putative [Ricinus Patellin-3, putative [Ricinus communis]	0.74	gi|78099067|sp|Q56Z59.2|PATL3_ARATH	RecName: Full=Patellin-3 [Arabidopsis thaliana]	0.85	_	29760.GSVIVG00001819001	SubName: Full=Chromosome chr18 scaffold_122, whole genome shotgun sequence;	0.8641	_	KOG1471	_	None	_
cassava4.1_003857m.g	1002.65	393.959	19.0991	7.4926	0.0004	0.00977027	-1.34997	down	yes	OK	2176	gi|643707218|gb|KDP22915.1|	hypothetical protein JCGZ_01776 [Jatropha curcas]	0.94	gi|75250016|sp|Q94EJ6.1|PMTE_ARATH	RecName: Full=Probable methyltransferase PMT14 [Arabidopsis thaliana]	0.87	GO:0005774;GO:0005768;GO:0009505;GO:0008168;GO:0005802;GO:0032259	3694.eugene3.01180054	hypothetical protein	0.9295	_	_	NOG229804	None	_
cassava4.1_003872m.g	1393.67	556.157	22.6223	9.01781	0.00015	0.00481287	-1.3269	down	yes	OK	2527	gi|255584820|ref|XP_002533127.1|	WD-repeat protein, putative [Ricinus communis]	0.97	gi|12230748|sp|O93277.1|WDR1_CHICK	RecName: Full=WD repeat-containing protein 1; AltName: Full=Actin-interacting protein 1; Short=AIP1	0.56	GO:0005829	3694.estExt_fgenesh4_pm.C_LG_XII0161	hypothetical protein	0.953	COG2319	KOG0318	_	None	_
cassava4.1_003892m.g	1253.94	550.456	24.4029	10.6966	0.0007	0.0144188	-1.1899	down	yes	OK	2133	gi|255579743|ref|XP_002530710.1|	bifunctional purine biosynthesis protein, putative [Ricinus communis]	0.96	gi|32171627|sp|Q8CXK7.1|PUR9_OCEIH	RecName: Full=Bifunctional purine biosynthesis protein PurH; Includes: RecName: Full=Phosphoribosylaminoimidazolecarboxamide formyltransferase; AltName: Full=AICAR	0.62	GO:0042720;GO:0009409;GO:0004643;GO:0006144;GO:0006164;GO:0010319;GO:0009570;GO:0003937	3694.estExt_fgenesh4_pm.C_LG_X0439	aminoimidazolecarboximide ribonucleotide transformylase/inosine monophosphate cyclohydrolase [...]	0.9468	COG0138	KOG2555	_	K00602	purH
cassava4.1_003904m.g	499.854	8.80669	7.44956	0.131331	0.0001	0.00352683	-5.82588	down	yes	OK	2737	gi|255555123|ref|XP_002518599.1|	S-locus-specific glycoprotein S6 precursor, putative [Ricinus communis]	0.88	gi|75266612|sp|Q9SXB4.1|Y1130_ARATH	RecName: Full=G-type lectin S-receptor-like serine/threonine-protein kinase At1g11300; Flags: Precursor [Arabidopsis thaliana]	0.55	GO:0004674;GO:0005524;GO:0009069;GO:0006468;GO:0048544	_	_	_	_	_	_	None	_
cassava4.1_003906m.g	158.662	18.5404	3.41136	0.398574	0.0001	0.00352683	-3.09743	down	yes	OK	1944	gi|643740091|gb|KDP45777.1|	hypothetical protein JCGZ_17384 [Jatropha curcas]	0.94	gi|74956089|sp|O01700.4|DLK1_CAEEL	RecName: Full=Mitogen-activated protein kinase kinase kinase dlk-1; AltName: Full=DAP kinase-like kinase; AltName: Full=Death-associated protein kinase-like kinase	0.46	GO:0005524;GO:0004715;GO:0018108	29760.GSVIVG00024046001	SubName: Full=Chromosome chr6 scaffold_3, whole genome shotgun sequence;	0.9414	COG0515	KOG0192	_	None	_
cassava4.1_003930m.g	513.785	17.9838	10.4496	0.365413	5e-05	0.0020309	-4.83778	down	yes	OK	2047	gi|643715368|gb|KDP27467.1|	hypothetical protein JCGZ_20123 [Jatropha curcas]	0.91	gi|75311823|sp|Q9M3B0.1|PME34_ARATH	RecName: Full=Probable pectinesterase/pectinesterase inhibitor 34; Includes: RecName: Full=Pectinesterase inhibitor 34; AltName: Full=Pectin methylesterase inhibit	0.85	GO:0005982;GO:0045330;GO:0005985;GO:0030599;GO:0005618;GO:0045490;GO:0004857;GO:0043086;GO:0042545	3694.gw1.XV.413.1	pectinesterase family protein (EC:3.1.1.11)	0.9331	COG4677	_	_	None	_
cassava4.1_003931m.g	365.357	23.4277	7.23359	0.463819	5e-05	0.0020309	-3.96308	down	yes	OK	2098	gi|255568869|ref|XP_002525405.1|	Patellin-3, putative [Ricinus Patellin-3, putative [Ricinus communis]	0.81	gi|78099069|sp|Q9M0R2.2|PATL5_ARATH	RecName: Full=Patellin-5 [Arabidopsis thaliana]	0.75	GO:0006810;GO:0016021	29760.GSVIVG00001819001	SubName: Full=Chromosome chr18 scaffold_122, whole genome shotgun sequence;	0.8174	_	KOG1471	_	None	_
cassava4.1_003937m.g	204.427	31.6642	3.73465	0.577667	0.00295	0.0383147	-2.69266	down	yes	OK	2262	gi|643725858|gb|KDP34745.1|	hypothetical protein JCGZ_11271 [Jatropha curcas]	0.9	gi|75171370|sp|Q9FL03.1|SCL4_ARATH	RecName: Full=Scarecrow-like protein 4; Short=AtSCL4; AltName: Full=GRAS family protein 32; Short=AtGRAS-32 [Arabidopsis thaliana]	0.82	_	29760.GSVIVG00024945001	SubName: Full=Chromosome chr4 scaffold_32, whole genome shotgun sequence;	0.8995	_	_	NOG259863	None	_
cassava4.1_003986m.g	597.31	200.535	9.98534	3.34918	0.0005	0.0113441	-1.576	down	yes	OK	2458	gi|643730745|gb|KDP38177.1|	hypothetical protein JCGZ_04820 [Jatropha curcas]	0.96	gi|75206162|sp|Q9SIS3.1|MA656_ARATH	RecName: Full=65-kDa microtubule-associated protein 6; Short=AtMAP65-6 [Arabidopsis thaliana]	0.83	GO:0045298;GO:0000226;GO:0000910;GO:0009536;GO:0008017;GO:0009574	29760.GSVIVG00030649001	SubName: Full=Chromosome chr1 scaffold_5, whole genome shotgun sequence;	0.9129	_	KOG4302	_	K16732	PRC1
cassava4.1_003987m.g	2230.38	958.07	39.3132	16.867	0.0004	0.00977027	-1.22081	down	yes	OK	2339	gi|643734407|gb|KDP41137.1|	hypothetical protein JCGZ_03628 [Jatropha curcas]	0.87	gi|110287680|sp|Q9LM33.2|MPK8_ARATH	RecName: Full=Mitogen-activated protein kinase 8; Short=AtMPK8; Short=MAP kinase 8 [Arabidopsis thaliana]	0.87	GO:0000165;GO:0005524;GO:0009069;GO:0006468;GO:0007178;GO:0004707	3694.gw1.XV.966.1	hypothetical protein	0.9465	COG0515	KOG0660	_	K04371	MAPK1_3
cassava4.1_003995m.g	150.7	26.8951	2.95066	0.525557	0.0017	0.0266039	-2.48912	down	yes	OK	2121	gi|255549878|ref|XP_002515990.1|	ankyrin repeat-containing protein, putative [Ricinus communis]	0.65	_	_	_	_	_	_	_	_	_	_	None	_
cassava4.1_004013m.g	163.847	10.7904	3.31561	0.218298	5e-05	0.0020309	-3.9249	down	yes	OK	2056	gi|255556910|ref|XP_002519488.1|	multidrug resistance protein 1, 2, putative [Ricinus communis]	0.98	gi|75338892|sp|Q9ZR72.1|AB1B_ARATH	RecName: Full=ABC transporter B family member 1; Short=ABC transporter ABCB.1; Short=AtABCB1; AltName: Full=Multidrug resistance protein 1; AltName: Full=P-glycopro	0.97	GO:0005524;GO:0015408;GO:0006200;GO:0016021;GO:0008559;GO:0015682;GO:0042908;GO:0006855	3694.fgenesh4_pg.C_LG_XVI000833	multidrug/pheromone exporter, MDR family, ABC transporter family	0.9798	COG1132	KOG0055	_	K05658	ABCB1
cassava4.1_004026m.g	807.057	21.8695	18.5944	0.503553	5e-05	0.0020309	-5.20658	down	yes	OK	1824	gi|255540889|ref|XP_002511509.1|	nitrate transporter, putative [Ricinus communis]	0.89	gi|75180586|sp|Q9LV10.1|PTR53_ARATH	RecName: Full=Protein NRT1/ PTR FAMILY 2.11; Short=AtNPF2.11; AltName: Full=Nitrate transporter 1.10; AltName: Full=Protein GLUCOSINOLATE TRANSPORTER-2 [Arabidopsi	0.82	GO:0016020;GO:0006810;GO:0005215	3694.gw1.XII.1795.1	hypothetical protein	0.9085	COG3104	KOG1237	_	K14638	SLC15A3_4, PHT
cassava4.1_004040m.g	574.148	237.887	11.5354	4.81475	0.00275	0.036616	-1.26054	down	yes	OK	2073	gi|566165163|ref|XP_002305056.2|	hypothetical protein POPTR_0004s05960g [Populus trichocarpa]	0.89	_	_	_	_	3694.estExt_Genewise1_v1.C_LG_IV2634	hypothetical protein	0.8909	COG0702	KOG1203	_	None	_
cassava4.1_004044m.g	420.693	6.45835	9.04031	0.138687	0.00165	0.0260091	-6.02647	down	yes	OK	1944	gi|255558256|ref|XP_002520155.1|	nitrate transporter, putative [Ricinus communis]	0.9	gi|75158815|sp|Q8RX77.1|PTR21_ARATH	RecName: Full=Protein NRT1/ PTR FAMILY 2.13; Short=AtNPF2.13; AltName: Full=Nitrate transporter 1.7 [Arabidopsis thaliana]	0.79	GO:0016020;GO:0006810;GO:0005215	3694.fgenesh4_pg.C_LG_VIII001934	hypothetical protein	0.8967	COG3104	KOG1237	_	None	_
cassava4.1_004070m.g	328.359	122.46	6.28385	2.34081	0.0033	0.0411835	-1.42464	down	yes	OK	2166	gi|643712201|gb|KDP25629.1|	hypothetical protein JCGZ_20785 [Jatropha curcas]	0.95	gi|38258655|sp|Q9SU40.1|SKU5_ARATH	RecName: Full=Monocopper oxidase-like protein SKU5; AltName: Full=Skewed roots; Flags: Precursor [Arabidopsis thaliana]	0.89	GO:0019852;GO:0048046;GO:0009506;GO:0006118;GO:0055114;GO:0009932;GO:0005774;GO:0009505;GO:0005507;GO:0046658;GO:0008447	3694.estExt_fgenesh4_pg.C_LG_III0903	hypothetical protein	0.9472	COG2132	KOG1263	_	None	_
cassava4.1_004106m.g	694.447	309.612	12.9254	5.75319	0.0028	0.0368519	-1.16777	down	yes	OK	2224	gi|643717057|gb|KDP28683.1|	hypothetical protein JCGZ_14454 [Jatropha curcas]	0.96	gi|75163241|sp|Q93W95.1|PMTD_ARATH	RecName: Full=Probable methyltransferase PMT13 [Arabidopsis thaliana]	0.9	GO:0005768;GO:0008757;GO:0052546;GO:0005802;GO:0032259	3694.fgenesh4_pg.C_LG_XIV000203	hypothetical protein	0.9241	_	_	NOG250027	None	_
cassava4.1_004111m.g	228.606	19.9768	4.56306	0.39857	0.0001	0.00352683	-3.5171	down	yes	OK	2082	gi|116008246|gb|ABJ51933.1|	sucrose transporter 1 [Hevea brasiliensis]	0.93	gi|549000|sp|Q03411.1|SUT_SPIOL	RecName: Full=Sucrose transport protein; AltName: Full=Sucrose permease; AltName: Full=Sucrose-proton symporter	0.82	GO:0055085;GO:0015770;GO:0005887;GO:0008515	3694.gw1.XIX.2155.1	sucrose proton symporter	0.9085	_	KOG0637	_	K15378	SLC45A1_2_4
cassava4.1_004116m.g	103.072	19.062	2.43641	0.450167	0.0028	0.0368519	-2.43622	down	yes	OK	1782	gi|255582014|ref|XP_002531804.1|	Root phototropism protein, putative [Ricinus communis]	0.93	gi|338819812|sp|Q9C9Z7.2|Y3857_ARATH	RecName: Full=BTB/POZ domain-containing protein At3g08570 [Arabidopsis thaliana]	0.76	_	3694.gw1.XVI.454.1	hypothetical protein	0.9241	_	_	NOG251377	None	_
cassava4.1_004139m.g	541.494	209.913	11.2543	4.35817	0.0021	0.0306521	-1.36868	down	yes	OK	2094	gi|643706285|gb|KDP22417.1|	hypothetical protein JCGZ_26248 [Jatropha curcas]	0.93	gi|38258619|sp|Q8VXX5.1|SKS1_ARATH	RecName: Full=Monocopper oxidase-like protein SKS1; Flags: Precursor [Arabidopsis thaliana]	0.89	GO:0019852;GO:0005507;GO:0006118;GO:0055114;GO:0008447	3694.eugene3.00151055	hypothetical protein	0.8958	COG2132	KOG1263	_	None	_
cassava4.1_004141m.g	464.622	163.224	9.0442	3.17399	0.00085	0.0161724	-1.5107	down	yes	OK	2132	gi|255585958|ref|XP_002533650.1|	1-phosphatidylinositol-4,5-bisphosphate phosphodiesterase, putative [Ricinus communis]	0.95	gi|75281793|sp|Q39033.1|PLCD2_ARATH	RecName: Full=Phosphoinositide phospholipase C 2; AltName: Full=Phosphoinositide phospholipase PLC2; Short=AtPLC2; Short=PI-PLC2 [Arabidopsis thaliana]	0.83	GO:0009395;GO:0004435;GO:0005509;GO:0007242;GO:0004871;GO:0035556;GO:0046339	3694.eugene3.00101828	hypothetical protein	0.9165	_	KOG0169	_	K05857	PLCD
cassava4.1_004151m.g	380.595	73.8438	7.90721	1.53245	5e-05	0.0020309	-2.36733	down	yes	OK	2007	gi|643739488|gb|KDP45242.1|	hypothetical protein JCGZ_15107 [Jatropha curcas]	0.93	gi|38258655|sp|Q9SU40.1|SKU5_ARATH	RecName: Full=Monocopper oxidase-like protein SKU5; AltName: Full=Skewed roots; Flags: Precursor [Arabidopsis thaliana]	0.78	GO:0019852;GO:0005507;GO:0006118;GO:0055114;GO:0008447	3694.eugene3.00141253	hypothetical protein	0.929	COG2132	KOG1263	_	None	_
cassava4.1_004164m.g	21349.9	4773.59	332.264	74.2206	5e-05	0.0020309	-2.16244	down	yes	OK	2629	gi|255546341|ref|XP_002514230.1|	malic enzyme, putative [Ricinus malic enzyme, putative [Ricinus communis]	0.97	gi|1346485|sp|P34105.3|MAOX_POPTR	RecName: Full=NADP-dependent malic enzyme; Short=NADP-ME [Populus trichocarpa]	0.94	GO:0006099;GO:0004471;GO:0015976;GO:0046872;GO:0006090;GO:0051287;GO:0006108	3694.estExt_Genewise1_v1.C_LG_XVIII2568	RecName: Full=NADP-dependent malic enzyme; Short=NADP-ME; EC=1.1.1.40;	0.943	COG0281	KOG1257	_	K00029	E1.1.1.40, maeB
cassava4.1_004179m.g	690.379	130.241	13.2381	2.49452	5e-05	0.0020309	-2.40786	down	yes	OK	2162	gi|643715078|gb|KDP27342.1|	hypothetical protein JCGZ_20274 [Jatropha curcas]	0.91	gi|78099067|sp|Q56Z59.2|PATL3_ARATH	RecName: Full=Patellin-3 [Arabidopsis thaliana]	0.91	GO:0006810;GO:0005622;GO:0016021;GO:0005215	3694.gw1.XIX.1965.1	hypothetical protein	0.9594	_	KOG1471	_	None	_
cassava4.1_004221m.g	642.356	133.196	10.4129	2.15679	5e-05	0.0020309	-2.27141	down	yes	OK	2530	gi|643718421|gb|KDP29636.1|	hypothetical protein JCGZ_18798 [Jatropha curcas]	0.94	gi|75099392|sp|O65351.1|SUBL_ARATH	RecName: Full=Subtilisin-like protease; AltName: Full=Cucumisin-like serine protease; Flags: Precursor [Arabidopsis thaliana]	0.69	GO:0004252;GO:0006508;GO:0005576	3694.eugene3.00041341	hypothetical protein	0.955	COG1404	_	_	None	_
cassava4.1_004227m.g	4861.36	2107.87	96.6926	41.8459	0.00065	0.0136879	-1.20832	down	yes	OK	2189	gi|643704020|gb|KDP21084.1|	hypothetical protein JCGZ_21555 [Jatropha curcas]	0.95	gi|12644387|sp|Q05758.2|ILV5_ARATH	RecName: Full=Ketol-acid reductoisomerase, chloroplastic; AltName: Full=Acetohydroxy-acid reductoisomerase; AltName: Full=Alpha-keto-beta-hydroxylacyl reductoisomer	0.87	GO:0015940;GO:0048046;GO:0016853;GO:0009097;GO:0004455;GO:0055114;GO:0009098;GO:0009099;GO:0046686;GO:0005618;GO:0005507;GO:0005739;GO:0009941;GO:0050662;GO:0009570	59689.fgenesh2_kg.5__2304__AT3G58610.1	annotation not avaliable	0.9751	COG0059	_	_	K00053	ilvC
cassava4.1_004233m.g	2822.06	432.941	59.6791	9.14139	5e-05	0.0020309	-2.70674	down	yes	OK	1975	gi|643735767|gb|KDP42275.1|	hypothetical protein JCGZ_01599 [Jatropha curcas]	0.94	gi|585564|sp|P38500.1|NIR_BETVE	RecName: Full=Ferredoxin--nitrite reductase, chloroplastic; Flags: Precursor	0.89	GO:0016020;GO:0048046;GO:0020037;GO:0010167;GO:0055114;GO:0051536;GO:0048307;GO:0005739;GO:0009570	3694.estExt_fgenesh4_pm.C_1300024	SubName: Full=Putative uncharacterized protein;	0.9458	COG0155	KOG0560	_	K00366	nirA
cassava4.1_004243m.g	208.633	32.5884	4.67563	0.729347	0.0022	0.0315178	-2.68048	down	yes	OK	1872	gi|81176625|gb|ABB59573.1|	putative gamma-glutamyl transferase [Populus tremula x Populus alba]	0.83	gi|75161544|sp|Q8VYW6.1|GAGT1_ARATH	RecName: Full=Gamma-glutamyltranspeptidase 1; AltName: Full=Gamma-glutamyltransferase 1; AltName: Full=Glutathione hydrolase 1; Flags: Precursor [Arabidopsis thali	0.79	GO:0006691;GO:0019530;GO:0006749;GO:0006693;GO:0003840	3694.gw1.I.2970.1	hypothetical protein	0.8692	COG0405	KOG2410	_	K18592	GGT1_5
cassava4.1_004252m.g	296.038	64.9504	6.01067	1.31711	0.0015	0.0242076	-2.19015	down	yes	OK	2050	gi|255540951|ref|XP_002511540.1|	calmodulin binding protein, putative [Ricinus communis]	0.77	gi|75153700|sp|Q8L4D8.1|IQD31_ARATH	RecName: Full=Protein IQ-DOMAIN 31 [Arabidopsis thaliana]	0.61	_	_	_	_	_	_	_	None	_
cassava4.1_004263m.g	3753.77	1741.8	75.9756	35.1971	0.001	0.018015	-1.11008	down	yes	OK	2057	gi|643738014|gb|KDP44002.1|	hypothetical protein JCGZ_05469 [Jatropha curcas]	0.97	gi|1710807|sp|P08926.2|RUBA_PEA	RecName: Full=RuBisCO large subunit-binding protein subunit alpha, chloroplastic; AltName: Full=60 kDa chaperonin subunit alpha; AltName: Full=CPN-60 alpha; Flags: Pre	0.93	GO:0016020;GO:0048046;GO:0005524;GO:0009579;GO:0009658;GO:0009790;GO:0005739;GO:0009941;GO:0042026;GO:0009570;GO:0022626	3694.estExt_fgenesh4_pm.C_LG_IX0706	SubName: Full=Putative uncharacterized protein;	0.9831	COG0459	KOG0356	_	None	_
cassava4.1_004264m.g	139.938	7.79945	3.35195	0.186602	0.00385	0.0459584	-4.16696	down	yes	OK	1761	gi|255548447|ref|XP_002515280.1|	conserved hypothetical protein [Ricinus communis]	0.85	gi|75181323|sp|Q9LZQ1.1|TBL6_ARATH	RecName: Full=Protein trichome birefringence-like 6 [Arabidopsis thaliana]	0.78	_	3694.fgenesh4_pg.C_LG_II001828	hypothetical protein	0.8617	_	_	NOG287498	None	_
cassava4.1_004312m.g	338.309	14.7543	8.14231	0.354751	5e-05	0.0020309	-4.52056	down	yes	OK	1752	gi|643708807|gb|KDP23723.1|	hypothetical protein JCGZ_23556 [Jatropha curcas]	0.91	_	_	_	_	29760.GSVIVG00032880001	SubName: Full=Chromosome undetermined scaffold_62, whole genome shotgun sequence;	0.8448	_	_	NOG289273	None	_
cassava4.1_004323m.g	201.058	11.5921	4.84379	0.278844	0.0002	0.00587805	-4.11861	down	yes	OK	1752	gi|255571326|ref|XP_002526612.1|	Root phototropism protein, putative [Ricinus communis]	0.91	gi|166228367|sp|Q9S9Q9.2|Y1044_ARATH	RecName: Full=BTB/POZ domain-containing protein At1g30440 [Arabidopsis thaliana]	0.84	GO:0005886	29760.GSVIVG00028396001	SubName: Full=Chromosome chr10 scaffold_43, whole genome shotgun sequence;	0.9115	_	_	NOG133259;NOG290590	None	_
cassava4.1_004332m.g	13073.3	5208.07	249.077	99.1815	0.00195	0.0291894	-1.32845	down	yes	OK	2174	gi|643730656|gb|KDP38088.1|	hypothetical protein JCGZ_04731 [Jatropha curcas]	0.97	gi|12585330|sp|Q9ZSQ4.1|PGMC_POPTN	RecName: Full=Phosphoglucomutase, cytoplasmic; Short=PGM; AltName: Full=Glucose phosphomutase	0.96	GO:0000287;GO:0005982;GO:0006094;GO:0006096;GO:0005985;GO:0004614;GO:0005737;GO:0006098;GO:0019872;GO:0006012	3694.estExt_fgenesh4_pg.C_LG_X0989	phosphoglucomutase (EC:5.4.2.2)	0.9656	COG0033	KOG0625	_	K01835	pgm
cassava4.1_004339m.g	157.566	6.09083	3.46969	0.134011	0.0023	0.0324152	-4.69438	down	yes	OK	1901	gi|643733784|gb|KDP40627.1|	hypothetical protein JCGZ_24626 [Jatropha curcas]	0.89	gi|6174912|sp|O04886.1|PME1_CITSI	RecName: Full=Pectinesterase 1; Short=PE 1; AltName: Full=Pectin methylesterase; Flags: Precursor [Citrus sinensis]	0.84	GO:0005982;GO:0045330;GO:0005985;GO:0030599;GO:0005618;GO:0045490;GO:0004857;GO:0043086;GO:0042545	3694.eugene3.00030462	hypothetical protein	0.9293	COG4677	_	_	K01051	E3.1.1.11
cassava4.1_004357m.g	1591.84	66.6913	33.1317	1.38647	5e-05	0.0020309	-4.57872	down	yes	OK	2004	gi|255584426|ref|XP_002532944.1|	Pectinesterase-3 precursor, putative [Ricinus communis]	0.91	gi|57014097|sp|P83948.1|PME3_CITSI	RecName: Full=Pectinesterase 3; Short=PE 3; AltName: Full=Pectin methylesterase 3; Flags: Precursor	0.84	GO:0005982;GO:0045330;GO:0005985;GO:0030599;GO:0005618;GO:0045490;GO:0004857;GO:0043086;GO:0042545	3694.eugene3.00030462	hypothetical protein	0.9327	COG4677	_	_	K01051	E3.1.1.11
cassava4.1_004369m.g	86.9622	0	2.10664	0	5e-05	0.0020309	-1.07494	down	yes	OK	1740	gi|566190665|ref|XP_002314866.2|	hypothetical protein POPTR_0010s13620g [Populus trichocarpa]	0.92	gi|75266596|sp|Q9SX20.1|PTR18_ARATH	RecName: Full=Protein NRT1/ PTR FAMILY 3.1; Short=AtNPF3.1 [Arabidopsis thaliana]	0.88	GO:0016020;GO:0006810;GO:0005215	29760.GSVIVG00030327001	SubName: Full=Chromosome chr1 scaffold_5, whole genome shotgun sequence;	0.8951	COG3104	KOG1237	_	None	_
cassava4.1_004395m.g	246.718	21.598	4.99667	0.442415	0.00015	0.00481287	-3.49749	down	yes	OK	2059	gi|643735234|gb|KDP41875.1|	hypothetical protein JCGZ_26893 [Jatropha curcas]	0.72	_	_	_	GO:0005488	_	_	_	_	_	_	None	_
cassava4.1_004452m.g	614.387	241.11	13.2593	5.19356	0.00085	0.0161724	-1.35221	down	yes	OK	1939	gi|643739992|gb|KDP45678.1|	hypothetical protein JCGZ_17285 [Jatropha curcas]	0.94	gi|82581610|sp|Q682S0.2|RPT2_ARATH	RecName: Full=Root phototropism protein 2; AltName: Full=BTB/POZ domain-containing protein RPT2 [Arabidopsis thaliana]	0.82	GO:0009638;GO:0005737	29760.GSVIVG00023923001	SubName: Full=Chromosome chr6 scaffold_3, whole genome shotgun sequence;	0.8901	_	_	NOG276342	None	_
cassava4.1_004481m.g	666.263	257.3	11.6824	4.50529	0.0011	0.0193034	-1.37464	down	yes	OK	2351	gi|255557731|ref|XP_002519895.1|	BRASSINOSTEROID INSENSITIVE 1-associated receptor kinase 1 precursor, putative [Ricinus BRASSINOSTEROID INSENSITIVE 1-associated	0.88	gi|263419027|sp|C0LGF4.1|FEI1_ARATH	RecName: Full=LRR receptor-like serine/threonine-protein kinase FEI 1; Flags: Precursor [Arabidopsis thaliana]	0.86	GO:0007169;GO:0004674;GO:0005524;GO:0009069;GO:0016021;GO:0018108;GO:0004714	29760.GSVIVG00007621001	SubName: Full=Chromosome chr2 scaffold_196, whole genome shotgun sequence;	0.9386	COG0515	KOG1187	_	None	_
cassava4.1_004491m.g	980.405	26.9538	21.2348	0.583496	5e-05	0.0020309	-5.18556	down	yes	OK	1931	gi|643711821|gb|KDP25249.1|	hypothetical protein JCGZ_20405 [Jatropha curcas]	0.88	gi|75266347|sp|Q9SU50.1|TRE1_ARATH	RecName: Full=Trehalase; AltName: Full=Alpha,alpha-trehalase; AltName: Full=Alpha,alpha-trehalose glucohydrolase; AltName: Full=Trehalase 1; Short=AtTRE1 [Arabidops	0.76	GO:0005982;GO:0004555;GO:0005985;GO:0005991	3694.estExt_fgenesh4_pg.C_LG_III1199	alpha,alpha-trehalase (EC:3.2.1.28)	0.8574	COG1626	KOG0602	_	K01194	E3.2.1.28, treA, treF
cassava4.1_004506m.g	4047.91	807.067	90.2515	17.9639	5e-05	0.0020309	-2.32885	down	yes	OK	1881	gi|643713931|gb|KDP26596.1|	hypothetical protein JCGZ_17754 [Jatropha curcas]	0.89	gi|75318691|sp|O80763.1|NRX1_ARATH	RecName: Full=Probable nucleoredoxin 1; Short=AtNrx1 [Arabidopsis thaliana]	0.74	GO:0047134;GO:0055114;GO:0045454	3694.gw1.X.4817.1	hypothetical protein	0.8901	COG0526	KOG2501	_	K17609	NXN
cassava4.1_004587m.g	471.544	130.317	8.34138	2.29451	0.0001	0.00352683	-1.8621	down	yes	OK	2346	gi|643732050|gb|KDP39242.1|	hypothetical protein JCGZ_00999 [Jatropha curcas]	0.87	gi|75337298|sp|Q9SJ41.1|C3H18_ARATH	RecName: Full=Zinc finger CCCH domain-containing protein 18; Short=AtC3H18 [Arabidopsis thaliana]	0.84	_	29760.GSVIVG00027197001	SubName: Full=Chromosome chr19 scaffold_4, whole genome shotgun sequence;	0.7745	_	_	NOG264380	None	_
cassava4.1_004588m.g	550.61	245.891	13.6781	6.09672	0.00355	0.0432825	-1.16576	down	yes	OK	1704	gi|643704314|gb|KDP21378.1|	hypothetical protein JCGZ_21849 [Jatropha curcas]	0.94	gi|75167544|sp|Q9AR19.1|GCN5_ARATH	RecName: Full=Histone acetyltransferase GCN5; Short=AtGCN5; AltName: Full=BIG TOP protein [Arabidopsis thaliana]	0.8	GO:0004402;GO:0042967;GO:0000123;GO:0016573	3694.gw1.II.1641.1	annotation not avaliable	0.9027	COG5076	KOG1472	_	K06062	PCAF, KAT2, GCN5
cassava4.1_004602m.g	1637.41	559.599	34.2683	11.6911	5e-05	0.0020309	-1.55146	down	yes	OK	2053	gi|662246120|gb|AIE47260.1|	pyrophosphate-dependent phosphofructokinase, partial [Hevea brasiliensis]	0.97	gi|2499489|sp|Q41141.1|PFPB_RICCO	RecName: Full=Pyrophosphate--fructose 6-phosphate 1-phosphotransferase subunit beta; Short=PFP; AltName: Full=6-phosphofructokinase, pyrophosphate dependent; AltName	0.97	GO:0003872;GO:0005524;GO:0006094;GO:0006000;GO:0006096;GO:0005945;GO:0047334;GO:0046835;GO:0006098;GO:0006013;GO:0006002;GO:0006012	3694.gw1.XI.1644.1	hypothetical protein	0.9642	COG0205	KOG2440	_	K00895	E2.7.1.90, pfk
cassava4.1_004612m.g	501.164	170.067	8.11981	2.7436	0.0009	0.0167132	-1.56538	down	yes	OK	2601	gi|643733077|gb|KDP40024.1|	hypothetical protein JCGZ_02022 [Jatropha curcas]	0.91	gi|75339093|sp|Q9ZVM9.1|Y1461_ARATH	RecName: Full=Probable serine/threonine-protein kinase At1g54610 [Arabidopsis thaliana]	0.83	GO:0004674;GO:0005524;GO:0009069;GO:0006468;GO:0005886	29760.GSVIVG00019823001	SubName: Full=Chromosome chr5 scaffold_2, whole genome shotgun sequence;	0.9552	COG0515	KOG0600	_	K08819	CDK12_13
cassava4.1_004620m.g	185.699	28.7871	3.65213	0.56576	0.0015	0.0242076	-2.69048	down	yes	OK	2112	gi|643713799|gb|KDP26464.1|	hypothetical protein JCGZ_17622 [Jatropha curcas]	0.88	_	_	_	_	3694.eugene3.00141419	hypothetical protein	0.8183	_	_	NOG68536	None	_
cassava4.1_004625m.g	812.134	339.35	14.6698	6.12178	0.0012	0.0206081	-1.26083	down	yes	OK	2286	gi|643707511|gb|KDP23006.1|	hypothetical protein JCGZ_01728 [Jatropha curcas]	0.93	_	_	_	_	3702.AT4G12700.1-P	unknown protein; unknown protein; FUNCTIONS IN: molecular_function unknown; INVOLVED IN: bio [...]	0.8627	_	_	NOG266596	None	_
cassava4.1_004656m.g	1851.05	907.953	36.1706	17.6406	0.00275	0.036616	-1.03592	down	yes	OK	2221	gi|643708630|gb|KDP23546.1|	hypothetical protein JCGZ_23379 [Jatropha curcas]	0.96	gi|26391555|sp|Q8W0Z7.1|BCAL1_ARATH	RecName: Full=Branched-chain-amino-acid aminotransferase-like protein 1; Short=Atbcat-like [Arabidopsis thaliana]	0.89	GO:0008152;GO:0008483	3694.eugene3.00700188	hypothetical protein	0.9416	COG0115	KOG0975	_	None	_
cassava4.1_004675m.g	1596.07	453.288	31.3616	8.90122	5e-05	0.0020309	-1.81692	down	yes	OK	2112	gi|404435523|gb|AFR69121.1|	vacuolar invertase [Manihot esculenta]	0.98	gi|124713|sp|P29001.1|INVA_PHAAU	RecName: Full=Acid beta-fructofuranosidase; AltName: Full=Acid invertase; Short=AI; AltName: Full=Acid sucrose hydrolase; AltName: Full=Vacuolar invertase; Contains:	0.83	GO:0005982;GO:0017177;GO:0004575;GO:0005985	3694.estExt_fgenesh4_pg.C_LG_III0902	hypothetical protein	0.8591	COG1621	KOG0228	_	K01193	E3.2.1.26, sacA
cassava4.1_004685m.g	519.681	188.644	11.3537	4.11308	0.00175	0.0271902	-1.46487	down	yes	OK	2110	gi|566159633|ref|XP_002301743.2|	hypothetical protein POPTR_0002s23650g [Populus trichocarpa]	0.76	gi|75311240|sp|Q9LK48.1|BH077_ARATH	RecName: Full=Transcription factor bHLH77; AltName: Full=Basic helix-loop-helix protein 77; Short=AtbHLH77; Short=bHLH 77; AltName: Full=Protein ACTIVATOR FOR CELL	0.75	_	3694.eugene3.00140963	hypothetical protein	0.7625	_	_	NOG261035	None	_
cassava4.1_004686m.g	1445.76	609.39	31.0147	13.051	0.00065	0.0136879	-1.24879	down	yes	OK	1949	gi|590708572|ref|XP_007048315.1|	TCP-1/cpn60 chaperonin family protein [Theobroma cacao]	0.98	gi|82233791|sp|Q5ZJK8.1|TCPH_CHICK	RecName: Full=T-complex protein 1 subunit eta; Short=TCP-1-eta; AltName: Full=CCT-eta	0.82	GO:0006457;GO:0046686;GO:0005524;GO:0005829;GO:0051082	3694.estExt_fgenesh4_pg.C_660100	hypothetical protein	0.9888	COG0459	KOG0361	_	K09499	CCT7
cassava4.1_004689m.g	509.016	190.479	12.0468	4.50045	0.00155	0.0247384	-1.42051	down	yes	OK	1781	gi|643728542|gb|KDP36567.1|	hypothetical protein JCGZ_08334 [Jatropha curcas]	0.83	gi|75339093|sp|Q9ZVM9.1|Y1461_ARATH	RecName: Full=Probable serine/threonine-protein kinase At1g54610 [Arabidopsis thaliana]	0.76	GO:0004674;GO:0005524;GO:0009069;GO:0006468	29760.GSVIVG00031721001	SubName: Full=Chromosome chr18 scaffold_59, whole genome shotgun sequence;	0.9036	COG0515	KOG0600	_	K08819	CDK12_13
cassava4.1_004696m.g	305.91	49.7181	7.68712	1.24769	0.0001	0.00352683	-2.62318	down	yes	OK	1686	gi|643714004|gb|KDP26669.1|	hypothetical protein JCGZ_17827 [Jatropha curcas]	0.93	_	_	_	GO:0004553;GO:0005975	3694.fgenesh4_pg.C_LG_X000552	annotation not avaliable	0.9136	_	_	NOG81071	None	_
cassava4.1_004704m.g	119.908	17.9874	3.00202	0.449626	0.0008	0.0156184	-2.73914	down	yes	OK	1692	gi|255575383|ref|XP_002528594.1|	transcription factor, putative [Ricinus communis]	0.76	gi|75311735|sp|Q9LZS0.1|PTL_ARATH	RecName: Full=Trihelix transcription factor PTL; AltName: Full=Trihelix DNA-binding protein PETAL LOSS [Arabidopsis thaliana]	0.67	GO:0048827;GO:0048437;GO:0048438	29760.GSVIVG00021664001	SubName: Full=Chromosome chr8 scaffold_23, whole genome shotgun sequence;	0.7775	_	KOG4282	_	None	_
[truncated: 887 more rows]
