# Supplementary material for: Comparative Physiological and Transcriptomic Analyses Reveal the Actions of Melatonin in the Delay of Postharvest Physiological Deterioration of Cassava
Source: Front Plant Sci. 2016 May 27;7:736. doi: 10.3389/fpls.2016.00736 (PMC4882330; doi:10.3389/fpls.2016.00736)
Supplement: Supplementary file 7 [file Table_5.XLSX]

## Sheet: Table 5 全部GOl
Supplemental Table S5. Go enrichment analysis of differentially expressed genes at 6, 12, and 48 h storage after melatonin treatment.
Gene id	enrichment	description	ratio_in_study	ratio_in_pop	p_uncorrected	p_bonferroni	type	diff_genes
GO:0046906	e	tetrapyrrole binding	102/3425	455/30666	1.5e-10	4.49e-07	molecular_function	cassava4.1_003891m.g;cassava4.1_004233m.g;cassava4.1_005050m.g;cassava4.1_005059m.g;cassava4.1_005077m.g;cassava4.1_005079m.g;cassava4.1_005175m.g;cassava4.1_005353m.g;cassava4.1_005394m.g;cassava4.1_005429m.g;cassava4.1_005452m.g;cassava4.1_005464m.g;cassava4.1_005615m.g;cassava4.1_005668m.g;cassava4.1_005694m.g;cassava4.1_005771m.g;cassava4.1_005792m.g;cassava4.1_005815m.g;cassava4.1_005817m.g;…
GO:0030312	e	external encapsulating structure	90/3425	348/30666	1.64e-10	4.89e-07	cellular_component	cassava4.1_001602m.g;cassava4.1_001635m.g;cassava4.1_001801m.g;cassava4.1_001804m.g;cassava4.1_003090m.g;cassava4.1_003857m.g;cassava4.1_003930m.g;cassava4.1_003951m.g;cassava4.1_004070m.g;cassava4.1_004226m.g;cassava4.1_004227m.g;cassava4.1_004339m.g;cassava4.1_004357m.g;cassava4.1_004463m.g;cassava4.1_004981m.g;cassava4.1_004985m.g;cassava4.1_005161m.g;cassava4.1_005167m.g;cassava4.1_005181m.g;…
GO:0005618	e	cell wall	90/3425	348/30666	1.64e-10	4.89e-07	cellular_component	cassava4.1_001602m.g;cassava4.1_001635m.g;cassava4.1_001801m.g;cassava4.1_001804m.g;cassava4.1_003090m.g;cassava4.1_003857m.g;cassava4.1_003930m.g;cassava4.1_003951m.g;cassava4.1_004070m.g;cassava4.1_004226m.g;cassava4.1_004227m.g;cassava4.1_004339m.g;cassava4.1_004357m.g;cassava4.1_004463m.g;cassava4.1_004981m.g;cassava4.1_004985m.g;cassava4.1_005161m.g;cassava4.1_005167m.g;cassava4.1_005181m.g;…
GO:0006073	e	cellular glucan metabolic process	110/3425	480/30666	1.73e-10	5.15e-07	biological_process	cassava4.1_000528m.g;cassava4.1_000652m.g;cassava4.1_000659m.g;cassava4.1_000660m.g;cassava4.1_000673m.g;cassava4.1_000695m.g;cassava4.1_001042m.g;cassava4.1_001215m.g;cassava4.1_001362m.g;cassava4.1_001541m.g;cassava4.1_001575m.g;cassava4.1_001686m.g;cassava4.1_001871m.g;cassava4.1_001932m.g;cassava4.1_002329m.g;cassava4.1_002393m.g;cassava4.1_003090m.g;cassava4.1_003164m.g;cassava4.1_003183m.g;…
GO:0044042	e	glucan metabolic process	110/3425	480/30666	1.73e-10	5.15e-07	biological_process	cassava4.1_000528m.g;cassava4.1_000652m.g;cassava4.1_000659m.g;cassava4.1_000660m.g;cassava4.1_000673m.g;cassava4.1_000695m.g;cassava4.1_001042m.g;cassava4.1_001215m.g;cassava4.1_001362m.g;cassava4.1_001541m.g;cassava4.1_001575m.g;cassava4.1_001686m.g;cassava4.1_001871m.g;cassava4.1_001932m.g;cassava4.1_002329m.g;cassava4.1_002393m.g;cassava4.1_003090m.g;cassava4.1_003164m.g;cassava4.1_003183m.g;…
GO:0004553	e	hydrolase activity, hydrolyzing O-glycosyl compounds	123/3425	480/30666	1.73e-10	5.15e-07	molecular_function	cassava4.1_000869m.g;cassava4.1_000971m.g;cassava4.1_001106m.g;cassava4.1_001108m.g;cassava4.1_001123m.g;cassava4.1_001233m.g;cassava4.1_001244m.g;cassava4.1_001362m.g;cassava4.1_001503m.g;cassava4.1_001514m.g;cassava4.1_001602m.g;cassava4.1_001624m.g;cassava4.1_001635m.g;cassava4.1_001637m.g;cassava4.1_001639m.g;cassava4.1_001652m.g;cassava4.1_001686m.g;cassava4.1_001932m.g;cassava4.1_001960m.g;…
GO:0015926	e	glucosidase activity	34/3425	94/30666	1.81e-10	5.4e-07	molecular_function	cassava4.1_001233m.g;cassava4.1_001244m.g;cassava4.1_002077m.g;cassava4.1_002121m.g;cassava4.1_002192m.g;cassava4.1_003183m.g;cassava4.1_003582m.g;cassava4.1_003704m.g;cassava4.1_004675m.g;cassava4.1_005555m.g;cassava4.1_005677m.g;cassava4.1_005970m.g;cassava4.1_006053m.g;cassava4.1_006336m.g;cassava4.1_006863m.g;cassava4.1_007073m.g;cassava4.1_007302m.g;cassava4.1_007509m.g;cassava4.1_007570m.g;…
GO:0044262	e	cellular carbohydrate metabolic process	124/3425	612/30666	1.94e-10	5.79e-07	biological_process	cassava4.1_000528m.g;cassava4.1_000652m.g;cassava4.1_000659m.g;cassava4.1_000660m.g;cassava4.1_000673m.g;cassava4.1_000695m.g;cassava4.1_001042m.g;cassava4.1_001215m.g;cassava4.1_001362m.g;cassava4.1_001541m.g;cassava4.1_001575m.g;cassava4.1_001686m.g;cassava4.1_001871m.g;cassava4.1_001932m.g;cassava4.1_002141m.g;cassava4.1_002329m.g;cassava4.1_002393m.g;cassava4.1_002850m.g;cassava4.1_003090m.g;…
GO:0020037	e	heme binding	100/3425	427/30666	1.94e-10	5.8e-07	molecular_function	cassava4.1_003891m.g;cassava4.1_004233m.g;cassava4.1_005050m.g;cassava4.1_005059m.g;cassava4.1_005077m.g;cassava4.1_005079m.g;cassava4.1_005175m.g;cassava4.1_005353m.g;cassava4.1_005394m.g;cassava4.1_005429m.g;cassava4.1_005452m.g;cassava4.1_005464m.g;cassava4.1_005615m.g;cassava4.1_005668m.g;cassava4.1_005694m.g;cassava4.1_005771m.g;cassava4.1_005792m.g;cassava4.1_005815m.g;cassava4.1_005817m.g;…
GO:0005576	e	extracellular region	107/3425	427/30666	1.94e-10	5.8e-07	cellular_component	cassava4.1_001801m.g;cassava4.1_001804m.g;cassava4.1_002107m.g;cassava4.1_003090m.g;cassava4.1_003825m.g;cassava4.1_003895m.g;cassava4.1_003963m.g;cassava4.1_004070m.g;cassava4.1_004221m.g;cassava4.1_004227m.g;cassava4.1_004233m.g;cassava4.1_004263m.g;cassava4.1_004384m.g;cassava4.1_004463m.g;cassava4.1_004981m.g;cassava4.1_005514m.g;cassava4.1_005518m.g;cassava4.1_005540m.g;cassava4.1_006566m.g;…
GO:0005976	e	polysaccharide metabolic process	124/3425	553/30666	2.09e-10	6.23e-07	biological_process	cassava4.1_000528m.g;cassava4.1_000652m.g;cassava4.1_000659m.g;cassava4.1_000660m.g;cassava4.1_000673m.g;cassava4.1_000695m.g;cassava4.1_001042m.g;cassava4.1_001215m.g;cassava4.1_001362m.g;cassava4.1_001541m.g;cassava4.1_001575m.g;cassava4.1_001686m.g;cassava4.1_001871m.g;cassava4.1_001932m.g;cassava4.1_002329m.g;cassava4.1_002393m.g;cassava4.1_002850m.g;cassava4.1_003090m.g;cassava4.1_003164m.g;…
GO:0005506	e	iron ion binding	95/3425	432/30666	2.24e-10	6.69e-07	molecular_function	cassava4.1_001241m.g;cassava4.1_001259m.g;cassava4.1_001332m.g;cassava4.1_001402m.g;cassava4.1_001464m.g;cassava4.1_001506m.g;cassava4.1_001616m.g;cassava4.1_002363m.g;cassava4.1_002559m.g;cassava4.1_003694m.g;cassava4.1_005050m.g;cassava4.1_005059m.g;cassava4.1_005077m.g;cassava4.1_005079m.g;cassava4.1_005175m.g;cassava4.1_005353m.g;cassava4.1_005394m.g;cassava4.1_005429m.g;cassava4.1_005452m.g;…
GO:0016798	e	hydrolase activity, acting on glycosyl bonds	128/3425	520/30666	2.3e-10	6.87e-07	molecular_function	cassava4.1_000869m.g;cassava4.1_000971m.g;cassava4.1_001106m.g;cassava4.1_001108m.g;cassava4.1_001123m.g;cassava4.1_001233m.g;cassava4.1_001244m.g;cassava4.1_001362m.g;cassava4.1_001503m.g;cassava4.1_001514m.g;cassava4.1_001602m.g;cassava4.1_001624m.g;cassava4.1_001635m.g;cassava4.1_001637m.g;cassava4.1_001639m.g;cassava4.1_001652m.g;cassava4.1_001686m.g;cassava4.1_001932m.g;cassava4.1_001960m.g;…
GO:0044264	e	cellular polysaccharide metabolic process	113/3425	510/30666	2.46e-10	7.35e-07	biological_process	cassava4.1_000528m.g;cassava4.1_000652m.g;cassava4.1_000659m.g;cassava4.1_000660m.g;cassava4.1_000673m.g;cassava4.1_000695m.g;cassava4.1_001042m.g;cassava4.1_001215m.g;cassava4.1_001362m.g;cassava4.1_001541m.g;cassava4.1_001575m.g;cassava4.1_001686m.g;cassava4.1_001871m.g;cassava4.1_001932m.g;cassava4.1_002329m.g;cassava4.1_002393m.g;cassava4.1_002850m.g;cassava4.1_003090m.g;cassava4.1_003164m.g;…
GO:0005975	e	carbohydrate metabolic process	273/3425	1353/30666	2.94e-10	8.77e-07	biological_process	cassava4.1_000528m.g;cassava4.1_000652m.g;cassava4.1_000659m.g;cassava4.1_000660m.g;cassava4.1_000673m.g;cassava4.1_000695m.g;cassava4.1_000725m.g;cassava4.1_000869m.g;cassava4.1_000971m.g;cassava4.1_001042m.g;cassava4.1_001047m.g;cassava4.1_001106m.g;cassava4.1_001108m.g;cassava4.1_001123m.g;cassava4.1_001215m.g;cassava4.1_001233m.g;cassava4.1_001244m.g;cassava4.1_001362m.g;cassava4.1_001503m.g;…
GO:0055114	e	oxidation-reduction process	406/3425	2285/30666	4.62e-10	1.38e-06	biological_process	cassava4.1_000220m.g;cassava4.1_000803m.g;cassava4.1_000829m.g;cassava4.1_000864m.g;cassava4.1_000887m.g;cassava4.1_000930m.g;cassava4.1_000962m.g;cassava4.1_000978m.g;cassava4.1_001059m.g;cassava4.1_001061m.g;cassava4.1_001074m.g;cassava4.1_001097m.g;cassava4.1_001145m.g;cassava4.1_001241m.g;cassava4.1_001259m.g;cassava4.1_001270m.g;cassava4.1_001302m.g;cassava4.1_001311m.g;cassava4.1_001331m.g;…
GO:0016491	e	oxidoreductase activity	404/3425	2342/30666	4.64e-10	1.38e-06	molecular_function	cassava4.1_000220m.g;cassava4.1_000803m.g;cassava4.1_000829m.g;cassava4.1_000864m.g;cassava4.1_000887m.g;cassava4.1_000930m.g;cassava4.1_000962m.g;cassava4.1_000978m.g;cassava4.1_001047m.g;cassava4.1_001059m.g;cassava4.1_001061m.g;cassava4.1_001074m.g;cassava4.1_001097m.g;cassava4.1_001145m.g;cassava4.1_001241m.g;cassava4.1_001259m.g;cassava4.1_001270m.g;cassava4.1_001302m.g;cassava4.1_001311m.g;…
GO:0044723	e	single-organism carbohydrate metabolic process	171/3425	950/30666	4.95e-10	1.48e-06	biological_process	cassava4.1_000528m.g;cassava4.1_000652m.g;cassava4.1_000659m.g;cassava4.1_000660m.g;cassava4.1_000673m.g;cassava4.1_000695m.g;cassava4.1_000725m.g;cassava4.1_000869m.g;cassava4.1_000971m.g;cassava4.1_001042m.g;cassava4.1_001047m.g;cassava4.1_001106m.g;cassava4.1_001123m.g;cassava4.1_001215m.g;cassava4.1_001362m.g;cassava4.1_001503m.g;cassava4.1_001514m.g;cassava4.1_001541m.g;cassava4.1_001575m.g;…
GO:0005985	e	sucrose metabolic process	89/3425	408/30666	5.55e-10	1.66e-06	biological_process	cassava4.1_000528m.g;cassava4.1_000652m.g;cassava4.1_000659m.g;cassava4.1_000660m.g;cassava4.1_000673m.g;cassava4.1_000695m.g;cassava4.1_001042m.g;cassava4.1_001215m.g;cassava4.1_001362m.g;cassava4.1_001541m.g;cassava4.1_001575m.g;cassava4.1_001686m.g;cassava4.1_001871m.g;cassava4.1_002329m.g;cassava4.1_002393m.g;cassava4.1_003090m.g;cassava4.1_003164m.g;cassava4.1_003183m.g;cassava4.1_003342m.g;…
GO:0005984	e	disaccharide metabolic process	89/3425	409/30666	5.98e-10	1.78e-06	biological_process	cassava4.1_000528m.g;cassava4.1_000652m.g;cassava4.1_000659m.g;cassava4.1_000660m.g;cassava4.1_000673m.g;cassava4.1_000695m.g;cassava4.1_001042m.g;cassava4.1_001215m.g;cassava4.1_001362m.g;cassava4.1_001541m.g;cassava4.1_001575m.g;cassava4.1_001686m.g;cassava4.1_001871m.g;cassava4.1_002329m.g;cassava4.1_002393m.g;cassava4.1_003090m.g;cassava4.1_003164m.g;cassava4.1_003183m.g;cassava4.1_003342m.g;…
GO:0016705	e	oxidoreductase activity, acting on paired donors, with incorporation or reduction of molecular oxygen	109/3425	536/30666	6.9e-10	2.06e-06	molecular_function	cassava4.1_005050m.g;cassava4.1_005059m.g;cassava4.1_005077m.g;cassava4.1_005079m.g;cassava4.1_005175m.g;cassava4.1_005353m.g;cassava4.1_005394m.g;cassava4.1_005429m.g;cassava4.1_005452m.g;cassava4.1_005464m.g;cassava4.1_005569m.g;cassava4.1_005589m.g;cassava4.1_005615m.g;cassava4.1_005623m.g;cassava4.1_005668m.g;cassava4.1_005694m.g;cassava4.1_005750m.g;cassava4.1_005771m.g;cassava4.1_005792m.g;…
GO:0043167	e	ion binding	782/3425	5594/30666	7.38e-10	2.2e-06	molecular_function	cassava4.1_000023m.g;cassava4.1_000087m.g;cassava4.1_000213m.g;cassava4.1_000215m.g;cassava4.1_000218m.g;cassava4.1_000220m.g;cassava4.1_000238m.g;cassava4.1_000255m.g;cassava4.1_000259m.g;cassava4.1_000306m.g;cassava4.1_000345m.g;cassava4.1_000369m.g;cassava4.1_000386m.g;cassava4.1_000409m.g;cassava4.1_000469m.g;cassava4.1_000474m.g;cassava4.1_000520m.g;cassava4.1_000614m.g;cassava4.1_000624m.g;…
GO:0044710	e	single-organism metabolic process	940/3425	6292/30666	7.38e-10	2.2e-06	biological_process	cassava4.1_000213m.g;cassava4.1_000215m.g;cassava4.1_000220m.g;cassava4.1_000238m.g;cassava4.1_000255m.g;cassava4.1_000259m.g;cassava4.1_000264m.g;cassava4.1_000306m.g;cassava4.1_000345m.g;cassava4.1_000369m.g;cassava4.1_000386m.g;cassava4.1_000409m.g;cassava4.1_000462m.g;cassava4.1_000469m.g;cassava4.1_000520m.g;cassava4.1_000528m.g;cassava4.1_000556m.g;cassava4.1_000624m.g;cassava4.1_000643m.g;…
GO:0008152	e	metabolic process	1471/3425	10939/30666	7.51e-10	2.24e-06	biological_process	cassava4.1_000048m.g;cassava4.1_000052m.g;cassava4.1_000177m.g;cassava4.1_000213m.g;cassava4.1_000215m.g;cassava4.1_000218m.g;cassava4.1_000220m.g;cassava4.1_000238m.g;cassava4.1_000255m.g;cassava4.1_000259m.g;cassava4.1_000264m.g;cassava4.1_000306m.g;cassava4.1_000345m.g;cassava4.1_000369m.g;cassava4.1_000386m.g;cassava4.1_000409m.g;cassava4.1_000462m.g;cassava4.1_000469m.g;cassava4.1_000474m.g;…
GO:0044699	e	single-organism process	1150/3425	8184/30666	7.59e-10	2.27e-06	biological_process	cassava4.1_000213m.g;cassava4.1_000215m.g;cassava4.1_000220m.g;cassava4.1_000238m.g;cassava4.1_000255m.g;cassava4.1_000259m.g;cassava4.1_000264m.g;cassava4.1_000306m.g;cassava4.1_000345m.g;cassava4.1_000369m.g;cassava4.1_000386m.g;cassava4.1_000402m.g;cassava4.1_000409m.g;cassava4.1_000462m.g;cassava4.1_000469m.g;cassava4.1_000474m.g;cassava4.1_000520m.g;cassava4.1_000528m.g;cassava4.1_000556m.g;…
GO:0003824	e	catalytic activity	1460/3425	10167/30666	7.87e-10	2.35e-06	molecular_function	cassava4.1_000023m.g;cassava4.1_000048m.g;cassava4.1_000052m.g;cassava4.1_000177m.g;cassava4.1_000213m.g;cassava4.1_000215m.g;cassava4.1_000218m.g;cassava4.1_000220m.g;cassava4.1_000238m.g;cassava4.1_000255m.g;cassava4.1_000259m.g;cassava4.1_000264m.g;cassava4.1_000306m.g;cassava4.1_000345m.g;cassava4.1_000369m.g;cassava4.1_000386m.g;cassava4.1_000409m.g;cassava4.1_000462m.g;cassava4.1_000469m.g;…
GO:0071704	e	organic substance metabolic process	1068/3425	8073/30666	8.29e-10	2.48e-06	biological_process	cassava4.1_000177m.g;cassava4.1_000213m.g;cassava4.1_000215m.g;cassava4.1_000220m.g;cassava4.1_000238m.g;cassava4.1_000255m.g;cassava4.1_000259m.g;cassava4.1_000264m.g;cassava4.1_000306m.g;cassava4.1_000345m.g;cassava4.1_000369m.g;cassava4.1_000386m.g;cassava4.1_000409m.g;cassava4.1_000462m.g;cassava4.1_000469m.g;cassava4.1_000520m.g;cassava4.1_000528m.g;cassava4.1_000556m.g;cassava4.1_000624m.g;…
GO:0003674	e	molecular_function	1962/3425	15268/30666	8.68e-10	2.59e-06	molecular_function	cassava4.1_000023m.g;cassava4.1_000048m.g;cassava4.1_000052m.g;cassava4.1_000087m.g;cassava4.1_000108m.g;cassava4.1_000177m.g;cassava4.1_000213m.g;cassava4.1_000215m.g;cassava4.1_000218m.g;cassava4.1_000220m.g;cassava4.1_000238m.g;cassava4.1_000255m.g;cassava4.1_000259m.g;cassava4.1_000264m.g;cassava4.1_000306m.g;cassava4.1_000345m.g;cassava4.1_000369m.g;cassava4.1_000386m.g;cassava4.1_000402m.g;…
cassava4.1_024925m.g;cassava4.1_025006m.g;cassava4.1_025011m.g;cassava4.1_025050m.g;cassava4.1_025071m.g;cassava4.1_025114m.g;cassava4.1_025183m.g;cassava4.1_025187m.g;cassava4.1_025190m.g;cassava4.1_025197m.g;cassava4.1_025251m.g;cassava4.1_025263m.g;cassava4.1_025273m.g;cassava4.1_025306m.g;cassava4.1_025325m.g;cassava4.1_025340m.g;cassava4.1_025389m.g;cassava4.1_025524m.g;cassava4.1_025530m.g;…
GO:0044763	e	single-organism cellular process	829/3425	6149/30666	9.35e-10	2.79e-06	biological_process	cassava4.1_000213m.g;cassava4.1_000215m.g;cassava4.1_000220m.g;cassava4.1_000238m.g;cassava4.1_000255m.g;cassava4.1_000259m.g;cassava4.1_000264m.g;cassava4.1_000306m.g;cassava4.1_000345m.g;cassava4.1_000369m.g;cassava4.1_000386m.g;cassava4.1_000409m.g;cassava4.1_000462m.g;cassava4.1_000469m.g;cassava4.1_000520m.g;cassava4.1_000528m.g;cassava4.1_000556m.g;cassava4.1_000624m.g;cassava4.1_000643m.g;…
GO:0008150	e	biological_process	1939/3425	14728/30666	9.44e-10	2.82e-06	biological_process	cassava4.1_000048m.g;cassava4.1_000052m.g;cassava4.1_000177m.g;cassava4.1_000213m.g;cassava4.1_000215m.g;cassava4.1_000218m.g;cassava4.1_000220m.g;cassava4.1_000238m.g;cassava4.1_000255m.g;cassava4.1_000259m.g;cassava4.1_000264m.g;cassava4.1_000306m.g;cassava4.1_000345m.g;cassava4.1_000369m.g;cassava4.1_000386m.g;cassava4.1_000402m.g;cassava4.1_000409m.g;cassava4.1_000462m.g;cassava4.1_000469m.g;…
cassava4.1_025552m.g;cassava4.1_025592m.g;cassava4.1_025646m.g;cassava4.1_025664m.g;cassava4.1_025695m.g;cassava4.1_025733m.g;cassava4.1_025744m.g;cassava4.1_025764m.g;cassava4.1_025776m.g;cassava4.1_025869m.g;cassava4.1_025878m.g;cassava4.1_025930m.g;cassava4.1_025996m.g;cassava4.1_026031m.g;cassava4.1_026083m.g;cassava4.1_026107m.g;cassava4.1_026112m.g;cassava4.1_026119m.g;cassava4.1_026176m.g;…
GO:0046872	e	metal ion binding	433/3425	2935/30666	9.64e-10	2.88e-06	molecular_function	cassava4.1_000087m.g;cassava4.1_000474m.g;cassava4.1_000651m.g;cassava4.1_000652m.g;cassava4.1_000659m.g;cassava4.1_000660m.g;cassava4.1_000673m.g;cassava4.1_000695m.g;cassava4.1_000848m.g;cassava4.1_000857m.g;cassava4.1_000869m.g;cassava4.1_000971m.g;cassava4.1_001001m.g;cassava4.1_001080m.g;cassava4.1_001084m.g;cassava4.1_001106m.g;cassava4.1_001123m.g;cassava4.1_001241m.g;cassava4.1_001259m.g;…
GO:0043169	e	cation binding	435/3425	2955/30666	1.08e-09	3.24e-06	molecular_function	cassava4.1_000087m.g;cassava4.1_000474m.g;cassava4.1_000651m.g;cassava4.1_000652m.g;cassava4.1_000659m.g;cassava4.1_000660m.g;cassava4.1_000673m.g;cassava4.1_000695m.g;cassava4.1_000848m.g;cassava4.1_000857m.g;cassava4.1_000869m.g;cassava4.1_000971m.g;cassava4.1_001001m.g;cassava4.1_001080m.g;cassava4.1_001084m.g;cassava4.1_001106m.g;cassava4.1_001123m.g;cassava4.1_001241m.g;cassava4.1_001259m.g;…
GO:0005982	e	starch metabolic process	89/3425	411/30666	1.1e-09	3.27e-06	biological_process	cassava4.1_000528m.g;cassava4.1_000652m.g;cassava4.1_000659m.g;cassava4.1_000660m.g;cassava4.1_000673m.g;cassava4.1_000695m.g;cassava4.1_001042m.g;cassava4.1_001215m.g;cassava4.1_001362m.g;cassava4.1_001541m.g;cassava4.1_001575m.g;cassava4.1_001686m.g;cassava4.1_001871m.g;cassava4.1_002329m.g;cassava4.1_002393m.g;cassava4.1_003090m.g;cassava4.1_003164m.g;cassava4.1_003183m.g;cassava4.1_003342m.g;…
GO:0016757	e	transferase activity, transferring glycosyl groups	114/3425	577/30666	1.25e-09	3.72e-06	molecular_function	cassava4.1_000528m.g;cassava4.1_000652m.g;cassava4.1_000659m.g;cassava4.1_000660m.g;cassava4.1_000673m.g;cassava4.1_000695m.g;cassava4.1_001042m.g;cassava4.1_001215m.g;cassava4.1_001541m.g;cassava4.1_001575m.g;cassava4.1_001686m.g;cassava4.1_001871m.g;cassava4.1_002024m.g;cassava4.1_002329m.g;cassava4.1_002353m.g;cassava4.1_002393m.g;cassava4.1_003164m.g;cassava4.1_003238m.g;cassava4.1_003342m.g;…
GO:0009311	e	oligosaccharide metabolic process	91/3425	428/30666	1.47e-09	4.38e-06	biological_process	cassava4.1_000528m.g;cassava4.1_000652m.g;cassava4.1_000659m.g;cassava4.1_000660m.g;cassava4.1_000673m.g;cassava4.1_000695m.g;cassava4.1_001042m.g;cassava4.1_001215m.g;cassava4.1_001362m.g;cassava4.1_001541m.g;cassava4.1_001575m.g;cassava4.1_001686m.g;cassava4.1_001871m.g;cassava4.1_002059m.g;cassava4.1_002070m.g;cassava4.1_002329m.g;cassava4.1_002393m.g;cassava4.1_003090m.g;cassava4.1_003164m.g;…
GO:0050896	e	response to stimulus	382/3425	2560/30666	1.49e-09	4.44e-06	biological_process	cassava4.1_000386m.g;cassava4.1_000402m.g;cassava4.1_000469m.g;cassava4.1_000520m.g;cassava4.1_000556m.g;cassava4.1_000573m.g;cassava4.1_000627m.g;cassava4.1_000736m.g;cassava4.1_000803m.g;cassava4.1_000829m.g;cassava4.1_000848m.g;cassava4.1_000859m.g;cassava4.1_000864m.g;cassava4.1_000944m.g;cassava4.1_000962m.g;cassava4.1_000978m.g;cassava4.1_001001m.g;cassava4.1_001061m.g;cassava4.1_001075m.g;…
GO:0009505	e	plant-type cell wall	33/3425	97/30666	2.06e-09	6.16e-06	cellular_component	cassava4.1_001602m.g;cassava4.1_001635m.g;cassava4.1_003090m.g;cassava4.1_003857m.g;cassava4.1_004070m.g;cassava4.1_004463m.g;cassava4.1_004981m.g;cassava4.1_005161m.g;cassava4.1_005167m.g;cassava4.1_005181m.g;cassava4.1_007070m.g;cassava4.1_007073m.g;cassava4.1_007369m.g;cassava4.1_007900m.g;cassava4.1_007908m.g;cassava4.1_008514m.g;cassava4.1_009461m.g;cassava4.1_009953m.g;cassava4.1_010037m.g;…
GO:0004497	e	monooxygenase activity	82/3425	376/30666	2.62e-09	7.83e-06	molecular_function	cassava4.1_004658m.g;cassava4.1_005050m.g;cassava4.1_005052m.g;cassava4.1_005059m.g;cassava4.1_005077m.g;cassava4.1_005079m.g;cassava4.1_005175m.g;cassava4.1_005353m.g;cassava4.1_005394m.g;cassava4.1_005429m.g;cassava4.1_005452m.g;cassava4.1_005464m.g;cassava4.1_005569m.g;cassava4.1_005589m.g;cassava4.1_005615m.g;cassava4.1_005623m.g;cassava4.1_005668m.g;cassava4.1_005694m.g;cassava4.1_005750m.g;…
GO:0044281	e	small molecule metabolic process	486/3425	3429/30666	9.79e-09	2.92e-05	biological_process	cassava4.1_000213m.g;cassava4.1_000215m.g;cassava4.1_000220m.g;cassava4.1_000238m.g;cassava4.1_000255m.g;cassava4.1_000259m.g;cassava4.1_000264m.g;cassava4.1_000306m.g;cassava4.1_000345m.g;cassava4.1_000369m.g;cassava4.1_000386m.g;cassava4.1_000409m.g;cassava4.1_000462m.g;cassava4.1_000469m.g;cassava4.1_000520m.g;cassava4.1_000556m.g;cassava4.1_000624m.g;cassava4.1_000643m.g;cassava4.1_000651m.g;…
GO:0016758	e	transferase activity, transferring hexosyl groups	92/3425	452/30666	1.1e-08	3.28e-05	molecular_function	cassava4.1_000528m.g;cassava4.1_000652m.g;cassava4.1_000659m.g;cassava4.1_000660m.g;cassava4.1_000673m.g;cassava4.1_000695m.g;cassava4.1_001042m.g;cassava4.1_001215m.g;cassava4.1_001541m.g;cassava4.1_001575m.g;cassava4.1_001686m.g;cassava4.1_001871m.g;cassava4.1_002024m.g;cassava4.1_002329m.g;cassava4.1_002393m.g;cassava4.1_003164m.g;cassava4.1_003342m.g;cassava4.1_003516m.g;cassava4.1_003832m.g;…
GO:0016787	e	hydrolase activity	479/3425	3382/30666	1.33e-08	3.98e-05	molecular_function	cassava4.1_000023m.g;cassava4.1_000213m.g;cassava4.1_000215m.g;cassava4.1_000218m.g;cassava4.1_000220m.g;cassava4.1_000238m.g;cassava4.1_000255m.g;cassava4.1_000259m.g;cassava4.1_000306m.g;cassava4.1_000345m.g;cassava4.1_000369m.g;cassava4.1_000386m.g;cassava4.1_000409m.g;cassava4.1_000469m.g;cassava4.1_000474m.g;cassava4.1_000624m.g;cassava4.1_000651m.g;cassava4.1_000694m.g;cassava4.1_000696m.g;…
GO:0016740	e	transferase activity	545/3425	3927/30666	1.88e-08	5.61e-05	molecular_function	cassava4.1_000177m.g;cassava4.1_000462m.g;cassava4.1_000469m.g;cassava4.1_000520m.g;cassava4.1_000528m.g;cassava4.1_000556m.g;cassava4.1_000624m.g;cassava4.1_000643m.g;cassava4.1_000651m.g;cassava4.1_000652m.g;cassava4.1_000659m.g;cassava4.1_000660m.g;cassava4.1_000673m.g;cassava4.1_000694m.g;cassava4.1_000695m.g;cassava4.1_000696m.g;cassava4.1_000803m.g;cassava4.1_000829m.g;cassava4.1_000840m.g;…
GO:0006804	e	peroxidase reaction	40/3425	143/30666	2.64e-08	7.89e-05	biological_process	cassava4.1_001270m.g;cassava4.1_001302m.g;cassava4.1_001311m.g;cassava4.1_001409m.g;cassava4.1_003891m.g;cassava4.1_006302m.g;cassava4.1_006303m.g;cassava4.1_006320m.g;cassava4.1_009867m.g;cassava4.1_011305m.g;cassava4.1_011604m.g;cassava4.1_011768m.g;cassava4.1_011775m.g;cassava4.1_011779m.g;cassava4.1_011787m.g;cassava4.1_011804m.g;cassava4.1_011844m.g;cassava4.1_011945m.g;cassava4.1_012020m.g;…
GO:0016684	e	oxidoreductase activity, acting on peroxide as acceptor	40/3425	143/30666	2.64e-08	7.89e-05	molecular_function	cassava4.1_001270m.g;cassava4.1_001302m.g;cassava4.1_001311m.g;cassava4.1_001409m.g;cassava4.1_003891m.g;cassava4.1_006302m.g;cassava4.1_006303m.g;cassava4.1_006320m.g;cassava4.1_009867m.g;cassava4.1_011305m.g;cassava4.1_011604m.g;cassava4.1_011768m.g;cassava4.1_011775m.g;cassava4.1_011779m.g;cassava4.1_011787m.g;cassava4.1_011804m.g;cassava4.1_011844m.g;cassava4.1_011945m.g;cassava4.1_012020m.g;…
GO:0004601	e	peroxidase activity	40/3425	143/30666	2.64e-08	7.89e-05	molecular_function	cassava4.1_001270m.g;cassava4.1_001302m.g;cassava4.1_001311m.g;cassava4.1_001409m.g;cassava4.1_003891m.g;cassava4.1_006302m.g;cassava4.1_006303m.g;cassava4.1_006320m.g;cassava4.1_009867m.g;cassava4.1_011305m.g;cassava4.1_011604m.g;cassava4.1_011768m.g;cassava4.1_011775m.g;cassava4.1_011779m.g;cassava4.1_011787m.g;cassava4.1_011804m.g;cassava4.1_011844m.g;cassava4.1_011945m.g;cassava4.1_012020m.g;…
GO:0046527	e	glucosyltransferase activity	52/3425	213/30666	4.2e-08	0.000125	molecular_function	cassava4.1_000528m.g;cassava4.1_000652m.g;cassava4.1_000659m.g;cassava4.1_000660m.g;cassava4.1_000673m.g;cassava4.1_000695m.g;cassava4.1_001042m.g;cassava4.1_001215m.g;cassava4.1_001541m.g;cassava4.1_001575m.g;cassava4.1_001871m.g;cassava4.1_002329m.g;cassava4.1_002393m.g;cassava4.1_003164m.g;cassava4.1_003342m.g;cassava4.1_003884m.g;cassava4.1_003916m.g;cassava4.1_005126m.g;cassava4.1_005132m.g;…
GO:0008422	e	beta-glucosidase activity	26/3425	75/30666	6.63e-08	0.000198	molecular_function	cassava4.1_002077m.g;cassava4.1_002121m.g;cassava4.1_003582m.g;cassava4.1_003704m.g;cassava4.1_005555m.g;cassava4.1_005677m.g;cassava4.1_005970m.g;cassava4.1_006336m.g;cassava4.1_006863m.g;cassava4.1_007073m.g;cassava4.1_007302m.g;cassava4.1_007509m.g;cassava4.1_007570m.g;cassava4.1_008536m.g;cassava4.1_011788m.g;cassava4.1_021008m.g;cassava4.1_021468m.g;cassava4.1_024233m.g;cassava4.1_024320m.g;…
GO:0004672	e	protein kinase activity	219/3425	1384/30666	8.91e-08	0.000266	molecular_function	cassava4.1_000469m.g;cassava4.1_000520m.g;cassava4.1_000624m.g;cassava4.1_000643m.g;cassava4.1_000651m.g;cassava4.1_000696m.g;cassava4.1_000803m.g;cassava4.1_000829m.g;cassava4.1_000840m.g;cassava4.1_000859m.g;cassava4.1_000864m.g;cassava4.1_000887m.g;cassava4.1_000930m.g;cassava4.1_000962m.g;cassava4.1_000978m.g;cassava4.1_000986m.g;cassava4.1_001059m.g;cassava4.1_001061m.g;cassava4.1_001074m.g;…
GO:0004462	e	lactoylglutathione lyase activity	15/3425	30/30666	1.53e-07	0.000456	molecular_function	cassava4.1_007092m.g;cassava4.1_010419m.g;cassava4.1_013158m.g;cassava4.1_013169m.g;cassava4.1_015612m.g;cassava4.1_015619m.g;cassava4.1_015854m.g;cassava4.1_015861m.g;cassava4.1_015872m.g;cassava4.1_016133m.g;cassava4.1_019526m.g;cassava4.1_021021m.g;cassava4.1_023315m.g;cassava4.1_025646m.g;cassava4.1_034007m.g
GO:0044238	e	primary metabolic process	951/3425	7410/30666	2.62e-07	0.000781	biological_process	cassava4.1_000177m.g;cassava4.1_000213m.g;cassava4.1_000215m.g;cassava4.1_000220m.g;cassava4.1_000238m.g;cassava4.1_000255m.g;cassava4.1_000259m.g;cassava4.1_000264m.g;cassava4.1_000306m.g;cassava4.1_000345m.g;cassava4.1_000369m.g;cassava4.1_000386m.g;cassava4.1_000409m.g;cassava4.1_000462m.g;cassava4.1_000469m.g;cassava4.1_000520m.g;cassava4.1_000528m.g;cassava4.1_000556m.g;cassava4.1_000624m.g;…
GO:0043436	e	oxoacid metabolic process	337/3425	2322/30666	2.63e-07	0.000784	biological_process	cassava4.1_000469m.g;cassava4.1_000520m.g;cassava4.1_000624m.g;cassava4.1_000643m.g;cassava4.1_000651m.g;cassava4.1_000803m.g;cassava4.1_000829m.g;cassava4.1_000864m.g;cassava4.1_000930m.g;cassava4.1_000962m.g;cassava4.1_000978m.g;cassava4.1_001059m.g;cassava4.1_001061m.g;cassava4.1_001075m.g;cassava4.1_001111m.g;cassava4.1_001145m.g;cassava4.1_001182m.g;cassava4.1_001236m.g;cassava4.1_001241m.g;…
GO:0016021	e	integral component of membrane	282/3425	1892/30666	2.84e-07	0.000847	cellular_component	cassava4.1_000213m.g;cassava4.1_000215m.g;cassava4.1_000220m.g;cassava4.1_000306m.g;cassava4.1_000345m.g;cassava4.1_000369m.g;cassava4.1_000386m.g;cassava4.1_000402m.g;cassava4.1_000409m.g;cassava4.1_000474m.g;cassava4.1_000520m.g;cassava4.1_000624m.g;cassava4.1_000643m.g;cassava4.1_000652m.g;cassava4.1_000659m.g;cassava4.1_000660m.g;cassava4.1_000673m.g;cassava4.1_000695m.g;cassava4.1_000696m.g;…
GO:0019752	e	carboxylic acid metabolic process	332/3425	2283/30666	3.03e-07	0.000903	biological_process	cassava4.1_000469m.g;cassava4.1_000520m.g;cassava4.1_000624m.g;cassava4.1_000643m.g;cassava4.1_000651m.g;cassava4.1_000803m.g;cassava4.1_000829m.g;cassava4.1_000864m.g;cassava4.1_000930m.g;cassava4.1_000962m.g;cassava4.1_000978m.g;cassava4.1_001059m.g;cassava4.1_001061m.g;cassava4.1_001075m.g;cassava4.1_001111m.g;cassava4.1_001145m.g;cassava4.1_001182m.g;cassava4.1_001236m.g;cassava4.1_001241m.g;…
GO:0006082	e	organic acid metabolic process	337/3425	2324/30666	3.15e-07	0.000941	biological_process	cassava4.1_000469m.g;cassava4.1_000520m.g;cassava4.1_000624m.g;cassava4.1_000643m.g;cassava4.1_000651m.g;cassava4.1_000803m.g;cassava4.1_000829m.g;cassava4.1_000864m.g;cassava4.1_000930m.g;cassava4.1_000962m.g;cassava4.1_000978m.g;cassava4.1_001059m.g;cassava4.1_001061m.g;cassava4.1_001075m.g;cassava4.1_001111m.g;cassava4.1_001145m.g;cassava4.1_001182m.g;cassava4.1_001236m.g;cassava4.1_001241m.g;…
GO:0008447	e	L-ascorbate oxidase activity	12/3425	21/30666	4.11e-07	0.00123	molecular_function	cassava4.1_003963m.g;cassava4.1_004070m.g;cassava4.1_004139m.g;cassava4.1_004151m.g;cassava4.1_004384m.g;cassava4.1_004463m.g;cassava4.1_004981m.g;cassava4.1_005089m.g;cassava4.1_005161m.g;cassava4.1_005167m.g;cassava4.1_005181m.g;cassava4.1_020080m.g
GO:0006979	e	response to oxidative stress	62/3425	292/30666	5.47e-07	0.00163	biological_process	cassava4.1_001270m.g;cassava4.1_001302m.g;cassava4.1_001311m.g;cassava4.1_001409m.g;cassava4.1_002059m.g;cassava4.1_002070m.g;cassava4.1_003891m.g;cassava4.1_006302m.g;cassava4.1_006303m.g;cassava4.1_006320m.g;cassava4.1_006336m.g;cassava4.1_006665m.g;cassava4.1_006819m.g;cassava4.1_009750m.g;cassava4.1_009867m.g;cassava4.1_011153m.g;cassava4.1_011305m.g;cassava4.1_011421m.g;cassava4.1_011604m.g;…
GO:0006026	e	aminoglycan catabolic process	22/3425	63/30666	5.78e-07	0.00173	biological_process	cassava4.1_001503m.g;cassava4.1_001624m.g;cassava4.1_001635m.g;cassava4.1_001637m.g;cassava4.1_001639m.g;cassava4.1_001652m.g;cassava4.1_002723m.g;cassava4.1_003430m.g;cassava4.1_010113m.g;cassava4.1_011797m.g;cassava4.1_012136m.g;cassava4.1_014554m.g;cassava4.1_015957m.g;cassava4.1_016445m.g;cassava4.1_023221m.g;cassava4.1_030454m.g;cassava4.1_031107m.g;cassava4.1_031695m.g;cassava4.1_031851m.g;…
GO:0016773	e	phosphotransferase activity, alcohol group as acceptor	237/3425	1565/30666	8.88e-07	0.00265	molecular_function	cassava4.1_000469m.g;cassava4.1_000520m.g;cassava4.1_000624m.g;cassava4.1_000643m.g;cassava4.1_000651m.g;cassava4.1_000694m.g;cassava4.1_000696m.g;cassava4.1_000803m.g;cassava4.1_000829m.g;cassava4.1_000840m.g;cassava4.1_000859m.g;cassava4.1_000864m.g;cassava4.1_000887m.g;cassava4.1_000930m.g;cassava4.1_000962m.g;cassava4.1_000978m.g;cassava4.1_000986m.g;cassava4.1_001059m.g;cassava4.1_001061m.g;…
GO:0016209	e	antioxidant activity	45/3425	193/30666	1.5e-06	0.00447	molecular_function	cassava4.1_001270m.g;cassava4.1_001302m.g;cassava4.1_001311m.g;cassava4.1_001409m.g;cassava4.1_003891m.g;cassava4.1_006302m.g;cassava4.1_006303m.g;cassava4.1_006320m.g;cassava4.1_009867m.g;cassava4.1_011305m.g;cassava4.1_011604m.g;cassava4.1_011768m.g;cassava4.1_011775m.g;cassava4.1_011779m.g;cassava4.1_011787m.g;cassava4.1_011804m.g;cassava4.1_011844m.g;cassava4.1_011945m.g;cassava4.1_012020m.g;…
GO:0016301	e	kinase activity	267/3425	1816/30666	2.19e-06	0.00655	molecular_function	cassava4.1_000469m.g;cassava4.1_000520m.g;cassava4.1_000624m.g;cassava4.1_000643m.g;cassava4.1_000651m.g;cassava4.1_000694m.g;cassava4.1_000696m.g;cassava4.1_000803m.g;cassava4.1_000829m.g;cassava4.1_000840m.g;cassava4.1_000859m.g;cassava4.1_000864m.g;cassava4.1_000887m.g;cassava4.1_000930m.g;cassava4.1_000962m.g;cassava4.1_000978m.g;cassava4.1_000986m.g;cassava4.1_001059m.g;cassava4.1_001061m.g;…
GO:0016709	e	oxidoreductase activity, acting on paired donors, with incorporation or reduction of molecular oxygen, NAD(P)H as one donor, and incorporation of one atom of oxygen	41/3425	173/30666	2.56e-06	0.00766	molecular_function	cassava4.1_005175m.g;cassava4.1_005353m.g;cassava4.1_005394m.g;cassava4.1_005452m.g;cassava4.1_005464m.g;cassava4.1_005623m.g;cassava4.1_005694m.g;cassava4.1_005750m.g;cassava4.1_005771m.g;cassava4.1_005817m.g;cassava4.1_005921m.g;cassava4.1_005954m.g;cassava4.1_005967m.g;cassava4.1_006054m.g;cassava4.1_006079m.g;cassava4.1_006174m.g;cassava4.1_006455m.g;cassava4.1_006458m.g;cassava4.1_006497m.g;…
GO:0034637	e	cellular carbohydrate biosynthetic process	40/3425	166/30666	2.57e-06	0.00768	biological_process	cassava4.1_000528m.g;cassava4.1_000652m.g;cassava4.1_000659m.g;cassava4.1_000660m.g;cassava4.1_000673m.g;cassava4.1_000695m.g;cassava4.1_001042m.g;cassava4.1_001215m.g;cassava4.1_001541m.g;cassava4.1_001575m.g;cassava4.1_001686m.g;cassava4.1_002329m.g;cassava4.1_002393m.g;cassava4.1_002850m.g;cassava4.1_003164m.g;cassava4.1_003342m.g;cassava4.1_003481m.g;cassava4.1_003884m.g;cassava4.1_003916m.g;…
GO:0015698	e	inorganic anion transport	27/3425	94/30666	2.63e-06	0.00786	biological_process	cassava4.1_000345m.g;cassava4.1_000369m.g;cassava4.1_002538m.g;cassava4.1_003224m.g;cassava4.1_003228m.g;cassava4.1_003230m.g;cassava4.1_003293m.g;cassava4.1_003320m.g;cassava4.1_005047m.g;cassava4.1_005212m.g;cassava4.1_005220m.g;cassava4.1_005221m.g;cassava4.1_005404m.g;cassava4.1_006378m.g;cassava4.1_009055m.g;cassava4.1_009081m.g;cassava4.1_013440m.g;cassava4.1_015041m.g;cassava4.1_016294m.g;…
GO:0035251	e	UDP-glucosyltransferase activity	46/3425	203/30666	2.82e-06	0.00842	molecular_function	cassava4.1_000652m.g;cassava4.1_000659m.g;cassava4.1_000660m.g;cassava4.1_000673m.g;cassava4.1_000695m.g;cassava4.1_001215m.g;cassava4.1_001541m.g;cassava4.1_001575m.g;cassava4.1_001871m.g;cassava4.1_002329m.g;cassava4.1_002393m.g;cassava4.1_003164m.g;cassava4.1_003342m.g;cassava4.1_005126m.g;cassava4.1_005132m.g;cassava4.1_005848m.g;cassava4.1_005904m.g;cassava4.1_006110m.g;cassava4.1_006353m.g;…
GO:0016998	e	cell wall macromolecule catabolic process	13/3425	28/30666	3.03e-06	0.00904	biological_process	cassava4.1_010113m.g;cassava4.1_011797m.g;cassava4.1_012136m.g;cassava4.1_012970m.g;cassava4.1_013096m.g;cassava4.1_013124m.g;cassava4.1_013358m.g;cassava4.1_014554m.g;cassava4.1_023221m.g;cassava4.1_030454m.g;cassava4.1_031107m.g;cassava4.1_033496m.g;cassava4.1_034267m.g
GO:0006950	e	response to stress	203/3425	1331/30666	3.51e-06	0.0105	biological_process	cassava4.1_000520m.g;cassava4.1_000627m.g;cassava4.1_000736m.g;cassava4.1_000944m.g;cassava4.1_001001m.g;cassava4.1_001080m.g;cassava4.1_001084m.g;cassava4.1_001246m.g;cassava4.1_001270m.g;cassava4.1_001302m.g;cassava4.1_001311m.g;cassava4.1_001409m.g;cassava4.1_002059m.g;cassava4.1_002070m.g;cassava4.1_002273m.g;cassava4.1_002615m.g;cassava4.1_002708m.g;cassava4.1_002826m.g;cassava4.1_003240m.g;…
GO:0005488	e	binding	1120/3425	8978/30666	3.77e-06	0.0112	molecular_function	cassava4.1_000023m.g;cassava4.1_000087m.g;cassava4.1_000108m.g;cassava4.1_000213m.g;cassava4.1_000215m.g;cassava4.1_000218m.g;cassava4.1_000220m.g;cassava4.1_000238m.g;cassava4.1_000255m.g;cassava4.1_000259m.g;cassava4.1_000306m.g;cassava4.1_000345m.g;cassava4.1_000369m.g;cassava4.1_000386m.g;cassava4.1_000409m.g;cassava4.1_000426m.g;cassava4.1_000462m.g;cassava4.1_000469m.g;cassava4.1_000474m.g;…
GO:0046914	e	transition metal ion binding	243/3425	1653/30666	6.6e-06	0.0197	molecular_function	cassava4.1_000087m.g;cassava4.1_000652m.g;cassava4.1_000659m.g;cassava4.1_000660m.g;cassava4.1_000673m.g;cassava4.1_000695m.g;cassava4.1_000848m.g;cassava4.1_000869m.g;cassava4.1_000971m.g;cassava4.1_001106m.g;cassava4.1_001123m.g;cassava4.1_001241m.g;cassava4.1_001259m.g;cassava4.1_001332m.g;cassava4.1_001402m.g;cassava4.1_001464m.g;cassava4.1_001498m.g;cassava4.1_001499m.g;cassava4.1_001506m.g;…
GO:0005507	e	copper ion binding	40/3425	171/30666	7.08e-06	0.0211	molecular_function	cassava4.1_000848m.g;cassava4.1_002415m.g;cassava4.1_002519m.g;cassava4.1_003008m.g;cassava4.1_003963m.g;cassava4.1_004070m.g;cassava4.1_004139m.g;cassava4.1_004151m.g;cassava4.1_004227m.g;cassava4.1_004384m.g;cassava4.1_004463m.g;cassava4.1_004981m.g;cassava4.1_005089m.g;cassava4.1_005161m.g;cassava4.1_005167m.g;cassava4.1_005181m.g;cassava4.1_005540m.g;cassava4.1_006971m.g;cassava4.1_008283m.g;…
GO:0015925	e	galactosidase activity	15/3425	39/30666	9.27e-06	0.0277	molecular_function	cassava4.1_001503m.g;cassava4.1_001624m.g;cassava4.1_001635m.g;cassava4.1_001637m.g;cassava4.1_001639m.g;cassava4.1_001652m.g;cassava4.1_002059m.g;cassava4.1_002070m.g;cassava4.1_002723m.g;cassava4.1_003430m.g;cassava4.1_008949m.g;cassava4.1_015957m.g;cassava4.1_016445m.g;cassava4.1_031695m.g;cassava4.1_031851m.g
GO:0016846	e	carbon-sulfur lyase activity	18/3425	54/30666	1.27e-05	0.038	molecular_function	cassava4.1_006665m.g;cassava4.1_007092m.g;cassava4.1_009544m.g;cassava4.1_010419m.g;cassava4.1_013158m.g;cassava4.1_013169m.g;cassava4.1_015612m.g;cassava4.1_015619m.g;cassava4.1_015854m.g;cassava4.1_015861m.g;cassava4.1_015872m.g;cassava4.1_016133m.g;cassava4.1_019526m.g;cassava4.1_021021m.g;cassava4.1_023315m.g;cassava4.1_025646m.g;cassava4.1_028340m.g;cassava4.1_034007m.g
GO:0005215	e	transporter activity	166/3425	1072/30666	1.32e-05	0.0393	molecular_function	cassava4.1_000213m.g;cassava4.1_000215m.g;cassava4.1_000220m.g;cassava4.1_000255m.g;cassava4.1_000306m.g;cassava4.1_000345m.g;cassava4.1_000369m.g;cassava4.1_000386m.g;cassava4.1_000409m.g;cassava4.1_000474m.g;cassava4.1_000848m.g;cassava4.1_000857m.g;cassava4.1_001001m.g;cassava4.1_001080m.g;cassava4.1_001084m.g;cassava4.1_001113m.g;cassava4.1_001401m.g;cassava4.1_001405m.g;cassava4.1_001662m.g;…
GO:0009250	e	glucan biosynthetic process	28/3425	107/30666	1.55e-05	0.0461	biological_process	cassava4.1_000528m.g;cassava4.1_000652m.g;cassava4.1_000659m.g;cassava4.1_000660m.g;cassava4.1_000673m.g;cassava4.1_000695m.g;cassava4.1_001042m.g;cassava4.1_001686m.g;cassava4.1_002329m.g;cassava4.1_002393m.g;cassava4.1_003164m.g;cassava4.1_003342m.g;cassava4.1_003481m.g;cassava4.1_003884m.g;cassava4.1_003916m.g;cassava4.1_005126m.g;cassava4.1_005132m.g;cassava4.1_005409m.g;cassava4.1_005518m.g;…
GO:0004674	e	protein serine/threonine kinase activity	152/3425	971/30666	1.63e-05	0.0488	molecular_function	cassava4.1_000469m.g;cassava4.1_000520m.g;cassava4.1_000624m.g;cassava4.1_000643m.g;cassava4.1_000651m.g;cassava4.1_000803m.g;cassava4.1_000829m.g;cassava4.1_000864m.g;cassava4.1_000930m.g;cassava4.1_000962m.g;cassava4.1_000978m.g;cassava4.1_001059m.g;cassava4.1_001061m.g;cassava4.1_001075m.g;cassava4.1_001111m.g;cassava4.1_001145m.g;cassava4.1_001182m.g;cassava4.1_001236m.g;cassava4.1_001331m.g;…
GO:0071453	e	cellular response to oxygen levels	5/3425	5/30666	1.73e-05	0.0517	biological_process	cassava4.1_005464m.g;cassava4.1_009750m.g;cassava4.1_019184m.g;cassava4.1_022557m.g;cassava4.1_027539m.g
GO:0036294	e	cellular response to decreased oxygen levels	5/3425	5/30666	1.73e-05	0.0517	biological_process	cassava4.1_005464m.g;cassava4.1_009750m.g;cassava4.1_019184m.g;cassava4.1_022557m.g;cassava4.1_027539m.g
GO:0006012	e	galactose metabolic process	24/3425	87/30666	1.96e-05	0.0585	biological_process	cassava4.1_001503m.g;cassava4.1_001624m.g;cassava4.1_001635m.g;cassava4.1_001637m.g;cassava4.1_001639m.g;cassava4.1_001652m.g;cassava4.1_002723m.g;cassava4.1_003430m.g;cassava4.1_003452m.g;cassava4.1_003757m.g;cassava4.1_004332m.g;cassava4.1_004602m.g;cassava4.1_005907m.g;cassava4.1_006123m.g;cassava4.1_006625m.g;cassava4.1_010908m.g;cassava4.1_013197m.g;cassava4.1_015957m.g;cassava4.1_016445m.g;…
GO:0098661	e	inorganic anion transmembrane transport	16/3425	46/30666	2.09e-05	0.0623	biological_process	cassava4.1_000345m.g;cassava4.1_000369m.g;cassava4.1_003224m.g;cassava4.1_003228m.g;cassava4.1_003230m.g;cassava4.1_003293m.g;cassava4.1_003320m.g;cassava4.1_005047m.g;cassava4.1_005404m.g;cassava4.1_006378m.g;cassava4.1_013440m.g;cassava4.1_023253m.g;cassava4.1_029060m.g;cassava4.1_032117m.g;cassava4.1_033109m.g;cassava4.1_034121m.g
GO:0016762	e	xyloglucan:xyloglucosyl transferase activity	14/3425	37/30666	2.29e-05	0.0682	molecular_function	cassava4.1_012844m.g;cassava4.1_012970m.g;cassava4.1_013011m.g;cassava4.1_013025m.g;cassava4.1_013096m.g;cassava4.1_013124m.g;cassava4.1_013187m.g;cassava4.1_013286m.g;cassava4.1_013291m.g;cassava4.1_013342m.g;cassava4.1_013358m.g;cassava4.1_013489m.g;cassava4.1_019126m.g;cassava4.1_032514m.g
GO:0004715	e	non-membrane spanning protein tyrosine kinase activity	34/3425	144/30666	2.42e-05	0.0721	molecular_function	cassava4.1_001111m.g;cassava4.1_001546m.g;cassava4.1_001736m.g;cassava4.1_001791m.g;cassava4.1_002298m.g;cassava4.1_002583m.g;cassava4.1_002977m.g;cassava4.1_003267m.g;cassava4.1_003433m.g;cassava4.1_003594m.g;cassava4.1_003643m.g;cassava4.1_003906m.g;cassava4.1_004715m.g;cassava4.1_006910m.g;cassava4.1_007249m.g;cassava4.1_008011m.g;cassava4.1_008260m.g;cassava4.1_008495m.g;cassava4.1_008502m.g;…
GO:0015103	e	inorganic anion transmembrane transporter activity	21/3425	72/30666	2.55e-05	0.0762	molecular_function	cassava4.1_000345m.g;cassava4.1_000369m.g;cassava4.1_003224m.g;cassava4.1_003228m.g;cassava4.1_003230m.g;cassava4.1_003293m.g;cassava4.1_003320m.g;cassava4.1_005047m.g;cassava4.1_005404m.g;cassava4.1_006378m.g;cassava4.1_013440m.g;cassava4.1_015041m.g;cassava4.1_016294m.g;cassava4.1_023253m.g;cassava4.1_023908m.g;cassava4.1_026931m.g;cassava4.1_029060m.g;cassava4.1_032117m.g;cassava4.1_032456m.g;…
GO:0006767	e	water-soluble vitamin metabolic process	45/3425	215/30666	2.91e-05	0.0869	biological_process	cassava4.1_003348m.g;cassava4.1_003589m.g;cassava4.1_003768m.g;cassava4.1_003963m.g;cassava4.1_004070m.g;cassava4.1_004114m.g;cassava4.1_004139m.g;cassava4.1_004151m.g;cassava4.1_004227m.g;cassava4.1_004384m.g;cassava4.1_004463m.g;cassava4.1_004580m.g;cassava4.1_004981m.g;cassava4.1_005089m.g;cassava4.1_005161m.g;cassava4.1_005167m.g;cassava4.1_005181m.g;cassava4.1_005206m.g;cassava4.1_005509m.g;…
GO:0006468	e	protein phosphorylation	163/3425	1064/30666	3e-05	0.0894	biological_process	cassava4.1_000520m.g;cassava4.1_000624m.g;cassava4.1_000643m.g;cassava4.1_000696m.g;cassava4.1_000859m.g;cassava4.1_000887m.g;cassava4.1_000930m.g;cassava4.1_000978m.g;cassava4.1_001059m.g;cassava4.1_001074m.g;cassava4.1_001097m.g;cassava4.1_001111m.g;cassava4.1_001182m.g;cassava4.1_001236m.g;cassava4.1_001334m.g;cassava4.1_001386m.g;cassava4.1_001546m.g;cassava4.1_001704m.g;cassava4.1_001736m.g;…
GO:0048046	e	apoplast	40/3425	184/30666	3.11e-05	0.0929	cellular_component	cassava4.1_003090m.g;cassava4.1_004070m.g;cassava4.1_004227m.g;cassava4.1_004233m.g;cassava4.1_004263m.g;cassava4.1_004463m.g;cassava4.1_004981m.g;cassava4.1_005514m.g;cassava4.1_005518m.g;cassava4.1_005540m.g;cassava4.1_006658m.g;cassava4.1_006971m.g;cassava4.1_007900m.g;cassava4.1_009032m.g;cassava4.1_010094m.g;cassava4.1_011779m.g;cassava4.1_011945m.g;cassava4.1_012844m.g;cassava4.1_012970m.g;…
GO:0006817	e	phosphate ion transport	11/3425	25/30666	3.31e-05	0.0988	biological_process	cassava4.1_000345m.g;cassava4.1_000369m.g;cassava4.1_005212m.g;cassava4.1_005220m.g;cassava4.1_005221m.g;cassava4.1_005404m.g;cassava4.1_009055m.g;cassava4.1_009081m.g;cassava4.1_029060m.g;cassava4.1_033109m.g;cassava4.1_034121m.g
GO:0008194	e	UDP-glycosyltransferase activity	57/3425	293/30666	3.34e-05	0.0997	molecular_function	cassava4.1_000652m.g;cassava4.1_000659m.g;cassava4.1_000660m.g;cassava4.1_000673m.g;cassava4.1_000695m.g;cassava4.1_001215m.g;cassava4.1_001541m.g;cassava4.1_001575m.g;cassava4.1_001871m.g;cassava4.1_002024m.g;cassava4.1_002329m.g;cassava4.1_002393m.g;cassava4.1_003164m.g;cassava4.1_003342m.g;cassava4.1_003516m.g;cassava4.1_005126m.g;cassava4.1_005132m.g;cassava4.1_005848m.g;cassava4.1_005904m.g;…
GO:0006796	e	phosphate-containing compound metabolic process	379/3425	2789/30666	3.55e-05	0.106	biological_process	cassava4.1_000213m.g;cassava4.1_000215m.g;cassava4.1_000220m.g;cassava4.1_000238m.g;cassava4.1_000255m.g;cassava4.1_000259m.g;cassava4.1_000264m.g;cassava4.1_000306m.g;cassava4.1_000345m.g;cassava4.1_000369m.g;cassava4.1_000386m.g;cassava4.1_000409m.g;cassava4.1_000469m.g;cassava4.1_000520m.g;cassava4.1_000624m.g;cassava4.1_000643m.g;cassava4.1_000651m.g;cassava4.1_000652m.g;cassava4.1_000659m.g;…
GO:0009414	e	response to water deprivation	26/3425	101/30666	4.02e-05	0.12	biological_process	cassava4.1_004717m.g;cassava4.1_006165m.g;cassava4.1_006352m.g;cassava4.1_007006m.g;cassava4.1_008581m.g;cassava4.1_011421m.g;cassava4.1_011898m.g;cassava4.1_012044m.g;cassava4.1_012075m.g;cassava4.1_012276m.g;cassava4.1_013187m.g;cassava4.1_014900m.g;cassava4.1_014981m.g;cassava4.1_015049m.g;cassava4.1_016071m.g;cassava4.1_016083m.g;cassava4.1_016511m.g;cassava4.1_018356m.g;cassava4.1_018636m.g;…
GO:0009987	e	cellular process	1133/3425	9211/30666	4.24e-05	0.126	biological_process	cassava4.1_000177m.g;cassava4.1_000213m.g;cassava4.1_000215m.g;cassava4.1_000220m.g;cassava4.1_000238m.g;cassava4.1_000255m.g;cassava4.1_000259m.g;cassava4.1_000264m.g;cassava4.1_000306m.g;cassava4.1_000345m.g;cassava4.1_000369m.g;cassava4.1_000386m.g;cassava4.1_000402m.g;cassava4.1_000409m.g;cassava4.1_000462m.g;cassava4.1_000469m.g;cassava4.1_000520m.g;cassava4.1_000528m.g;cassava4.1_000556m.g;…
GO:0006793	e	phosphorus metabolic process	380/3425	2806/30666	4.3e-05	0.128	biological_process	cassava4.1_000213m.g;cassava4.1_000215m.g;cassava4.1_000220m.g;cassava4.1_000238m.g;cassava4.1_000255m.g;cassava4.1_000259m.g;cassava4.1_000264m.g;cassava4.1_000306m.g;cassava4.1_000345m.g;cassava4.1_000369m.g;cassava4.1_000386m.g;cassava4.1_000409m.g;cassava4.1_000469m.g;cassava4.1_000520m.g;cassava4.1_000624m.g;cassava4.1_000643m.g;cassava4.1_000651m.g;cassava4.1_000652m.g;cassava4.1_000659m.g;…
GO:0009069	e	serine family amino acid metabolic process	168/3425	1109/30666	4.3e-05	0.128	biological_process	cassava4.1_000469m.g;cassava4.1_000520m.g;cassava4.1_000624m.g;cassava4.1_000643m.g;cassava4.1_000651m.g;cassava4.1_000803m.g;cassava4.1_000829m.g;cassava4.1_000864m.g;cassava4.1_000930m.g;cassava4.1_000962m.g;cassava4.1_000978m.g;cassava4.1_001059m.g;cassava4.1_001061m.g;cassava4.1_001075m.g;cassava4.1_001111m.g;cassava4.1_001145m.g;cassava4.1_001182m.g;cassava4.1_001236m.g;cassava4.1_001331m.g;…
GO:0047213	e	anthocyanidin 3-O-glucosyltransferase activity	22/3425	80/30666	4.51e-05	0.135	molecular_function	cassava4.1_005848m.g;cassava4.1_006353m.g;cassava4.1_006457m.g;cassava4.1_006649m.g;cassava4.1_006654m.g;cassava4.1_006691m.g;cassava4.1_013933m.g;cassava4.1_018585m.g;cassava4.1_021191m.g;cassava4.1_021325m.g;cassava4.1_022533m.g;cassava4.1_023170m.g;cassava4.1_025011m.g;cassava4.1_026772m.g;cassava4.1_029076m.g;cassava4.1_029183m.g;cassava4.1_031134m.g;cassava4.1_031478m.g;cassava4.1_031484m.g;…
GO:0000210	e	NAD+ diphosphatase activity	7/3425	11/30666	4.72e-05	0.141	molecular_function	cassava4.1_010176m.g;cassava4.1_012469m.g;cassava4.1_013345m.g;cassava4.1_030796m.g;cassava4.1_031486m.g;cassava4.1_032706m.g;cassava4.1_032908m.g
GO:0006766	e	vitamin metabolic process	45/3425	218/30666	5.03e-05	0.15	biological_process	cassava4.1_003348m.g;cassava4.1_003589m.g;cassava4.1_003768m.g;cassava4.1_003963m.g;cassava4.1_004070m.g;cassava4.1_004114m.g;cassava4.1_004139m.g;cassava4.1_004151m.g;cassava4.1_004227m.g;cassava4.1_004384m.g;cassava4.1_004463m.g;cassava4.1_004580m.g;cassava4.1_004981m.g;cassava4.1_005089m.g;cassava4.1_005161m.g;cassava4.1_005167m.g;cassava4.1_005181m.g;cassava4.1_005206m.g;cassava4.1_005509m.g;…
GO:0016682	e	oxidoreductase activity, acting on diphenols and related substances as donors, oxygen as acceptor	16/3425	49/30666	5.08e-05	0.152	molecular_function	cassava4.1_003963m.g;cassava4.1_004070m.g;cassava4.1_004139m.g;cassava4.1_004151m.g;cassava4.1_004384m.g;cassava4.1_004463m.g;cassava4.1_004981m.g;cassava4.1_005089m.g;cassava4.1_005161m.g;cassava4.1_005167m.g;cassava4.1_005181m.g;cassava4.1_005540m.g;cassava4.1_006971m.g;cassava4.1_020080m.g;cassava4.1_022639m.g;cassava4.1_028126m.g
GO:0009415	e	response to water	26/3425	103/30666	5.37e-05	0.16	biological_process	cassava4.1_004717m.g;cassava4.1_006165m.g;cassava4.1_006352m.g;cassava4.1_007006m.g;cassava4.1_008581m.g;cassava4.1_011421m.g;cassava4.1_011898m.g;cassava4.1_012044m.g;cassava4.1_012075m.g;cassava4.1_012276m.g;cassava4.1_013187m.g;cassava4.1_014900m.g;cassava4.1_014981m.g;cassava4.1_015049m.g;cassava4.1_016071m.g;cassava4.1_016083m.g;cassava4.1_016511m.g;cassava4.1_018356m.g;cassava4.1_018636m.g;…
GO:0004190	e	aspartic-type endopeptidase activity	24/3425	90/30666	5.92e-05	0.177	molecular_function	cassava4.1_004860m.g;cassava4.1_005866m.g;cassava4.1_006004m.g;cassava4.1_006165m.g;cassava4.1_006242m.g;cassava4.1_006256m.g;cassava4.1_006553m.g;cassava4.1_006591m.g;cassava4.1_006936m.g;cassava4.1_007573m.g;cassava4.1_007652m.g;cassava4.1_007900m.g;cassava4.1_007908m.g;cassava4.1_008132m.g;cassava4.1_008986m.g;cassava4.1_009300m.g;cassava4.1_009485m.g;cassava4.1_022338m.g;cassava4.1_025764m.g;…
GO:0070001	e	aspartic-type peptidase activity	24/3425	90/30666	5.92e-05	0.177	molecular_function	cassava4.1_004860m.g;cassava4.1_005866m.g;cassava4.1_006004m.g;cassava4.1_006165m.g;cassava4.1_006242m.g;cassava4.1_006256m.g;cassava4.1_006553m.g;cassava4.1_006591m.g;cassava4.1_006936m.g;cassava4.1_007573m.g;cassava4.1_007652m.g;cassava4.1_007900m.g;cassava4.1_007908m.g;cassava4.1_008132m.g;cassava4.1_008986m.g;cassava4.1_009300m.g;cassava4.1_009485m.g;cassava4.1_022338m.g;cassava4.1_025764m.g;…
GO:0030246	e	carbohydrate binding	40/3425	188/30666	5.95e-05	0.178	molecular_function	cassava4.1_000528m.g;cassava4.1_000869m.g;cassava4.1_000971m.g;cassava4.1_001042m.g;cassava4.1_001106m.g;cassava4.1_001123m.g;cassava4.1_001233m.g;cassava4.1_001244m.g;cassava4.1_001602m.g;cassava4.1_001624m.g;cassava4.1_001635m.g;cassava4.1_001637m.g;cassava4.1_001639m.g;cassava4.1_001652m.g;cassava4.1_002192m.g;cassava4.1_002637m.g;cassava4.1_002723m.g;cassava4.1_003430m.g;cassava4.1_003516m.g;…
GO:0009813	e	flavonoid biosynthetic process	40/3425	189/30666	6.41e-05	0.191	biological_process	cassava4.1_005848m.g;cassava4.1_006110m.g;cassava4.1_006353m.g;cassava4.1_006457m.g;cassava4.1_006649m.g;cassava4.1_006654m.g;cassava4.1_006691m.g;cassava4.1_009922m.g;cassava4.1_010376m.g;cassava4.1_010685m.g;cassava4.1_010802m.g;cassava4.1_010809m.g;cassava4.1_011182m.g;cassava4.1_011509m.g;cassava4.1_011856m.g;cassava4.1_011968m.g;cassava4.1_012044m.g;cassava4.1_013933m.g;cassava4.1_016097m.g;…
GO:1901564	e	organonitrogen compound metabolic process	411/3425	3075/30666	6.69e-05	0.2	biological_process	cassava4.1_000213m.g;cassava4.1_000215m.g;cassava4.1_000220m.g;cassava4.1_000238m.g;cassava4.1_000255m.g;cassava4.1_000259m.g;cassava4.1_000264m.g;cassava4.1_000306m.g;cassava4.1_000345m.g;cassava4.1_000369m.g;cassava4.1_000386m.g;cassava4.1_000409m.g;cassava4.1_000462m.g;cassava4.1_000469m.g;cassava4.1_000520m.g;cassava4.1_000556m.g;cassava4.1_000624m.g;cassava4.1_000643m.g;cassava4.1_000651m.g;…
GO:0005509	e	calcium ion binding	53/3425	276/30666	7.37e-05	0.22	molecular_function	cassava4.1_001270m.g;cassava4.1_001302m.g;cassava4.1_001311m.g;cassava4.1_001362m.g;cassava4.1_001409m.g;cassava4.1_001860m.g;cassava4.1_002370m.g;cassava4.1_003205m.g;cassava4.1_004141m.g;cassava4.1_004624m.g;cassava4.1_004741m.g;cassava4.1_005016m.g;cassava4.1_005345m.g;cassava4.1_006051m.g;cassava4.1_007033m.g;cassava4.1_010626m.g;cassava4.1_011771m.g;cassava4.1_012075m.g;cassava4.1_012123m.g;…
GO:0046658	e	anchored component of plasma membrane	11/3425	27/30666	7.83e-05	0.234	cellular_component	cassava4.1_004070m.g;cassava4.1_004463m.g;cassava4.1_006515m.g;cassava4.1_007073m.g;cassava4.1_008568m.g;cassava4.1_008882m.g;cassava4.1_011291m.g;cassava4.1_011898m.g;cassava4.1_013438m.g;cassava4.1_023518m.g;cassava4.1_031631m.g
GO:0004857	e	enzyme inhibitor activity	24/3425	93/30666	8.03e-05	0.24	molecular_function	cassava4.1_003930m.g;cassava4.1_003951m.g;cassava4.1_004226m.g;cassava4.1_004339m.g;cassava4.1_004357m.g;cassava4.1_004985m.g;cassava4.1_005186m.g;cassava4.1_007416m.g;cassava4.1_008249m.g;cassava4.1_011740m.g;cassava4.1_016103m.g;cassava4.1_016338m.g;cassava4.1_016428m.g;cassava4.1_016531m.g;cassava4.1_016778m.g;cassava4.1_019939m.g;cassava4.1_022381m.g;cassava4.1_022744m.g;cassava4.1_024336m.g;…
GO:0080167	e	response to karrikin	20/3425	72/30666	8.45e-05	0.252	biological_process	cassava4.1_002059m.g;cassava4.1_002070m.g;cassava4.1_005167m.g;cassava4.1_005181m.g;cassava4.1_006110m.g;cassava4.1_008738m.g;cassava4.1_009051m.g;cassava4.1_009055m.g;cassava4.1_009081m.g;cassava4.1_009106m.g;cassava4.1_010070m.g;cassava4.1_010270m.g;cassava4.1_011185m.g;cassava4.1_011509m.g;cassava4.1_012822m.g;cassava4.1_014064m.g;cassava4.1_015488m.g;cassava4.1_015957m.g;cassava4.1_016445m.g;…
GO:0030243	e	cellulose metabolic process	17/3425	56/30666	8.46e-05	0.253	biological_process	cassava4.1_000652m.g;cassava4.1_000659m.g;cassava4.1_000660m.g;cassava4.1_000673m.g;cassava4.1_000695m.g;cassava4.1_002329m.g;cassava4.1_002393m.g;cassava4.1_003164m.g;cassava4.1_003481m.g;cassava4.1_005126m.g;cassava4.1_005132m.g;cassava4.1_006336m.g;cassava4.1_010056m.g;cassava4.1_014064m.g;cassava4.1_017247m.g;cassava4.1_022108m.g;cassava4.1_034092m.g
GO:0005996	e	monosaccharide metabolic process	65/3425	359/30666	9.28e-05	0.277	biological_process	cassava4.1_000725m.g;cassava4.1_000869m.g;cassava4.1_000971m.g;cassava4.1_001047m.g;cassava4.1_001106m.g;cassava4.1_001123m.g;cassava4.1_001503m.g;cassava4.1_001514m.g;cassava4.1_001602m.g;cassava4.1_001624m.g;cassava4.1_001635m.g;cassava4.1_001637m.g;cassava4.1_001639m.g;cassava4.1_001652m.g;cassava4.1_002723m.g;cassava4.1_003090m.g;cassava4.1_003430m.g;cassava4.1_003452m.g;cassava4.1_003757m.g;…
GO:0018685	e	alkane 1-monooxygenase activity	5/3425	6/30666	9.43e-05	0.282	molecular_function	cassava4.1_005077m.g;cassava4.1_005815m.g;cassava4.1_005818m.g;cassava4.1_029309m.g;cassava4.1_029565m.g
GO:0009341	e	beta-galactosidase complex	12/3425	32/30666	9.71e-05	0.29	cellular_component	cassava4.1_001503m.g;cassava4.1_001624m.g;cassava4.1_001635m.g;cassava4.1_001637m.g;cassava4.1_001639m.g;cassava4.1_001652m.g;cassava4.1_002723m.g;cassava4.1_003430m.g;cassava4.1_015957m.g;cassava4.1_016445m.g;cassava4.1_031695m.g;cassava4.1_031851m.g
GO:0004565	e	beta-galactosidase activity	12/3425	32/30666	9.71e-05	0.29	molecular_function	cassava4.1_001503m.g;cassava4.1_001624m.g;cassava4.1_001635m.g;cassava4.1_001637m.g;cassava4.1_001639m.g;cassava4.1_001652m.g;cassava4.1_002723m.g;cassava4.1_003430m.g;cassava4.1_015957m.g;cassava4.1_016445m.g;cassava4.1_031695m.g;cassava4.1_031851m.g
GO:0005544	e	calcium-dependent phospholipid binding	7/3425	12/30666	0.000102	0.306	molecular_function	cassava4.1_012075m.g;cassava4.1_012123m.g;cassava4.1_012192m.g;cassava4.1_012200m.g;cassava4.1_012276m.g;cassava4.1_021183m.g;cassava4.1_025183m.g
GO:0043086	e	negative regulation of catalytic activity	24/3425	95/30666	0.000105	0.314	biological_process	cassava4.1_003930m.g;cassava4.1_003951m.g;cassava4.1_004226m.g;cassava4.1_004339m.g;cassava4.1_004357m.g;cassava4.1_004985m.g;cassava4.1_005186m.g;cassava4.1_007416m.g;cassava4.1_008249m.g;cassava4.1_011740m.g;cassava4.1_016103m.g;cassava4.1_016338m.g;cassava4.1_016428m.g;cassava4.1_016531m.g;cassava4.1_016778m.g;cassava4.1_019939m.g;cassava4.1_022381m.g;cassava4.1_022744m.g;cassava4.1_024336m.g;…
GO:0033692	e	cellular polysaccharide biosynthetic process	31/3425	137/30666	0.000108	0.322	biological_process	cassava4.1_000528m.g;cassava4.1_000652m.g;cassava4.1_000659m.g;cassava4.1_000660m.g;cassava4.1_000673m.g;cassava4.1_000695m.g;cassava4.1_001042m.g;cassava4.1_001686m.g;cassava4.1_002329m.g;cassava4.1_002393m.g;cassava4.1_002850m.g;cassava4.1_003164m.g;cassava4.1_003342m.g;cassava4.1_003481m.g;cassava4.1_003884m.g;cassava4.1_003916m.g;cassava4.1_005126m.g;cassava4.1_005132m.g;cassava4.1_005409m.g;…
GO:0018108	e	peptidyl-tyrosine phosphorylation	41/3425	200/30666	0.000108	0.322	biological_process	cassava4.1_000978m.g;cassava4.1_001111m.g;cassava4.1_001386m.g;cassava4.1_001546m.g;cassava4.1_001736m.g;cassava4.1_001791m.g;cassava4.1_002298m.g;cassava4.1_002546m.g;cassava4.1_002583m.g;cassava4.1_002977m.g;cassava4.1_002983m.g;cassava4.1_003081m.g;cassava4.1_003267m.g;cassava4.1_003433m.g;cassava4.1_003594m.g;cassava4.1_003643m.g;cassava4.1_003906m.g;cassava4.1_004481m.g;cassava4.1_004715m.g;…
GO:0018212	e	peptidyl-tyrosine modification	41/3425	200/30666	0.000108	0.322	biological_process	cassava4.1_000978m.g;cassava4.1_001111m.g;cassava4.1_001386m.g;cassava4.1_001546m.g;cassava4.1_001736m.g;cassava4.1_001791m.g;cassava4.1_002298m.g;cassava4.1_002546m.g;cassava4.1_002583m.g;cassava4.1_002977m.g;cassava4.1_002983m.g;cassava4.1_003081m.g;cassava4.1_003267m.g;cassava4.1_003433m.g;cassava4.1_003594m.g;cassava4.1_003643m.g;cassava4.1_003906m.g;cassava4.1_004481m.g;cassava4.1_004715m.g;…
GO:0016679	e	oxidoreductase activity, acting on diphenols and related substances as donors	17/3425	57/30666	0.000108	0.323	molecular_function	cassava4.1_003963m.g;cassava4.1_004070m.g;cassava4.1_004139m.g;cassava4.1_004151m.g;cassava4.1_004384m.g;cassava4.1_004463m.g;cassava4.1_004981m.g;cassava4.1_005089m.g;cassava4.1_005161m.g;cassava4.1_005167m.g;cassava4.1_005181m.g;cassava4.1_005540m.g;cassava4.1_006971m.g;cassava4.1_015488m.g;cassava4.1_020080m.g;cassava4.1_022639m.g;cassava4.1_028126m.g
GO:0045488	e	pectin metabolic process	23/3425	89/30666	0.000114	0.341	biological_process	cassava4.1_002850m.g;cassava4.1_003481m.g;cassava4.1_003930m.g;cassava4.1_003951m.g;cassava4.1_004106m.g;cassava4.1_004226m.g;cassava4.1_004339m.g;cassava4.1_004357m.g;cassava4.1_004985m.g;cassava4.1_005186m.g;cassava4.1_006106m.g;cassava4.1_006540m.g;cassava4.1_006659m.g;cassava4.1_007416m.g;cassava4.1_007516m.g;cassava4.1_007737m.g;cassava4.1_008249m.g;cassava4.1_008852m.g;cassava4.1_009002m.g;…
GO:0010393	e	galacturonan metabolic process	23/3425	89/30666	0.000114	0.341	biological_process	cassava4.1_002850m.g;cassava4.1_003481m.g;cassava4.1_003930m.g;cassava4.1_003951m.g;cassava4.1_004106m.g;cassava4.1_004226m.g;cassava4.1_004339m.g;cassava4.1_004357m.g;cassava4.1_004985m.g;cassava4.1_005186m.g;cassava4.1_006106m.g;cassava4.1_006540m.g;cassava4.1_006659m.g;cassava4.1_007416m.g;cassava4.1_007516m.g;cassava4.1_007737m.g;cassava4.1_008249m.g;cassava4.1_008852m.g;cassava4.1_009002m.g;…
GO:0016628	e	oxidoreductase activity, acting on the CH-CH group of donors, NAD or NADP as acceptor	78/3425	453/30666	0.000115	0.342	molecular_function	cassava4.1_000220m.g;cassava4.1_000803m.g;cassava4.1_000829m.g;cassava4.1_000864m.g;cassava4.1_000887m.g;cassava4.1_000962m.g;cassava4.1_000978m.g;cassava4.1_001047m.g;cassava4.1_001059m.g;cassava4.1_001061m.g;cassava4.1_001074m.g;cassava4.1_001145m.g;cassava4.1_001331m.g;cassava4.1_001334m.g;cassava4.1_001508m.g;cassava4.1_001910m.g;cassava4.1_002124m.g;cassava4.1_002210m.g;cassava4.1_002421m.g;…
GO:0009812	e	flavonoid metabolic process	40/3425	192/30666	0.000116	0.345	biological_process	cassava4.1_005848m.g;cassava4.1_006110m.g;cassava4.1_006353m.g;cassava4.1_006457m.g;cassava4.1_006649m.g;cassava4.1_006654m.g;cassava4.1_006691m.g;cassava4.1_009922m.g;cassava4.1_010376m.g;cassava4.1_010685m.g;cassava4.1_010802m.g;cassava4.1_010809m.g;cassava4.1_011182m.g;cassava4.1_011509m.g;cassava4.1_011856m.g;cassava4.1_011968m.g;cassava4.1_012044m.g;cassava4.1_013933m.g;cassava4.1_016097m.g;…
GO:0019852	e	L-ascorbic acid metabolic process	15/3425	47/30666	0.000116	0.347	biological_process	cassava4.1_003963m.g;cassava4.1_004070m.g;cassava4.1_004139m.g;cassava4.1_004151m.g;cassava4.1_004384m.g;cassava4.1_004463m.g;cassava4.1_004981m.g;cassava4.1_005089m.g;cassava4.1_005161m.g;cassava4.1_005167m.g;cassava4.1_005181m.g;cassava4.1_009867m.g;cassava4.1_011882m.g;cassava4.1_020080m.g;cassava4.1_034167m.g
GO:0015415	e	phosphate ion transmembrane-transporting ATPase activity	6/3425	9/30666	0.00012	0.359	molecular_function	cassava4.1_000345m.g;cassava4.1_000369m.g;cassava4.1_005404m.g;cassava4.1_029060m.g;cassava4.1_033109m.g;cassava4.1_034121m.g
GO:0000271	e	polysaccharide biosynthetic process	31/3425	138/30666	0.000121	0.361	biological_process	cassava4.1_000528m.g;cassava4.1_000652m.g;cassava4.1_000659m.g;cassava4.1_000660m.g;cassava4.1_000673m.g;cassava4.1_000695m.g;cassava4.1_001042m.g;cassava4.1_001686m.g;cassava4.1_002329m.g;cassava4.1_002393m.g;cassava4.1_002850m.g;cassava4.1_003164m.g;cassava4.1_003342m.g;cassava4.1_003481m.g;cassava4.1_003884m.g;cassava4.1_003916m.g;cassava4.1_005126m.g;cassava4.1_005132m.g;cassava4.1_005409m.g;…
GO:0032440	e	2-alkenal reductase [NAD(P)] activity	71/3425	405/30666	0.000125	0.372	molecular_function	cassava4.1_000220m.g;cassava4.1_000803m.g;cassava4.1_000829m.g;cassava4.1_000864m.g;cassava4.1_000887m.g;cassava4.1_000962m.g;cassava4.1_000978m.g;cassava4.1_001047m.g;cassava4.1_001059m.g;cassava4.1_001061m.g;cassava4.1_001074m.g;cassava4.1_001145m.g;cassava4.1_001331m.g;cassava4.1_001334m.g;cassava4.1_001508m.g;cassava4.1_001910m.g;cassava4.1_002124m.g;cassava4.1_002210m.g;cassava4.1_002421m.g;…
GO:0008271	e	secondary active sulfate transmembrane transporter activity	8/3425	16/30666	0.000135	0.403	molecular_function	cassava4.1_003224m.g;cassava4.1_003228m.g;cassava4.1_003230m.g;cassava4.1_003293m.g;cassava4.1_003320m.g;cassava4.1_005047m.g;cassava4.1_023253m.g;cassava4.1_032117m.g
GO:0004551	e	nucleotide diphosphatase activity	8/3425	16/30666	0.000135	0.403	molecular_function	cassava4.1_010176m.g;cassava4.1_012469m.g;cassava4.1_013345m.g;cassava4.1_019028m.g;cassava4.1_030796m.g;cassava4.1_031486m.g;cassava4.1_032706m.g;cassava4.1_032908m.g
GO:0071456	e	cellular response to hypoxia	4/3425	4/30666	0.000155	0.464	biological_process	cassava4.1_005464m.g;cassava4.1_009750m.g;cassava4.1_022557m.g;cassava4.1_027539m.g
GO:0004713	e	protein tyrosine kinase activity	41/3425	202/30666	0.000175	0.522	molecular_function	cassava4.1_000978m.g;cassava4.1_001111m.g;cassava4.1_001386m.g;cassava4.1_001546m.g;cassava4.1_001736m.g;cassava4.1_001791m.g;cassava4.1_002298m.g;cassava4.1_002546m.g;cassava4.1_002583m.g;cassava4.1_002977m.g;cassava4.1_002983m.g;cassava4.1_003081m.g;cassava4.1_003267m.g;cassava4.1_003433m.g;cassava4.1_003594m.g;cassava4.1_003643m.g;cassava4.1_003906m.g;cassava4.1_004481m.g;cassava4.1_004715m.g;…
GO:0048037	e	cofactor binding	89/3425	538/30666	0.000178	0.532	molecular_function	cassava4.1_001209m.g;cassava4.1_002349m.g;cassava4.1_002415m.g;cassava4.1_002519m.g;cassava4.1_002559m.g;cassava4.1_002619m.g;cassava4.1_003008m.g;cassava4.1_003403m.g;cassava4.1_003451m.g;cassava4.1_003553m.g;cassava4.1_003589m.g;cassava4.1_004114m.g;cassava4.1_004164m.g;cassava4.1_004227m.g;cassava4.1_004717m.g;cassava4.1_004741m.g;cassava4.1_004918m.g;cassava4.1_004979m.g;cassava4.1_004993m.g;…
GO:0030244	e	cellulose biosynthetic process	16/3425	54/30666	0.000186	0.555	biological_process	cassava4.1_000652m.g;cassava4.1_000659m.g;cassava4.1_000660m.g;cassava4.1_000673m.g;cassava4.1_000695m.g;cassava4.1_002329m.g;cassava4.1_002393m.g;cassava4.1_003164m.g;cassava4.1_003481m.g;cassava4.1_005126m.g;cassava4.1_005132m.g;cassava4.1_010056m.g;cassava4.1_014064m.g;cassava4.1_017247m.g;cassava4.1_022108m.g;cassava4.1_034092m.g
GO:0016759	e	cellulose synthase activity	12/3425	34/30666	0.00019	0.568	molecular_function	cassava4.1_000652m.g;cassava4.1_000659m.g;cassava4.1_000660m.g;cassava4.1_000673m.g;cassava4.1_000695m.g;cassava4.1_002329m.g;cassava4.1_002393m.g;cassava4.1_003164m.g;cassava4.1_005126m.g;cassava4.1_005132m.g;cassava4.1_022108m.g;cassava4.1_034092m.g
GO:0016760	e	cellulose synthase (UDP-forming) activity	12/3425	34/30666	0.00019	0.568	molecular_function	cassava4.1_000652m.g;cassava4.1_000659m.g;cassava4.1_000660m.g;cassava4.1_000673m.g;cassava4.1_000695m.g;cassava4.1_002329m.g;cassava4.1_002393m.g;cassava4.1_003164m.g;cassava4.1_005126m.g;cassava4.1_005132m.g;cassava4.1_022108m.g;cassava4.1_034092m.g
GO:0005991	e	trehalose metabolic process	10/3425	25/30666	0.000199	0.594	biological_process	cassava4.1_001215m.g;cassava4.1_001541m.g;cassava4.1_001575m.g;cassava4.1_004491m.g;cassava4.1_009204m.g;cassava4.1_009837m.g;cassava4.1_009931m.g;cassava4.1_010043m.g;cassava4.1_026633m.g;cassava4.1_032922m.g
GO:0015116	e	sulfate transmembrane transporter activity	9/3425	21/30666	0.000223	0.667	molecular_function	cassava4.1_003224m.g;cassava4.1_003228m.g;cassava4.1_003230m.g;cassava4.1_003293m.g;cassava4.1_003320m.g;cassava4.1_005047m.g;cassava4.1_013440m.g;cassava4.1_023253m.g;cassava4.1_032117m.g
GO:1902358	e	sulfate transmembrane transport	9/3425	21/30666	0.000223	0.667	biological_process	cassava4.1_003224m.g;cassava4.1_003228m.g;cassava4.1_003230m.g;cassava4.1_003293m.g;cassava4.1_003320m.g;cassava4.1_005047m.g;cassava4.1_013440m.g;cassava4.1_023253m.g;cassava4.1_032117m.g
GO:0008272	e	sulfate transport	9/3425	21/30666	0.000223	0.667	biological_process	cassava4.1_003224m.g;cassava4.1_003228m.g;cassava4.1_003230m.g;cassava4.1_003293m.g;cassava4.1_003320m.g;cassava4.1_005047m.g;cassava4.1_013440m.g;cassava4.1_023253m.g;cassava4.1_032117m.g
GO:0004805	e	trehalose-phosphatase activity	9/3425	21/30666	0.000223	0.667	molecular_function	cassava4.1_001215m.g;cassava4.1_001541m.g;cassava4.1_001575m.g;cassava4.1_009204m.g;cassava4.1_009837m.g;cassava4.1_009931m.g;cassava4.1_010043m.g;cassava4.1_026633m.g;cassava4.1_032922m.g
GO:0000272	e	polysaccharide catabolic process	25/3425	105/30666	0.00024	0.717	biological_process	cassava4.1_003090m.g;cassava4.1_003704m.g;cassava4.1_003930m.g;cassava4.1_003951m.g;cassava4.1_004226m.g;cassava4.1_004339m.g;cassava4.1_004357m.g;cassava4.1_004985m.g;cassava4.1_005186m.g;cassava4.1_006106m.g;cassava4.1_006336m.g;cassava4.1_006540m.g;cassava4.1_006659m.g;cassava4.1_007416m.g;cassava4.1_007516m.g;cassava4.1_007737m.g;cassava4.1_008249m.g;cassava4.1_008852m.g;cassava4.1_009002m.g;…
GO:0016772	e	transferase activity, transferring phosphorus-containing groups	289/3425	2116/30666	0.00026	0.775	molecular_function	cassava4.1_000462m.g;cassava4.1_000469m.g;cassava4.1_000520m.g;cassava4.1_000556m.g;cassava4.1_000624m.g;cassava4.1_000643m.g;cassava4.1_000651m.g;cassava4.1_000694m.g;cassava4.1_000696m.g;cassava4.1_000803m.g;cassava4.1_000829m.g;cassava4.1_000840m.g;cassava4.1_000859m.g;cassava4.1_000864m.g;cassava4.1_000887m.g;cassava4.1_000930m.g;cassava4.1_000962m.g;cassava4.1_000978m.g;cassava4.1_000986m.g;…
GO:0006027	e	glycosaminoglycan catabolic process	13/3425	40/30666	0.000268	0.799	biological_process	cassava4.1_001503m.g;cassava4.1_001624m.g;cassava4.1_001635m.g;cassava4.1_001637m.g;cassava4.1_001639m.g;cassava4.1_001652m.g;cassava4.1_002723m.g;cassava4.1_003430m.g;cassava4.1_015957m.g;cassava4.1_016445m.g;cassava4.1_031695m.g;cassava4.1_031851m.g;cassava4.1_033827m.g
GO:0015114	e	phosphate ion transmembrane transporter activity	6/3425	10/30666	0.000272	0.812	molecular_function	cassava4.1_000345m.g;cassava4.1_000369m.g;cassava4.1_005404m.g;cassava4.1_029060m.g;cassava4.1_033109m.g;cassava4.1_034121m.g
GO:0035435	e	phosphate ion transmembrane transport	6/3425	10/30666	0.000272	0.812	biological_process	cassava4.1_000345m.g;cassava4.1_000369m.g;cassava4.1_005404m.g;cassava4.1_029060m.g;cassava4.1_033109m.g;cassava4.1_034121m.g
GO:0044092	e	negative regulation of molecular function	24/3425	99/30666	0.000291	0.868	biological_process	cassava4.1_003930m.g;cassava4.1_003951m.g;cassava4.1_004226m.g;cassava4.1_004339m.g;cassava4.1_004357m.g;cassava4.1_004985m.g;cassava4.1_005186m.g;cassava4.1_007416m.g;cassava4.1_008249m.g;cassava4.1_011740m.g;cassava4.1_016103m.g;cassava4.1_016338m.g;cassava4.1_016428m.g;cassava4.1_016531m.g;cassava4.1_016778m.g;cassava4.1_019939m.g;cassava4.1_022381m.g;cassava4.1_022744m.g;cassava4.1_024336m.g;…
GO:0016713	e	oxidoreductase activity, acting on paired donors, with incorporation or reduction of molecular oxygen, reduced iron-sulfur protein as one donor, and incorporation of one atom of oxygen	5/3425	7/30666	0.0003	0.894	molecular_function	cassava4.1_005077m.g;cassava4.1_005815m.g;cassava4.1_005818m.g;cassava4.1_029309m.g;cassava4.1_029565m.g
GO:0045490	e	pectin catabolic process	20/3425	76/30666	0.000312	0.932	biological_process	cassava4.1_003930m.g;cassava4.1_003951m.g;cassava4.1_004226m.g;cassava4.1_004339m.g;cassava4.1_004357m.g;cassava4.1_004985m.g;cassava4.1_005186m.g;cassava4.1_006106m.g;cassava4.1_006540m.g;cassava4.1_006659m.g;cassava4.1_007416m.g;cassava4.1_007516m.g;cassava4.1_007737m.g;cassava4.1_008249m.g;cassava4.1_008852m.g;cassava4.1_009002m.g;cassava4.1_009041m.g;cassava4.1_022381m.g;cassava4.1_027130m.g;…
GO:0005992	e	trehalose biosynthetic process	9/3425	22/30666	0.000341	1	biological_process	cassava4.1_001215m.g;cassava4.1_001541m.g;cassava4.1_001575m.g;cassava4.1_009204m.g;cassava4.1_009837m.g;cassava4.1_009931m.g;cassava4.1_010043m.g;cassava4.1_026633m.g;cassava4.1_032922m.g
GO:1901682	e	sulfur compound transmembrane transporter activity	9/3425	22/30666	0.000341	1	molecular_function	cassava4.1_003224m.g;cassava4.1_003228m.g;cassava4.1_003230m.g;cassava4.1_003293m.g;cassava4.1_003320m.g;cassava4.1_005047m.g;cassava4.1_013440m.g;cassava4.1_023253m.g;cassava4.1_032117m.g
GO:0031225	e	anchored component of membrane	12/3425	36/30666	0.000351	1	cellular_component	cassava4.1_004070m.g;cassava4.1_004463m.g;cassava4.1_006515m.g;cassava4.1_007073m.g;cassava4.1_008568m.g;cassava4.1_008882m.g;cassava4.1_011291m.g;cassava4.1_011898m.g;cassava4.1_013438m.g;cassava4.1_023518m.g;cassava4.1_031631m.g;cassava4.1_033612m.g
GO:0006011	e	UDP-glucose metabolic process	12/3425	36/30666	0.000351	1	biological_process	cassava4.1_000652m.g;cassava4.1_000659m.g;cassava4.1_000660m.g;cassava4.1_000673m.g;cassava4.1_000695m.g;cassava4.1_002329m.g;cassava4.1_002393m.g;cassava4.1_003164m.g;cassava4.1_005126m.g;cassava4.1_005132m.g;cassava4.1_022108m.g;cassava4.1_034092m.g
GO:0071555	e	cell wall organization	28/3425	127/30666	0.000356	1	biological_process	cassava4.1_000520m.g;cassava4.1_003481m.g;cassava4.1_003930m.g;cassava4.1_003951m.g;cassava4.1_004226m.g;cassava4.1_004339m.g;cassava4.1_004357m.g;cassava4.1_004985m.g;cassava4.1_005186m.g;cassava4.1_007416m.g;cassava4.1_008249m.g;cassava4.1_013286m.g;cassava4.1_014268m.g;cassava4.1_014272m.g;cassava4.1_014327m.g;cassava4.1_014393m.g;cassava4.1_014398m.g;cassava4.1_014407m.g;cassava4.1_014440m.g;…
GO:0036293	e	response to decreased oxygen levels	7/3425	14/30666	0.000362	1	biological_process	cassava4.1_005464m.g;cassava4.1_006658m.g;cassava4.1_009750m.g;cassava4.1_012048m.g;cassava4.1_019184m.g;cassava4.1_022557m.g;cassava4.1_027539m.g
GO:0098656	e	anion transmembrane transport	24/3425	102/30666	0.000375	1	biological_process	cassava4.1_000345m.g;cassava4.1_000369m.g;cassava4.1_003224m.g;cassava4.1_003228m.g;cassava4.1_003230m.g;cassava4.1_003293m.g;cassava4.1_003320m.g;cassava4.1_005047m.g;cassava4.1_005221m.g;cassava4.1_005404m.g;cassava4.1_005787m.g;cassava4.1_006378m.g;cassava4.1_007111m.g;cassava4.1_009106m.g;cassava4.1_011398m.g;cassava4.1_013440m.g;cassava4.1_017521m.g;cassava4.1_023253m.g;cassava4.1_029055m.g;…
GO:0050662	e	coenzyme binding	65/3425	377/30666	0.000376	1	molecular_function	cassava4.1_002349m.g;cassava4.1_002559m.g;cassava4.1_002619m.g;cassava4.1_003451m.g;cassava4.1_003589m.g;cassava4.1_004114m.g;cassava4.1_004164m.g;cassava4.1_004227m.g;cassava4.1_004741m.g;cassava4.1_004918m.g;cassava4.1_004979m.g;cassava4.1_004993m.g;cassava4.1_005623m.g;cassava4.1_005650m.g;cassava4.1_005737m.g;cassava4.1_005750m.g;cassava4.1_006367m.g;cassava4.1_006442m.g;cassava4.1_006634m.g;…
GO:0042221	e	response to chemical	125/3425	825/30666	0.000403	1	biological_process	cassava4.1_000556m.g;cassava4.1_000848m.g;cassava4.1_002363m.g;cassava4.1_002399m.g;cassava4.1_002555m.g;cassava4.1_002829m.g;cassava4.1_002850m.g;cassava4.1_003408m.g;cassava4.1_003589m.g;cassava4.1_003891m.g;cassava4.1_004227m.g;cassava4.1_004233m.g;cassava4.1_004686m.g;cassava4.1_004717m.g;cassava4.1_005135m.g;cassava4.1_005221m.g;cassava4.1_005464m.g;cassava4.1_005514m.g;cassava4.1_006051m.g;…
GO:0008509	e	anion transmembrane transporter activity	39/3425	199/30666	0.000421	1	molecular_function	cassava4.1_000255m.g;cassava4.1_000345m.g;cassava4.1_000369m.g;cassava4.1_002287m.g;cassava4.1_002538m.g;cassava4.1_003224m.g;cassava4.1_003228m.g;cassava4.1_003230m.g;cassava4.1_003293m.g;cassava4.1_003320m.g;cassava4.1_003515m.g;cassava4.1_005047m.g;cassava4.1_005221m.g;cassava4.1_005404m.g;cassava4.1_005787m.g;cassava4.1_006378m.g;cassava4.1_007111m.g;cassava4.1_009055m.g;cassava4.1_009081m.g;…
GO:0006022	e	aminoglycan metabolic process	26/3425	113/30666	0.000424	1	biological_process	cassava4.1_001503m.g;cassava4.1_001624m.g;cassava4.1_001635m.g;cassava4.1_001637m.g;cassava4.1_001639m.g;cassava4.1_001652m.g;cassava4.1_002723m.g;cassava4.1_003430m.g;cassava4.1_003516m.g;cassava4.1_009031m.g;cassava4.1_009122m.g;cassava4.1_010113m.g;cassava4.1_010597m.g;cassava4.1_011797m.g;cassava4.1_012136m.g;cassava4.1_014554m.g;cassava4.1_015957m.g;cassava4.1_016445m.g;cassava4.1_023221m.g;…
GO:0006520	e	cellular amino acid metabolic process	241/3425	1746/30666	0.000489	1	biological_process	cassava4.1_000469m.g;cassava4.1_000520m.g;cassava4.1_000624m.g;cassava4.1_000643m.g;cassava4.1_000651m.g;cassava4.1_000803m.g;cassava4.1_000829m.g;cassava4.1_000864m.g;cassava4.1_000930m.g;cassava4.1_000962m.g;cassava4.1_000978m.g;cassava4.1_001059m.g;cassava4.1_001061m.g;cassava4.1_001075m.g;cassava4.1_001111m.g;cassava4.1_001145m.g;cassava4.1_001182m.g;cassava4.1_001236m.g;cassava4.1_001331m.g;…
GO:0046348	e	amino sugar catabolic process	9/3425	23/30666	0.000505	1	biological_process	cassava4.1_010113m.g;cassava4.1_011797m.g;cassava4.1_012136m.g;cassava4.1_014554m.g;cassava4.1_023221m.g;cassava4.1_030454m.g;cassava4.1_031107m.g;cassava4.1_033496m.g;cassava4.1_034267m.g
GO:0006030	e	chitin metabolic process	9/3425	23/30666	0.000505	1	biological_process	cassava4.1_010113m.g;cassava4.1_011797m.g;cassava4.1_012136m.g;cassava4.1_014554m.g;cassava4.1_023221m.g;cassava4.1_030454m.g;cassava4.1_031107m.g;cassava4.1_033496m.g;cassava4.1_034267m.g
GO:0006032	e	chitin catabolic process	9/3425	23/30666	0.000505	1	biological_process	cassava4.1_010113m.g;cassava4.1_011797m.g;cassava4.1_012136m.g;cassava4.1_014554m.g;cassava4.1_023221m.g;cassava4.1_030454m.g;cassava4.1_031107m.g;cassava4.1_033496m.g;cassava4.1_034267m.g
GO:1901072	e	glucosamine-containing compound catabolic process	9/3425	23/30666	0.000505	1	biological_process	cassava4.1_010113m.g;cassava4.1_011797m.g;cassava4.1_012136m.g;cassava4.1_014554m.g;cassava4.1_023221m.g;cassava4.1_030454m.g;cassava4.1_031107m.g;cassava4.1_033496m.g;cassava4.1_034267m.g
GO:0004568	e	chitinase activity	9/3425	23/30666	0.000505	1	molecular_function	cassava4.1_010113m.g;cassava4.1_011797m.g;cassava4.1_012136m.g;cassava4.1_014554m.g;cassava4.1_023221m.g;cassava4.1_030454m.g;cassava4.1_031107m.g;cassava4.1_033496m.g;cassava4.1_034267m.g
GO:0032450	e	maltose alpha-glucosidase activity	6/3425	11/30666	0.000542	1	molecular_function	cassava4.1_001233m.g;cassava4.1_001244m.g;cassava4.1_002192m.g;cassava4.1_006053m.g;cassava4.1_007575m.g;cassava4.1_027331m.g
GO:0090599	e	alpha-glucosidase activity	8/3425	19/30666	0.000582	1	molecular_function	cassava4.1_001233m.g;cassava4.1_001244m.g;cassava4.1_002192m.g;cassava4.1_003183m.g;cassava4.1_004675m.g;cassava4.1_006053m.g;cassava4.1_007575m.g;cassava4.1_027331m.g
GO:0044425	e	membrane part	311/3425	2325/30666	0.000608	1	cellular_component	cassava4.1_000213m.g;cassava4.1_000215m.g;cassava4.1_000220m.g;cassava4.1_000306m.g;cassava4.1_000345m.g;cassava4.1_000369m.g;cassava4.1_000386m.g;cassava4.1_000402m.g;cassava4.1_000409m.g;cassava4.1_000474m.g;cassava4.1_000520m.g;cassava4.1_000624m.g;cassava4.1_000643m.g;cassava4.1_000652m.g;cassava4.1_000659m.g;cassava4.1_000660m.g;cassava4.1_000673m.g;cassava4.1_000695m.g;cassava4.1_000696m.g;…
GO:0070482	e	response to oxygen levels	7/3425	15/30666	0.000614	1	biological_process	cassava4.1_005464m.g;cassava4.1_006658m.g;cassava4.1_009750m.g;cassava4.1_012048m.g;cassava4.1_019184m.g;cassava4.1_022557m.g;cassava4.1_027539m.g
GO:0070330	e	aromatase activity	11/3425	33/30666	0.000616	1	molecular_function	cassava4.1_005050m.g;cassava4.1_005792m.g;cassava4.1_005815m.g;cassava4.1_005818m.g;cassava4.1_006099m.g;cassava4.1_008626m.g;cassava4.1_021204m.g;cassava4.1_027410m.g;cassava4.1_029309m.g;cassava4.1_029565m.g;cassava4.1_032400m.g
GO:0016712	e	oxidoreductase activity, acting on paired donors, with incorporation or reduction of molecular oxygen, reduced flavin or flavoprotein as one donor, and incorporation of one atom of oxygen	11/3425	33/30666	0.000616	1	molecular_function	cassava4.1_005050m.g;cassava4.1_005792m.g;cassava4.1_005815m.g;cassava4.1_005818m.g;cassava4.1_006099m.g;cassava4.1_008626m.g;cassava4.1_021204m.g;cassava4.1_027410m.g;cassava4.1_029309m.g;cassava4.1_029565m.g;cassava4.1_032400m.g
GO:0043168	e	anion binding	388/3425	2969/30666	0.000665	1	molecular_function	cassava4.1_000023m.g;cassava4.1_000213m.g;cassava4.1_000215m.g;cassava4.1_000218m.g;cassava4.1_000220m.g;cassava4.1_000238m.g;cassava4.1_000255m.g;cassava4.1_000259m.g;cassava4.1_000306m.g;cassava4.1_000345m.g;cassava4.1_000369m.g;cassava4.1_000386m.g;cassava4.1_000409m.g;cassava4.1_000469m.g;cassava4.1_000474m.g;cassava4.1_000520m.g;cassava4.1_000614m.g;cassava4.1_000624m.g;cassava4.1_000627m.g;…
GO:0016627	e	oxidoreductase activity, acting on the CH-CH group of donors	83/3425	516/30666	0.000681	1	molecular_function	cassava4.1_000220m.g;cassava4.1_000803m.g;cassava4.1_000829m.g;cassava4.1_000864m.g;cassava4.1_000887m.g;cassava4.1_000962m.g;cassava4.1_000978m.g;cassava4.1_001047m.g;cassava4.1_001059m.g;cassava4.1_001061m.g;cassava4.1_001074m.g;cassava4.1_001145m.g;cassava4.1_001331m.g;cassava4.1_001334m.g;cassava4.1_001508m.g;cassava4.1_001910m.g;cassava4.1_002124m.g;cassava4.1_002210m.g;cassava4.1_002421m.g;…
GO:0044703	e	multi-organism reproductive process	5/3425	8/30666	0.000725	1	biological_process	cassava4.1_013781m.g;cassava4.1_014066m.g;cassava4.1_014262m.g;cassava4.1_014840m.g;cassava4.1_019302m.g
GO:1901071	e	glucosamine-containing compound metabolic process	9/3425	24/30666	0.000728	1	biological_process	cassava4.1_010113m.g;cassava4.1_011797m.g;cassava4.1_012136m.g;cassava4.1_014554m.g;cassava4.1_023221m.g;cassava4.1_030454m.g;cassava4.1_031107m.g;cassava4.1_033496m.g;cassava4.1_034267m.g
GO:0009607	e	response to biotic stimulus	52/3425	294/30666	0.000762	1	biological_process	cassava4.1_000520m.g;cassava4.1_000556m.g;cassava4.1_001001m.g;cassava4.1_002363m.g;cassava4.1_002551m.g;cassava4.1_003249m.g;cassava4.1_003891m.g;cassava4.1_004964m.g;cassava4.1_005514m.g;cassava4.1_006352m.g;cassava4.1_006474m.g;cassava4.1_007006m.g;cassava4.1_009055m.g;cassava4.1_009081m.g;cassava4.1_009579m.g;cassava4.1_010654m.g;cassava4.1_011531m.g;cassava4.1_011604m.g;cassava4.1_011945m.g;…
GO:0071669	e	plant-type cell wall organization or biogenesis	19/3425	77/30666	0.000763	1	biological_process	cassava4.1_003481m.g;cassava4.1_003654m.g;cassava4.1_009520m.g;cassava4.1_009522m.g;cassava4.1_014268m.g;cassava4.1_014272m.g;cassava4.1_014327m.g;cassava4.1_014393m.g;cassava4.1_014398m.g;cassava4.1_014407m.g;cassava4.1_014440m.g;cassava4.1_014489m.g;cassava4.1_014506m.g;cassava4.1_014549m.g;cassava4.1_014719m.g;cassava4.1_014803m.g;cassava4.1_022108m.g;cassava4.1_026795m.g;cassava4.1_034092m.g
GO:0071554	e	cell wall organization or biogenesis	34/3425	169/30666	0.000795	1	biological_process	cassava4.1_000520m.g;cassava4.1_003481m.g;cassava4.1_003654m.g;cassava4.1_003930m.g;cassava4.1_003951m.g;cassava4.1_004226m.g;cassava4.1_004339m.g;cassava4.1_004357m.g;cassava4.1_004985m.g;cassava4.1_005186m.g;cassava4.1_007416m.g;cassava4.1_008249m.g;cassava4.1_009520m.g;cassava4.1_009522m.g;cassava4.1_013286m.g;cassava4.1_014268m.g;cassava4.1_014272m.g;cassava4.1_014327m.g;cassava4.1_014393m.g;…
GO:0016310	e	phosphorylation	225/3425	1633/30666	0.000796	1	biological_process	cassava4.1_000520m.g;cassava4.1_000624m.g;cassava4.1_000643m.g;cassava4.1_000694m.g;cassava4.1_000696m.g;cassava4.1_000859m.g;cassava4.1_000887m.g;cassava4.1_000930m.g;cassava4.1_000978m.g;cassava4.1_000986m.g;cassava4.1_001059m.g;cassava4.1_001074m.g;cassava4.1_001097m.g;cassava4.1_001111m.g;cassava4.1_001182m.g;cassava4.1_001236m.g;cassava4.1_001334m.g;cassava4.1_001386m.g;cassava4.1_001401m.g;…
GO:0009225	e	nucleotide-sugar metabolic process	16/3425	61/30666	0.000838	1	biological_process	cassava4.1_000652m.g;cassava4.1_000659m.g;cassava4.1_000660m.g;cassava4.1_000673m.g;cassava4.1_000695m.g;cassava4.1_002329m.g;cassava4.1_002393m.g;cassava4.1_003164m.g;cassava4.1_005126m.g;cassava4.1_005132m.g;cassava4.1_010056m.g;cassava4.1_010908m.g;cassava4.1_013197m.g;cassava4.1_022108m.g;cassava4.1_026795m.g;cassava4.1_034092m.g
GO:0051273	e	beta-glucan metabolic process	19/3425	78/30666	0.000872	1	biological_process	cassava4.1_000652m.g;cassava4.1_000659m.g;cassava4.1_000660m.g;cassava4.1_000673m.g;cassava4.1_000695m.g;cassava4.1_002329m.g;cassava4.1_002393m.g;cassava4.1_003164m.g;cassava4.1_003342m.g;cassava4.1_003481m.g;cassava4.1_005126m.g;cassava4.1_005132m.g;cassava4.1_006336m.g;cassava4.1_006866m.g;cassava4.1_010056m.g;cassava4.1_014064m.g;cassava4.1_017247m.g;cassava4.1_022108m.g;cassava4.1_034092m.g
GO:0005200	e	structural constituent of cytoskeleton	8/3425	20/30666	0.000875	1	molecular_function	cassava4.1_007502m.g;cassava4.1_007525m.g;cassava4.1_007549m.g;cassava4.1_007551m.g;cassava4.1_007598m.g;cassava4.1_007617m.g;cassava4.1_007640m.g;cassava4.1_007653m.g
GO:0001666	e	response to hypoxia	6/3425	12/30666	0.000981	1	biological_process	cassava4.1_005464m.g;cassava4.1_006658m.g;cassava4.1_009750m.g;cassava4.1_012048m.g;cassava4.1_022557m.g;cassava4.1_027539m.g
GO:0045229	e	external encapsulating structure organization	29/3425	139/30666	0.000982	1	biological_process	cassava4.1_000520m.g;cassava4.1_003481m.g;cassava4.1_003930m.g;cassava4.1_003951m.g;cassava4.1_004226m.g;cassava4.1_004339m.g;cassava4.1_004357m.g;cassava4.1_004985m.g;cassava4.1_005186m.g;cassava4.1_007416m.g;cassava4.1_008249m.g;cassava4.1_010908m.g;cassava4.1_013286m.g;cassava4.1_014268m.g;cassava4.1_014272m.g;cassava4.1_014327m.g;cassava4.1_014393m.g;cassava4.1_014398m.g;cassava4.1_014407m.g;…
GO:0072348	e	sulfur compound transport	9/3425	25/30666	0.00103	1	biological_process	cassava4.1_003224m.g;cassava4.1_003228m.g;cassava4.1_003230m.g;cassava4.1_003293m.g;cassava4.1_003320m.g;cassava4.1_005047m.g;cassava4.1_013440m.g;cassava4.1_023253m.g;cassava4.1_032117m.g
GO:0010035	e	response to inorganic substance	67/3425	407/30666	0.00112	1	biological_process	cassava4.1_002829m.g;cassava4.1_003891m.g;cassava4.1_004227m.g;cassava4.1_004233m.g;cassava4.1_004686m.g;cassava4.1_004717m.g;cassava4.1_005135m.g;cassava4.1_005464m.g;cassava4.1_005514m.g;cassava4.1_006118m.g;cassava4.1_006165m.g;cassava4.1_006302m.g;cassava4.1_006303m.g;cassava4.1_006320m.g;cassava4.1_006336m.g;cassava4.1_006352m.g;cassava4.1_006665m.g;cassava4.1_006843m.g;cassava4.1_006915m.g;…
GO:0016829	e	lyase activity	73/3425	450/30666	0.00113	1	molecular_function	cassava4.1_000725m.g;cassava4.1_001047m.g;cassava4.1_003902m.g;cassava4.1_004373m.g;cassava4.1_004435m.g;cassava4.1_004580m.g;cassava4.1_005207m.g;cassava4.1_006106m.g;cassava4.1_006118m.g;cassava4.1_006126m.g;cassava4.1_006179m.g;cassava4.1_006367m.g;cassava4.1_006432m.g;cassava4.1_006529m.g;cassava4.1_006540m.g;cassava4.1_006659m.g;cassava4.1_006665m.g;cassava4.1_006675m.g;cassava4.1_006819m.g;…
GO:0044459	e	plasma membrane part	24/3425	110/30666	0.00119	1	cellular_component	cassava4.1_001740m.g;cassava4.1_001762m.g;cassava4.1_002370m.g;cassava4.1_002700m.g;cassava4.1_002886m.g;cassava4.1_003342m.g;cassava4.1_004070m.g;cassava4.1_004111m.g;cassava4.1_004463m.g;cassava4.1_005026m.g;cassava4.1_006515m.g;cassava4.1_006866m.g;cassava4.1_006880m.g;cassava4.1_007073m.g;cassava4.1_008568m.g;cassava4.1_008882m.g;cassava4.1_011291m.g;cassava4.1_011898m.g;cassava4.1_013438m.g;…
GO:0009664	e	plant-type cell wall organization	13/3425	46/30666	0.00119	1	biological_process	cassava4.1_003481m.g;cassava4.1_014268m.g;cassava4.1_014272m.g;cassava4.1_014327m.g;cassava4.1_014393m.g;cassava4.1_014398m.g;cassava4.1_014407m.g;cassava4.1_014440m.g;cassava4.1_014489m.g;cassava4.1_014506m.g;cassava4.1_014549m.g;cassava4.1_014719m.g;cassava4.1_014803m.g
GO:0044036	e	cell wall macromolecule metabolic process	18/3425	74/30666	0.00123	1	biological_process	cassava4.1_002850m.g;cassava4.1_003090m.g;cassava4.1_010113m.g;cassava4.1_010597m.g;cassava4.1_011797m.g;cassava4.1_012136m.g;cassava4.1_012970m.g;cassava4.1_013096m.g;cassava4.1_013124m.g;cassava4.1_013358m.g;cassava4.1_014554m.g;cassava4.1_023221m.g;cassava4.1_030032m.g;cassava4.1_030454m.g;cassava4.1_031107m.g;cassava4.1_033496m.g;cassava4.1_033519m.g;cassava4.1_034267m.g
GO:0051704	e	multi-organism process	46/3425	255/30666	0.00127	1	biological_process	cassava4.1_000520m.g;cassava4.1_000556m.g;cassava4.1_001001m.g;cassava4.1_002363m.g;cassava4.1_002551m.g;cassava4.1_003249m.g;cassava4.1_003891m.g;cassava4.1_005514m.g;cassava4.1_006352m.g;cassava4.1_006474m.g;cassava4.1_007006m.g;cassava4.1_009055m.g;cassava4.1_009081m.g;cassava4.1_009579m.g;cassava4.1_010654m.g;cassava4.1_011531m.g;cassava4.1_011604m.g;cassava4.1_011945m.g;cassava4.1_012539m.g;…
GO:0055085	e	transmembrane transport	137/3425	945/30666	0.00136	1	biological_process	cassava4.1_000213m.g;cassava4.1_000215m.g;cassava4.1_000220m.g;cassava4.1_000255m.g;cassava4.1_000306m.g;cassava4.1_000345m.g;cassava4.1_000369m.g;cassava4.1_000386m.g;cassava4.1_000409m.g;cassava4.1_000848m.g;cassava4.1_000857m.g;cassava4.1_001001m.g;cassava4.1_001401m.g;cassava4.1_001405m.g;cassava4.1_001662m.g;cassava4.1_001740m.g;cassava4.1_001762m.g;cassava4.1_001975m.g;cassava4.1_002112m.g;…
GO:1901605	e	alpha-amino acid metabolic process	222/3425	1625/30666	0.00138	1	biological_process	cassava4.1_000469m.g;cassava4.1_000520m.g;cassava4.1_000624m.g;cassava4.1_000643m.g;cassava4.1_000651m.g;cassava4.1_000803m.g;cassava4.1_000829m.g;cassava4.1_000864m.g;cassava4.1_000930m.g;cassava4.1_000962m.g;cassava4.1_000978m.g;cassava4.1_001059m.g;cassava4.1_001061m.g;cassava4.1_001075m.g;cassava4.1_001111m.g;cassava4.1_001145m.g;cassava4.1_001182m.g;cassava4.1_001236m.g;cassava4.1_001331m.g;…
GO:0009011	e	starch synthase activity	5/3425	9/30666	0.00148	1	molecular_function	cassava4.1_000528m.g;cassava4.1_001042m.g;cassava4.1_003884m.g;cassava4.1_003916m.g;cassava4.1_028098m.g
GO:0031012	e	extracellular matrix	7/3425	17/30666	0.00152	1	cellular_component	cassava4.1_023901m.g;cassava4.1_027040m.g;cassava4.1_027526m.g;cassava4.1_029799m.g;cassava4.1_030806m.g;cassava4.1_032263m.g;cassava4.1_034068m.g
GO:0051274	e	beta-glucan biosynthetic process	18/3425	76/30666	0.00161	1	biological_process	cassava4.1_000652m.g;cassava4.1_000659m.g;cassava4.1_000660m.g;cassava4.1_000673m.g;cassava4.1_000695m.g;cassava4.1_002329m.g;cassava4.1_002393m.g;cassava4.1_003164m.g;cassava4.1_003342m.g;cassava4.1_003481m.g;cassava4.1_005126m.g;cassava4.1_005132m.g;cassava4.1_006866m.g;cassava4.1_010056m.g;cassava4.1_014064m.g;cassava4.1_017247m.g;cassava4.1_022108m.g;cassava4.1_034092m.g
GO:0044237	e	cellular metabolic process	895/3425	7348/30666	0.00179	1	biological_process	cassava4.1_000177m.g;cassava4.1_000213m.g;cassava4.1_000215m.g;cassava4.1_000220m.g;cassava4.1_000238m.g;cassava4.1_000255m.g;cassava4.1_000259m.g;cassava4.1_000264m.g;cassava4.1_000306m.g;cassava4.1_000345m.g;cassava4.1_000369m.g;cassava4.1_000386m.g;cassava4.1_000409m.g;cassava4.1_000462m.g;cassava4.1_000469m.g;cassava4.1_000520m.g;cassava4.1_000528m.g;cassava4.1_000556m.g;cassava4.1_000624m.g;…
GO:0016857	e	racemase and epimerase activity, acting on carbohydrates and derivatives	9/3425	27/30666	0.00191	1	molecular_function	cassava4.1_007323m.g;cassava4.1_007387m.g;cassava4.1_008503m.g;cassava4.1_008658m.g;cassava4.1_009808m.g;cassava4.1_010908m.g;cassava4.1_013197m.g;cassava4.1_023807m.g;cassava4.1_026795m.g
GO:0016647	e	oxidoreductase activity, acting on the CH-NH group of donors, oxygen as acceptor	4/3425	6/30666	0.00193	1	molecular_function	cassava4.1_006541m.g;cassava4.1_008563m.g;cassava4.1_022613m.g;cassava4.1_023906m.g
GO:0051213	e	dioxygenase activity	39/3425	214/30666	0.00211	1	molecular_function	cassava4.1_001241m.g;cassava4.1_001259m.g;cassava4.1_001332m.g;cassava4.1_001506m.g;cassava4.1_001616m.g;cassava4.1_003891m.g;cassava4.1_009771m.g;cassava4.1_009922m.g;cassava4.1_010212m.g;cassava4.1_010270m.g;cassava4.1_010346m.g;cassava4.1_010376m.g;cassava4.1_010617m.g;cassava4.1_010636m.g;cassava4.1_010802m.g;cassava4.1_010809m.g;cassava4.1_011182m.g;cassava4.1_011298m.g;cassava4.1_011481m.g;…
GO:1901700	e	response to oxygen-containing compound	76/3425	485/30666	0.00224	1	biological_process	cassava4.1_000556m.g;cassava4.1_002363m.g;cassava4.1_003891m.g;cassava4.1_004233m.g;cassava4.1_004717m.g;cassava4.1_005221m.g;cassava4.1_006051m.g;cassava4.1_006165m.g;cassava4.1_006302m.g;cassava4.1_006303m.g;cassava4.1_006320m.g;cassava4.1_006336m.g;cassava4.1_006352m.g;cassava4.1_006665m.g;cassava4.1_006735m.g;cassava4.1_007006m.g;cassava4.1_007269m.g;cassava4.1_007717m.g;cassava4.1_007727m.g;…
GO:0000976	e	transcription regulatory region sequence-specific DNA binding	7/3425	18/30666	0.00224	1	molecular_function	cassava4.1_012035m.g;cassava4.1_012634m.g;cassava4.1_012777m.g;cassava4.1_013034m.g;cassava4.1_014014m.g;cassava4.1_014981m.g;cassava4.1_015049m.g
GO:0022857	e	transmembrane transporter activity	124/3425	857/30666	0.00246	1	molecular_function	cassava4.1_000213m.g;cassava4.1_000215m.g;cassava4.1_000220m.g;cassava4.1_000255m.g;cassava4.1_000306m.g;cassava4.1_000345m.g;cassava4.1_000369m.g;cassava4.1_000386m.g;cassava4.1_000409m.g;cassava4.1_000474m.g;cassava4.1_000848m.g;cassava4.1_000857m.g;cassava4.1_001001m.g;cassava4.1_001080m.g;cassava4.1_001084m.g;cassava4.1_001113m.g;cassava4.1_001401m.g;cassava4.1_001405m.g;cassava4.1_001662m.g;…
GO:0046351	e	disaccharide biosynthetic process	9/3425	28/30666	0.00254	1	biological_process	cassava4.1_001215m.g;cassava4.1_001541m.g;cassava4.1_001575m.g;cassava4.1_009204m.g;cassava4.1_009837m.g;cassava4.1_009931m.g;cassava4.1_010043m.g;cassava4.1_026633m.g;cassava4.1_032922m.g
GO:0022891	e	substrate-specific transmembrane transporter activity	102/3425	684/30666	0.00256	1	molecular_function	cassava4.1_000255m.g;cassava4.1_000306m.g;cassava4.1_000345m.g;cassava4.1_000369m.g;cassava4.1_000386m.g;cassava4.1_000474m.g;cassava4.1_000848m.g;cassava4.1_000857m.g;cassava4.1_001001m.g;cassava4.1_001080m.g;cassava4.1_001084m.g;cassava4.1_001113m.g;cassava4.1_001401m.g;cassava4.1_001405m.g;cassava4.1_001662m.g;cassava4.1_001740m.g;cassava4.1_001762m.g;cassava4.1_001975m.g;cassava4.1_002112m.g;…
GO:0008061	e	chitin binding	6/3425	14/30666	0.00262	1	molecular_function	cassava4.1_011797m.g;cassava4.1_012136m.g;cassava4.1_014554m.g;cassava4.1_030454m.g;cassava4.1_032659m.g;cassava4.1_033496m.g
GO:0005524	e	ATP binding	286/3425	2172/30666	0.00265	1	molecular_function	cassava4.1_000213m.g;cassava4.1_000215m.g;cassava4.1_000218m.g;cassava4.1_000220m.g;cassava4.1_000238m.g;cassava4.1_000255m.g;cassava4.1_000259m.g;cassava4.1_000306m.g;cassava4.1_000345m.g;cassava4.1_000369m.g;cassava4.1_000386m.g;cassava4.1_000409m.g;cassava4.1_000469m.g;cassava4.1_000474m.g;cassava4.1_000520m.g;cassava4.1_000614m.g;cassava4.1_000624m.g;cassava4.1_000643m.g;cassava4.1_000651m.g;…
GO:0000186	e	activation of MAPKK activity	28/3425	140/30666	0.00269	1	biological_process	cassava4.1_000469m.g;cassava4.1_000803m.g;cassava4.1_000829m.g;cassava4.1_000864m.g;cassava4.1_000962m.g;cassava4.1_001061m.g;cassava4.1_001075m.g;cassava4.1_001145m.g;cassava4.1_001331m.g;cassava4.1_001400m.g;cassava4.1_001407m.g;cassava4.1_001508m.g;cassava4.1_003324m.g;cassava4.1_003834m.g;cassava4.1_003875m.g;cassava4.1_003989m.g;cassava4.1_004012m.g;cassava4.1_005603m.g;cassava4.1_006473m.g;…
GO:0004709	e	MAP kinase kinase kinase activity	28/3425	140/30666	0.00269	1	molecular_function	cassava4.1_000469m.g;cassava4.1_000803m.g;cassava4.1_000829m.g;cassava4.1_000864m.g;cassava4.1_000962m.g;cassava4.1_001061m.g;cassava4.1_001075m.g;cassava4.1_001145m.g;cassava4.1_001331m.g;cassava4.1_001400m.g;cassava4.1_001407m.g;cassava4.1_001508m.g;cassava4.1_003324m.g;cassava4.1_003834m.g;cassava4.1_003875m.g;cassava4.1_003989m.g;cassava4.1_004012m.g;cassava4.1_005603m.g;cassava4.1_006473m.g;…
GO:0032147	e	activation of protein kinase activity	28/3425	141/30666	0.00278	1	biological_process	cassava4.1_000469m.g;cassava4.1_000803m.g;cassava4.1_000829m.g;cassava4.1_000864m.g;cassava4.1_000962m.g;cassava4.1_001061m.g;cassava4.1_001075m.g;cassava4.1_001145m.g;cassava4.1_001331m.g;cassava4.1_001400m.g;cassava4.1_001407m.g;cassava4.1_001508m.g;cassava4.1_003324m.g;cassava4.1_003834m.g;cassava4.1_003875m.g;cassava4.1_003989m.g;cassava4.1_004012m.g;cassava4.1_005603m.g;cassava4.1_006473m.g;…
GO:0006820	e	anion transport	38/3425	211/30666	0.00288	1	biological_process	cassava4.1_000345m.g;cassava4.1_000369m.g;cassava4.1_000474m.g;cassava4.1_001113m.g;cassava4.1_002538m.g;cassava4.1_003224m.g;cassava4.1_003228m.g;cassava4.1_003230m.g;cassava4.1_003293m.g;cassava4.1_003320m.g;cassava4.1_005047m.g;cassava4.1_005212m.g;cassava4.1_005220m.g;cassava4.1_005221m.g;cassava4.1_005404m.g;cassava4.1_005787m.g;cassava4.1_006378m.g;cassava4.1_007111m.g;cassava4.1_009055m.g;…
GO:0033674	e	positive regulation of kinase activity	28/3425	142/30666	0.0029	1	biological_process	cassava4.1_000469m.g;cassava4.1_000803m.g;cassava4.1_000829m.g;cassava4.1_000864m.g;cassava4.1_000962m.g;cassava4.1_001061m.g;cassava4.1_001075m.g;cassava4.1_001145m.g;cassava4.1_001331m.g;cassava4.1_001400m.g;cassava4.1_001407m.g;cassava4.1_001508m.g;cassava4.1_003324m.g;cassava4.1_003834m.g;cassava4.1_003875m.g;cassava4.1_003989m.g;cassava4.1_004012m.g;cassava4.1_005603m.g;cassava4.1_006473m.g;…
GO:0045860	e	positive regulation of protein kinase activity	28/3425	142/30666	0.0029	1	biological_process	cassava4.1_000469m.g;cassava4.1_000803m.g;cassava4.1_000829m.g;cassava4.1_000864m.g;cassava4.1_000962m.g;cassava4.1_001061m.g;cassava4.1_001075m.g;cassava4.1_001145m.g;cassava4.1_001331m.g;cassava4.1_001400m.g;cassava4.1_001407m.g;cassava4.1_001508m.g;cassava4.1_003324m.g;cassava4.1_003834m.g;cassava4.1_003875m.g;cassava4.1_003989m.g;cassava4.1_004012m.g;cassava4.1_005603m.g;cassava4.1_006473m.g;…
GO:0045937	e	positive regulation of phosphate metabolic process	28/3425	142/30666	0.0029	1	biological_process	cassava4.1_000469m.g;cassava4.1_000803m.g;cassava4.1_000829m.g;cassava4.1_000864m.g;cassava4.1_000962m.g;cassava4.1_001061m.g;cassava4.1_001075m.g;cassava4.1_001145m.g;cassava4.1_001331m.g;cassava4.1_001400m.g;cassava4.1_001407m.g;cassava4.1_001508m.g;cassava4.1_003324m.g;cassava4.1_003834m.g;cassava4.1_003875m.g;cassava4.1_003989m.g;cassava4.1_004012m.g;cassava4.1_005603m.g;cassava4.1_006473m.g;…
GO:0042327	e	positive regulation of phosphorylation	28/3425	142/30666	0.0029	1	biological_process	cassava4.1_000469m.g;cassava4.1_000803m.g;cassava4.1_000829m.g;cassava4.1_000864m.g;cassava4.1_000962m.g;cassava4.1_001061m.g;cassava4.1_001075m.g;cassava4.1_001145m.g;cassava4.1_001331m.g;cassava4.1_001400m.g;cassava4.1_001407m.g;cassava4.1_001508m.g;cassava4.1_003324m.g;cassava4.1_003834m.g;cassava4.1_003875m.g;cassava4.1_003989m.g;cassava4.1_004012m.g;cassava4.1_005603m.g;cassava4.1_006473m.g;…
GO:0051347	e	positive regulation of transferase activity	28/3425	142/30666	0.0029	1	biological_process	cassava4.1_000469m.g;cassava4.1_000803m.g;cassava4.1_000829m.g;cassava4.1_000864m.g;cassava4.1_000962m.g;cassava4.1_001061m.g;cassava4.1_001075m.g;cassava4.1_001145m.g;cassava4.1_001331m.g;cassava4.1_001400m.g;cassava4.1_001407m.g;cassava4.1_001508m.g;cassava4.1_003324m.g;cassava4.1_003834m.g;cassava4.1_003875m.g;cassava4.1_003989m.g;cassava4.1_004012m.g;cassava4.1_005603m.g;cassava4.1_006473m.g;…
GO:0010562	e	positive regulation of phosphorus metabolic process	28/3425	142/30666	0.0029	1	biological_process	cassava4.1_000469m.g;cassava4.1_000803m.g;cassava4.1_000829m.g;cassava4.1_000864m.g;cassava4.1_000962m.g;cassava4.1_001061m.g;cassava4.1_001075m.g;cassava4.1_001145m.g;cassava4.1_001331m.g;cassava4.1_001400m.g;cassava4.1_001407m.g;cassava4.1_001508m.g;cassava4.1_003324m.g;cassava4.1_003834m.g;cassava4.1_003875m.g;cassava4.1_003989m.g;cassava4.1_004012m.g;cassava4.1_005603m.g;cassava4.1_006473m.g;…
GO:0001934	e	positive regulation of protein phosphorylation	28/3425	142/30666	0.0029	1	biological_process	cassava4.1_000469m.g;cassava4.1_000803m.g;cassava4.1_000829m.g;cassava4.1_000864m.g;cassava4.1_000962m.g;cassava4.1_001061m.g;cassava4.1_001075m.g;cassava4.1_001145m.g;cassava4.1_001331m.g;cassava4.1_001400m.g;cassava4.1_001407m.g;cassava4.1_001508m.g;cassava4.1_003324m.g;cassava4.1_003834m.g;cassava4.1_003875m.g;cassava4.1_003989m.g;cassava4.1_004012m.g;cassava4.1_005603m.g;cassava4.1_006473m.g;…
GO:0043408	e	regulation of MAPK cascade	28/3425	143/30666	0.00305	1	biological_process	cassava4.1_000469m.g;cassava4.1_000803m.g;cassava4.1_000829m.g;cassava4.1_000864m.g;cassava4.1_000962m.g;cassava4.1_001061m.g;cassava4.1_001075m.g;cassava4.1_001145m.g;cassava4.1_001331m.g;cassava4.1_001400m.g;cassava4.1_001407m.g;cassava4.1_001508m.g;cassava4.1_003324m.g;cassava4.1_003834m.g;cassava4.1_003875m.g;cassava4.1_003989m.g;cassava4.1_004012m.g;cassava4.1_005603m.g;cassava4.1_006473m.g;…
GO:0016051	e	carbohydrate biosynthetic process	59/3425	360/30666	0.00306	1	biological_process	cassava4.1_000528m.g;cassava4.1_000652m.g;cassava4.1_000659m.g;cassava4.1_000660m.g;cassava4.1_000673m.g;cassava4.1_000695m.g;cassava4.1_000725m.g;cassava4.1_001042m.g;cassava4.1_001047m.g;cassava4.1_001215m.g;cassava4.1_001541m.g;cassava4.1_001575m.g;cassava4.1_001686m.g;cassava4.1_002329m.g;cassava4.1_002393m.g;cassava4.1_002850m.g;cassava4.1_003164m.g;cassava4.1_003342m.g;cassava4.1_003452m.g;…
GO:0032559	e	adenyl ribonucleotide binding	294/3425	2244/30666	0.00307	1	molecular_function	cassava4.1_000023m.g;cassava4.1_000213m.g;cassava4.1_000215m.g;cassava4.1_000218m.g;cassava4.1_000220m.g;cassava4.1_000238m.g;cassava4.1_000255m.g;cassava4.1_000259m.g;cassava4.1_000306m.g;cassava4.1_000345m.g;cassava4.1_000369m.g;cassava4.1_000386m.g;cassava4.1_000409m.g;cassava4.1_000469m.g;cassava4.1_000474m.g;cassava4.1_000520m.g;cassava4.1_000614m.g;cassava4.1_000624m.g;cassava4.1_000627m.g;…
GO:0045859	e	regulation of protein kinase activity	34/3425	184/30666	0.00309	1	biological_process	cassava4.1_000469m.g;cassava4.1_000651m.g;cassava4.1_000803m.g;cassava4.1_000829m.g;cassava4.1_000864m.g;cassava4.1_000962m.g;cassava4.1_001061m.g;cassava4.1_001075m.g;cassava4.1_001145m.g;cassava4.1_001331m.g;cassava4.1_001400m.g;cassava4.1_001407m.g;cassava4.1_001508m.g;cassava4.1_003324m.g;cassava4.1_003834m.g;cassava4.1_003875m.g;cassava4.1_003989m.g;cassava4.1_004012m.g;cassava4.1_005603m.g;…
GO:0001932	e	regulation of protein phosphorylation	34/3425	184/30666	0.00309	1	biological_process	cassava4.1_000469m.g;cassava4.1_000651m.g;cassava4.1_000803m.g;cassava4.1_000829m.g;cassava4.1_000864m.g;cassava4.1_000962m.g;cassava4.1_001061m.g;cassava4.1_001075m.g;cassava4.1_001145m.g;cassava4.1_001331m.g;cassava4.1_001400m.g;cassava4.1_001407m.g;cassava4.1_001508m.g;cassava4.1_003324m.g;cassava4.1_003834m.g;cassava4.1_003875m.g;cassava4.1_003989m.g;cassava4.1_004012m.g;cassava4.1_005603m.g;…
GO:0042973	e	glucan endo-1,3-beta-D-glucosidase activity	10/3425	34/30666	0.00312	1	molecular_function	cassava4.1_005970m.g;cassava4.1_006863m.g;cassava4.1_007073m.g;cassava4.1_007302m.g;cassava4.1_007509m.g;cassava4.1_007570m.g;cassava4.1_008536m.g;cassava4.1_011788m.g;cassava4.1_024233m.g;cassava4.1_030523m.g
GO:0033772	e	flavonoid 3',5'-hydroxylase activity	10/3425	34/30666	0.00312	1	molecular_function	cassava4.1_005175m.g;cassava4.1_005353m.g;cassava4.1_005394m.g;cassava4.1_005464m.g;cassava4.1_005694m.g;cassava4.1_005921m.g;cassava4.1_006497m.g;cassava4.1_022000m.g;cassava4.1_028527m.g;cassava4.1_034365m.g
GO:0031401	e	positive regulation of protein modification process	28/3425	144/30666	0.00322	1	biological_process	cassava4.1_000469m.g;cassava4.1_000803m.g;cassava4.1_000829m.g;cassava4.1_000864m.g;cassava4.1_000962m.g;cassava4.1_001061m.g;cassava4.1_001075m.g;cassava4.1_001145m.g;cassava4.1_001331m.g;cassava4.1_001400m.g;cassava4.1_001407m.g;cassava4.1_001508m.g;cassava4.1_003324m.g;cassava4.1_003834m.g;cassava4.1_003875m.g;cassava4.1_003989m.g;cassava4.1_004012m.g;cassava4.1_005603m.g;cassava4.1_006473m.g;…
GO:0006040	e	amino sugar metabolic process	18/3425	79/30666	0.0033	1	biological_process	cassava4.1_004979m.g;cassava4.1_005650m.g;cassava4.1_005737m.g;cassava4.1_005907m.g;cassava4.1_010113m.g;cassava4.1_011797m.g;cassava4.1_012136m.g;cassava4.1_014554m.g;cassava4.1_023171m.g;cassava4.1_023221m.g;cassava4.1_024802m.g;cassava4.1_030454m.g;cassava4.1_031107m.g;cassava4.1_033022m.g;cassava4.1_033496m.g;cassava4.1_033827m.g;cassava4.1_034231m.g;cassava4.1_034267m.g
GO:0008219	e	cell death	8/3425	24/30666	0.0034	1	biological_process	cassava4.1_003891m.g;cassava4.1_004751m.g;cassava4.1_005026m.g;cassava4.1_008396m.g;cassava4.1_010750m.g;cassava4.1_010868m.g;cassava4.1_014064m.g;cassava4.1_027539m.g
GO:0016265	e	death	8/3425	24/30666	0.0034	1	biological_process	cassava4.1_003891m.g;cassava4.1_004751m.g;cassava4.1_005026m.g;cassava4.1_008396m.g;cassava4.1_010750m.g;cassava4.1_010868m.g;cassava4.1_014064m.g;cassava4.1_027539m.g
GO:0001071	e	nucleic acid binding transcription factor activity	72/3425	461/30666	0.00355	1	molecular_function	cassava4.1_001649m.g;cassava4.1_001653m.g;cassava4.1_002389m.g;cassava4.1_002985m.g;cassava4.1_003308m.g;cassava4.1_007837m.g;cassava4.1_008073m.g;cassava4.1_008347m.g;cassava4.1_008616m.g;cassava4.1_009017m.g;cassava4.1_009059m.g;cassava4.1_009750m.g;cassava4.1_010157m.g;cassava4.1_010314m.g;cassava4.1_010444m.g;cassava4.1_010539m.g;cassava4.1_010602m.g;cassava4.1_010811m.g;cassava4.1_011813m.g;…
GO:0050790	e	regulation of catalytic activity	66/3425	417/30666	0.00366	1	biological_process	cassava4.1_000469m.g;cassava4.1_000651m.g;cassava4.1_000803m.g;cassava4.1_000829m.g;cassava4.1_000864m.g;cassava4.1_000962m.g;cassava4.1_001061m.g;cassava4.1_001075m.g;cassava4.1_001145m.g;cassava4.1_001331m.g;cassava4.1_001400m.g;cassava4.1_001407m.g;cassava4.1_001508m.g;cassava4.1_002101m.g;cassava4.1_003324m.g;cassava4.1_003834m.g;cassava4.1_003875m.g;cassava4.1_003930m.g;cassava4.1_003951m.g;…
GO:0000151	e	ubiquitin ligase complex	23/3425	112/30666	0.00374	1	cellular_component	cassava4.1_000856m.g;cassava4.1_002323m.g;cassava4.1_002876m.g;cassava4.1_003388m.g;cassava4.1_003577m.g;cassava4.1_004621m.g;cassava4.1_007269m.g;cassava4.1_007562m.g;cassava4.1_007727m.g;cassava4.1_008581m.g;cassava4.1_008600m.g;cassava4.1_009372m.g;cassava4.1_009737m.g;cassava4.1_013384m.g;cassava4.1_023462m.g;cassava4.1_024160m.g;cassava4.1_024518m.g;cassava4.1_025306m.g;cassava4.1_026727m.g;…
GO:0006769	e	nicotinamide metabolic process	10/3425	35/30666	0.00393	1	biological_process	cassava4.1_005509m.g;cassava4.1_010176m.g;cassava4.1_012469m.g;cassava4.1_013345m.g;cassava4.1_021582m.g;cassava4.1_026912m.g;cassava4.1_030796m.g;cassava4.1_031486m.g;cassava4.1_032706m.g;cassava4.1_032908m.g
GO:0033773	e	isoflavone 2'-hydroxylase activity	6/3425	15/30666	0.00395	1	molecular_function	cassava4.1_005771m.g;cassava4.1_006079m.g;cassava4.1_011387m.g;cassava4.1_012668m.g;cassava4.1_017029m.g;cassava4.1_033080m.g
GO:0005911	e	cell-cell junction	61/3425	381/30666	0.00403	1	cellular_component	cassava4.1_000402m.g;cassava4.1_000890m.g;cassava4.1_001236m.g;cassava4.1_001704m.g;cassava4.1_002059m.g;cassava4.1_002070m.g;cassava4.1_002509m.g;cassava4.1_002774m.g;cassava4.1_002968m.g;cassava4.1_004070m.g;cassava4.1_004226m.g;cassava4.1_004463m.g;cassava4.1_004981m.g;cassava4.1_005001m.g;cassava4.1_005161m.g;cassava4.1_005221m.g;cassava4.1_005492m.g;cassava4.1_005514m.g;cassava4.1_006126m.g;…
GO:0009506	e	plasmodesma	61/3425	381/30666	0.00403	1	cellular_component	cassava4.1_000402m.g;cassava4.1_000890m.g;cassava4.1_001236m.g;cassava4.1_001704m.g;cassava4.1_002059m.g;cassava4.1_002070m.g;cassava4.1_002509m.g;cassava4.1_002774m.g;cassava4.1_002968m.g;cassava4.1_004070m.g;cassava4.1_004226m.g;cassava4.1_004463m.g;cassava4.1_004981m.g;cassava4.1_005001m.g;cassava4.1_005161m.g;cassava4.1_005221m.g;cassava4.1_005492m.g;cassava4.1_005514m.g;cassava4.1_006126m.g;…
GO:0030054	e	cell junction	61/3425	381/30666	0.00403	1	cellular_component	cassava4.1_000402m.g;cassava4.1_000890m.g;cassava4.1_001236m.g;cassava4.1_001704m.g;cassava4.1_002059m.g;cassava4.1_002070m.g;cassava4.1_002509m.g;cassava4.1_002774m.g;cassava4.1_002968m.g;cassava4.1_004070m.g;cassava4.1_004226m.g;cassava4.1_004463m.g;cassava4.1_004981m.g;cassava4.1_005001m.g;cassava4.1_005161m.g;cassava4.1_005221m.g;cassava4.1_005492m.g;cassava4.1_005514m.g;cassava4.1_006126m.g;…
GO:0009690	e	cytokinin metabolic process	4/3425	7/30666	0.00411	1	biological_process	cassava4.1_005650m.g;cassava4.1_005737m.g;cassava4.1_007298m.g;cassava4.1_033022m.g
GO:0016639	e	oxidoreductase activity, acting on the CH-NH2 group of donors, NAD or NADP as acceptor	4/3425	7/30666	0.00411	1	molecular_function	cassava4.1_008690m.g;cassava4.1_008693m.g;cassava4.1_008701m.g;cassava4.1_008713m.g
GO:0019953	e	sexual reproduction	4/3425	7/30666	0.00411	1	biological_process	cassava4.1_013781m.g;cassava4.1_014066m.g;cassava4.1_014262m.g;cassava4.1_014840m.g
GO:0009719	e	response to endogenous stimulus	65/3425	411/30666	0.00437	1	biological_process	cassava4.1_000848m.g;cassava4.1_002399m.g;cassava4.1_002555m.g;cassava4.1_002850m.g;cassava4.1_003408m.g;cassava4.1_003891m.g;cassava4.1_005221m.g;cassava4.1_006051m.g;cassava4.1_006165m.g;cassava4.1_006336m.g;cassava4.1_006352m.g;cassava4.1_006665m.g;cassava4.1_006735m.g;cassava4.1_007269m.g;cassava4.1_007717m.g;cassava4.1_007727m.g;cassava4.1_008581m.g;cassava4.1_009737m.g;cassava4.1_009750m.g;…
GO:0018193	e	peptidyl-amino acid modification	56/3425	345/30666	0.00438	1	biological_process	cassava4.1_000859m.g;cassava4.1_000978m.g;cassava4.1_001111m.g;cassava4.1_001386m.g;cassava4.1_001546m.g;cassava4.1_001736m.g;cassava4.1_001791m.g;cassava4.1_002298m.g;cassava4.1_002546m.g;cassava4.1_002583m.g;cassava4.1_002977m.g;cassava4.1_002983m.g;cassava4.1_003081m.g;cassava4.1_003267m.g;cassava4.1_003433m.g;cassava4.1_003594m.g;cassava4.1_003643m.g;cassava4.1_003832m.g;cassava4.1_003906m.g;…
GO:0016614	e	oxidoreductase activity, acting on CH-OH group of donors	53/3425	324/30666	0.0044	1	molecular_function	cassava4.1_002349m.g;cassava4.1_002619m.g;cassava4.1_003451m.g;cassava4.1_004114m.g;cassava4.1_004164m.g;cassava4.1_004227m.g;cassava4.1_004979m.g;cassava4.1_005650m.g;cassava4.1_005737m.g;cassava4.1_006442m.g;cassava4.1_006634m.g;cassava4.1_006899m.g;cassava4.1_006908m.g;cassava4.1_008738m.g;cassava4.1_009575m.g;cassava4.1_009602m.g;cassava4.1_009729m.g;cassava4.1_009811m.g;cassava4.1_009991m.g;…
GO:0004629	e	phospholipase C activity	5/3425	11/30666	0.00448	1	molecular_function	cassava4.1_004141m.g;cassava4.1_005016m.g;cassava4.1_005614m.g;cassava4.1_005648m.g;cassava4.1_005742m.g
GO:0010243	e	response to organonitrogen compound	8/3425	25/30666	0.00451	1	biological_process	cassava4.1_006352m.g;cassava4.1_007727m.g;cassava4.1_008581m.g;cassava4.1_009750m.g;cassava4.1_013645m.g;cassava4.1_013649m.g;cassava4.1_018105m.g;cassava4.1_024518m.g
GO:0007178	e	transmembrane receptor protein serine/threonine kinase signaling pathway	31/3425	168/30666	0.00452	1	biological_process	cassava4.1_000469m.g;cassava4.1_000803m.g;cassava4.1_000829m.g;cassava4.1_000864m.g;cassava4.1_000962m.g;cassava4.1_001061m.g;cassava4.1_001075m.g;cassava4.1_001111m.g;cassava4.1_001145m.g;cassava4.1_001331m.g;cassava4.1_001400m.g;cassava4.1_001407m.g;cassava4.1_001508m.g;cassava4.1_003324m.g;cassava4.1_003834m.g;cassava4.1_003875m.g;cassava4.1_003987m.g;cassava4.1_003989m.g;cassava4.1_004012m.g;…
GO:0010033	e	response to organic substance	75/3425	487/30666	0.00454	1	biological_process	cassava4.1_000556m.g;cassava4.1_000848m.g;cassava4.1_002363m.g;cassava4.1_002399m.g;cassava4.1_002555m.g;cassava4.1_002850m.g;cassava4.1_003408m.g;cassava4.1_003891m.g;cassava4.1_005221m.g;cassava4.1_006051m.g;cassava4.1_006165m.g;cassava4.1_006336m.g;cassava4.1_006352m.g;cassava4.1_006665m.g;cassava4.1_006735m.g;cassava4.1_007269m.g;cassava4.1_007717m.g;cassava4.1_007727m.g;cassava4.1_008581m.g;…
GO:0043549	e	regulation of kinase activity	34/3425	186/30666	0.00467	1	biological_process	cassava4.1_000469m.g;cassava4.1_000651m.g;cassava4.1_000803m.g;cassava4.1_000829m.g;cassava4.1_000864m.g;cassava4.1_000962m.g;cassava4.1_001061m.g;cassava4.1_001075m.g;cassava4.1_001145m.g;cassava4.1_001331m.g;cassava4.1_001400m.g;cassava4.1_001407m.g;cassava4.1_001508m.g;cassava4.1_003324m.g;cassava4.1_003834m.g;cassava4.1_003875m.g;cassava4.1_003989m.g;cassava4.1_004012m.g;cassava4.1_005603m.g;…
GO:0042325	e	regulation of phosphorylation	34/3425	186/30666	0.00467	1	biological_process	cassava4.1_000469m.g;cassava4.1_000651m.g;cassava4.1_000803m.g;cassava4.1_000829m.g;cassava4.1_000864m.g;cassava4.1_000962m.g;cassava4.1_001061m.g;cassava4.1_001075m.g;cassava4.1_001145m.g;cassava4.1_001331m.g;cassava4.1_001400m.g;cassava4.1_001407m.g;cassava4.1_001508m.g;cassava4.1_003324m.g;cassava4.1_003834m.g;cassava4.1_003875m.g;cassava4.1_003989m.g;cassava4.1_004012m.g;cassava4.1_005603m.g;…
GO:0051338	e	regulation of transferase activity	34/3425	186/30666	0.00467	1	biological_process	cassava4.1_000469m.g;cassava4.1_000651m.g;cassava4.1_000803m.g;cassava4.1_000829m.g;cassava4.1_000864m.g;cassava4.1_000962m.g;cassava4.1_001061m.g;cassava4.1_001075m.g;cassava4.1_001145m.g;cassava4.1_001331m.g;cassava4.1_001400m.g;cassava4.1_001407m.g;cassava4.1_001508m.g;cassava4.1_003324m.g;cassava4.1_003834m.g;cassava4.1_003875m.g;cassava4.1_003989m.g;cassava4.1_004012m.g;cassava4.1_005603m.g;…
GO:0006687	e	glycosphingolipid metabolic process	17/3425	75/30666	0.0047	1	biological_process	cassava4.1_001108m.g;cassava4.1_001503m.g;cassava4.1_001624m.g;cassava4.1_001635m.g;cassava4.1_001637m.g;cassava4.1_001639m.g;cassava4.1_001652m.g;cassava4.1_002723m.g;cassava4.1_003430m.g;cassava4.1_015957m.g;cassava4.1_016445m.g;cassava4.1_016593m.g;cassava4.1_021614m.g;cassava4.1_022737m.g;cassava4.1_031695m.g;cassava4.1_031851m.g;cassava4.1_033827m.g
GO:0006464	e	cellular protein modification process	238/3425	1798/30666	0.00483	1	biological_process	cassava4.1_000177m.g;cassava4.1_000469m.g;cassava4.1_000520m.g;cassava4.1_000624m.g;cassava4.1_000643m.g;cassava4.1_000651m.g;cassava4.1_000696m.g;cassava4.1_000856m.g;cassava4.1_000859m.g;cassava4.1_000887m.g;cassava4.1_000930m.g;cassava4.1_000978m.g;cassava4.1_001059m.g;cassava4.1_001074m.g;cassava4.1_001097m.g;cassava4.1_001111m.g;cassava4.1_001182m.g;cassava4.1_001236m.g;cassava4.1_001334m.g;…
GO:0036211	e	protein modification process	238/3425	1798/30666	0.00483	1	biological_process	cassava4.1_000177m.g;cassava4.1_000469m.g;cassava4.1_000520m.g;cassava4.1_000624m.g;cassava4.1_000643m.g;cassava4.1_000651m.g;cassava4.1_000696m.g;cassava4.1_000856m.g;cassava4.1_000859m.g;cassava4.1_000887m.g;cassava4.1_000930m.g;cassava4.1_000978m.g;cassava4.1_001059m.g;cassava4.1_001074m.g;cassava4.1_001097m.g;cassava4.1_001111m.g;cassava4.1_001182m.g;cassava4.1_001236m.g;cassava4.1_001334m.g;…
GO:0046592	e	polyamine oxidase activity	3/3425	4/30666	0.0051	1	molecular_function	cassava4.1_006541m.g;cassava4.1_022613m.g;cassava4.1_023906m.g
GO:0034480	e	phosphatidylcholine phospholipase C activity	3/3425	4/30666	0.0051	1	molecular_function	cassava4.1_005614m.g;cassava4.1_005648m.g;cassava4.1_005742m.g
GO:0070704	e	sterol desaturase activity	3/3425	4/30666	0.0051	1	molecular_function	cassava4.1_005972m.g;cassava4.1_013734m.g;cassava4.1_034406m.g
GO:0051707	e	response to other organism	41/3425	240/30666	0.00532	1	biological_process	cassava4.1_000520m.g;cassava4.1_000556m.g;cassava4.1_001001m.g;cassava4.1_002363m.g;cassava4.1_002551m.g;cassava4.1_003249m.g;cassava4.1_003891m.g;cassava4.1_005514m.g;cassava4.1_006352m.g;cassava4.1_006474m.g;cassava4.1_007006m.g;cassava4.1_009055m.g;cassava4.1_009081m.g;cassava4.1_009579m.g;cassava4.1_010654m.g;cassava4.1_011531m.g;cassava4.1_011604m.g;cassava4.1_011945m.g;cassava4.1_012539m.g;…
GO:0065009	e	regulation of molecular function	67/3425	430/30666	0.00534	1	biological_process	cassava4.1_000469m.g;cassava4.1_000520m.g;cassava4.1_000651m.g;cassava4.1_000803m.g;cassava4.1_000829m.g;cassava4.1_000864m.g;cassava4.1_000962m.g;cassava4.1_001061m.g;cassava4.1_001075m.g;cassava4.1_001145m.g;cassava4.1_001331m.g;cassava4.1_001400m.g;cassava4.1_001407m.g;cassava4.1_001508m.g;cassava4.1_002101m.g;cassava4.1_003324m.g;cassava4.1_003834m.g;cassava4.1_003875m.g;cassava4.1_003930m.g;…
GO:0031399	e	regulation of protein modification process	34/3425	191/30666	0.0055	1	biological_process	cassava4.1_000469m.g;cassava4.1_000651m.g;cassava4.1_000803m.g;cassava4.1_000829m.g;cassava4.1_000864m.g;cassava4.1_000962m.g;cassava4.1_001061m.g;cassava4.1_001075m.g;cassava4.1_001145m.g;cassava4.1_001331m.g;cassava4.1_001400m.g;cassava4.1_001407m.g;cassava4.1_001508m.g;cassava4.1_003324m.g;cassava4.1_003834m.g;cassava4.1_003875m.g;cassava4.1_003989m.g;cassava4.1_004012m.g;cassava4.1_005603m.g;…
GO:0022804	e	active transmembrane transporter activity	67/3425	433/30666	0.0056	1	molecular_function	cassava4.1_000213m.g;cassava4.1_000215m.g;cassava4.1_000220m.g;cassava4.1_000255m.g;cassava4.1_000306m.g;cassava4.1_000345m.g;cassava4.1_000369m.g;cassava4.1_000386m.g;cassava4.1_000409m.g;cassava4.1_000474m.g;cassava4.1_000848m.g;cassava4.1_000857m.g;cassava4.1_001001m.g;cassava4.1_001080m.g;cassava4.1_001084m.g;cassava4.1_001113m.g;cassava4.1_001401m.g;cassava4.1_001405m.g;cassava4.1_001662m.g;…
GO:0003700	e	sequence-specific DNA binding transcription factor activity	71/3425	460/30666	0.00561	1	molecular_function	cassava4.1_001649m.g;cassava4.1_001653m.g;cassava4.1_002389m.g;cassava4.1_002985m.g;cassava4.1_003308m.g;cassava4.1_007837m.g;cassava4.1_008073m.g;cassava4.1_008347m.g;cassava4.1_008616m.g;cassava4.1_009017m.g;cassava4.1_009059m.g;cassava4.1_009750m.g;cassava4.1_010157m.g;cassava4.1_010314m.g;cassava4.1_010444m.g;cassava4.1_010539m.g;cassava4.1_010602m.g;cassava4.1_010811m.g;cassava4.1_011813m.g;…
GO:0004702	e	receptor signaling protein serine/threonine kinase activity	30/3425	163/30666	0.00571	1	molecular_function	cassava4.1_000469m.g;cassava4.1_000803m.g;cassava4.1_000829m.g;cassava4.1_000864m.g;cassava4.1_000962m.g;cassava4.1_001061m.g;cassava4.1_001075m.g;cassava4.1_001145m.g;cassava4.1_001331m.g;cassava4.1_001400m.g;cassava4.1_001407m.g;cassava4.1_001508m.g;cassava4.1_003324m.g;cassava4.1_003834m.g;cassava4.1_003875m.g;cassava4.1_003987m.g;cassava4.1_003989m.g;cassava4.1_004012m.g;cassava4.1_005603m.g;…
GO:0031325	e	positive regulation of cellular metabolic process	37/3425	211/30666	0.00573	1	biological_process	cassava4.1_000469m.g;cassava4.1_000803m.g;cassava4.1_000829m.g;cassava4.1_000864m.g;cassava4.1_000962m.g;cassava4.1_001061m.g;cassava4.1_001075m.g;cassava4.1_001145m.g;cassava4.1_001331m.g;cassava4.1_001400m.g;cassava4.1_001407m.g;cassava4.1_001508m.g;cassava4.1_003324m.g;cassava4.1_003834m.g;cassava4.1_003875m.g;cassava4.1_003989m.g;cassava4.1_004012m.g;cassava4.1_005603m.g;cassava4.1_006473m.g;…
GO:0030554	e	adenyl nucleotide binding	297/3425	2292/30666	0.00579	1	molecular_function	cassava4.1_000023m.g;cassava4.1_000213m.g;cassava4.1_000215m.g;cassava4.1_000218m.g;cassava4.1_000220m.g;cassava4.1_000238m.g;cassava4.1_000255m.g;cassava4.1_000259m.g;cassava4.1_000306m.g;cassava4.1_000345m.g;cassava4.1_000369m.g;cassava4.1_000386m.g;cassava4.1_000409m.g;cassava4.1_000469m.g;cassava4.1_000474m.g;cassava4.1_000520m.g;cassava4.1_000614m.g;cassava4.1_000624m.g;cassava4.1_000627m.g;…
GO:0016645	e	oxidoreductase activity, acting on the CH-NH group of donors	8/3425	26/30666	0.00589	1	molecular_function	cassava4.1_005650m.g;cassava4.1_005737m.g;cassava4.1_006541m.g;cassava4.1_008563m.g;cassava4.1_011882m.g;cassava4.1_022613m.g;cassava4.1_023906m.g;cassava4.1_033022m.g
GO:0022843	e	voltage-gated cation channel activity	7/3425	21/30666	0.00607	1	molecular_function	cassava4.1_001740m.g;cassava4.1_001762m.g;cassava4.1_002370m.g;cassava4.1_002700m.g;cassava4.1_005026m.g;cassava4.1_022564m.g;cassava4.1_028808m.g
GO:0009893	e	positive regulation of metabolic process	37/3425	213/30666	0.00612	1	biological_process	cassava4.1_000469m.g;cassava4.1_000803m.g;cassava4.1_000829m.g;cassava4.1_000864m.g;cassava4.1_000962m.g;cassava4.1_001061m.g;cassava4.1_001075m.g;cassava4.1_001145m.g;cassava4.1_001331m.g;cassava4.1_001400m.g;cassava4.1_001407m.g;cassava4.1_001508m.g;cassava4.1_003324m.g;cassava4.1_003834m.g;cassava4.1_003875m.g;cassava4.1_003989m.g;cassava4.1_004012m.g;cassava4.1_005603m.g;cassava4.1_006473m.g;…
GO:0001101	e	response to acid chemical	56/3425	351/30666	0.0062	1	biological_process	cassava4.1_000556m.g;cassava4.1_002363m.g;cassava4.1_003891m.g;cassava4.1_004233m.g;cassava4.1_004717m.g;cassava4.1_005221m.g;cassava4.1_006051m.g;cassava4.1_006165m.g;cassava4.1_006352m.g;cassava4.1_006665m.g;cassava4.1_006735m.g;cassava4.1_007006m.g;cassava4.1_007269m.g;cassava4.1_007717m.g;cassava4.1_008581m.g;cassava4.1_010339m.g;cassava4.1_010809m.g;cassava4.1_011421m.g;cassava4.1_011863m.g;…
GO:1902531	e	regulation of intracellular signal transduction	28/3425	151/30666	0.0063	1	biological_process	cassava4.1_000469m.g;cassava4.1_000803m.g;cassava4.1_000829m.g;cassava4.1_000864m.g;cassava4.1_000962m.g;cassava4.1_001061m.g;cassava4.1_001075m.g;cassava4.1_001145m.g;cassava4.1_001331m.g;cassava4.1_001400m.g;cassava4.1_001407m.g;cassava4.1_001508m.g;cassava4.1_003324m.g;cassava4.1_003834m.g;cassava4.1_003875m.g;cassava4.1_003989m.g;cassava4.1_004012m.g;cassava4.1_005603m.g;cassava4.1_006473m.g;…
GO:0006665	e	sphingolipid metabolic process	19/3425	91/30666	0.00671	1	biological_process	cassava4.1_001108m.g;cassava4.1_001503m.g;cassava4.1_001624m.g;cassava4.1_001635m.g;cassava4.1_001637m.g;cassava4.1_001639m.g;cassava4.1_001652m.g;cassava4.1_002723m.g;cassava4.1_003430m.g;cassava4.1_012089m.g;cassava4.1_014486m.g;cassava4.1_015957m.g;cassava4.1_016445m.g;cassava4.1_016593m.g;cassava4.1_021614m.g;cassava4.1_022737m.g;cassava4.1_031695m.g;cassava4.1_031851m.g;cassava4.1_033827m.g
GO:0030599	e	pectinesterase activity	19/3425	91/30666	0.00671	1	molecular_function	cassava4.1_003930m.g;cassava4.1_003951m.g;cassava4.1_004226m.g;cassava4.1_004339m.g;cassava4.1_004357m.g;cassava4.1_004985m.g;cassava4.1_005186m.g;cassava4.1_007416m.g;cassava4.1_008249m.g;cassava4.1_016103m.g;cassava4.1_016428m.g;cassava4.1_016531m.g;cassava4.1_016778m.g;cassava4.1_022381m.g;cassava4.1_023733m.g;cassava4.1_024336m.g;cassava4.1_025664m.g;cassava4.1_027130m.g;cassava4.1_030532m.g
GO:0004175	e	endopeptidase activity	51/3425	315/30666	0.00675	1	molecular_function	cassava4.1_001801m.g;cassava4.1_001804m.g;cassava4.1_002044m.g;cassava4.1_002107m.g;cassava4.1_002210m.g;cassava4.1_002555m.g;cassava4.1_002972m.g;cassava4.1_003000m.g;cassava4.1_003825m.g;cassava4.1_003895m.g;cassava4.1_004221m.g;cassava4.1_004860m.g;cassava4.1_005585m.g;cassava4.1_005866m.g;cassava4.1_006004m.g;cassava4.1_006165m.g;cassava4.1_006242m.g;cassava4.1_006256m.g;cassava4.1_006553m.g;…
GO:0043446	e	cellular alkane metabolic process	5/3425	12/30666	0.00698	1	biological_process	cassava4.1_006302m.g;cassava4.1_006303m.g;cassava4.1_006320m.g;cassava4.1_009602m.g;cassava4.1_029820m.g
GO:0004866	e	endopeptidase inhibitor activity	5/3425	12/30666	0.00698	1	molecular_function	cassava4.1_016338m.g;cassava4.1_019939m.g;cassava4.1_022744m.g;cassava4.1_028129m.g;cassava4.1_028668m.g
GO:0052548	e	regulation of endopeptidase activity	5/3425	12/30666	0.00698	1	biological_process	cassava4.1_016338m.g;cassava4.1_019939m.g;cassava4.1_022744m.g;cassava4.1_028129m.g;cassava4.1_028668m.g
GO:0010951	e	negative regulation of endopeptidase activity	5/3425	12/30666	0.00698	1	biological_process	cassava4.1_016338m.g;cassava4.1_019939m.g;cassava4.1_022744m.g;cassava4.1_028129m.g;cassava4.1_028668m.g
GO:0061135	e	endopeptidase regulator activity	5/3425	12/30666	0.00698	1	molecular_function	cassava4.1_016338m.g;cassava4.1_019939m.g;cassava4.1_022744m.g;cassava4.1_028129m.g;cassava4.1_028668m.g
GO:0006118	e	electron transport	46/3425	278/30666	0.00707	1	biological_process	cassava4.1_002749m.g;cassava4.1_003963m.g;cassava4.1_004070m.g;cassava4.1_004139m.g;cassava4.1_004151m.g;cassava4.1_004384m.g;cassava4.1_004463m.g;cassava4.1_004981m.g;cassava4.1_005089m.g;cassava4.1_005161m.g;cassava4.1_005167m.g;cassava4.1_005181m.g;cassava4.1_007225m.g;cassava4.1_008690m.g;cassava4.1_008693m.g;cassava4.1_008701m.g;cassava4.1_008713m.g;cassava4.1_010589m.g;cassava4.1_011454m.g;…
GO:0004722	e	protein serine/threonine phosphatase activity	14/3425	61/30666	0.00716	1	molecular_function	cassava4.1_000651m.g;cassava4.1_008162m.g;cassava4.1_009112m.g;cassava4.1_009357m.g;cassava4.1_009531m.g;cassava4.1_009913m.g;cassava4.1_010060m.g;cassava4.1_010392m.g;cassava4.1_010894m.g;cassava4.1_011526m.g;cassava4.1_011995m.g;cassava4.1_012871m.g;cassava4.1_033584m.g;cassava4.1_033679m.g
GO:0005057	e	receptor signaling protein activity	36/3425	206/30666	0.00725	1	molecular_function	cassava4.1_000469m.g;cassava4.1_000803m.g;cassava4.1_000829m.g;cassava4.1_000859m.g;cassava4.1_000864m.g;cassava4.1_000962m.g;cassava4.1_001061m.g;cassava4.1_001075m.g;cassava4.1_001145m.g;cassava4.1_001331m.g;cassava4.1_001400m.g;cassava4.1_001407m.g;cassava4.1_001508m.g;cassava4.1_002952m.g;cassava4.1_003324m.g;cassava4.1_003834m.g;cassava4.1_003875m.g;cassava4.1_003987m.g;cassava4.1_003989m.g;…
GO:0043562	e	cellular response to nitrogen levels	4/3425	8/30666	0.0075	1	biological_process	cassava4.1_005238m.g;cassava4.1_006068m.g;cassava4.1_007934m.g;cassava4.1_008175m.g
GO:0010025	e	wax biosynthetic process	4/3425	8/30666	0.0075	1	biological_process	cassava4.1_000556m.g;cassava4.1_006208m.g;cassava4.1_026305m.g;cassava4.1_029820m.g
GO:0034702	e	ion channel complex	7/3425	22/30666	0.00805	1	cellular_component	cassava4.1_001740m.g;cassava4.1_001762m.g;cassava4.1_002370m.g;cassava4.1_002700m.g;cassava4.1_005026m.g;cassava4.1_022564m.g;cassava4.1_028808m.g
GO:0034703	e	cation channel complex	7/3425	22/30666	0.00805	1	cellular_component	cassava4.1_001740m.g;cassava4.1_001762m.g;cassava4.1_002370m.g;cassava4.1_002700m.g;cassava4.1_005026m.g;cassava4.1_022564m.g;cassava4.1_028808m.g
GO:0009408	e	response to heat	21/3425	106/30666	0.00805	1	biological_process	cassava4.1_008616m.g;cassava4.1_009017m.g;cassava4.1_009737m.g;cassava4.1_009750m.g;cassava4.1_011421m.g;cassava4.1_012044m.g;cassava4.1_012075m.g;cassava4.1_012276m.g;cassava4.1_012917m.g;cassava4.1_014976m.g;cassava4.1_017974m.g;cassava4.1_018127m.g;cassava4.1_018220m.g;cassava4.1_019184m.g;cassava4.1_021183m.g;cassava4.1_021991m.g;cassava4.1_024671m.g;cassava4.1_028949m.g;cassava4.1_029550m.g;…
GO:0043207	e	response to external biotic stimulus	41/3425	246/30666	0.00814	1	biological_process	cassava4.1_000520m.g;cassava4.1_000556m.g;cassava4.1_001001m.g;cassava4.1_002363m.g;cassava4.1_002551m.g;cassava4.1_003249m.g;cassava4.1_003891m.g;cassava4.1_005514m.g;cassava4.1_006352m.g;cassava4.1_006474m.g;cassava4.1_007006m.g;cassava4.1_009055m.g;cassava4.1_009081m.g;cassava4.1_009579m.g;cassava4.1_010654m.g;cassava4.1_011531m.g;cassava4.1_011604m.g;cassava4.1_011945m.g;cassava4.1_012539m.g;…
GO:0042910	e	xenobiotic transporter activity	9/3425	33/30666	0.0085	1	molecular_function	cassava4.1_000306m.g;cassava4.1_000345m.g;cassava4.1_000369m.g;cassava4.1_000386m.g;cassava4.1_000409m.g;cassava4.1_004013m.g;cassava4.1_029060m.g;cassava4.1_033109m.g;cassava4.1_034121m.g
GO:0042908	e	xenobiotic transport	9/3425	33/30666	0.0085	1	biological_process	cassava4.1_000306m.g;cassava4.1_000345m.g;cassava4.1_000369m.g;cassava4.1_000386m.g;cassava4.1_000409m.g;cassava4.1_004013m.g;cassava4.1_029060m.g;cassava4.1_033109m.g;cassava4.1_034121m.g
GO:0008559	e	xenobiotic-transporting ATPase activity	9/3425	33/30666	0.0085	1	molecular_function	cassava4.1_000306m.g;cassava4.1_000345m.g;cassava4.1_000369m.g;cassava4.1_000386m.g;cassava4.1_000409m.g;cassava4.1_004013m.g;cassava4.1_029060m.g;cassava4.1_033109m.g;cassava4.1_034121m.g
GO:0043225	e	anion transmembrane-transporting ATPase activity	12/3425	48/30666	0.00888	1	molecular_function	cassava4.1_000255m.g;cassava4.1_000345m.g;cassava4.1_000369m.g;cassava4.1_002287m.g;cassava4.1_003515m.g;cassava4.1_005404m.g;cassava4.1_013440m.g;cassava4.1_027677m.g;cassava4.1_029060m.g;cassava4.1_030270m.g;cassava4.1_033109m.g;cassava4.1_034121m.g
GO:0006869	e	lipid transport	13/3425	56/30666	0.00899	1	biological_process	cassava4.1_000402m.g;cassava4.1_000474m.g;cassava4.1_001113m.g;cassava4.1_016046m.g;cassava4.1_016559m.g;cassava4.1_017282m.g;cassava4.1_017665m.g;cassava4.1_017710m.g;cassava4.1_018262m.g;cassava4.1_019513m.g;cassava4.1_025114m.g;cassava4.1_031405m.g;cassava4.1_032621m.g
GO:0046497	e	nicotinate nucleotide metabolic process	10/3425	39/30666	0.009	1	biological_process	cassava4.1_005509m.g;cassava4.1_010176m.g;cassava4.1_012469m.g;cassava4.1_013345m.g;cassava4.1_021582m.g;cassava4.1_026912m.g;cassava4.1_030796m.g;cassava4.1_031486m.g;cassava4.1_032706m.g;cassava4.1_032908m.g
GO:0048522	e	positive regulation of cellular process	42/3425	255/30666	0.00932	1	biological_process	cassava4.1_000469m.g;cassava4.1_000556m.g;cassava4.1_000803m.g;cassava4.1_000829m.g;cassava4.1_000864m.g;cassava4.1_000962m.g;cassava4.1_001061m.g;cassava4.1_001075m.g;cassava4.1_001145m.g;cassava4.1_001331m.g;cassava4.1_001400m.g;cassava4.1_001407m.g;cassava4.1_001508m.g;cassava4.1_003324m.g;cassava4.1_003834m.g;cassava4.1_003875m.g;cassava4.1_003989m.g;cassava4.1_004012m.g;cassava4.1_005603m.g;…
GO:1901136	e	carbohydrate derivative catabolic process	78/3425	525/30666	0.00952	1	biological_process	cassava4.1_000213m.g;cassava4.1_000215m.g;cassava4.1_000220m.g;cassava4.1_000238m.g;cassava4.1_000255m.g;cassava4.1_000259m.g;cassava4.1_000306m.g;cassava4.1_000345m.g;cassava4.1_000369m.g;cassava4.1_000386m.g;cassava4.1_000409m.g;cassava4.1_001080m.g;cassava4.1_001084m.g;cassava4.1_001108m.g;cassava4.1_001113m.g;cassava4.1_001146m.g;cassava4.1_001401m.g;cassava4.1_001405m.g;cassava4.1_001503m.g;…
GO:0010604	e	positive regulation of macromolecule metabolic process	35/3425	203/30666	0.0096	1	biological_process	cassava4.1_000469m.g;cassava4.1_000803m.g;cassava4.1_000829m.g;cassava4.1_000864m.g;cassava4.1_000962m.g;cassava4.1_001061m.g;cassava4.1_001075m.g;cassava4.1_001145m.g;cassava4.1_001331m.g;cassava4.1_001400m.g;cassava4.1_001407m.g;cassava4.1_001508m.g;cassava4.1_003324m.g;cassava4.1_003834m.g;cassava4.1_003875m.g;cassava4.1_003989m.g;cassava4.1_004012m.g;cassava4.1_005603m.g;cassava4.1_006473m.g;…
GO:0051247	e	positive regulation of protein metabolic process	28/3425	155/30666	0.01	1	biological_process	cassava4.1_000469m.g;cassava4.1_000803m.g;cassava4.1_000829m.g;cassava4.1_000864m.g;cassava4.1_000962m.g;cassava4.1_001061m.g;cassava4.1_001075m.g;cassava4.1_001145m.g;cassava4.1_001331m.g;cassava4.1_001400m.g;cassava4.1_001407m.g;cassava4.1_001508m.g;cassava4.1_003324m.g;cassava4.1_003834m.g;cassava4.1_003875m.g;cassava4.1_003989m.g;cassava4.1_004012m.g;cassava4.1_005603m.g;cassava4.1_006473m.g;…
GO:0032270	e	positive regulation of cellular protein metabolic process	28/3425	155/30666	0.01	1	biological_process	cassava4.1_000469m.g;cassava4.1_000803m.g;cassava4.1_000829m.g;cassava4.1_000864m.g;cassava4.1_000962m.g;cassava4.1_001061m.g;cassava4.1_001075m.g;cassava4.1_001145m.g;cassava4.1_001331m.g;cassava4.1_001400m.g;cassava4.1_001407m.g;cassava4.1_001508m.g;cassava4.1_003324m.g;cassava4.1_003834m.g;cassava4.1_003875m.g;cassava4.1_003989m.g;cassava4.1_004012m.g;cassava4.1_005603m.g;cassava4.1_006473m.g;…
GO:0006952	e	defense response	46/3425	283/30666	0.0101	1	biological_process	cassava4.1_000520m.g;cassava4.1_000627m.g;cassava4.1_000944m.g;cassava4.1_001001m.g;cassava4.1_001246m.g;cassava4.1_003891m.g;cassava4.1_004964m.g;cassava4.1_005026m.g;cassava4.1_005514m.g;cassava4.1_007006m.g;cassava4.1_009831m.g;cassava4.1_010654m.g;cassava4.1_011604m.g;cassava4.1_011945m.g;cassava4.1_012871m.g;cassava4.1_012973m.g;cassava4.1_012975m.g;cassava4.1_013598m.g;cassava4.1_013641m.g;…
GO:0071805	e	potassium ion transmembrane transport	13/3425	57/30666	0.0101	1	biological_process	cassava4.1_001740m.g;cassava4.1_001762m.g;cassava4.1_001975m.g;cassava4.1_002112m.g;cassava4.1_002520m.g;cassava4.1_002700m.g;cassava4.1_005026m.g;cassava4.1_016071m.g;cassava4.1_016083m.g;cassava4.1_021183m.g;cassava4.1_022564m.g;cassava4.1_028808m.g;cassava4.1_029286m.g
GO:0071804	e	cellular potassium ion transport	13/3425	57/30666	0.0101	1	biological_process	cassava4.1_001740m.g;cassava4.1_001762m.g;cassava4.1_001975m.g;cassava4.1_002112m.g;cassava4.1_002520m.g;cassava4.1_002700m.g;cassava4.1_005026m.g;cassava4.1_016071m.g;cassava4.1_016083m.g;cassava4.1_021183m.g;cassava4.1_022564m.g;cassava4.1_028808m.g;cassava4.1_029286m.g
GO:0097367	e	carbohydrate derivative binding	331/3425	2605/30666	0.0102	1	molecular_function	cassava4.1_000023m.g;cassava4.1_000213m.g;cassava4.1_000215m.g;cassava4.1_000218m.g;cassava4.1_000220m.g;cassava4.1_000238m.g;cassava4.1_000255m.g;cassava4.1_000259m.g;cassava4.1_000306m.g;cassava4.1_000345m.g;cassava4.1_000369m.g;cassava4.1_000386m.g;cassava4.1_000409m.g;cassava4.1_000469m.g;cassava4.1_000474m.g;cassava4.1_000520m.g;cassava4.1_000614m.g;cassava4.1_000624m.g;cassava4.1_000627m.g;…
GO:0019252	e	starch biosynthetic process	5/3425	13/30666	0.0103	1	biological_process	cassava4.1_003884m.g;cassava4.1_003916m.g;cassava4.1_005409m.g;cassava4.1_005518m.g;cassava4.1_028396m.g
GO:0000003	e	reproduction	5/3425	13/30666	0.0103	1	biological_process	cassava4.1_013781m.g;cassava4.1_014066m.g;cassava4.1_014262m.g;cassava4.1_014840m.g;cassava4.1_030032m.g
GO:0007167	e	enzyme linked receptor protein signaling pathway	33/3425	190/30666	0.0105	1	biological_process	cassava4.1_000469m.g;cassava4.1_000803m.g;cassava4.1_000829m.g;cassava4.1_000864m.g;cassava4.1_000962m.g;cassava4.1_000978m.g;cassava4.1_001061m.g;cassava4.1_001075m.g;cassava4.1_001111m.g;cassava4.1_001145m.g;cassava4.1_001331m.g;cassava4.1_001400m.g;cassava4.1_001407m.g;cassava4.1_001508m.g;cassava4.1_003324m.g;cassava4.1_003834m.g;cassava4.1_003875m.g;cassava4.1_003987m.g;cassava4.1_003989m.g;…
GO:0006826	e	iron ion transport	7/3425	23/30666	0.0105	1	biological_process	cassava4.1_000306m.g;cassava4.1_001113m.g;cassava4.1_004013m.g;cassava4.1_007162m.g;cassava4.1_013440m.g;cassava4.1_014160m.g;cassava4.1_014185m.g
GO:0010200	e	response to chitin	6/3425	18/30666	0.0109	1	biological_process	cassava4.1_006352m.g;cassava4.1_007727m.g;cassava4.1_008581m.g;cassava4.1_009750m.g;cassava4.1_018105m.g;cassava4.1_024518m.g
GO:0009628	e	response to abiotic stimulus	105/3425	741/30666	0.011	1	biological_process	cassava4.1_000386m.g;cassava4.1_001001m.g;cassava4.1_001080m.g;cassava4.1_001084m.g;cassava4.1_002059m.g;cassava4.1_002070m.g;cassava4.1_003892m.g;cassava4.1_004452m.g;cassava4.1_004717m.g;cassava4.1_005167m.g;cassava4.1_005181m.g;cassava4.1_005464m.g;cassava4.1_005518m.g;cassava4.1_005907m.g;cassava4.1_006110m.g;cassava4.1_006165m.g;cassava4.1_006208m.g;cassava4.1_006352m.g;cassava4.1_006474m.g;…
GO:0010102	e	lateral root morphogenesis	3/3425	5/30666	0.0117	1	biological_process	cassava4.1_002555m.g;cassava4.1_014900m.g;cassava4.1_018262m.g
GO:0004351	e	glutamate decarboxylase activity	3/3425	5/30666	0.0117	1	molecular_function	cassava4.1_006118m.g;cassava4.1_006126m.g;cassava4.1_006179m.g
GO:0047334	e	diphosphate-fructose-6-phosphate 1-phosphotransferase activity	3/3425	5/30666	0.0117	1	molecular_function	cassava4.1_003757m.g;cassava4.1_004602m.g;cassava4.1_033702m.g
GO:0010101	e	post-embryonic root morphogenesis	3/3425	5/30666	0.0117	1	biological_process	cassava4.1_002555m.g;cassava4.1_014900m.g;cassava4.1_018262m.g
GO:0072529	e	pyrimidine-containing compound catabolic process	3/3425	5/30666	0.0117	1	biological_process	cassava4.1_005238m.g;cassava4.1_008175m.g;cassava4.1_027753m.g
GO:0006355	e	regulation of transcription, DNA-templated	193/3425	1457/30666	0.0119	1	biological_process	cassava4.1_000859m.g;cassava4.1_001649m.g;cassava4.1_001653m.g;cassava4.1_002389m.g;cassava4.1_002399m.g;cassava4.1_002952m.g;cassava4.1_002985m.g;cassava4.1_003253m.g;cassava4.1_003308m.g;cassava4.1_004650m.g;cassava4.1_006313m.g;cassava4.1_006735m.g;cassava4.1_007837m.g;cassava4.1_008073m.g;cassava4.1_008347m.g;cassava4.1_008616m.g;cassava4.1_009017m.g;cassava4.1_009059m.g;cassava4.1_009750m.g;…
GO:0016638	e	oxidoreductase activity, acting on the CH-NH2 group of donors	8/3425	29/30666	0.0119	1	molecular_function	cassava4.1_002415m.g;cassava4.1_002519m.g;cassava4.1_003008m.g;cassava4.1_008690m.g;cassava4.1_008693m.g;cassava4.1_008701m.g;cassava4.1_008713m.g;cassava4.1_012494m.g
GO:0051258	e	protein polymerization	8/3425	29/30666	0.0119	1	biological_process	cassava4.1_007502m.g;cassava4.1_007525m.g;cassava4.1_007549m.g;cassava4.1_007551m.g;cassava4.1_007598m.g;cassava4.1_007617m.g;cassava4.1_007640m.g;cassava4.1_007653m.g
GO:0015417	e	polyamine-transporting ATPase activity	4/3425	9/30666	0.0123	1	molecular_function	cassava4.1_000255m.g;cassava4.1_023698m.g;cassava4.1_027677m.g;cassava4.1_030270m.g
GO:0034308	e	primary alcohol metabolic process	4/3425	9/30666	0.0123	1	biological_process	cassava4.1_005135m.g;cassava4.1_005744m.g;cassava4.1_006529m.g;cassava4.1_009729m.g
GO:0016872	e	intramolecular lyase activity	4/3425	9/30666	0.0123	1	molecular_function	cassava4.1_007843m.g;cassava4.1_009486m.g;cassava4.1_016211m.g;cassava4.1_021835m.g
GO:0044765	e	single-organism transport	195/3425	1477/30666	0.0124	1	biological_process	cassava4.1_000213m.g;cassava4.1_000215m.g;cassava4.1_000220m.g;cassava4.1_000255m.g;cassava4.1_000306m.g;cassava4.1_000345m.g;cassava4.1_000369m.g;cassava4.1_000386m.g;cassava4.1_000402m.g;cassava4.1_000409m.g;cassava4.1_000474m.g;cassava4.1_000848m.g;cassava4.1_000857m.g;cassava4.1_001001m.g;cassava4.1_001080m.g;cassava4.1_001084m.g;cassava4.1_001113m.g;cassava4.1_001401m.g;cassava4.1_001405m.g;…
GO:0090354	e	regulation of auxin metabolic process	2/3425	2/30666	0.0125	1	biological_process	cassava4.1_009520m.g;cassava4.1_009522m.g
GO:0046898	e	response to cycloheximide	2/3425	2/30666	0.0125	1	biological_process	cassava4.1_013645m.g;cassava4.1_013649m.g
GO:0015712	e	hexose phosphate transport	2/3425	2/30666	0.0125	1	biological_process	cassava4.1_009055m.g;cassava4.1_009081m.g
GO:0043546	e	molybdopterin cofactor binding	2/3425	2/30666	0.0125	1	molecular_function	cassava4.1_007225m.g;cassava4.1_031400m.g
GO:0009801	e	cinnamic acid ester metabolic process	2/3425	2/30666	0.0125	1	biological_process	cassava4.1_006110m.g;cassava4.1_026237m.g
GO:0046189	e	phenol-containing compound biosynthetic process	2/3425	2/30666	0.0125	1	biological_process	cassava4.1_010809m.g;cassava4.1_026237m.g
GO:0052747	e	sinapyl alcohol dehydrogenase activity	2/3425	2/30666	0.0125	1	molecular_function	cassava4.1_008738m.g;cassava4.1_010733m.g
GO:0033840	e	NDP-glucose-starch glucosyltransferase activity	2/3425	2/30666	0.0125	1	molecular_function	cassava4.1_003884m.g;cassava4.1_003916m.g
GO:0033946	e	xyloglucan-specific endo-beta-1,4-glucanase activity	2/3425	2/30666	0.0125	1	molecular_function	cassava4.1_013096m.g;cassava4.1_013124m.g
GO:0034484	e	raffinose catabolic process	2/3425	2/30666	0.0125	1	biological_process	cassava4.1_002059m.g;cassava4.1_002070m.g
GO:0015760	e	glucose-6-phosphate transport	2/3425	2/30666	0.0125	1	biological_process	cassava4.1_009055m.g;cassava4.1_009081m.g
GO:0033530	e	raffinose metabolic process	2/3425	2/30666	0.0125	1	biological_process	cassava4.1_002059m.g;cassava4.1_002070m.g
GO:0042341	e	cyanogenic glycoside metabolic process	2/3425	2/30666	0.0125	1	biological_process	cassava4.1_005059m.g;cassava4.1_005079m.g
GO:0015119	e	hexose phosphate transmembrane transporter activity	2/3425	2/30666	0.0125	1	molecular_function	cassava4.1_009055m.g;cassava4.1_009081m.g
GO:0045764	e	positive regulation of cellular amino acid metabolic process	2/3425	2/30666	0.0125	1	biological_process	cassava4.1_009520m.g;cassava4.1_009522m.g
GO:0033240	e	positive regulation of cellular amine metabolic process	2/3425	2/30666	0.0125	1	biological_process	cassava4.1_009520m.g;cassava4.1_009522m.g
GO:0090355	e	positive regulation of auxin metabolic process	2/3425	2/30666	0.0125	1	biological_process	cassava4.1_009520m.g;cassava4.1_009522m.g
GO:0042126	e	nitrate metabolic process	2/3425	2/30666	0.0125	1	biological_process	cassava4.1_007225m.g;cassava4.1_031400m.g
GO:0042128	e	nitrate assimilation	2/3425	2/30666	0.0125	1	biological_process	cassava4.1_007225m.g;cassava4.1_031400m.g
GO:0045551	e	cinnamyl-alcohol dehydrogenase activity	2/3425	2/30666	0.0125	1	molecular_function	cassava4.1_008738m.g;cassava4.1_010733m.g
GO:2001057	e	reactive nitrogen species metabolic process	2/3425	2/30666	0.0125	1	biological_process	cassava4.1_007225m.g;cassava4.1_031400m.g
GO:0010337	e	regulation of salicylic acid metabolic process	2/3425	2/30666	0.0125	1	biological_process	cassava4.1_004751m.g;cassava4.1_008347m.g
GO:0090357	e	regulation of tryptophan metabolic process	2/3425	2/30666	0.0125	1	biological_process	cassava4.1_009520m.g;cassava4.1_009522m.g
GO:0015152	e	glucose-6-phosphate transmembrane transporter activity	2/3425	2/30666	0.0125	1	molecular_function	cassava4.1_009055m.g;cassava4.1_009081m.g
GO:0000249	e	C-22 sterol desaturase activity	2/3425	2/30666	0.0125	1	molecular_function	cassava4.1_005972m.g;cassava4.1_034406m.g
GO:0090358	e	positive regulation of tryptophan metabolic process	2/3425	2/30666	0.0125	1	biological_process	cassava4.1_009520m.g;cassava4.1_009522m.g
GO:0030604	e	1-deoxy-D-xylulose-5-phosphate reductoisomerase activity	2/3425	2/30666	0.0125	1	molecular_function	cassava4.1_006899m.g;cassava4.1_006908m.g
GO:0019756	e	cyanogenic glycoside biosynthetic process	2/3425	2/30666	0.0125	1	biological_process	cassava4.1_005059m.g;cassava4.1_005079m.g
GO:0019203	e	carbohydrate phosphatase activity	9/3425	35/30666	0.0127	1	molecular_function	cassava4.1_001215m.g;cassava4.1_001541m.g;cassava4.1_001575m.g;cassava4.1_009204m.g;cassava4.1_009837m.g;cassava4.1_009931m.g;cassava4.1_010043m.g;cassava4.1_026633m.g;cassava4.1_032922m.g
GO:0009737	e	response to abscisic acid	27/3425	150/30666	0.0127	1	biological_process	cassava4.1_003891m.g;cassava4.1_005221m.g;cassava4.1_006051m.g;cassava4.1_006165m.g;cassava4.1_006352m.g;cassava4.1_007269m.g;cassava4.1_007717m.g;cassava4.1_011421m.g;cassava4.1_011863m.g;cassava4.1_012044m.g;cassava4.1_012276m.g;cassava4.1_012429m.g;cassava4.1_012539m.g;cassava4.1_013438m.g;cassava4.1_014124m.g;cassava4.1_014185m.g;cassava4.1_014697m.g;cassava4.1_014981m.g;cassava4.1_015049m.g;…
GO:0022892	e	substrate-specific transporter activity	104/3425	737/30666	0.0128	1	molecular_function	cassava4.1_000255m.g;cassava4.1_000306m.g;cassava4.1_000345m.g;cassava4.1_000369m.g;cassava4.1_000386m.g;cassava4.1_000474m.g;cassava4.1_000848m.g;cassava4.1_000857m.g;cassava4.1_001001m.g;cassava4.1_001080m.g;cassava4.1_001084m.g;cassava4.1_001113m.g;cassava4.1_001401m.g;cassava4.1_001405m.g;cassava4.1_001662m.g;cassava4.1_001740m.g;cassava4.1_001762m.g;cassava4.1_001975m.g;cassava4.1_002112m.g;…
GO:0019482	e	beta-alanine metabolic process	7/3425	24/30666	0.0134	1	biological_process	cassava4.1_006118m.g;cassava4.1_006126m.g;cassava4.1_006179m.g;cassava4.1_008175m.g;cassava4.1_009051m.g;cassava4.1_011290m.g;cassava4.1_011466m.g
GO:1901698	e	response to nitrogen compound	14/3425	63/30666	0.0137	1	biological_process	cassava4.1_003891m.g;cassava4.1_004233m.g;cassava4.1_006336m.g;cassava4.1_006352m.g;cassava4.1_007727m.g;cassava4.1_008581m.g;cassava4.1_009750m.g;cassava4.1_013645m.g;cassava4.1_013649m.g;cassava4.1_016294m.g;cassava4.1_018105m.g;cassava4.1_024518m.g;cassava4.1_026931m.g;cassava4.1_032456m.g
GO:0008289	e	lipid binding	23/3425	124/30666	0.0142	1	molecular_function	cassava4.1_001649m.g;cassava4.1_001653m.g;cassava4.1_005064m.g;cassava4.1_008861m.g;cassava4.1_009486m.g;cassava4.1_012075m.g;cassava4.1_012123m.g;cassava4.1_012192m.g;cassava4.1_012200m.g;cassava4.1_012276m.g;cassava4.1_015315m.g;cassava4.1_016046m.g;cassava4.1_016559m.g;cassava4.1_017282m.g;cassava4.1_017665m.g;cassava4.1_017710m.g;cassava4.1_018262m.g;cassava4.1_019513m.g;cassava4.1_021183m.g;…
GO:0042625	e	ATPase activity, coupled to transmembrane movement of ions	27/3425	153/30666	0.0143	1	molecular_function	cassava4.1_000255m.g;cassava4.1_000306m.g;cassava4.1_000345m.g;cassava4.1_000369m.g;cassava4.1_000474m.g;cassava4.1_000848m.g;cassava4.1_000857m.g;cassava4.1_001001m.g;cassava4.1_001080m.g;cassava4.1_001084m.g;cassava4.1_001113m.g;cassava4.1_001401m.g;cassava4.1_001405m.g;cassava4.1_001662m.g;cassava4.1_002287m.g;cassava4.1_003515m.g;cassava4.1_004013m.g;cassava4.1_005032m.g;cassava4.1_005404m.g;…
GO:0050321	e	tau-protein kinase activity	6/3425	19/30666	0.0145	1	molecular_function	cassava4.1_000887m.g;cassava4.1_003193m.g;cassava4.1_005169m.g;cassava4.1_006829m.g;cassava4.1_007187m.g;cassava4.1_032743m.g
GO:1902047	e	polyamine transmembrane transport	5/3425	14/30666	0.0146	1	biological_process	cassava4.1_000255m.g;cassava4.1_007111m.g;cassava4.1_023698m.g;cassava4.1_027677m.g;cassava4.1_030270m.g
GO:0016174	e	NAD(P)H oxidase activity	5/3425	14/30666	0.0146	1	molecular_function	cassava4.1_001270m.g;cassava4.1_001302m.g;cassava4.1_001311m.g;cassava4.1_001409m.g;cassava4.1_002675m.g
GO:0050664	e	oxidoreductase activity, acting on NAD(P)H, oxygen as acceptor	5/3425	14/30666	0.0146	1	molecular_function	cassava4.1_001270m.g;cassava4.1_001302m.g;cassava4.1_001311m.g;cassava4.1_001409m.g;cassava4.1_002675m.g
GO:0004559	e	alpha-mannosidase activity	5/3425	14/30666	0.0146	1	molecular_function	cassava4.1_000869m.g;cassava4.1_000971m.g;cassava4.1_001106m.g;cassava4.1_001123m.g;cassava4.1_001602m.g
GO:0009718	e	anthocyanin-containing compound biosynthetic process	5/3425	14/30666	0.0146	1	biological_process	cassava4.1_006110m.g;cassava4.1_018585m.g;cassava4.1_029183m.g;cassava4.1_031134m.g;cassava4.1_031478m.g
GO:0015203	e	polyamine transmembrane transporter activity	5/3425	14/30666	0.0146	1	molecular_function	cassava4.1_000255m.g;cassava4.1_007111m.g;cassava4.1_023698m.g;cassava4.1_027677m.g;cassava4.1_030270m.g
GO:0016837	e	carbon-oxygen lyase activity, acting on polysaccharides	8/3425	30/30666	0.0147	1	molecular_function	cassava4.1_006106m.g;cassava4.1_006540m.g;cassava4.1_006659m.g;cassava4.1_007516m.g;cassava4.1_007737m.g;cassava4.1_008852m.g;cassava4.1_009002m.g;cassava4.1_009041m.g
GO:0030570	e	pectate lyase activity	8/3425	30/30666	0.0147	1	molecular_function	cassava4.1_006106m.g;cassava4.1_006540m.g;cassava4.1_006659m.g;cassava4.1_007516m.g;cassava4.1_007737m.g;cassava4.1_008852m.g;cassava4.1_009002m.g;cassava4.1_009041m.g
GO:0042578	e	phosphoric ester hydrolase activity	66/3425	443/30666	0.0149	1	molecular_function	cassava4.1_000469m.g;cassava4.1_000624m.g;cassava4.1_000651m.g;cassava4.1_000694m.g;cassava4.1_000696m.g;cassava4.1_001215m.g;cassava4.1_001402m.g;cassava4.1_001464m.g;cassava4.1_001541m.g;cassava4.1_001575m.g;cassava4.1_001860m.g;cassava4.1_002141m.g;cassava4.1_003768m.g;cassava4.1_004141m.g;cassava4.1_004525m.g;cassava4.1_005016m.g;cassava4.1_005206m.g;cassava4.1_005614m.g;cassava4.1_005648m.g;…
GO:0016616	e	oxidoreductase activity, acting on the CH-OH group of donors, NAD or NADP as acceptor	46/3425	292/30666	0.0152	1	molecular_function	cassava4.1_003451m.g;cassava4.1_004114m.g;cassava4.1_004164m.g;cassava4.1_004227m.g;cassava4.1_004979m.g;cassava4.1_005650m.g;cassava4.1_005737m.g;cassava4.1_006442m.g;cassava4.1_006634m.g;cassava4.1_006899m.g;cassava4.1_006908m.g;cassava4.1_008738m.g;cassava4.1_009575m.g;cassava4.1_009602m.g;cassava4.1_009729m.g;cassava4.1_009811m.g;cassava4.1_009991m.g;cassava4.1_010316m.g;cassava4.1_010332m.g;…
GO:0016706	e	oxidoreductase activity, acting on paired donors, with incorporation or reduction of molecular oxygen, 2-oxoglutarate as one donor, and incorporation of one atom each of oxygen into both donors	28/3425	159/30666	0.0156	1	molecular_function	cassava4.1_009771m.g;cassava4.1_009922m.g;cassava4.1_010212m.g;cassava4.1_010270m.g;cassava4.1_010346m.g;cassava4.1_010376m.g;cassava4.1_010617m.g;cassava4.1_010636m.g;cassava4.1_010802m.g;cassava4.1_010809m.g;cassava4.1_011182m.g;cassava4.1_011298m.g;cassava4.1_011481m.g;cassava4.1_011509m.g;cassava4.1_011871m.g;cassava4.1_012045m.g;cassava4.1_012052m.g;cassava4.1_012494m.g;cassava4.1_012731m.g;…
GO:0048583	e	regulation of response to stimulus	41/3425	254/30666	0.0159	1	biological_process	cassava4.1_000386m.g;cassava4.1_000469m.g;cassava4.1_000803m.g;cassava4.1_000829m.g;cassava4.1_000864m.g;cassava4.1_000962m.g;cassava4.1_001061m.g;cassava4.1_001075m.g;cassava4.1_001145m.g;cassava4.1_001331m.g;cassava4.1_001400m.g;cassava4.1_001407m.g;cassava4.1_001508m.g;cassava4.1_003324m.g;cassava4.1_003834m.g;cassava4.1_003875m.g;cassava4.1_003989m.g;cassava4.1_004012m.g;cassava4.1_005603m.g;…
GO:0009620	e	response to fungus	16/3425	78/30666	0.0171	1	biological_process	cassava4.1_002551m.g;cassava4.1_005514m.g;cassava4.1_007006m.g;cassava4.1_010654m.g;cassava4.1_011531m.g;cassava4.1_011604m.g;cassava4.1_011945m.g;cassava4.1_012973m.g;cassava4.1_012975m.g;cassava4.1_013641m.g;cassava4.1_018356m.g;cassava4.1_020556m.g;cassava4.1_027539m.g;cassava4.1_030030m.g;cassava4.1_031400m.g;cassava4.1_032659m.g
GO:0005261	e	cation channel activity	8/3425	31/30666	0.018	1	molecular_function	cassava4.1_001740m.g;cassava4.1_001762m.g;cassava4.1_002370m.g;cassava4.1_002551m.g;cassava4.1_002700m.g;cassava4.1_005026m.g;cassava4.1_022564m.g;cassava4.1_028808m.g
GO:0050660	e	flavin adenine dinucleotide binding	24/3425	134/30666	0.0186	1	molecular_function	cassava4.1_002349m.g;cassava4.1_002619m.g;cassava4.1_003589m.g;cassava4.1_004741m.g;cassava4.1_004979m.g;cassava4.1_004993m.g;cassava4.1_005623m.g;cassava4.1_005650m.g;cassava4.1_005737m.g;cassava4.1_005750m.g;cassava4.1_006367m.g;cassava4.1_007225m.g;cassava4.1_021346m.g;cassava4.1_021582m.g;cassava4.1_023171m.g;cassava4.1_024802m.g;cassava4.1_025869m.g;cassava4.1_026912m.g;cassava4.1_027539m.g;…
GO:0052892	e	aromatic (S)-hydroxynitrile lyase activity	4/3425	10/30666	0.0187	1	molecular_function	cassava4.1_014254m.g;cassava4.1_014330m.g;cassava4.1_027709m.g;cassava4.1_031085m.g
GO:0052891	e	aliphatic (S)-hydroxynitrile lyase activity	4/3425	10/30666	0.0187	1	molecular_function	cassava4.1_014254m.g;cassava4.1_014330m.g;cassava4.1_027709m.g;cassava4.1_031085m.g
GO:0015408	e	ferric-transporting ATPase activity	4/3425	10/30666	0.0187	1	molecular_function	cassava4.1_000306m.g;cassava4.1_001113m.g;cassava4.1_004013m.g;cassava4.1_013440m.g
GO:0015091	e	ferric iron transmembrane transporter activity	4/3425	10/30666	0.0187	1	molecular_function	cassava4.1_000306m.g;cassava4.1_001113m.g;cassava4.1_004013m.g;cassava4.1_013440m.g
GO:0015947	e	methane metabolic process	4/3425	10/30666	0.0187	1	biological_process	cassava4.1_006302m.g;cassava4.1_006303m.g;cassava4.1_006320m.g;cassava4.1_009602m.g
GO:0006833	e	water transport	4/3425	10/30666	0.0187	1	biological_process	cassava4.1_011898m.g;cassava4.1_013438m.g;cassava4.1_015041m.g;cassava4.1_030030m.g
GO:0072510	e	trivalent inorganic cation transmembrane transporter activity	4/3425	10/30666	0.0187	1	molecular_function	cassava4.1_000306m.g;cassava4.1_001113m.g;cassava4.1_004013m.g;cassava4.1_013440m.g
GO:0072512	e	trivalent inorganic cation transport	4/3425	10/30666	0.0187	1	biological_process	cassava4.1_000306m.g;cassava4.1_001113m.g;cassava4.1_004013m.g;cassava4.1_013440m.g
GO:0010166	e	wax metabolic process	4/3425	10/30666	0.0187	1	biological_process	cassava4.1_000556m.g;cassava4.1_006208m.g;cassava4.1_026305m.g;cassava4.1_029820m.g
GO:0042044	e	fluid transport	4/3425	10/30666	0.0187	1	biological_process	cassava4.1_011898m.g;cassava4.1_013438m.g;cassava4.1_015041m.g;cassava4.1_030030m.g
GO:0015682	e	ferric iron transport	4/3425	10/30666	0.0187	1	biological_process	cassava4.1_000306m.g;cassava4.1_001113m.g;cassava4.1_004013m.g;cassava4.1_013440m.g
GO:0034705	e	potassium channel complex	6/3425	20/30666	0.0188	1	cellular_component	cassava4.1_001740m.g;cassava4.1_001762m.g;cassava4.1_002700m.g;cassava4.1_005026m.g;cassava4.1_022564m.g;cassava4.1_028808m.g
GO:0005249	e	voltage-gated potassium channel activity	6/3425	20/30666	0.0188	1	molecular_function	cassava4.1_001740m.g;cassava4.1_001762m.g;cassava4.1_002700m.g;cassava4.1_005026m.g;cassava4.1_022564m.g;cassava4.1_028808m.g
GO:0008076	e	voltage-gated potassium channel complex	6/3425	20/30666	0.0188	1	cellular_component	cassava4.1_001740m.g;cassava4.1_001762m.g;cassava4.1_002700m.g;cassava4.1_005026m.g;cassava4.1_022564m.g;cassava4.1_028808m.g
GO:0004871	e	signal transducer activity	49/3425	317/30666	0.0194	1	molecular_function	cassava4.1_000402m.g;cassava4.1_000469m.g;cassava4.1_000803m.g;cassava4.1_000829m.g;cassava4.1_000859m.g;cassava4.1_000864m.g;cassava4.1_000962m.g;cassava4.1_000978m.g;cassava4.1_001061m.g;cassava4.1_001075m.g;cassava4.1_001111m.g;cassava4.1_001145m.g;cassava4.1_001146m.g;cassava4.1_001331m.g;cassava4.1_001400m.g;cassava4.1_001407m.g;cassava4.1_001508m.g;cassava4.1_002122m.g;cassava4.1_002952m.g;…
GO:0060089	e	molecular transducer activity	49/3425	317/30666	0.0194	1	molecular_function	cassava4.1_000402m.g;cassava4.1_000469m.g;cassava4.1_000803m.g;cassava4.1_000829m.g;cassava4.1_000859m.g;cassava4.1_000864m.g;cassava4.1_000962m.g;cassava4.1_000978m.g;cassava4.1_001061m.g;cassava4.1_001075m.g;cassava4.1_001111m.g;cassava4.1_001145m.g;cassava4.1_001146m.g;cassava4.1_001331m.g;cassava4.1_001400m.g;cassava4.1_001407m.g;cassava4.1_001508m.g;cassava4.1_002122m.g;cassava4.1_002952m.g;…
GO:0009698	e	phenylpropanoid metabolic process	14/3425	68/30666	0.0198	1	biological_process	cassava4.1_005452m.g;cassava4.1_005540m.g;cassava4.1_005815m.g;cassava4.1_005818m.g;cassava4.1_006110m.g;cassava4.1_006971m.g;cassava4.1_008738m.g;cassava4.1_010733m.g;cassava4.1_010809m.g;cassava4.1_011945m.g;cassava4.1_017923m.g;cassava4.1_026237m.g;cassava4.1_028126m.g;cassava4.1_032628m.g
GO:0005315	e	inorganic phosphate transmembrane transporter activity	5/3425	15/30666	0.0199	1	molecular_function	cassava4.1_005212m.g;cassava4.1_005220m.g;cassava4.1_005221m.g;cassava4.1_009055m.g;cassava4.1_009081m.g
GO:0009056	e	catabolic process	181/3425	1379/30666	0.0204	1	biological_process	cassava4.1_000213m.g;cassava4.1_000215m.g;cassava4.1_000220m.g;cassava4.1_000238m.g;cassava4.1_000255m.g;cassava4.1_000259m.g;cassava4.1_000306m.g;cassava4.1_000345m.g;cassava4.1_000369m.g;cassava4.1_000386m.g;cassava4.1_000409m.g;cassava4.1_001080m.g;cassava4.1_001084m.g;cassava4.1_001108m.g;cassava4.1_001113m.g;cassava4.1_001146m.g;cassava4.1_001401m.g;cassava4.1_001405m.g;cassava4.1_001503m.g;…
GO:0010646	e	regulation of cell communication	32/3425	191/30666	0.0204	1	biological_process	cassava4.1_000386m.g;cassava4.1_000469m.g;cassava4.1_000803m.g;cassava4.1_000829m.g;cassava4.1_000864m.g;cassava4.1_000962m.g;cassava4.1_001061m.g;cassava4.1_001075m.g;cassava4.1_001145m.g;cassava4.1_001331m.g;cassava4.1_001400m.g;cassava4.1_001407m.g;cassava4.1_001508m.g;cassava4.1_003324m.g;cassava4.1_003834m.g;cassava4.1_003875m.g;cassava4.1_003989m.g;cassava4.1_004012m.g;cassava4.1_005603m.g;…
GO:0042542	e	response to hydrogen peroxide	7/3425	26/30666	0.0209	1	biological_process	cassava4.1_006302m.g;cassava4.1_006303m.g;cassava4.1_006320m.g;cassava4.1_009750m.g;cassava4.1_011153m.g;cassava4.1_011421m.g;cassava4.1_018127m.g
GO:0019566	e	arabinose metabolic process	3/3425	6/30666	0.0215	1	biological_process	cassava4.1_001514m.g;cassava4.1_003090m.g;cassava4.1_026795m.g
GO:0010345	e	suberin biosynthetic process	3/3425	6/30666	0.0215	1	biological_process	cassava4.1_005815m.g;cassava4.1_005818m.g;cassava4.1_032628m.g
GO:0004096	e	catalase activity	3/3425	6/30666	0.0215	1	molecular_function	cassava4.1_006302m.g;cassava4.1_006303m.g;cassava4.1_006320m.g
GO:0033293	e	monocarboxylic acid binding	3/3425	6/30666	0.0215	1	molecular_function	cassava4.1_009486m.g;cassava4.1_015315m.g;cassava4.1_034305m.g
GO:0003978	e	UDP-glucose 4-epimerase activity	3/3425	6/30666	0.0215	1	molecular_function	cassava4.1_010908m.g;cassava4.1_013197m.g;cassava4.1_026795m.g
GO:0019139	e	cytokinin dehydrogenase activity	3/3425	6/30666	0.0215	1	molecular_function	cassava4.1_005650m.g;cassava4.1_005737m.g;cassava4.1_033022m.g
GO:0018958	e	phenol-containing compound metabolic process	3/3425	6/30666	0.0215	1	biological_process	cassava4.1_008396m.g;cassava4.1_010809m.g;cassava4.1_026237m.g
GO:0007166	e	cell surface receptor signaling pathway	38/3425	235/30666	0.0215	1	biological_process	cassava4.1_000469m.g;cassava4.1_000803m.g;cassava4.1_000829m.g;cassava4.1_000864m.g;cassava4.1_000962m.g;cassava4.1_000978m.g;cassava4.1_001061m.g;cassava4.1_001075m.g;cassava4.1_001111m.g;cassava4.1_001145m.g;cassava4.1_001146m.g;cassava4.1_001331m.g;cassava4.1_001400m.g;cassava4.1_001407m.g;cassava4.1_001508m.g;cassava4.1_003324m.g;cassava4.1_003834m.g;cassava4.1_003875m.g;cassava4.1_003987m.g;…
GO:0015405	e	P-P-bond-hydrolysis-driven transmembrane transporter activity	38/3425	235/30666	0.0215	1	molecular_function	cassava4.1_000213m.g;cassava4.1_000215m.g;cassava4.1_000220m.g;cassava4.1_000255m.g;cassava4.1_000306m.g;cassava4.1_000345m.g;cassava4.1_000369m.g;cassava4.1_000386m.g;cassava4.1_000409m.g;cassava4.1_000474m.g;cassava4.1_000848m.g;cassava4.1_000857m.g;cassava4.1_001001m.g;cassava4.1_001080m.g;cassava4.1_001084m.g;cassava4.1_001113m.g;cassava4.1_001401m.g;cassava4.1_001405m.g;cassava4.1_001662m.g;…
GO:0015399	e	primary active transmembrane transporter activity	38/3425	235/30666	0.0215	1	molecular_function	cassava4.1_000213m.g;cassava4.1_000215m.g;cassava4.1_000220m.g;cassava4.1_000255m.g;cassava4.1_000306m.g;cassava4.1_000345m.g;cassava4.1_000369m.g;cassava4.1_000386m.g;cassava4.1_000409m.g;cassava4.1_000474m.g;cassava4.1_000848m.g;cassava4.1_000857m.g;cassava4.1_001001m.g;cassava4.1_001080m.g;cassava4.1_001084m.g;cassava4.1_001113m.g;cassava4.1_001401m.g;cassava4.1_001405m.g;cassava4.1_001662m.g;…
GO:0052689	e	carboxylic ester hydrolase activity	35/3425	216/30666	0.0225	1	molecular_function	cassava4.1_001740m.g;cassava4.1_002458m.g;cassava4.1_003930m.g;cassava4.1_003951m.g;cassava4.1_004219m.g;cassava4.1_004226m.g;cassava4.1_004339m.g;cassava4.1_004357m.g;cassava4.1_004985m.g;cassava4.1_005186m.g;cassava4.1_006115m.g;cassava4.1_007416m.g;cassava4.1_008249m.g;cassava4.1_009188m.g;cassava4.1_011003m.g;cassava4.1_013078m.g;cassava4.1_013157m.g;cassava4.1_014146m.g;cassava4.1_014257m.g;…
GO:0030001	e	metal ion transport	44/3425	283/30666	0.0226	1	biological_process	cassava4.1_000306m.g;cassava4.1_000848m.g;cassava4.1_000857m.g;cassava4.1_001001m.g;cassava4.1_001113m.g;cassava4.1_001662m.g;cassava4.1_001740m.g;cassava4.1_001762m.g;cassava4.1_001975m.g;cassava4.1_002112m.g;cassava4.1_002370m.g;cassava4.1_002520m.g;cassava4.1_002700m.g;cassava4.1_003862m.g;cassava4.1_004013m.g;cassava4.1_004741m.g;cassava4.1_004993m.g;cassava4.1_005026m.g;cassava4.1_005032m.g;…
GO:0005667	e	transcription factor complex	73/3425	507/30666	0.0228	1	cellular_component	cassava4.1_001649m.g;cassava4.1_001653m.g;cassava4.1_002389m.g;cassava4.1_002985m.g;cassava4.1_003308m.g;cassava4.1_007837m.g;cassava4.1_008073m.g;cassava4.1_008347m.g;cassava4.1_008616m.g;cassava4.1_009017m.g;cassava4.1_009059m.g;cassava4.1_009750m.g;cassava4.1_010157m.g;cassava4.1_010314m.g;cassava4.1_010444m.g;cassava4.1_010539m.g;cassava4.1_010580m.g;cassava4.1_010602m.g;cassava4.1_010811m.g;…
GO:1901565	e	organonitrogen compound catabolic process	91/3425	648/30666	0.023	1	biological_process	cassava4.1_000213m.g;cassava4.1_000215m.g;cassava4.1_000220m.g;cassava4.1_000238m.g;cassava4.1_000255m.g;cassava4.1_000259m.g;cassava4.1_000306m.g;cassava4.1_000345m.g;cassava4.1_000369m.g;cassava4.1_000386m.g;cassava4.1_000409m.g;cassava4.1_001080m.g;cassava4.1_001084m.g;cassava4.1_001108m.g;cassava4.1_001113m.g;cassava4.1_001146m.g;cassava4.1_001401m.g;cassava4.1_001405m.g;cassava4.1_001503m.g;…
GO:0004842	e	ubiquitin-protein transferase activity	23/3425	128/30666	0.023	1	molecular_function	cassava4.1_000177m.g;cassava4.1_000856m.g;cassava4.1_002876m.g;cassava4.1_003388m.g;cassava4.1_003577m.g;cassava4.1_004621m.g;cassava4.1_007269m.g;cassava4.1_007298m.g;cassava4.1_007562m.g;cassava4.1_007727m.g;cassava4.1_008581m.g;cassava4.1_008600m.g;cassava4.1_009372m.g;cassava4.1_009737m.g;cassava4.1_013384m.g;cassava4.1_023462m.g;cassava4.1_024160m.g;cassava4.1_024518m.g;cassava4.1_026727m.g;…
GO:0035639	e	purine ribonucleoside triphosphate binding	309/3425	2459/30666	0.0232	1	molecular_function	cassava4.1_000213m.g;cassava4.1_000215m.g;cassava4.1_000218m.g;cassava4.1_000220m.g;cassava4.1_000238m.g;cassava4.1_000255m.g;cassava4.1_000259m.g;cassava4.1_000306m.g;cassava4.1_000345m.g;cassava4.1_000369m.g;cassava4.1_000386m.g;cassava4.1_000409m.g;cassava4.1_000469m.g;cassava4.1_000474m.g;cassava4.1_000520m.g;cassava4.1_000614m.g;cassava4.1_000624m.g;cassava4.1_000643m.g;cassava4.1_000651m.g;…
GO:0032787	e	monocarboxylic acid metabolic process	87/3425	616/30666	0.0235	1	biological_process	cassava4.1_001241m.g;cassava4.1_001259m.g;cassava4.1_001332m.g;cassava4.1_001506m.g;cassava4.1_001568m.g;cassava4.1_001616m.g;cassava4.1_002785m.g;cassava4.1_003451m.g;cassava4.1_003452m.g;cassava4.1_003694m.g;cassava4.1_003757m.g;cassava4.1_003891m.g;cassava4.1_004164m.g;cassava4.1_004243m.g;cassava4.1_004332m.g;cassava4.1_004400m.g;cassava4.1_004602m.g;cassava4.1_005052m.g;cassava4.1_005077m.g;…
GO:0032553	e	ribonucleotide binding	322/3425	2570/30666	0.024	1	molecular_function	cassava4.1_000023m.g;cassava4.1_000213m.g;cassava4.1_000215m.g;cassava4.1_000218m.g;cassava4.1_000220m.g;cassava4.1_000238m.g;cassava4.1_000255m.g;cassava4.1_000259m.g;cassava4.1_000306m.g;cassava4.1_000345m.g;cassava4.1_000369m.g;cassava4.1_000386m.g;cassava4.1_000409m.g;cassava4.1_000469m.g;cassava4.1_000474m.g;cassava4.1_000520m.g;cassava4.1_000614m.g;cassava4.1_000624m.g;cassava4.1_000627m.g;…
GO:0001883	e	purine nucleoside binding	317/3425	2530/30666	0.025	1	molecular_function	cassava4.1_000023m.g;cassava4.1_000213m.g;cassava4.1_000215m.g;cassava4.1_000218m.g;cassava4.1_000220m.g;cassava4.1_000238m.g;cassava4.1_000255m.g;cassava4.1_000259m.g;cassava4.1_000306m.g;cassava4.1_000345m.g;cassava4.1_000369m.g;cassava4.1_000386m.g;cassava4.1_000409m.g;cassava4.1_000469m.g;cassava4.1_000474m.g;cassava4.1_000520m.g;cassava4.1_000614m.g;cassava4.1_000624m.g;cassava4.1_000627m.g;…
GO:0032550	e	purine ribonucleoside binding	317/3425	2530/30666	0.025	1	molecular_function	cassava4.1_000023m.g;cassava4.1_000213m.g;cassava4.1_000215m.g;cassava4.1_000218m.g;cassava4.1_000220m.g;cassava4.1_000238m.g;cassava4.1_000255m.g;cassava4.1_000259m.g;cassava4.1_000306m.g;cassava4.1_000345m.g;cassava4.1_000369m.g;cassava4.1_000386m.g;cassava4.1_000409m.g;cassava4.1_000469m.g;cassava4.1_000474m.g;cassava4.1_000520m.g;cassava4.1_000614m.g;cassava4.1_000624m.g;cassava4.1_000627m.g;…
GO:0032555	e	purine ribonucleotide binding	317/3425	2530/30666	0.025	1	molecular_function	cassava4.1_000023m.g;cassava4.1_000213m.g;cassava4.1_000215m.g;cassava4.1_000218m.g;cassava4.1_000220m.g;cassava4.1_000238m.g;cassava4.1_000255m.g;cassava4.1_000259m.g;cassava4.1_000306m.g;cassava4.1_000345m.g;cassava4.1_000369m.g;cassava4.1_000386m.g;cassava4.1_000409m.g;cassava4.1_000469m.g;cassava4.1_000474m.g;cassava4.1_000520m.g;cassava4.1_000614m.g;cassava4.1_000624m.g;cassava4.1_000627m.g;…
GO:0008287	e	protein serine/threonine phosphatase complex	15/3425	75/30666	0.0251	1	cellular_component	cassava4.1_000651m.g;cassava4.1_006002m.g;cassava4.1_008162m.g;cassava4.1_009112m.g;cassava4.1_009357m.g;cassava4.1_009531m.g;cassava4.1_009913m.g;cassava4.1_010060m.g;cassava4.1_010392m.g;cassava4.1_010894m.g;cassava4.1_011526m.g;cassava4.1_011995m.g;cassava4.1_012871m.g;cassava4.1_033584m.g;cassava4.1_033679m.g
GO:1903293	e	phosphatase complex	15/3425	75/30666	0.0251	1	cellular_component	cassava4.1_000651m.g;cassava4.1_006002m.g;cassava4.1_008162m.g;cassava4.1_009112m.g;cassava4.1_009357m.g;cassava4.1_009531m.g;cassava4.1_009913m.g;cassava4.1_010060m.g;cassava4.1_010392m.g;cassava4.1_010894m.g;cassava4.1_011526m.g;cassava4.1_011995m.g;cassava4.1_012871m.g;cassava4.1_033584m.g;cassava4.1_033679m.g
GO:0019321	e	pentose metabolic process	8/3425	33/30666	0.0259	1	biological_process	cassava4.1_001514m.g;cassava4.1_003090m.g;cassava4.1_007710m.g;cassava4.1_011584m.g;cassava4.1_014064m.g;cassava4.1_026795m.g;cassava4.1_027961m.g;cassava4.1_031238m.g
GO:0048518	e	positive regulation of biological process	46/3425	298/30666	0.0259	1	biological_process	cassava4.1_000469m.g;cassava4.1_000556m.g;cassava4.1_000803m.g;cassava4.1_000829m.g;cassava4.1_000864m.g;cassava4.1_000962m.g;cassava4.1_001061m.g;cassava4.1_001075m.g;cassava4.1_001145m.g;cassava4.1_001331m.g;cassava4.1_001400m.g;cassava4.1_001407m.g;cassava4.1_001508m.g;cassava4.1_003324m.g;cassava4.1_003834m.g;cassava4.1_003875m.g;cassava4.1_003989m.g;cassava4.1_004012m.g;cassava4.1_005514m.g;…
GO:0015846	e	polyamine transport	5/3425	16/30666	0.0263	1	biological_process	cassava4.1_000255m.g;cassava4.1_007111m.g;cassava4.1_023698m.g;cassava4.1_027677m.g;cassava4.1_030270m.g
GO:0016165	e	linoleate 13S-lipoxygenase activity	5/3425	16/30666	0.0263	1	molecular_function	cassava4.1_001241m.g;cassava4.1_001259m.g;cassava4.1_001332m.g;cassava4.1_001506m.g;cassava4.1_001616m.g
GO:0015923	e	mannosidase activity	5/3425	16/30666	0.0263	1	molecular_function	cassava4.1_000869m.g;cassava4.1_000971m.g;cassava4.1_001106m.g;cassava4.1_001123m.g;cassava4.1_001602m.g
GO:0009605	e	response to external stimulus	53/3425	352/30666	0.0264	1	biological_process	cassava4.1_000386m.g;cassava4.1_000520m.g;cassava4.1_000556m.g;cassava4.1_001001m.g;cassava4.1_002363m.g;cassava4.1_002551m.g;cassava4.1_003249m.g;cassava4.1_003891m.g;cassava4.1_004452m.g;cassava4.1_005238m.g;cassava4.1_005514m.g;cassava4.1_006068m.g;cassava4.1_006352m.g;cassava4.1_006474m.g;cassava4.1_006665m.g;cassava4.1_006843m.g;cassava4.1_007006m.g;cassava4.1_007934m.g;cassava4.1_008175m.g;…
GO:0043178	e	alcohol binding	4/3425	11/30666	0.0269	1	molecular_function	cassava4.1_003408m.g;cassava4.1_015315m.g;cassava4.1_032685m.g;cassava4.1_034305m.g
GO:0010015	e	root morphogenesis	4/3425	11/30666	0.0269	1	biological_process	cassava4.1_002555m.g;cassava4.1_010070m.g;cassava4.1_014900m.g;cassava4.1_018262m.g
GO:0006811	e	ion transport	96/3425	693/30666	0.0279	1	biological_process	cassava4.1_000306m.g;cassava4.1_000345m.g;cassava4.1_000369m.g;cassava4.1_000474m.g;cassava4.1_000848m.g;cassava4.1_000857m.g;cassava4.1_001001m.g;cassava4.1_001080m.g;cassava4.1_001084m.g;cassava4.1_001113m.g;cassava4.1_001401m.g;cassava4.1_001405m.g;cassava4.1_001662m.g;cassava4.1_001740m.g;cassava4.1_001762m.g;cassava4.1_001975m.g;cassava4.1_002112m.g;cassava4.1_002124m.g;cassava4.1_002160m.g;…
GO:0030203	e	glycosaminoglycan metabolic process	17/3425	90/30666	0.0279	1	biological_process	cassava4.1_001503m.g;cassava4.1_001624m.g;cassava4.1_001635m.g;cassava4.1_001637m.g;cassava4.1_001639m.g;cassava4.1_001652m.g;cassava4.1_002723m.g;cassava4.1_003430m.g;cassava4.1_003516m.g;cassava4.1_009031m.g;cassava4.1_009122m.g;cassava4.1_010597m.g;cassava4.1_015957m.g;cassava4.1_016445m.g;cassava4.1_031695m.g;cassava4.1_031851m.g;cassava4.1_033827m.g
GO:0006855	e	drug transmembrane transport	19/3425	104/30666	0.0281	1	biological_process	cassava4.1_000306m.g;cassava4.1_000345m.g;cassava4.1_000369m.g;cassava4.1_000386m.g;cassava4.1_000409m.g;cassava4.1_004013m.g;cassava4.1_004926m.g;cassava4.1_005932m.g;cassava4.1_005980m.g;cassava4.1_006157m.g;cassava4.1_006593m.g;cassava4.1_021716m.g;cassava4.1_022380m.g;cassava4.1_023374m.g;cassava4.1_029060m.g;cassava4.1_031108m.g;cassava4.1_032860m.g;cassava4.1_033109m.g;cassava4.1_034121m.g
GO:0009725	e	response to hormone	58/3425	392/30666	0.0289	1	biological_process	cassava4.1_000848m.g;cassava4.1_002399m.g;cassava4.1_002555m.g;cassava4.1_002850m.g;cassava4.1_003408m.g;cassava4.1_003891m.g;cassava4.1_005221m.g;cassava4.1_006051m.g;cassava4.1_006165m.g;cassava4.1_006336m.g;cassava4.1_006352m.g;cassava4.1_006665m.g;cassava4.1_006735m.g;cassava4.1_007269m.g;cassava4.1_007717m.g;cassava4.1_009737m.g;cassava4.1_010089m.g;cassava4.1_010095m.g;cassava4.1_010339m.g;…
GO:0015893	e	drug transport	19/3425	105/30666	0.0295	1	biological_process	cassava4.1_000306m.g;cassava4.1_000345m.g;cassava4.1_000369m.g;cassava4.1_000386m.g;cassava4.1_000409m.g;cassava4.1_004013m.g;cassava4.1_004926m.g;cassava4.1_005932m.g;cassava4.1_005980m.g;cassava4.1_006157m.g;cassava4.1_006593m.g;cassava4.1_021716m.g;cassava4.1_022380m.g;cassava4.1_023374m.g;cassava4.1_029060m.g;cassava4.1_031108m.g;cassava4.1_032860m.g;cassava4.1_033109m.g;cassava4.1_034121m.g
GO:0016311	e	dephosphorylation	54/3425	365/30666	0.0298	1	biological_process	cassava4.1_000469m.g;cassava4.1_000624m.g;cassava4.1_000651m.g;cassava4.1_000696m.g;cassava4.1_001215m.g;cassava4.1_001402m.g;cassava4.1_001464m.g;cassava4.1_001541m.g;cassava4.1_001575m.g;cassava4.1_003768m.g;cassava4.1_004525m.g;cassava4.1_005206m.g;cassava4.1_006479m.g;cassava4.1_007998m.g;cassava4.1_008162m.g;cassava4.1_009112m.g;cassava4.1_009204m.g;cassava4.1_009357m.g;cassava4.1_009531m.g;…
GO:0016717	e	oxidoreductase activity, acting on paired donors, with oxidation of a pair of donors resulting in the reduction of molecular oxygen to two molecules of water	6/3425	22/30666	0.0298	1	molecular_function	cassava4.1_005972m.g;cassava4.1_007542m.g;cassava4.1_009611m.g;cassava4.1_009877m.g;cassava4.1_022151m.g;cassava4.1_034406m.g
GO:0008810	e	cellulase activity	6/3425	22/30666	0.0298	1	molecular_function	cassava4.1_003705m.g;cassava4.1_005517m.g;cassava4.1_006262m.g;cassava4.1_006449m.g;cassava4.1_013066m.g;cassava4.1_033958m.g
GO:0032549	e	ribonucleoside binding	317/3425	2540/30666	0.0299	1	molecular_function	cassava4.1_000023m.g;cassava4.1_000213m.g;cassava4.1_000215m.g;cassava4.1_000218m.g;cassava4.1_000220m.g;cassava4.1_000238m.g;cassava4.1_000255m.g;cassava4.1_000259m.g;cassava4.1_000306m.g;cassava4.1_000345m.g;cassava4.1_000369m.g;cassava4.1_000386m.g;cassava4.1_000409m.g;cassava4.1_000469m.g;cassava4.1_000474m.g;cassava4.1_000520m.g;cassava4.1_000614m.g;cassava4.1_000624m.g;cassava4.1_000627m.g;…
GO:0001882	e	nucleoside binding	317/3425	2541/30666	0.03	1	molecular_function	cassava4.1_000023m.g;cassava4.1_000213m.g;cassava4.1_000215m.g;cassava4.1_000218m.g;cassava4.1_000220m.g;cassava4.1_000238m.g;cassava4.1_000255m.g;cassava4.1_000259m.g;cassava4.1_000306m.g;cassava4.1_000345m.g;cassava4.1_000369m.g;cassava4.1_000386m.g;cassava4.1_000409m.g;cassava4.1_000469m.g;cassava4.1_000474m.g;cassava4.1_000520m.g;cassava4.1_000614m.g;cassava4.1_000624m.g;cassava4.1_000627m.g;…
GO:0043492	e	ATPase activity, coupled to movement of substances	35/3425	218/30666	0.03	1	molecular_function	cassava4.1_000213m.g;cassava4.1_000215m.g;cassava4.1_000220m.g;cassava4.1_000255m.g;cassava4.1_000306m.g;cassava4.1_000345m.g;cassava4.1_000369m.g;cassava4.1_000386m.g;cassava4.1_000409m.g;cassava4.1_000474m.g;cassava4.1_000848m.g;cassava4.1_000857m.g;cassava4.1_001001m.g;cassava4.1_001080m.g;cassava4.1_001084m.g;cassava4.1_001113m.g;cassava4.1_001401m.g;cassava4.1_001405m.g;cassava4.1_001662m.g;…
GO:0042626	e	ATPase activity, coupled to transmembrane movement of substances	35/3425	218/30666	0.03	1	molecular_function	cassava4.1_000213m.g;cassava4.1_000215m.g;cassava4.1_000220m.g;cassava4.1_000255m.g;cassava4.1_000306m.g;cassava4.1_000345m.g;cassava4.1_000369m.g;cassava4.1_000386m.g;cassava4.1_000409m.g;cassava4.1_000474m.g;cassava4.1_000848m.g;cassava4.1_000857m.g;cassava4.1_001001m.g;cassava4.1_001080m.g;cassava4.1_001084m.g;cassava4.1_001113m.g;cassava4.1_001401m.g;cassava4.1_001405m.g;cassava4.1_001662m.g;…
GO:0006813	e	potassium ion transport	13/3425	65/30666	0.0301	1	biological_process	cassava4.1_001740m.g;cassava4.1_001762m.g;cassava4.1_001975m.g;cassava4.1_002112m.g;cassava4.1_002520m.g;cassava4.1_002700m.g;cassava4.1_005026m.g;cassava4.1_016071m.g;cassava4.1_016083m.g;cassava4.1_021183m.g;cassava4.1_022564m.g;cassava4.1_028808m.g;cassava4.1_029286m.g
GO:0007017	e	microtubule-based process	24/3425	140/30666	0.0307	1	biological_process	cassava4.1_000751m.g;cassava4.1_001559m.g;cassava4.1_002478m.g;cassava4.1_002853m.g;cassava4.1_003986m.g;cassava4.1_004971m.g;cassava4.1_006589m.g;cassava4.1_007502m.g;cassava4.1_007525m.g;cassava4.1_007549m.g;cassava4.1_007551m.g;cassava4.1_007598m.g;cassava4.1_007617m.g;cassava4.1_007640m.g;cassava4.1_007653m.g;cassava4.1_011692m.g;cassava4.1_019424m.g;cassava4.1_022108m.g;cassava4.1_022289m.g;…
GO:0015075	e	ion transmembrane transporter activity	81/3425	577/30666	0.0324	1	molecular_function	cassava4.1_000255m.g;cassava4.1_000306m.g;cassava4.1_000345m.g;cassava4.1_000369m.g;cassava4.1_000474m.g;cassava4.1_000848m.g;cassava4.1_000857m.g;cassava4.1_001001m.g;cassava4.1_001080m.g;cassava4.1_001084m.g;cassava4.1_001113m.g;cassava4.1_001401m.g;cassava4.1_001405m.g;cassava4.1_001662m.g;cassava4.1_001740m.g;cassava4.1_001762m.g;cassava4.1_001975m.g;cassava4.1_002112m.g;cassava4.1_002287m.g;…
GO:0043565	e	sequence-specific DNA binding	49/3425	326/30666	0.0333	1	molecular_function	cassava4.1_001649m.g;cassava4.1_001653m.g;cassava4.1_002389m.g;cassava4.1_002985m.g;cassava4.1_007837m.g;cassava4.1_008073m.g;cassava4.1_008347m.g;cassava4.1_008616m.g;cassava4.1_009017m.g;cassava4.1_009059m.g;cassava4.1_009750m.g;cassava4.1_010314m.g;cassava4.1_010444m.g;cassava4.1_010539m.g;cassava4.1_010602m.g;cassava4.1_010811m.g;cassava4.1_011813m.g;cassava4.1_012035m.g;cassava4.1_012154m.g;…
GO:0050832	e	defense response to fungus	12/3425	58/30666	0.0334	1	biological_process	cassava4.1_005514m.g;cassava4.1_007006m.g;cassava4.1_011604m.g;cassava4.1_011945m.g;cassava4.1_012973m.g;cassava4.1_012975m.g;cassava4.1_013641m.g;cassava4.1_018356m.g;cassava4.1_020556m.g;cassava4.1_027539m.g;cassava4.1_030030m.g;cassava4.1_032659m.g
GO:0031408	e	oxylipin biosynthetic process	5/3425	17/30666	0.034	1	biological_process	cassava4.1_001241m.g;cassava4.1_001259m.g;cassava4.1_001332m.g;cassava4.1_001506m.g;cassava4.1_001616m.g
GO:0046283	e	anthocyanin-containing compound metabolic process	5/3425	17/30666	0.034	1	biological_process	cassava4.1_006110m.g;cassava4.1_018585m.g;cassava4.1_029183m.g;cassava4.1_031134m.g;cassava4.1_031478m.g
GO:0016791	e	phosphatase activity	53/3425	357/30666	0.034	1	molecular_function	cassava4.1_000469m.g;cassava4.1_000624m.g;cassava4.1_000651m.g;cassava4.1_000696m.g;cassava4.1_001215m.g;cassava4.1_001402m.g;cassava4.1_001464m.g;cassava4.1_001541m.g;cassava4.1_001575m.g;cassava4.1_003768m.g;cassava4.1_004525m.g;cassava4.1_005206m.g;cassava4.1_006479m.g;cassava4.1_007998m.g;cassava4.1_008162m.g;cassava4.1_009112m.g;cassava4.1_009204m.g;cassava4.1_009357m.g;cassava4.1_009531m.g;…
GO:0016052	e	carbohydrate catabolic process	46/3425	303/30666	0.0343	1	biological_process	cassava4.1_002059m.g;cassava4.1_002070m.g;cassava4.1_003090m.g;cassava4.1_003452m.g;cassava4.1_003704m.g;cassava4.1_003757m.g;cassava4.1_003930m.g;cassava4.1_003951m.g;cassava4.1_004226m.g;cassava4.1_004332m.g;cassava4.1_004339m.g;cassava4.1_004357m.g;cassava4.1_004400m.g;cassava4.1_004602m.g;cassava4.1_004985m.g;cassava4.1_005186m.g;cassava4.1_005907m.g;cassava4.1_006106m.g;cassava4.1_006316m.g;…
GO:0042724	e	thiamine-containing compound biosynthetic process	3/3425	7/30666	0.0345	1	biological_process	cassava4.1_003348m.g;cassava4.1_010620m.g;cassava4.1_013566m.g
GO:0050221	e	prostaglandin-E2 9-reductase activity	3/3425	7/30666	0.0345	1	molecular_function	cassava4.1_025389m.g;cassava4.1_026119m.g;cassava4.1_033395m.g
GO:0009228	e	thiamine biosynthetic process	3/3425	7/30666	0.0345	1	biological_process	cassava4.1_003348m.g;cassava4.1_010620m.g;cassava4.1_013566m.g
GO:0042562	e	hormone binding	3/3425	7/30666	0.0345	1	molecular_function	cassava4.1_006474m.g;cassava4.1_015315m.g;cassava4.1_034305m.g
GO:0031379	e	RNA-directed RNA polymerase complex	3/3425	7/30666	0.0345	1	cellular_component	cassava4.1_000462m.g;cassava4.1_000556m.g;cassava4.1_013629m.g
GO:0001172	e	transcription, RNA-templated	3/3425	7/30666	0.0345	1	biological_process	cassava4.1_000462m.g;cassava4.1_000556m.g;cassava4.1_013629m.g
GO:0003968	e	RNA-directed RNA polymerase activity	3/3425	7/30666	0.0345	1	molecular_function	cassava4.1_000462m.g;cassava4.1_000556m.g;cassava4.1_013629m.g
GO:0019932	e	second-messenger-mediated signaling	3/3425	7/30666	0.0345	1	biological_process	cassava4.1_005026m.g;cassava4.1_024201m.g;cassava4.1_029517m.g
GO:0009514	e	glyoxysome	3/3425	7/30666	0.0345	1	cellular_component	cassava4.1_006302m.g;cassava4.1_006303m.g;cassava4.1_006320m.g
GO:0005372	e	water transmembrane transporter activity	3/3425	7/30666	0.0345	1	molecular_function	cassava4.1_011898m.g;cassava4.1_013438m.g;cassava4.1_015041m.g
GO:0015250	e	water channel activity	3/3425	7/30666	0.0345	1	molecular_function	cassava4.1_011898m.g;cassava4.1_013438m.g;cassava4.1_015041m.g
GO:0004557	e	alpha-galactosidase activity	3/3425	7/30666	0.0345	1	molecular_function	cassava4.1_002059m.g;cassava4.1_002070m.g;cassava4.1_008949m.g
GO:0052692	e	raffinose alpha-galactosidase activity	3/3425	7/30666	0.0345	1	molecular_function	cassava4.1_002059m.g;cassava4.1_002070m.g;cassava4.1_008949m.g
GO:0008553	e	hydrogen-exporting ATPase activity, phosphorylative mechanism	2/3425	3/30666	0.0346	1	molecular_function	cassava4.1_001401m.g;cassava4.1_001405m.g
GO:0009643	e	photosynthetic acclimation	2/3425	3/30666	0.0346	1	biological_process	cassava4.1_009055m.g;cassava4.1_009081m.g
GO:0032103	e	positive regulation of response to external stimulus	2/3425	3/30666	0.0346	1	biological_process	cassava4.1_014218m.g;cassava4.1_014277m.g
GO:0004455	e	ketol-acid reductoisomerase activity	2/3425	3/30666	0.0346	1	molecular_function	cassava4.1_004114m.g;cassava4.1_004227m.g
GO:0019722	e	calcium-mediated signaling	2/3425	3/30666	0.0346	1	biological_process	cassava4.1_024201m.g;cassava4.1_029517m.g
GO:0046113	e	nucleobase catabolic process	2/3425	3/30666	0.0346	1	biological_process	cassava4.1_005238m.g;cassava4.1_008175m.g
GO:0018912	e	1,4-dichlorobenzene metabolic process	2/3425	3/30666	0.0346	1	biological_process	cassava4.1_007843m.g;cassava4.1_013157m.g
GO:0019860	e	uracil metabolic process	2/3425	3/30666	0.0346	1	biological_process	cassava4.1_005238m.g;cassava4.1_008175m.g
GO:0005262	e	calcium channel activity	2/3425	3/30666	0.0346	1	molecular_function	cassava4.1_002370m.g;cassava4.1_005026m.g
GO:0010623	e	developmental programmed cell death	2/3425	3/30666	0.0346	1	biological_process	cassava4.1_010750m.g;cassava4.1_010868m.g
GO:0009833	e	primary cell wall biogenesis	2/3425	3/30666	0.0346	1	biological_process	cassava4.1_022108m.g;cassava4.1_034092m.g
GO:0080040	e	positive regulation of cellular response to phosphate starvation	2/3425	3/30666	0.0346	1	biological_process	cassava4.1_014218m.g;cassava4.1_014277m.g
GO:0019261	e	1,4-dichlorobenzene catabolic process	2/3425	3/30666	0.0346	1	biological_process	cassava4.1_007843m.g;cassava4.1_013157m.g
GO:0004337	e	geranyltranstransferase activity	2/3425	3/30666	0.0346	1	molecular_function	cassava4.1_011120m.g;cassava4.1_031819m.g
GO:0009635	e	response to herbicide	2/3425	3/30666	0.0346	1	biological_process	cassava4.1_003589m.g;cassava4.1_015755m.g
GO:0008453	e	alanine-glyoxylate transaminase activity	2/3425	3/30666	0.0346	1	molecular_function	cassava4.1_006534m.g;cassava4.1_007934m.g
GO:0006208	e	pyrimidine nucleobase catabolic process	2/3425	3/30666	0.0346	1	biological_process	cassava4.1_005238m.g;cassava4.1_008175m.g
GO:0006212	e	uracil catabolic process	2/3425	3/30666	0.0346	1	biological_process	cassava4.1_005238m.g;cassava4.1_008175m.g
GO:0009501	e	amyloplast	2/3425	3/30666	0.0346	1	cellular_component	cassava4.1_003884m.g;cassava4.1_003916m.g
GO:0004766	e	spermidine synthase activity	2/3425	3/30666	0.0346	1	molecular_function	cassava4.1_011290m.g;cassava4.1_011466m.g
GO:0052736	e	beta-glucanase activity	2/3425	3/30666	0.0346	1	molecular_function	cassava4.1_013096m.g;cassava4.1_013124m.g
GO:1901684	e	arsenate ion transmembrane transport	2/3425	3/30666	0.0346	1	biological_process	cassava4.1_005221m.g;cassava4.1_005404m.g
GO:0046373	e	L-arabinose metabolic process	2/3425	3/30666	0.0346	1	biological_process	cassava4.1_001514m.g;cassava4.1_003090m.g
GO:0032106	e	positive regulation of response to extracellular stimulus	2/3425	3/30666	0.0346	1	biological_process	cassava4.1_014218m.g;cassava4.1_014277m.g
GO:0032107	e	regulation of response to nutrient levels	2/3425	3/30666	0.0346	1	biological_process	cassava4.1_014218m.g;cassava4.1_014277m.g
GO:0032104	e	regulation of response to extracellular stimulus	2/3425	3/30666	0.0346	1	biological_process	cassava4.1_014218m.g;cassava4.1_014277m.g
GO:0032109	e	positive regulation of response to nutrient levels	2/3425	3/30666	0.0346	1	biological_process	cassava4.1_014218m.g;cassava4.1_014277m.g
GO:0046556	e	alpha-L-arabinofuranosidase activity	2/3425	3/30666	0.0346	1	molecular_function	cassava4.1_001514m.g;cassava4.1_003090m.g
GO:0008398	e	sterol 14-demethylase activity	2/3425	3/30666	0.0346	1	molecular_function	cassava4.1_006455m.g;cassava4.1_006458m.g
GO:0050518	e	2-C-methyl-D-erythritol 4-phosphate cytidylyltransferase activity	2/3425	3/30666	0.0346	1	molecular_function	cassava4.1_016437m.g;cassava4.1_028482m.g
GO:0006629	e	lipid metabolic process	137/3425	1033/30666	0.0346	1	biological_process	cassava4.1_001108m.g;cassava4.1_001241m.g;cassava4.1_001259m.g;cassava4.1_001332m.g;cassava4.1_001503m.g;cassava4.1_001506m.g;cassava4.1_001616m.g;cassava4.1_001624m.g;cassava4.1_001635m.g;cassava4.1_001637m.g;cassava4.1_001639m.g;cassava4.1_001652m.g;cassava4.1_001740m.g;cassava4.1_001860m.g;cassava4.1_002141m.g;cassava4.1_002176m.g;cassava4.1_002363m.g;cassava4.1_002424m.g;cassava4.1_002458m.g;…
GO:1901135	e	carbohydrate derivative metabolic process	133/3425	1002/30666	0.0364	1	biological_process	cassava4.1_000213m.g;cassava4.1_000215m.g;cassava4.1_000220m.g;cassava4.1_000238m.g;cassava4.1_000255m.g;cassava4.1_000259m.g;cassava4.1_000264m.g;cassava4.1_000306m.g;cassava4.1_000345m.g;cassava4.1_000369m.g;cassava4.1_000386m.g;cassava4.1_000409m.g;cassava4.1_000652m.g;cassava4.1_000659m.g;cassava4.1_000660m.g;cassava4.1_000673m.g;cassava4.1_000695m.g;cassava4.1_001080m.g;cassava4.1_001084m.g;…
GO:0006733	e	oxidoreduction coenzyme metabolic process	28/3425	170/30666	0.0368	1	biological_process	cassava4.1_003452m.g;cassava4.1_003757m.g;cassava4.1_004332m.g;cassava4.1_004602m.g;cassava4.1_004741m.g;cassava4.1_004825m.g;cassava4.1_004862m.g;cassava4.1_004993m.g;cassava4.1_005509m.g;cassava4.1_005514m.g;cassava4.1_005750m.g;cassava4.1_006442m.g;cassava4.1_006625m.g;cassava4.1_010176m.g;cassava4.1_011584m.g;cassava4.1_012469m.g;cassava4.1_013146m.g;cassava4.1_013345m.g;cassava4.1_016108m.g;…
GO:0003872	e	6-phosphofructokinase activity	4/3425	12/30666	0.0368	1	molecular_function	cassava4.1_003757m.g;cassava4.1_004602m.g;cassava4.1_006625m.g;cassava4.1_033702m.g
GO:0006693	e	prostaglandin metabolic process	4/3425	12/30666	0.0368	1	biological_process	cassava4.1_004243m.g;cassava4.1_025389m.g;cassava4.1_026119m.g;cassava4.1_033395m.g
GO:0006692	e	prostanoid metabolic process	4/3425	12/30666	0.0368	1	biological_process	cassava4.1_004243m.g;cassava4.1_025389m.g;cassava4.1_026119m.g;cassava4.1_033395m.g
GO:0005945	e	6-phosphofructokinase complex	4/3425	12/30666	0.0368	1	cellular_component	cassava4.1_003757m.g;cassava4.1_004602m.g;cassava4.1_006625m.g;cassava4.1_033702m.g
GO:0001067	e	regulatory region nucleic acid binding	7/3425	29/30666	0.0369	1	molecular_function	cassava4.1_012035m.g;cassava4.1_012634m.g;cassava4.1_012777m.g;cassava4.1_013034m.g;cassava4.1_014014m.g;cassava4.1_014981m.g;cassava4.1_015049m.g
GO:0000975	e	regulatory region DNA binding	7/3425	29/30666	0.0369	1	molecular_function	cassava4.1_012035m.g;cassava4.1_012634m.g;cassava4.1_012777m.g;cassava4.1_013034m.g;cassava4.1_014014m.g;cassava4.1_014981m.g;cassava4.1_015049m.g
GO:0044212	e	transcription regulatory region DNA binding	7/3425	29/30666	0.0369	1	molecular_function	cassava4.1_012035m.g;cassava4.1_012634m.g;cassava4.1_012777m.g;cassava4.1_013034m.g;cassava4.1_014014m.g;cassava4.1_014981m.g;cassava4.1_015049m.g
GO:0072524	e	pyridine-containing compound metabolic process	25/3425	150/30666	0.0373	1	biological_process	cassava4.1_003452m.g;cassava4.1_003757m.g;cassava4.1_004332m.g;cassava4.1_004602m.g;cassava4.1_005509m.g;cassava4.1_006442m.g;cassava4.1_006625m.g;cassava4.1_010176m.g;cassava4.1_010707m.g;cassava4.1_010882m.g;cassava4.1_011584m.g;cassava4.1_011882m.g;cassava4.1_012469m.g;cassava4.1_013146m.g;cassava4.1_013345m.g;cassava4.1_021582m.g;cassava4.1_021650m.g;cassava4.1_026912m.g;cassava4.1_030796m.g;…
GO:0022803	e	passive transmembrane transporter activity	16/3425	86/30666	0.0379	1	molecular_function	cassava4.1_001740m.g;cassava4.1_001762m.g;cassava4.1_002370m.g;cassava4.1_002551m.g;cassava4.1_002700m.g;cassava4.1_005026m.g;cassava4.1_011898m.g;cassava4.1_013438m.g;cassava4.1_015041m.g;cassava4.1_022564m.g;cassava4.1_023908m.g;cassava4.1_026507m.g;cassava4.1_027103m.g;cassava4.1_028808m.g;cassava4.1_029866m.g;cassava4.1_031195m.g
GO:0022838	e	substrate-specific channel activity	16/3425	86/30666	0.0379	1	molecular_function	cassava4.1_001740m.g;cassava4.1_001762m.g;cassava4.1_002370m.g;cassava4.1_002551m.g;cassava4.1_002700m.g;cassava4.1_005026m.g;cassava4.1_011898m.g;cassava4.1_013438m.g;cassava4.1_015041m.g;cassava4.1_022564m.g;cassava4.1_023908m.g;cassava4.1_026507m.g;cassava4.1_027103m.g;cassava4.1_028808m.g;cassava4.1_029866m.g;cassava4.1_031195m.g
GO:0015267	e	channel activity	16/3425	86/30666	0.0379	1	molecular_function	cassava4.1_001740m.g;cassava4.1_001762m.g;cassava4.1_002370m.g;cassava4.1_002551m.g;cassava4.1_002700m.g;cassava4.1_005026m.g;cassava4.1_011898m.g;cassava4.1_013438m.g;cassava4.1_015041m.g;cassava4.1_022564m.g;cassava4.1_023908m.g;cassava4.1_026507m.g;cassava4.1_027103m.g;cassava4.1_028808m.g;cassava4.1_029866m.g;cassava4.1_031195m.g
GO:0009312	e	oligosaccharide biosynthetic process	9/3425	40/30666	0.0383	1	biological_process	cassava4.1_001215m.g;cassava4.1_001541m.g;cassava4.1_001575m.g;cassava4.1_009204m.g;cassava4.1_009837m.g;cassava4.1_009931m.g;cassava4.1_010043m.g;cassava4.1_026633m.g;cassava4.1_032922m.g
GO:0009624	e	response to nematode	9/3425	40/30666	0.0383	1	biological_process	cassava4.1_001001m.g;cassava4.1_003249m.g;cassava4.1_006352m.g;cassava4.1_006474m.g;cassava4.1_009055m.g;cassava4.1_009081m.g;cassava4.1_009579m.g;cassava4.1_022564m.g;cassava4.1_031749m.g
GO:0016830	e	carbon-carbon lyase activity	23/3425	135/30666	0.0387	1	molecular_function	cassava4.1_000725m.g;cassava4.1_001047m.g;cassava4.1_004373m.g;cassava4.1_004435m.g;cassava4.1_004580m.g;cassava4.1_006118m.g;cassava4.1_006126m.g;cassava4.1_006179m.g;cassava4.1_006432m.g;cassava4.1_006529m.g;cassava4.1_006843m.g;cassava4.1_007222m.g;cassava4.1_012549m.g;cassava4.1_014254m.g;cassava4.1_014330m.g;cassava4.1_017647m.g;cassava4.1_024246m.g;cassava4.1_027386m.g;cassava4.1_027709m.g;…
GO:0017076	e	purine nucleotide binding	320/3425	2579/30666	0.0396	1	molecular_function	cassava4.1_000023m.g;cassava4.1_000213m.g;cassava4.1_000215m.g;cassava4.1_000218m.g;cassava4.1_000220m.g;cassava4.1_000238m.g;cassava4.1_000255m.g;cassava4.1_000259m.g;cassava4.1_000306m.g;cassava4.1_000345m.g;cassava4.1_000369m.g;cassava4.1_000386m.g;cassava4.1_000409m.g;cassava4.1_000469m.g;cassava4.1_000474m.g;cassava4.1_000520m.g;cassava4.1_000614m.g;cassava4.1_000624m.g;cassava4.1_000627m.g;…
GO:0009057	e	macromolecule catabolic process	55/3425	379/30666	0.0403	1	biological_process	cassava4.1_001503m.g;cassava4.1_001624m.g;cassava4.1_001635m.g;cassava4.1_001637m.g;cassava4.1_001639m.g;cassava4.1_001652m.g;cassava4.1_002323m.g;cassava4.1_002723m.g;cassava4.1_003090m.g;cassava4.1_003430m.g;cassava4.1_003704m.g;cassava4.1_003930m.g;cassava4.1_003951m.g;cassava4.1_004226m.g;cassava4.1_004339m.g;cassava4.1_004357m.g;cassava4.1_004985m.g;cassava4.1_005186m.g;cassava4.1_006106m.g;…
GO:0044255	e	cellular lipid metabolic process	108/3425	803/30666	0.0409	1	biological_process	cassava4.1_001108m.g;cassava4.1_001241m.g;cassava4.1_001259m.g;cassava4.1_001332m.g;cassava4.1_001503m.g;cassava4.1_001506m.g;cassava4.1_001616m.g;cassava4.1_001624m.g;cassava4.1_001635m.g;cassava4.1_001637m.g;cassava4.1_001639m.g;cassava4.1_001652m.g;cassava4.1_001740m.g;cassava4.1_001860m.g;cassava4.1_002141m.g;cassava4.1_002176m.g;cassava4.1_002363m.g;cassava4.1_002424m.g;cassava4.1_002458m.g;…
GO:0016831	e	carboxy-lyase activity	14/3425	74/30666	0.0414	1	molecular_function	cassava4.1_000725m.g;cassava4.1_001047m.g;cassava4.1_006118m.g;cassava4.1_006126m.g;cassava4.1_006179m.g;cassava4.1_006432m.g;cassava4.1_006529m.g;cassava4.1_006843m.g;cassava4.1_012549m.g;cassava4.1_017647m.g;cassava4.1_024246m.g;cassava4.1_027386m.g;cassava4.1_028367m.g;cassava4.1_033411m.g
GO:0006112	e	energy reserve metabolic process	5/3425	18/30666	0.0428	1	biological_process	cassava4.1_001686m.g;cassava4.1_001932m.g;cassava4.1_005409m.g;cassava4.1_005518m.g;cassava4.1_028396m.g
GO:0005977	e	glycogen metabolic process	5/3425	18/30666	0.0428	1	biological_process	cassava4.1_001686m.g;cassava4.1_001932m.g;cassava4.1_005409m.g;cassava4.1_005518m.g;cassava4.1_028396m.g
GO:0010466	e	negative regulation of peptidase activity	5/3425	18/30666	0.0428	1	biological_process	cassava4.1_016338m.g;cassava4.1_019939m.g;cassava4.1_022744m.g;cassava4.1_028129m.g;cassava4.1_028668m.g
GO:0052547	e	regulation of peptidase activity	5/3425	18/30666	0.0428	1	biological_process	cassava4.1_016338m.g;cassava4.1_019939m.g;cassava4.1_022744m.g;cassava4.1_028129m.g;cassava4.1_028668m.g
GO:0030414	e	peptidase inhibitor activity	5/3425	18/30666	0.0428	1	molecular_function	cassava4.1_016338m.g;cassava4.1_019939m.g;cassava4.1_022744m.g;cassava4.1_028129m.g;cassava4.1_028668m.g
GO:0051346	e	negative regulation of hydrolase activity	5/3425	18/30666	0.0428	1	biological_process	cassava4.1_016338m.g;cassava4.1_019939m.g;cassava4.1_022744m.g;cassava4.1_028129m.g;cassava4.1_028668m.g
GO:0005381	e	iron ion transmembrane transporter activity	5/3425	18/30666	0.0428	1	molecular_function	cassava4.1_000306m.g;cassava4.1_001113m.g;cassava4.1_004013m.g;cassava4.1_007162m.g;cassava4.1_013440m.g
GO:0061134	e	peptidase regulator activity	5/3425	18/30666	0.0428	1	molecular_function	cassava4.1_016338m.g;cassava4.1_019939m.g;cassava4.1_022744m.g;cassava4.1_028129m.g;cassava4.1_028668m.g
GO:0016899	e	oxidoreductase activity, acting on the CH-OH group of donors, oxygen as acceptor	5/3425	18/30666	0.0428	1	molecular_function	cassava4.1_002349m.g;cassava4.1_002619m.g;cassava4.1_010148m.g;cassava4.1_010275m.g;cassava4.1_025197m.g
GO:0015238	e	drug transmembrane transporter activity	19/3425	107/30666	0.0435	1	molecular_function	cassava4.1_000306m.g;cassava4.1_000345m.g;cassava4.1_000369m.g;cassava4.1_000386m.g;cassava4.1_000409m.g;cassava4.1_004013m.g;cassava4.1_004926m.g;cassava4.1_005932m.g;cassava4.1_005980m.g;cassava4.1_006157m.g;cassava4.1_006593m.g;cassava4.1_021716m.g;cassava4.1_022380m.g;cassava4.1_023374m.g;cassava4.1_029060m.g;cassava4.1_031108m.g;cassava4.1_032860m.g;cassava4.1_033109m.g;cassava4.1_034121m.g
GO:0016820	e	hydrolase activity, acting on acid anhydrides, catalyzing transmembrane movement of substances	35/3425	226/30666	0.0437	1	molecular_function	cassava4.1_000213m.g;cassava4.1_000215m.g;cassava4.1_000220m.g;cassava4.1_000255m.g;cassava4.1_000306m.g;cassava4.1_000345m.g;cassava4.1_000369m.g;cassava4.1_000386m.g;cassava4.1_000409m.g;cassava4.1_000474m.g;cassava4.1_000848m.g;cassava4.1_000857m.g;cassava4.1_001001m.g;cassava4.1_001080m.g;cassava4.1_001084m.g;cassava4.1_001113m.g;cassava4.1_001401m.g;cassava4.1_001405m.g;cassava4.1_001662m.g;…
GO:0019318	e	hexose metabolic process	45/3425	303/30666	0.0438	1	biological_process	cassava4.1_000725m.g;cassava4.1_000869m.g;cassava4.1_000971m.g;cassava4.1_001047m.g;cassava4.1_001106m.g;cassava4.1_001123m.g;cassava4.1_001503m.g;cassava4.1_001602m.g;cassava4.1_001624m.g;cassava4.1_001635m.g;cassava4.1_001637m.g;cassava4.1_001639m.g;cassava4.1_001652m.g;cassava4.1_002723m.g;cassava4.1_003430m.g;cassava4.1_003452m.g;cassava4.1_003757m.g;cassava4.1_004332m.g;cassava4.1_004400m.g;…
GO:0034220	e	ion transmembrane transport	57/3425	395/30666	0.044	1	biological_process	cassava4.1_000345m.g;cassava4.1_000369m.g;cassava4.1_000848m.g;cassava4.1_000857m.g;cassava4.1_001001m.g;cassava4.1_001401m.g;cassava4.1_001405m.g;cassava4.1_001662m.g;cassava4.1_001740m.g;cassava4.1_001762m.g;cassava4.1_001975m.g;cassava4.1_002112m.g;cassava4.1_002370m.g;cassava4.1_002520m.g;cassava4.1_002551m.g;cassava4.1_002700m.g;cassava4.1_003224m.g;cassava4.1_003228m.g;cassava4.1_003230m.g;…
GO:0016405	e	CoA-ligase activity	6/3425	24/30666	0.0444	1	molecular_function	cassava4.1_003902m.g;cassava4.1_004825m.g;cassava4.1_004862m.g;cassava4.1_005514m.g;cassava4.1_006928m.g;cassava4.1_008344m.g
GO:0016878	e	acid-thiol ligase activity	6/3425	24/30666	0.0444	1	molecular_function	cassava4.1_003902m.g;cassava4.1_004825m.g;cassava4.1_004862m.g;cassava4.1_005514m.g;cassava4.1_006928m.g;cassava4.1_008344m.g
GO:0042816	e	vitamin B6 metabolic process	6/3425	24/30666	0.0444	1	biological_process	cassava4.1_010707m.g;cassava4.1_010882m.g;cassava4.1_011882m.g;cassava4.1_021582m.g;cassava4.1_021650m.g;cassava4.1_026912m.g
GO:0090484	e	drug transporter activity	19/3425	108/30666	0.0448	1	molecular_function	cassava4.1_000306m.g;cassava4.1_000345m.g;cassava4.1_000369m.g;cassava4.1_000386m.g;cassava4.1_000409m.g;cassava4.1_004013m.g;cassava4.1_004926m.g;cassava4.1_005932m.g;cassava4.1_005980m.g;cassava4.1_006157m.g;cassava4.1_006593m.g;cassava4.1_021716m.g;cassava4.1_022380m.g;cassava4.1_023374m.g;cassava4.1_029060m.g;cassava4.1_031108m.g;cassava4.1_032860m.g;cassava4.1_033109m.g;cassava4.1_034121m.g
GO:0097305	e	response to alcohol	27/3425	165/30666	0.0459	1	biological_process	cassava4.1_003891m.g;cassava4.1_005221m.g;cassava4.1_006051m.g;cassava4.1_006165m.g;cassava4.1_006352m.g;cassava4.1_007269m.g;cassava4.1_007717m.g;cassava4.1_011421m.g;cassava4.1_011863m.g;cassava4.1_012044m.g;cassava4.1_012276m.g;cassava4.1_012429m.g;cassava4.1_012539m.g;cassava4.1_013438m.g;cassava4.1_014124m.g;cassava4.1_014185m.g;cassava4.1_014697m.g;cassava4.1_014981m.g;cassava4.1_015049m.g;…
GO:0016298	e	lipase activity	19/3425	109/30666	0.0464	1	molecular_function	cassava4.1_001740m.g;cassava4.1_001860m.g;cassava4.1_002458m.g;cassava4.1_004141m.g;cassava4.1_004219m.g;cassava4.1_005016m.g;cassava4.1_005614m.g;cassava4.1_005648m.g;cassava4.1_005742m.g;cassava4.1_006115m.g;cassava4.1_009188m.g;cassava4.1_010784m.g;cassava4.1_011003m.g;cassava4.1_016593m.g;cassava4.1_017739m.g;cassava4.1_023548m.g;cassava4.1_030722m.g;cassava4.1_033508m.g;cassava4.1_034030m.g
GO:0009699	e	phenylpropanoid biosynthetic process	9/3425	42/30666	0.0464	1	biological_process	cassava4.1_005452m.g;cassava4.1_005815m.g;cassava4.1_005818m.g;cassava4.1_008738m.g;cassava4.1_010733m.g;cassava4.1_010809m.g;cassava4.1_017923m.g;cassava4.1_026237m.g;cassava4.1_032628m.g
GO:0016854	e	racemase and epimerase activity	9/3425	42/30666	0.0464	1	molecular_function	cassava4.1_007323m.g;cassava4.1_007387m.g;cassava4.1_008503m.g;cassava4.1_008658m.g;cassava4.1_009808m.g;cassava4.1_010908m.g;cassava4.1_013197m.g;cassava4.1_023807m.g;cassava4.1_026795m.g
GO:0009966	e	regulation of signal transduction	30/3425	187/30666	0.0465	1	biological_process	cassava4.1_000386m.g;cassava4.1_000469m.g;cassava4.1_000803m.g;cassava4.1_000829m.g;cassava4.1_000864m.g;cassava4.1_000962m.g;cassava4.1_001061m.g;cassava4.1_001075m.g;cassava4.1_001145m.g;cassava4.1_001331m.g;cassava4.1_001400m.g;cassava4.1_001407m.g;cassava4.1_001508m.g;cassava4.1_003324m.g;cassava4.1_003834m.g;cassava4.1_003875m.g;cassava4.1_003989m.g;cassava4.1_004012m.g;cassava4.1_005603m.g;…
GO:0006721	e	terpenoid metabolic process	24/3425	145/30666	0.0466	1	biological_process	cassava4.1_002176m.g;cassava4.1_002363m.g;cassava4.1_002424m.g;cassava4.1_002536m.g;cassava4.1_005135m.g;cassava4.1_005744m.g;cassava4.1_007006m.g;cassava4.1_008632m.g;cassava4.1_009929m.g;cassava4.1_011120m.g;cassava4.1_011298m.g;cassava4.1_012731m.g;cassava4.1_015740m.g;cassava4.1_017293m.g;cassava4.1_018105m.g;cassava4.1_021835m.g;cassava4.1_023396m.g;cassava4.1_023409m.g;cassava4.1_024588m.g;…
GO:0023051	e	regulation of signaling	30/3425	188/30666	0.0471	1	biological_process	cassava4.1_000386m.g;cassava4.1_000469m.g;cassava4.1_000803m.g;cassava4.1_000829m.g;cassava4.1_000864m.g;cassava4.1_000962m.g;cassava4.1_001061m.g;cassava4.1_001075m.g;cassava4.1_001145m.g;cassava4.1_001331m.g;cassava4.1_001400m.g;cassava4.1_001407m.g;cassava4.1_001508m.g;cassava4.1_003324m.g;cassava4.1_003834m.g;cassava4.1_003875m.g;cassava4.1_003989m.g;cassava4.1_004012m.g;cassava4.1_005603m.g;…
GO:0016620	e	oxidoreductase activity, acting on the aldehyde or oxo group of donors, NAD or NADP as acceptor	11/3425	54/30666	0.0472	1	molecular_function	cassava4.1_002371m.g;cassava4.1_004918m.g;cassava4.1_005135m.g;cassava4.1_005744m.g;cassava4.1_006024m.g;cassava4.1_006522m.g;cassava4.1_009602m.g;cassava4.1_011175m.g;cassava4.1_011366m.g;cassava4.1_026305m.g;cassava4.1_032074m.g
GO:0015766	e	disaccharide transport	4/3425	13/30666	0.0486	1	biological_process	cassava4.1_002510m.g;cassava4.1_004111m.g;cassava4.1_006880m.g;cassava4.1_014124m.g
GO:0012501	e	programmed cell death	4/3425	13/30666	0.0486	1	biological_process	cassava4.1_005026m.g;cassava4.1_010750m.g;cassava4.1_010868m.g;cassava4.1_027539m.g
GO:0015772	e	oligosaccharide transport	4/3425	13/30666	0.0486	1	biological_process	cassava4.1_002510m.g;cassava4.1_004111m.g;cassava4.1_006880m.g;cassava4.1_014124m.g
GO:0008443	e	phosphofructokinase activity	4/3425	13/30666	0.0486	1	molecular_function	cassava4.1_003757m.g;cassava4.1_004602m.g;cassava4.1_006625m.g;cassava4.1_033702m.g
GO:0015157	e	oligosaccharide transmembrane transporter activity	4/3425	13/30666	0.0486	1	molecular_function	cassava4.1_002510m.g;cassava4.1_004111m.g;cassava4.1_006880m.g;cassava4.1_014124m.g
GO:0015154	e	disaccharide transmembrane transporter activity	4/3425	13/30666	0.0486	1	molecular_function	cassava4.1_002510m.g;cassava4.1_004111m.g;cassava4.1_006880m.g;cassava4.1_014124m.g
GO:0005978	e	glycogen biosynthetic process	4/3425	13/30666	0.0486	1	biological_process	cassava4.1_001686m.g;cassava4.1_005409m.g;cassava4.1_005518m.g;cassava4.1_028396m.g
