# Supplementary material for: Comparative Physiological and Transcriptomic Analyses Reveal the Actions of Melatonin in the Delay of Postharvest Physiological Deterioration of Cassava
Source: Front Plant Sci. 2016 May 27;7:736. doi: 10.3389/fpls.2016.00736 (PMC4882330; doi:10.3389/fpls.2016.00736)
Supplement: Supplementary file 8 [file Table_6.XLSX]

## Sheet: Table 5 交集基因
Supplemental Table S6. Common genes differentially expressed at 6, 12, and 48 h storage after melatonin treatment.
Gene_id	Qeury_length	NR_tophit_name	NR_tophit_description	NR_topHSP_%-Simil	Swissprot_tophit_name	Swissprot_tophit_description	Swissprot_tophsp_%-Simil	GOs	String_tophit_name	String_tophit_description	String_topHSP_%-Simil	COG	KOG	NOG	KO/Gene_ID	KEGG_GENE_NAME
cassava4.1_018370m.g	1039	gi|566157096|ref|XP_002302279.2|	senescence-associated family protein [Populus trichocarpa]	0.79	_	_	_	_	3694.estExt_Genewise1_v1.C_LG_V4971	hypothetical protein	0.7891	_	_	NOG232928	None	_
cassava4.1_023188m.g	273	gi|643722124|gb|KDP32003.1|	hypothetical protein JCGZ_12464 [Jatropha curcas]	0.8	_	_	_	_	_	_	_	_	_	_	None	_
cassava4.1_022582m.g	456	gi|255562238|ref|XP_002522127.1|	conserved hypothetical protein [Ricinus communis]	0.73	_	_	_	_	_	_	_	_	_	_	K07198	PRKAA, AMPK
cassava4.1_012310m.g	1282	gi|590653938|ref|XP_007033562.1|	AF4/FMR2 family member 1 [Theobroma cacao]	0.84	gi|75097006|sp|O04351.1|OFP2_ARATH	RecName: Full=Transcription repressor OFP2; AltName: Full=Ovate family protein 2; Short=AtOFP2 [Arabidopsis thaliana]	0.64	_	3694.eugene3.00060940	hypothetical protein	0.7973	_	_	NOG71033;NOG234375	None	_
cassava4.1_024015m.g	939	gi|643738379|gb|KDP44343.1|	hypothetical protein JCGZ_19210 [Jatropha curcas]	0.87	_	_	_	_	3694.eugene3.00031871	hypothetical protein	0.8669	_	_	NOG71186;NOG86604	None	_
cassava4.1_006302m.g	1943	gi|5759096|gb|AAD50974.1|AF170272_1	catalase CAT1 [Manihot esculenta]	0.98	gi|1345680|sp|P49318.1|CATA2_RICCO	RecName: Full=Catalase isozyme 2	0.95	GO:0020037;GO:0015947;GO:0055114;GO:0006804;GO:0046872;GO:0004096;GO:0006568;GO:0042744;GO:0009514	3694.eugene3.00020082	catalase (EC:1.11.1.6); Occurs in almost all aerobically respiring organisms and serves to p [...]	0.904	COG0753	KOG0047	_	K03781	katE, CAT, catB, srpA
cassava4.1_018087m.g	685	gi|643726520|gb|KDP35200.1|	hypothetical protein JCGZ_09359 [Jatropha curcas]	0.73	gi|50401214|sp|Q9ZT50.1|RHA2A_ARATH	RecName: Full=E3 ubiquitin-protein ligase RHA2A; AltName: Full=RING-H2 zinc finger protein RHA2a [Arabidopsis thaliana]	0.67	GO:0046872	3694.eugene3.00050203	hypothetical protein	0.8276	COG5540	KOG0800	_	K16282	RHA2
cassava4.1_031486m.g	855	gi|255587702|ref|XP_002534364.1|	mutt domain protein, putative [Ricinus communis]	0.91	gi|68565924|sp|Q94B74.1|NUDT2_ARATH	RecName: Full=Nudix hydrolase 2; Short=AtNUDT2; AltName: Full=ADP-ribose pyrophosphatase; AltName: Full=NADH pyrophosphatase [Arabidopsis thaliana]	0.74	GO:0006769;GO:0000210;GO:0046497	3694.gw1.XIV.3818.1	hypothetical protein	0.8731	_	KOG0648	_	None	_
cassava4.1_024736m.g	1020	gi|28628597|gb|AAO49267.1|AF480476_1	P66 protein [Hevea brasiliensis]	0.94	gi|75296358|sp|Q7XKV5.2|BGL11_ORYSJ	RecName: Full=Beta-glucosidase 11; Short=Os4bglu11; Flags: Precursor	0.7	GO:0008422;GO:0005975	_	_	_	_	_	_	K01188	E3.2.1.21
cassava4.1_029573m.g	654	gi|643703898|gb|KDP20962.1|	hypothetical protein JCGZ_21433 [Jatropha curcas]	0.85	gi|75134693|sp|Q6Z9R8.1|HFB4A_ORYSJ	RecName: Full=Putative heat stress transcription factor B-4a; AltName: Full=Heat stress transcription factor 20; Short=OsHsf-20 [Oryza sativa Japonica Group]	0.6	_	3694.fgenesh4_pg.C_LG_IV000535	hypothetical protein	0.8222	COG5169	KOG0627	_	K09419	HSFF
cassava4.1_029799m.g	1113	gi|255558368|ref|XP_002520211.1|	Metalloendoproteinase 1 precursor, putative [Ricinus communis]	0.83	gi|2827777|sp|P29136.2|MEP1_SOYBN	RecName: Full=Metalloendoproteinase 1; AltName: Full=SMEP1; Flags: Precursor [Glycine max]	0.67	GO:0031012;GO:0006508;GO:0004222;GO:0008270	3694.gw1.XV.2356.1	hypothetical protein	0.7868	_	KOG1565	_	None	_
cassava4.1_010778m.g	1450	gi|643722064|gb|KDP31943.1|	hypothetical protein JCGZ_12404 [Jatropha curcas]	0.86	gi|46577122|sp|Q9FZ36.1|M3K2_ARATH	RecName: Full=Mitogen-activated protein kinase kinase kinase 2; AltName: Full=Arabidopsis NPK1-related protein kinase 2 [Arabidopsis thaliana]	0.57	GO:0000166;GO:0004672	3694.eugene3.00050488	hypothetical protein	0.7838	COG0515	KOG0198	_	None	_
cassava4.1_028367m.g	1041	gi|255581115|ref|XP_002531372.1|	dtdp-glucose 4-6-dehydratase, putative [Ricinus communis]	0.97	gi|75216902|sp|Q9ZV36.1|UXS6_ARATH	RecName: Full=UDP-glucuronic acid decarboxylase 6; AltName: Full=UDP-XYL synthase 6; AltName: Full=UDP-glucuronate decarboxylase 6; Short=UGD; Short=UXS-6 [Arabidop	0.96	GO:0048040;GO:0005982;GO:0005985;GO:0009117;GO:0050662	29760.GSVIVG00024364001	SubName: Full=Putative uncharacterized protein (Chromosome chr6 scaffold_3, whole genome sho [...]	0.9623	COG0451	KOG1429	_	None	_
cassava4.1_023541m.g	1779	gi|255570839|ref|XP_002526372.1|	Protein MLO, putative [Ricinus Protein MLO, putative [Ricinus communis]	0.86	gi|33112391|sp|Q94KB7.2|MLO6_ARATH	RecName: Full=MLO-like protein 6; Short=AtMlo6 [Arabidopsis thaliana]	0.81	GO:0006952;GO:0016021;GO:0005516;GO:0009607	29760.GSVIVG00024507001	SubName: Full=Chromosome chr6 scaffold_3, whole genome shotgun sequence;	0.8558	_	_	NOG273845	K08472	MLO
cassava4.1_005626m.g	1738	gi|255586384|ref|XP_002533839.1|	conserved hypothetical protein [Ricinus communis]	0.88	_	_	_	_	3694.fgenesh4_pg.C_scaffold_64000167	hypothetical protein	0.8294	_	_	NOG292426	None	_
cassava4.1_005677m.g	1777	gi|255554957|ref|XP_002518516.1|	beta-glucosidase, putative [Ricinus communis]	0.89	gi|75278863|sp|O80689.1|BGL45_ARATH	RecName: Full=Beta-glucosidase 45; Short=AtBGLU45; Flags: Precursor [Arabidopsis thaliana]	0.77	GO:0008422;GO:0005975	3694.gw1.IV.1787.1	annotation not avaliable	0.8941	COG2723	KOG0626	_	K05350	bglB
cassava4.1_016327m.g	720	gi|255552121|ref|XP_002517105.1|	lipid binding protein, putative [Ricinus communis]	0.83	_	_	_	_	3694.gw1.X.5835.1	hypothetical protein	0.75	_	_	NOG224878	None	_
cassava4.1_005868m.g	1913	gi|643708570|gb|KDP23486.1|	hypothetical protein JCGZ_23319 [Jatropha curcas]	0.97	gi|729620|sp|Q03684.1|BIP4_TOBAC	RecName: Full=Luminal-binding protein 4; Short=BiP 4; AltName: Full=78 kDa glucose-regulated protein homolog 4; Short=GRP-78-4; Flags: Precursor [Nicotiana tabacum]	0.92	GO:0005524;GO:0006950;GO:0009860	3694.eugene3.00130164	hypothetical protein	0.9653	COG0443	KOG0100	_	K09490	HSPA5, BIP
cassava4.1_013267m.g	1300	gi|643738065|gb|KDP44053.1|	hypothetical protein JCGZ_05520 [Jatropha curcas]	0.98	gi|146325057|sp|Q84RL7.2|PIP21_MAIZE	RecName: Full=Aquaporin PIP2-1; AltName: Full=Plasma membrane intrinsic protein 2-1; AltName: Full=ZmPIP2-1; AltName: Full=ZmPIP2;1 [Zea mays]	0.89	GO:0006810;GO:0016021;GO:0005215	3694.estExt_fgenesh4_pg.C_280159	SubName: Full=Putative uncharacterized protein;	0.9585	COG0580	KOG0223	_	K09872	PIP
cassava4.1_004491m.g	1931	gi|643711821|gb|KDP25249.1|	hypothetical protein JCGZ_20405 [Jatropha curcas]	0.88	gi|75266347|sp|Q9SU50.1|TRE1_ARATH	RecName: Full=Trehalase; AltName: Full=Alpha,alpha-trehalase; AltName: Full=Alpha,alpha-trehalose glucohydrolase; AltName: Full=Trehalase 1; Short=AtTRE1 [Arabidops	0.76	GO:0005982;GO:0004555;GO:0005985;GO:0005991	3694.estExt_fgenesh4_pg.C_LG_III1199	alpha,alpha-trehalase (EC:3.2.1.28)	0.8574	COG1626	KOG0602	_	K01194	E3.2.1.28, treA, treF
cassava4.1_016251m.g	630	gi|593263436|ref|XP_007133896.1|	hypothetical protein PHAVU_010G001100g [Phaseolus vulgaris]	0.73	gi|75207355|sp|Q9SRM5.1|CPR49_ARATH	RecName: Full=GDSL esterase/lipase CPRD49; AltName: Full=Extracellular lipase CPRD49; Flags: Precursor [Arabidopsis thaliana]	0.65	GO:0016787	_	_	_	_	_	_	None	_
cassava4.1_009993m.g	1237	gi|643706421|gb|KDP22553.1|	hypothetical protein JCGZ_26384 [Jatropha curcas]	0.91	gi|75309219|sp|Q9FMU6.1|MPCP3_ARATH	RecName: Full=Mitochondrial phosphate carrier protein 3, mitochondrial; AltName: Full=Mitochondrial phosphate transporter 3; Short=MPT3; AltName: Full=Phosphate tr	0.85	GO:0006810;GO:0016021	29760.GSVIVG00037935001	SubName: Full=Chromosome chr14 scaffold_9, whole genome shotgun sequence;	0.9481	_	KOG0767	_	K15102	SLC25A3, PHC, PIC
cassava4.1_001334m.g	3857	gi|255538650|ref|XP_002510390.1|	lrr receptor protein kinase, putative [Ricinus communis]	0.87	gi|264664473|sp|C0LGK4.1|Y2165_ARATH	RecName: Full=Probable LRR receptor-like serine/threonine-protein kinase At2g16250; Flags: Precursor [Arabidopsis thaliana]	0.68	GO:0032440;GO:0005524;GO:0004672;GO:0016021;GO:0006468;GO:0055114	3694.estExt_Genewise1_v1.C_LG_XIV0221	hypothetical protein	0.8503	_	KOG1187	_	None	_
cassava4.1_003183m.g	2132	gi|384371336|gb|AFH77957.1|	vacuolar invertase [Manihot esculenta]	1	gi|124713|sp|P29001.1|INVA_PHAAU	RecName: Full=Acid beta-fructofuranosidase; AltName: Full=Acid invertase; Short=AI; AltName: Full=Acid sucrose hydrolase; AltName: Full=Vacuolar invertase; Contains:	0.89	GO:0005982;GO:0017177;GO:0004575;GO:0005985	3694.estExt_fgenesh4_pg.C_LG_III0902	hypothetical protein	0.8652	COG1621	KOG0228	_	K01193	E3.2.1.26, sacA
cassava4.1_025930m.g	1128	gi|224072811|ref|XP_002303893.1|	hypothetical protein POPTR_0003s20360g [Populus trichocarpa]	0.94	gi|3334115|sp|O22342.1|ADT1_GOSHI	RecName: Full=ADP,ATP carrier protein 1, mitochondrial; AltName: Full=ADP/ATP translocase 1; AltName: Full=Adenine nucleotide translocator 1; Short=ANT 1; Flags: Pre	0.92	GO:0055085;GO:0015867;GO:0005774;GO:0005471;GO:0005507;GO:0016021;GO:0005743;GO:0009941;GO:0015866	3694.estExt_fgenesh4_pm.C_LG_III0647	hypothetical protein	0.9367	_	KOG0749	_	K05863	SLC25A4S, ANT
cassava4.1_032074m.g	1476	gi|643735906|gb|KDP42364.1|	hypothetical protein JCGZ_01940 [Jatropha curcas]	0.9	gi|75215455|sp|Q9XGY7.1|FAR_SIMCH	RecName: Full=Alcohol-forming fatty acyl-CoA reductase	0.76	GO:0080019;GO:0055114	3694.estExt_fgenesh4_pm.C_660001	alcohol-forming fatty acyl-CoA reductase	0.8686	_	KOG1221	_	K13356	FAR
cassava4.1_022283m.g	975	gi|255536873|ref|XP_002509503.1|	Peroxidase 55 precursor, putative [Ricinus communis]	0.92	gi|26397723|sp|Q96509.1|PER55_ARATH	RecName: Full=Peroxidase 55; Short=Atperox P55; AltName: Full=ATP20a; Flags: Precursor [Arabidopsis thaliana]	0.78	GO:0006804;GO:0006979;GO:0046872;GO:0020037;GO:0004601;GO:0055114	3694.eugene3.00880077	hypothetical protein	0.9057	_	_	NOG255145	K00430	E1.11.1.7
cassava4.1_023032m.g	306	gi|643733340|gb|KDP40287.1|	hypothetical protein JCGZ_02285 [Jatropha curcas]	0.78	_	_	_	_	_	_	_	_	_	_	None	_
cassava4.1_012020m.g	1113	gi|643739670|gb|KDP45408.1|	hypothetical protein JCGZ_09657 [Jatropha curcas]	0.95	gi|26397798|sp|Q9FL16.1|PER63_ARATH	RecName: Full=Peroxidase 63; Short=Atperox P63; AltName: Full=ATP26a; Flags: Precursor [Arabidopsis thaliana]	0.84	GO:0020037;GO:0055114;GO:0006979;GO:0006804;GO:0009505;GO:0046872;GO:0004601;GO:0005829;GO:0005576	3694.estExt_fgenesh4_pm.C_LG_I0831	SubName: Full=Putative uncharacterized protein;	0.9135	COG0376	_	NOG272606;NOG224645	K14833	NOC2
cassava4.1_030555m.g	1314	gi|643726717|gb|KDP35365.1|	hypothetical protein JCGZ_10349 [Jatropha curcas]	0.85	gi|75338636|sp|Q9XID3.1|Y1343_ARATH	RecName: Full=G-type lectin S-receptor-like serine/threonine-protein kinase At1g34300; Flags: Precursor [Arabidopsis thaliana]	0.6	GO:0016310;GO:0004674;GO:0000166;GO:0009069	3694.gw1.XVIII.2706.1	hypothetical protein	0.8847	COG0515	KOG1187	_	K04730	IRAK1
cassava4.1_028120m.g	927	gi|590618836|ref|XP_007024153.1|	Serine/threonine-protein kinase PBS1, putative [Theobroma cacao]	0.88	gi|313118276|sp|Q9LW83.2|CE101_ARATH	RecName: Full=G-type lectin S-receptor-like serine/threonine-protein kinase CES101; AltName: Full=Protein CALLUS EXPRESSION OF RBCS 101; Flags: Precursor [Arabido	0.76	GO:0004674;GO:0005524;GO:0009069;GO:0006468	29760.GSVIVG00034406001	SubName: Full=Chromosome chr9 scaffold_7, whole genome shotgun sequence;	0.8449	COG0515	KOG1187	_	None	_
cassava4.1_010544m.g	1405	gi|566166087|ref|XP_006384278.1|	hypothetical protein POPTR_0004s11300g [Populus trichocarpa]	0.73	gi|116242600|sp|P02535.3|K1C10_MOUSE	RecName: Full=Keratin, type I cytoskeletal 10; AltName: Full=56 kDa cytokeratin; AltName: Full=Cytokeratin-10; Short=CK-10; AltName: Full=Keratin, type I cytoskel	0.48	_	_	_	_	_	_	_	None	_
cassava4.1_031258m.g	270	gi|255542255|ref|XP_002512191.1|	conserved hypothetical protein [Ricinus communis]	0.86	_	_	_	_	3694.gw1.IX.4442.1	hypothetical protein	0.8714	_	_	NOG229229	None	_
cassava4.1_006449m.g	1745	gi|643739898|gb|KDP45584.1|	hypothetical protein JCGZ_17191 [Jatropha curcas]	0.94	gi|75169715|sp|Q9C9H5.1|GUN9_ARATH	RecName: Full=Endoglucanase 9; AltName: Full=Cellulase 3; Short=AtCEL3; AltName: Full=Endo-1,4-beta glucanase 9; Flags: Precursor [Arabidopsis thaliana]	0.87	GO:0005982;GO:0005985;GO:0008810	3694.fgenesh4_pm.C_scaffold_125000001	hypothetical protein	0.9262	_	_	NOG240932	None	_
cassava4.1_023024m.g	1128	gi|255553113|ref|XP_002517599.1|	ubiquitin-protein ligase, putative [Ricinus communis]	0.84	_	_	_	GO:0008152;GO:0016874	3694.fgenesh4_pg.C_LG_III000309	hypothetical protein	0.7875	_	_	NOG225866	None	_
cassava4.1_012136m.g	1179	gi|224080749|ref|XP_002306220.1|	chitinase family protein [Populus trichocarpa]	0.88	gi|544004|sp|P36361.1|CHI5_PHAVU	RecName: Full=Endochitinase CH5B; Flags: Precursor [Phaseolus vulgaris]	0.89	GO:0008061;GO:0006032;GO:0016998;GO:0005975;GO:0004568	3694.estExt_fgenesh4_pm.C_LG_IV0566	hypothetical protein	0.9398	COG3979	KOG4742	_	K01183	E3.2.1.14
cassava4.1_007512m.g	1682	gi|643741373|gb|KDP46849.1|	hypothetical protein JCGZ_24058 [Jatropha curcas]	0.78	_	_	_	_	3694.eugene3.00070549	hypothetical protein	0.7738	_	_	NOG289058	None	_
cassava4.1_004929m.g	1713	gi|255540943|ref|XP_002511536.1|	WRKY transcription factor, putative [Ricinus communis]	0.7	gi|20978774|sp|Q8VWV6.1|WRK61_ARATH	RecName: Full=Probable WRKY transcription factor 61; AltName: Full=WRKY DNA-binding protein 61 [Arabidopsis thaliana]	0.69	_	_	_	_	_	_	_	None	_
cassava4.1_023236m.g	498	gi|354683684|gb|AER34989.1|	AGAMOUS-like protein [Mangifera indica]	0.87	gi|113511|sp|P29381.1|AGL1_ARATH	RecName: Full=Agamous-like MADS-box protein AGL1; AltName: Full=Protein SHATTERPROOF 1 [Arabidopsis thaliana]	0.74	GO:0005634;GO:0003677;GO:0005667;GO:0006355;GO:0045449;GO:0003700;GO:0046983	59689.fgenesh2_kg.5__2325__AT3G58780.1	SHATTERPROOF1	0.75	_	KOG0014	_	K09264	K09264
cassava4.1_030722m.g	1410	gi|255538276|ref|XP_002510203.1|	triacylglycerol lipase, putative [Ricinus communis]	0.88	gi|48428990|sp|P61871.1|LIP_RHINI	RecName: Full=Lipase; AltName: Full=Lipase II; AltName: Full=RNL; AltName: Full=Triacylglycerol lipase; Flags: Precursor [Rhizopus niveus]	0.56	GO:0016042;GO:0046486;GO:0004806	3694.eugene3.00400311	hypothetical protein	0.808	_	KOG4569	_	None	_
cassava4.1_031777m.g	1179	gi|28628597|gb|AAO49267.1|AF480476_1	P66 protein [Hevea brasiliensis]	0.92	gi|75296358|sp|Q7XKV5.2|BGL11_ORYSJ	RecName: Full=Beta-glucosidase 11; Short=Os4bglu11; Flags: Precursor	0.7	GO:0008422;GO:0005975	_	_	_	_	_	_	K01188	E3.2.1.21
cassava4.1_026684m.g	477	gi|171452358|dbj|BAG15870.1|	hypothetical protein [Bruguiera gymnorhiza]	0.56	_	_	_	_	_	_	_	_	_	_	None	_
cassava4.1_003582m.g	2161	gi|255565893|ref|XP_002523935.1|	hydrolase, hydrolyzing O-glycosyl compounds, putative [Ricinus communis]	0.94	gi|221272026|sp|Q23892.2|GLUA_DICDI	RecName: Full=Lysosomal beta glucosidase; Flags: Precursor [Dictyostelium discoideum]	0.53	GO:0008422;GO:0005975	3694.estExt_fgenesh4_pg.C_LG_IX0154	hypothetical protein	0.9322	COG1472	_	_	K05349	bglX
cassava4.1_021008m.g	1152	gi|28628597|gb|AAO49267.1|AF480476_1	P66 protein [Hevea brasiliensis]	0.95	gi|75296358|sp|Q7XKV5.2|BGL11_ORYSJ	RecName: Full=Beta-glucosidase 11; Short=Os4bglu11; Flags: Precursor	0.7	GO:0008422;GO:0005975	_	_	_	_	_	_	K01188	E3.2.1.21
cassava4.1_014914m.g	792	gi|495025672|gb|AGL39693.1|	NAC transcription factor 037 [Jatropha curcas]	0.86	gi|50401162|sp|Q9FMR3.1|NAC90_ARATH	RecName: Full=NAC domain-containing protein 90; Short=ANAC090 [Arabidopsis thaliana]	0.7	GO:0003677;GO:0006355	3694.fgenesh4_pg.C_LG_I001572	annotation not avaliable	0.7869	_	_	NOG291412	None	_
cassava4.1_008609m.g	1245	gi|255578424|ref|XP_002530077.1|	monoxygenase, putative [Ricinus monoxygenase, putative [Ricinus communis]	0.84	gi|403399424|sp|A6T923.1|HPXO_KLEP7	RecName: Full=FAD-dependent urate hydroxylase [Klebsiella pneumoniae subsp. pneumoniae MGH 78578]	0.74	GO:0055114;GO:0016491	3694.fgenesh4_pg.C_scaffold_117000065	hypothetical protein	0.8165	COG0654	KOG2614	_	None	_
cassava4.1_032743m.g	2364	gi|255583185|ref|XP_002532358.1|	BRASSINOSTEROID INSENSITIVE 1-associated receptor kinase 1 precursor, putative [Ricinus BRASSINOSTEROID INSENSITIVE 1-associated	0.81	gi|313471496|sp|Q39202.2|RLK1_ARATH	RecName: Full=G-type lectin S-receptor-like serine/threonine-protein kinase RLK1; AltName: Full=Receptor-like protein kinase 1; Flags: Precursor [Arabidopsis thali	0.75	GO:0050321;GO:0004674;GO:0005524;GO:0009069;GO:0006468	3694.fgenesh4_pg.C_scaffold_1505000001	hypothetical protein	0.7835	COG0515	_	_	None	_
cassava4.1_026961m.g	522	gi|247421610|gb|ACS96438.1|	allene oxide cyclase [Jatropha hypothetical protein JCGZ_18289 [Jatropha curcas]	0.94	gi|73921673|sp|Q9LS01.1|AOC3_ARATH	RecName: Full=Allene oxide cyclase 3, chloroplastic; Flags: Precursor [Arabidopsis thaliana]	0.86	GO:0008152;GO:0009507;GO:0046423	3694.gw1.VIII.1137.1	allene-oxide cyclase family protein (EC:5.3.99.6)	0.936	_	_	NOG264551	K10525	AOC
cassava4.1_007516m.g	1896	gi|643724075|gb|KDP33375.1|	hypothetical protein JCGZ_12924 [Jatropha curcas]	0.94	gi|32129844|sp|Q940Q1.2|PLY1_ARATH	RecName: Full=Probable pectate lyase 1; AltName: Full=Pectate lyase A1; Flags: Precursor [Arabidopsis thaliana]	0.93	GO:0016020;GO:0046872;GO:0045490;GO:0030570	3694.estExt_Genewise1_v1.C_LG_III0932	SubName: Full=Putative uncharacterized protein;	0.9894	COG3866	_	_	K01728	E4.2.2.2, pel
cassava4.1_022165m.g	1563	gi|255550026|ref|XP_002516064.1|	Serine/threonine-protein kinase PBS1, putative [Ricinus communis]	0.66	gi|313118276|sp|Q9LW83.2|CE101_ARATH	RecName: Full=G-type lectin S-receptor-like serine/threonine-protein kinase CES101; AltName: Full=Protein CALLUS EXPRESSION OF RBCS 101; Flags: Precursor [Arabido	0.58	GO:0016301	_	_	_	_	_	_	None	_
cassava4.1_032385m.g	927	gi|255542126|ref|XP_002512127.1|	Cationic peroxidase 2 precursor, putative [Ricinus communis]	0.88	gi|75315324|sp|Q9XIV8.1|PERN1_TOBAC	RecName: Full=Peroxidase N1; AltName: Full=Peroxidase B2; AltName: Full=Peroxidase B3; Flags: Precursor [Nicotiana tabacum]	0.82	GO:0006804;GO:0006979;GO:0046872;GO:0020037;GO:0004601;GO:0005576;GO:0055114	3694.grail3.0025022201	cationic peroxidase	0.8706	_	_	NOG219951;NOG272451	K00430	E1.11.1.7
cassava4.1_003766m.g	1854	gi|643728977|gb|KDP36914.1|	hypothetical protein JCGZ_08205 [Jatropha curcas]	0.87	_	_	_	_	29760.GSVIVG00014410001	SubName: Full=Chromosome chr18 scaffold_1, whole genome shotgun sequence;	0.799	_	_	NOG267288	None	_
cassava4.1_028340m.g	1452	gi|643716938|gb|KDP28564.1|	hypothetical protein JCGZ_14335 [Jatropha curcas]	0.93	gi|17366971|sp|Q9MB95.1|1A11_PRUMU	RecName: Full=1-aminocyclopropane-1-carboxylate synthase 1; Short=ACC synthase 1; AltName: Full=S-adenosyl-L-methionine methylthioadenosine-lyase	0.84	GO:0042218;GO:0016847;GO:0030170;GO:0006519	3694.estExt_fgenesh4_pm.C_LG_II0741	1-aminocyclopropane-1-carboxylate	0.9014	COG0436	KOG0256	_	K01762	ACS
cassava4.1_010021m.g	1432	gi|309387111|gb|ADO78230.1|	mitochondrial beta-cyanoalanine synthase [Manihot esculenta]	1	gi|122179246|sp|Q1KLZ2.1|CAS1_MALDO	RecName: Full=L-3-cyanoalanine synthase 1, mitochondrial; Short=MdCAS1; Flags: Precursor	0.89	GO:0004124;GO:0009333;GO:0080147;GO:0019500;GO:0005507;GO:0006535;GO:0016740;GO:0009507	3694.grail3.0039007102	RecName: Full=Cysteine synthase; EC=2.5.1.47;	0.9521	COG0031	KOG1252	_	K13034	ATCYSC1
cassava4.1_020556m.g	426	gi|255545390|ref|XP_002513755.1|	Low-molecular-weight cysteine-rich protein LCR69 precursor, putative [Ricinus communis]	0.81	gi|239977643|sp|A3FPF2.1|DEF_NELNU	RecName: Full=Defensin-like protein; AltName: Full=Gamma-thionin homolog; Flags: Precursor	0.79	GO:0050832;GO:0005576;GO:0031640	29760.GSVIVG00035146001	SubName: Full=Chromosome chr1 scaffold_75, whole genome shotgun sequence;	0.7662	_	_	NOG297358	None	_
cassava4.1_025530m.g	765	gi|255538370|ref|XP_002510250.1|	Gibberellin receptor GID1, putative [Ricinus communis]	0.9	gi|75337806|sp|Q9SX78.1|CXE2_ARATH	RecName: Full=Probable carboxylesterase 2; AltName: Full=AtCXE2 [Arabidopsis thaliana]	0.68	GO:0016787;GO:0008152	3694.gw1.40.697.1	hypothetical protein	0.8312	COG0657	KOG1515	_	None	_
cassava4.1_011298m.g	1238	gi|643730544|gb|KDP37976.1|	hypothetical protein JCGZ_04619 [Jatropha curcas]	0.96	gi|49035968|sp|Q9XG83.1|G2OX_PHACN	RecName: Full=Gibberellin 2-beta-dioxygenase; AltName: Full=GA 2-oxidase; AltName: Full=Gibberellin 2-beta-hydroxylase; AltName: Full=Gibberellin 2-oxidase	0.84	GO:0005506;GO:0016102;GO:0016707;GO:0055114	3694.fgenesh4_pg.C_LG_IV000327	gibberellin 2-oxidase	0.9177	COG3491	KOG0143	_	K04125	E1.14.11.13
cassava4.1_020368m.g	416	gi|255567905|ref|XP_002524930.1|	conserved hypothetical protein [Ricinus communis]	0.81	_	_	_	_	_	_	_	_	_	_	None	_
cassava4.1_024728m.g	294	gi|643736744|gb|KDP43015.1|	hypothetical protein JCGZ_25201 [Jatropha curcas]	0.64	gi|119711|sp|P06599.1|EXTN_DAUCA	RecName: Full=Extensin; Flags: Precursor	0.62	_	_	_	_	_	_	_	None	_
cassava4.1_021028m.g	2100	gi|643724946|gb|KDP34147.1|	hypothetical protein JCGZ_07718 [Jatropha curcas]	0.82	gi|292630778|sp|Q9FFN2.2|GLYT3_ARATH	RecName: Full=Probable glycosyltransferase At5g03795 [Arabidopsis thaliana]	0.63	_	29760.GSVIVG00032427001	SubName: Full=Chromosome chr4 scaffold_6, whole genome shotgun sequence;	0.7523	_	KOG1021	_	None	_
cassava4.1_031763m.g	2415	gi|255544746|ref|XP_002513434.1|	ATP binding protein, putative [Ricinus communis]	0.79	gi|313471496|sp|Q39202.2|RLK1_ARATH	RecName: Full=G-type lectin S-receptor-like serine/threonine-protein kinase RLK1; AltName: Full=Receptor-like protein kinase 1; Flags: Precursor [Arabidopsis thali	0.79	GO:0000166;GO:0004672;GO:0006468	3694.fgenesh4_pg.C_scaffold_1505000001	hypothetical protein	0.7734	COG0515	KOG1187	_	None	_
cassava4.1_034288m.g	2751	gi|255566474|ref|XP_002524222.1|	Disease resistance protein RPP8, putative [Ricinus communis]	0.74	gi|378405250|sp|Q9LQ54.3|DRL12_ARATH	RecName: Full=Probable disease resistance protein At1g59620; AltName: Full=CW9 [Arabidopsis thaliana]	0.56	GO:0008152;GO:0016787	_	_	_	_	_	_	None	_
cassava4.1_007917m.g	1502	gi|255539531|ref|XP_002510830.1|	(S)-N-methylcoclaurine 3'-hydroxylase isozyme, putative [Ricinus communis]	0.82	gi|75309900|sp|Q9FXW4.1|C80B2_COPJA	RecName: Full=Probable (S)-N-methylcoclaurine 3'-hydroxylase isozyme 2; AltName: Full=Cytochrome P450 80B2	0.66	GO:0020037;GO:0005506;GO:0050593;GO:0055114	3694.gw1.XII.1735.1	cytochrome P450	0.819	COG2124	KOG0156	_	None	_
cassava4.1_003507m.g	2129	gi|643721939|gb|KDP31818.1|	hypothetical protein JCGZ_12279 [Jatropha curcas]	0.87	gi|75318503|sp|O64825.1|LYK4_ARATH	RecName: Full=LysM domain receptor-like kinase 4; Short=LysM-containing receptor-like kinase 4; Flags: Precursor [Arabidopsis thaliana]	0.66	_	3694.eugene3.00071024	hypothetical protein	0.8221	COG0515	KOG1187	_	None	_
cassava4.1_004026m.g	1824	gi|255540889|ref|XP_002511509.1|	nitrate transporter, putative [Ricinus communis]	0.89	gi|75180586|sp|Q9LV10.1|PTR53_ARATH	RecName: Full=Protein NRT1/ PTR FAMILY 2.11; Short=AtNPF2.11; AltName: Full=Nitrate transporter 1.10; AltName: Full=Protein GLUCOSINOLATE TRANSPORTER-2 [Arabidopsi	0.82	GO:0016020;GO:0006810;GO:0005215	3694.gw1.XII.1795.1	hypothetical protein	0.9085	COG3104	KOG1237	_	K14638	SLC15A3_4, PHT
cassava4.1_001971m.g	2861	gi|590624807|ref|XP_007025709.1|	Uncharacterized protein TCM_029927 [Theobroma cacao]	0.66	_	_	_	_	_	_	_	_	_	_	None	_
cassava4.1_032258m.g	510	gi|255556448|ref|XP_002519258.1|	Pectinesterase inhibitor, putative [Ricinus communis]	0.78	gi|387942476|sp|F4HWQ8.1|CVIF1_ARATH	RecName: Full=Cell wall / vacuolar inhibitor of fructosidase 1; Short=AtC/VIF1; Flags: Precursor [Arabidopsis thaliana]	0.67	GO:0008152	3694.gw1.X.4688.1	hypothetical protein	0.8175	_	_	NOG289000	None	_
cassava4.1_021174m.g	264	_	_	_	_	_	_	_	_	_	_	_	_	_	None	_
cassava4.1_012183m.g	1106	gi|566199177|ref|XP_002319607.2|	hypothetical protein POPTR_0013s03350g [Populus trichocarpa]	0.74	gi|37538314|sp|Q9H239.2|MMP28_HUMAN	RecName: Full=Matrix metalloproteinase-28; Short=MMP-28; AltName: Full=Epilysin; Flags: Precursor [Homo sapiens]	0.52	GO:0046872;GO:0008237	_	_	_	_	_	_	K01402	MMP8
cassava4.1_006541m.g	1455	gi|643720848|gb|KDP31112.1|	hypothetical protein JCGZ_11488 [Jatropha curcas]	0.9	gi|6225822|sp|O64411.1|PAO_MAIZE	RecName: Full=Polyamine oxidase; Flags: Precursor [Zea mays]	0.68	GO:0046592;GO:0055114	3694.grail3.0005009402	polyamine oxidase (EC:1.5.3.11)	0.8863	COG1231	KOG0029	_	K13366	MPAO, PAO1
cassava4.1_031399m.g	1524	gi|28628597|gb|AAO49267.1|AF480476_1	P66 protein [Hevea brasiliensis]	0.92	gi|114975|sp|P26205.1|BGLT_TRIRP	RecName: Full=Cyanogenic beta-glucosidase; AltName: Full=Linamarase; Flags: Precursor	0.72	GO:0004553;GO:0005975	3694.gw1.I.9749.1	hypothetical protein	0.7595	COG2723	KOG0626	_	K01188	E3.2.1.21
cassava4.1_026875m.g	1350	gi|255566243|ref|XP_002524109.1|	cell division cycle, putative [Ricinus communis]	0.87	gi|75337896|sp|Q9SZA4.1|CDC21_ARATH	RecName: Full=Cell division cycle 20.1, cofactor of APC complex; Short=AtCDC20.1 [Arabidopsis thaliana]	0.83	GO:0051301	3694.estExt_Genewise1_v1.C_LG_XIX0617	hypothetical protein	0.8386	COG2319	KOG0305	_	K03363	CDC20
cassava4.1_007832m.g	1402	gi|255585024|ref|XP_002533222.1|	serine-threonine protein kinase, plant-type, putative [Ricinus communis]	0.81	gi|75338636|sp|Q9XID3.1|Y1343_ARATH	RecName: Full=G-type lectin S-receptor-like serine/threonine-protein kinase At1g34300; Flags: Precursor [Arabidopsis thaliana]	0.59	GO:0005524;GO:0016459;GO:0009069;GO:0006468;GO:0004687	3694.gw1.XVIII.2706.1	hypothetical protein	0.9051	COG0515	KOG1187	_	K04733	IRAK4
cassava4.1_014572m.g	896	gi|255580588|ref|XP_002531118.1|	tonoplast intrinsic protein, putative [Ricinus communis]	0.97	gi|75306385|sp|Q94CS9.1|TIP12_ORYSJ	RecName: Full=Probable aquaporin TIP1-2; AltName: Full=Tonoplast intrinsic protein 1-2; Short=OsTIP1;2 [Oryza sativa Japonica Group]	0.9	GO:0005783;GO:0030104;GO:0042742;GO:0080170;GO:0043674;GO:0005794;GO:0016021;GO:0005886;GO:0005215;GO:0009507	3694.eugene3.00011653	aquaporin, MIP family, TIP subfamily	0.9628	COG0580	KOG0223	_	K09873	TIP
cassava4.1_014561m.g	1207	gi|260408314|gb|ACX37451.1|	tonoplast intrinsic protein [Hevea brasiliensis]	0.98	gi|135860|sp|P25818.1|TIP11_ARATH	RecName: Full=Aquaporin TIP1-1; AltName: Full=Aquaporin TIP; AltName: Full=Gamma-tonoplast intrinsic protein; Short=Gamma-TIP; AltName: Full=Tonoplast intrinsic prot	0.91	GO:0006810;GO:0016021;GO:0005215	3694.eugene3.00280238	SubName: Full=Putative uncharacterized protein;	0.986	COG0580	KOG0223	_	K09873	TIP
cassava4.1_033287m.g	921	gi|429326540|gb|AFZ78610.1|	helix-loop-helix protein [Populus tomentosa]	0.69	gi|75309167|sp|Q9FKQ6.1|BH099_ARATH	RecName: Full=Transcription factor bHLH99; AltName: Full=Basic helix-loop-helix protein 99; Short=AtbHLH99; Short=bHLH 99; AltName: Full=Transcription factor EN 18	0.68	_	29760.GSVIVG00022870001	SubName: Full=Chromosome chr14 scaffold_27, whole genome shotgun sequence;	0.7538	_	_	NOG245042	None	_
cassava4.1_023007m.g	222	gi|593704575|ref|XP_007152661.1|	hypothetical protein PHAVU_004G148400g [Phaseolus vulgaris]	0.71	_	_	_	_	_	_	_	_	_	_	None	_
cassava4.1_026168m.g	1272	gi|255551366|ref|XP_002516729.1|	protein with unknown function [Ricinus communis]	0.85	_	_	_	_	3694.fgenesh4_pg.C_LG_IV000558	hypothetical protein	0.843	_	KOG2027	_	None	_
cassava4.1_005817m.g	1843	gi|75293566|sp|Q6XQ14.1|C71E7_MANES	RecName: Full=2-methylbutanal oxime monooxygenase; AltName: Full=Cytochrome P450 71E7 cytochrome P450 protein CYP71E [Manihot esculenta]	1	gi|75293566|sp|Q6XQ14.1|C71E7_MANES	RecName: Full=2-methylbutanal oxime monooxygenase; AltName: Full=Cytochrome P450 71E7	1	GO:0016709;GO:0005783;GO:0020037;GO:0031090;GO:0005506;GO:0016021;GO:0055114	29760.GSVIVG00024118001	SubName: Full=Chromosome chr6 scaffold_3, whole genome shotgun sequence;	0.7582	COG2124	_	_	K13029	CYP71E1
cassava4.1_032498m.g	1377	gi|255544812|ref|XP_002513467.1|	ubiquitin-protein ligase, putative [Ricinus communis]	0.64	gi|229836098|sp|Q9FHB5.2|FDL42_ARATH	RecName: Full=Putative F-box/FBD/LRR-repeat protein At5g52460; AltName: Full=Protein EMBRYO SAC DEVELOPMENT ARREST 41 [Arabidopsis thaliana]	0.76	_	_	_	_	_	_	_	None	_
cassava4.1_002551m.g	2157	gi|643716871|gb|KDP28497.1|	hypothetical protein JCGZ_14268 [Jatropha curcas]	0.9	gi|38502855|sp|O65717.1|CNGC1_ARATH	RecName: Full=Cyclic nucleotide-gated ion channel 1; Short=AtCNGC1; AltName: Full=Cyclic nucleotide- and calmodulin-regulated ion channel 1 [Arabidopsis thaliana]	0.79	GO:0009620;GO:0034220;GO:0016021;GO:0006812;GO:0005261	3694.gw1.XIV.1684.1	hypothetical protein	0.853	_	KOG0498	_	K05391	CNGF
cassava4.1_016819m.g	850	gi|643717026|gb|KDP28652.1|	hypothetical protein JCGZ_14423 [Jatropha curcas]	0.92	gi|75182856|sp|Q9M2D8.1|Y3126_ARATH	RecName: Full=Uncharacterized protein At3g61260 [Arabidopsis thaliana]	0.8	GO:0009506;GO:0005886;GO:0005773	29760.GSVIVG00026805001	SubName: Full=Chromosome chr15 scaffold_40, whole genome shotgun sequence;	0.8483	_	_	NOG263773;NOG294753	None	_
cassava4.1_023402m.g	1023	gi|109809965|gb|ABG46370.1|	rubber peroxidase 1 [Hevea brasiliensis]	0.85	gi|75263813|sp|Q9LEH3.1|PER15_IPOBA	RecName: Full=Peroxidase 15; Short=Prx15; AltName: Full=Anionic peroxidase; Flags: Precursor	0.74	GO:0006804;GO:0006979;GO:0046872;GO:0020037;GO:0004601;GO:0055114	3694.estExt_fgenesh4_pg.C_LG_III1871	SubName: Full=Peroxidase; EC=1.11.1.7;	0.7754	_	_	NOG277794	None	_
cassava4.1_009062m.g	1600	gi|566183583|ref|XP_002311468.2|	hypothetical protein POPTR_0008s12260g [Populus trichocarpa]	0.87	_	_	_	GO:0008375;GO:0016020;GO:0008152	3694.eugene3.00101149	hypothetical protein	0.862	_	_	NOG272441	None	_
cassava4.1_013566m.g	979	gi|643701025|gb|KDP20339.1|	hypothetical protein JCGZ_06425 [Jatropha curcas]	0.9	gi|75273440|sp|Q9LIQ4.1|THIM_ARATH	RecName: Full=Hydroxyethylthiazole kinase; AltName: Full=4-methyl-5-beta-hydroxyethylthiazole kinase; Short=TH kinase; Short=Thz kinase [Arabidopsis thaliana]	0.8	GO:0004417;GO:0009228;GO:0016310	3694.fgenesh4_pg.C_LG_III001465	hypothetical protein	0.9228	COG2145	_	_	K00878	thiM
cassava4.1_031405m.g	741	gi|643718039|gb|KDP29395.1|	hypothetical protein JCGZ_18316 [Jatropha curcas]	0.82	_	_	_	GO:0017089;GO:0005634;GO:0051861;GO:0046836;GO:0005737	3694.fgenesh4_pg.C_LG_VIII001067	hypothetical protein	0.9213	_	KOG4189	_	None	_
cassava4.1_021614m.g	1275	gi|643710265|gb|KDP24472.1|	hypothetical protein JCGZ_25036 [Jatropha curcas]	0.86	gi|223635837|sp|P0C8Q4.1|Y4990_ARATH	RecName: Full=Uncharacterized protein At4g19900 [Arabidopsis thaliana]	0.51	GO:0001575;GO:0005795;GO:0050512	29760.GSVIVG00021487001	SubName: Full=Chromosome chr8 scaffold_23, whole genome shotgun sequence;	0.7718	_	KOG1928	_	K01988	A4GALT
cassava4.1_004435m.g	1876	gi|255571891|ref|XP_002526888.1|	anthranilate synthase component I, putative [Ricinus communis]	0.92	gi|418133|sp|P32068.1|TRPE_ARATH	RecName: Full=Anthranilate synthase alpha subunit 1, chloroplastic; AltName: Full=Anthranilate synthase component 1-1; AltName: Full=Anthranilate synthase component I	0.85	GO:0009094;GO:0006571;GO:0005950;GO:0000162;GO:0004049	3694.gw1.X.1797.1	anthranilate synthase, alpha subunit 1 (EC:4.1.3.27)	0.8929	COG0147	KOG1223	_	K01657	trpE
cassava4.1_005373m.g	1746	gi|643738647|gb|KDP44560.1|	hypothetical protein JCGZ_22142 [Jatropha curcas]	0.92	gi|2506091|sp|P32839.2|BCS1_YEAST	RecName: Full=Mitochondrial chaperone BCS1 [Saccharomyces cerevisiae S288c]	0.62	GO:0005524;GO:0008152;GO:0017111	3694.eugene3.00071138	hypothetical protein	0.7815	COG0465	_	_	K08900	BCS1
cassava4.1_020155m.g	538	gi|255572170|ref|XP_002527025.1|	Nonspecific lipid-transfer protein, putative [Ricinus communis]	0.9	gi|3183088|sp|Q43681.1|NLTP_VIGUN	RecName: Full=Probable non-specific lipid-transfer protein AKCS9; Short=LTP; Flags: Precursor	0.75	_	3694.estExt_Genewise1_v1.C_LG_XV0799	SubName: Full=Putative uncharacterized protein;	0.7955	_	_	NOG231511;NOG258445	None	_
cassava4.1_006521m.g	1841	gi|255538660|ref|XP_002510395.1|	sugar transporter, putative [Ricinus communis]	0.94	gi|75334257|sp|Q9FRL3.1|ERDL6_ARATH	RecName: Full=Sugar transporter ERD6-like 6 [Arabidopsis thaliana]	0.91	GO:0032440;GO:0055085;GO:0055114;GO:0042593;GO:0009705;GO:0008643;GO:0005794;GO:0010030;GO:0016021;GO:0022891	3694.fgenesh4_pg.C_LG_II002606	hypothetical protein	0.9138	COG0477	KOG0254	_	K08145	SLC2A8, GLUT8
cassava4.1_007092m.g	1398	gi|255566018|ref|XP_002523997.1|	glutathione s-transferase, putative [Ricinus communis]	0.9	gi|417148|sp|P32110.1|GSTX6_SOYBN	RecName: Full=Probable glutathione S-transferase; AltName: Full=G2-4; AltName: Full=Heat shock protein 26A [Glycine max]	0.71	GO:0004462;GO:0006090;GO:0005975;GO:0016740	29760.GSVIVG00022906001	SubName: Full=Chromosome chr6 scaffold_28, whole genome shotgun sequence;	0.8522	COG0625	KOG0406	_	K00799	GST, gst
cassava4.1_004357m.g	2004	gi|255584426|ref|XP_002532944.1|	Pectinesterase-3 precursor, putative [Ricinus communis]	0.91	gi|57014097|sp|P83948.1|PME3_CITSI	RecName: Full=Pectinesterase 3; Short=PE 3; AltName: Full=Pectin methylesterase 3; Flags: Precursor	0.84	GO:0005982;GO:0045330;GO:0005985;GO:0030599;GO:0005618;GO:0045490;GO:0004857;GO:0043086;GO:0042545	3694.eugene3.00030462	hypothetical protein	0.9327	COG4677	_	_	K01051	E3.1.1.11
cassava4.1_021191m.g	837	gi|643734068|gb|KDP40911.1|	hypothetical protein JCGZ_24910 [Jatropha curcas]	0.92	gi|75311364|sp|Q9LMF0.1|U85A5_ARATH	RecName: Full=UDP-glycosyltransferase 85A5 [Arabidopsis thaliana]	0.79	GO:0047213;GO:0009813	3694.gw1.XVII.385.1	hypothetical protein	0.9105	_	KOG1192	_	None	_
cassava4.1_001975m.g	2364	gi|643704816|gb|KDP21668.1|	hypothetical protein JCGZ_03339 [Jatropha curcas]	0.95	gi|38502835|sp|O22881.2|POT2_ARATH	RecName: Full=Potassium transporter 2; Short=AtKT2; Short=AtKUP2; Short=AtPOT2 [Arabidopsis thaliana]	0.87	GO:0016021;GO:0071805;GO:0015079	3694.eugene3.00870022	hypothetical protein	0.9742	COG3158	_	_	K03549	kup
cassava4.1_007599m.g	1344	gi|643733277|gb|KDP40224.1|	hypothetical protein JCGZ_02222 [Jatropha curcas]	0.85	gi|75271948|sp|Q8LPG9.1|IQD14_ARATH	RecName: Full=Protein IQ-DOMAIN 14 [Arabidopsis thaliana]	0.66	_	3694.eugene3.00081466	hypothetical protein	0.7904	_	_	NOG267457	None	_
cassava4.1_004981m.g	2001	gi|255539130|ref|XP_002510630.1|	multicopper oxidase, putative [Ricinus communis]	0.95	gi|114268|sp|Q00624.1|ASOL_BRANA	RecName: Full=L-ascorbate oxidase homolog; Flags: Precursor	0.7	GO:0019852;GO:0016020;GO:0048046;GO:0009506;GO:0006118;GO:0055114;GO:0009505;GO:0005507;GO:0008447	3694.estExt_Genewise1_v1.C_LG_II2639	multicopper oxidase	0.9355	COG2132	KOG1263	_	None	_
cassava4.1_018578m.g	552	gi|643724444|gb|KDP33645.1|	hypothetical protein JCGZ_07216 [Jatropha curcas]	0.68	_	_	_	_	_	_	_	_	_	_	None	_
cassava4.1_031631m.g	1275	gi|255541352|ref|XP_002511740.1|	conserved hypothetical protein [Ricinus communis]	0.9	gi|38257776|sp|Q9LZX4.1|FLA10_ARATH	RecName: Full=Fasciclin-like arabinogalactan protein 10; Flags: Precursor [Arabidopsis thaliana]	0.8	GO:0048046;GO:0009505;GO:0046658	3694.estExt_Genewise1_v1.C_LG_XIV0850	hypothetical protein	0.8854	_	_	NOG241095	None	_
cassava4.1_001616m.g	2644	gi|255561967|ref|XP_002521992.1|	lipoxygenase, putative [Ricinus lipoxygenase, putative [Ricinus communis]	0.85	gi|126410|sp|P27481.1|LOXB_PHAVU	RecName: Full=Linoleate 9S-lipoxygenase; AltName: Full=Lipoxygenase	0.73	GO:0005506;GO:0055114;GO:0031408;GO:0016165	29760.GSVIVG00022800001	RecName: Full=Lipoxygenase; EC=1.13.11.12;; Plant lipoxygenase may be involved in a number o [...]	0.8677	_	_	NOG69653	K15718	LOX1_5
cassava4.1_011290m.g	1082	gi|255551457|ref|XP_002516774.1|	spermine synthase, putative [Ricinus communis]	0.95	gi|75198278|sp|Q9S7X6.1|ACL5_ARATH	RecName: Full=Thermospermine synthase ACAULIS5 [Arabidopsis thaliana]	0.83	GO:0006525;GO:0019482;GO:0004766;GO:0006560	29760.GSVIVG00019965001	SubName: Full=Chromosome chr5 scaffold_2, whole genome shotgun sequence;	0.9333	COG0421	KOG1562	_	None	_
cassava4.1_024805m.g	2670	gi|643733105|gb|KDP40052.1|	hypothetical protein JCGZ_02050 [Jatropha curcas]	0.92	_	_	_	GO:0016787;GO:0008152	29760.GSVIVG00019854001	SubName: Full=Chromosome chr5 scaffold_2, whole genome shotgun sequence;	0.8724	COG1957	KOG2938	_	None	_
cassava4.1_031135m.g	750	gi|255576619|ref|XP_002529200.1|	conserved hypothetical protein [Ricinus communis]	0.72	gi|75174736|sp|Q9LMA8.1|TI10A_ARATH	RecName: Full=Protein TIFY 10A; AltName: Full=Jasmonate ZIM domain-containing protein 1 [Arabidopsis thaliana]	0.55	_	_	_	_	_	_	_	K13464	JAZ
cassava4.1_024093m.g	927	gi|643722175|gb|KDP32054.1|	hypothetical protein JCGZ_12515 [Jatropha curcas]	0.93	gi|26397661|sp|Q43873.1|PER73_ARATH	RecName: Full=Peroxidase 73; Short=Atperox P73; AltName: Full=ATP10a; AltName: Full=PRXR11; Flags: Precursor [Arabidopsis thaliana]	0.83	GO:0006804;GO:0006979;GO:0046872;GO:0020037;GO:0004601;GO:0005576;GO:0055114	29760.GSVIVG00019639001	SubName: Full=Chromosome chr7 scaffold_20, whole genome shotgun sequence;	0.9058	_	_	NOG230375	K00430	E1.11.1.7
cassava4.1_027353m.g	1620	gi|643738428|gb|KDP44381.1|	hypothetical protein JCGZ_20061 [Jatropha curcas]	0.94	gi|75296021|sp|Q7XA06.1|SYT3_ARATH	RecName: Full=Synaptotagmin-3; AltName: Full=NTMC2T1.3; AltName: Full=Synaptotagmin C [Arabidopsis thaliana]	0.84	_	3702.AT5G04220.2-P	SYTC; SYTC; FUNCTIONS IN: molecular_function unknown; INVOLVED IN: biological_process unknow [...]	0.837	COG5038	KOG1012	_	None	_
cassava4.1_004323m.g	1752	gi|255571326|ref|XP_002526612.1|	Root phototropism protein, putative [Ricinus communis]	0.91	gi|166228367|sp|Q9S9Q9.2|Y1044_ARATH	RecName: Full=BTB/POZ domain-containing protein At1g30440 [Arabidopsis thaliana]	0.84	GO:0005886	29760.GSVIVG00028396001	SubName: Full=Chromosome chr10 scaffold_43, whole genome shotgun sequence;	0.9115	_	_	NOG133259;NOG290590	None	_
cassava4.1_003956m.g	1986	gi|255588826|ref|XP_002534730.1|	protein binding protein, putative [Ricinus communis]	0.83	gi|75181250|sp|Q9LZD3.1|E70A1_ARATH	RecName: Full=Exocyst complex component EXO70A1; Short=AtExo70a1; AltName: Full=Exocyst subunit Exo70 family protein A1 [Arabidopsis thaliana]	0.61	GO:0000145;GO:0006887	3694.eugene3.00011658	hypothetical protein	0.8157	_	KOG2344	_	K07195	EXOC7, EXO70
cassava4.1_025744m.g	1401	gi|255539004|ref|XP_002510567.1|	conserved hypothetical protein [Ricinus communis]	0.84	gi|75329113|sp|Q8H1D6.1|RBK1_ARATH	RecName: Full=Receptor-like cytosolic serine/threonine-protein kinase RBK1; AltName: Full=Protein ROP BINDING PROTEIN KINASES 1 [Arabidopsis thaliana]	0.59	GO:0004674;GO:0005524;GO:0009069;GO:0006468	29760.GSVIVG00036119001	SubName: Full=Chromosome chr3 scaffold_8, whole genome shotgun sequence;	0.7868	COG0515	KOG1187	_	K04730	IRAK1
cassava4.1_005068m.g	1765	gi|255546139|ref|XP_002514129.1|	calmodulin binding protein, putative [Ricinus communis]	0.82	_	_	_	_	3694.estExt_fgenesh4_pg.C_LG_VI0942	hypothetical protein	0.812	_	_	NOG70632;NOG252814	None	_
cassava4.1_006871m.g	1419	gi|255581079|ref|XP_002531355.1|	Anthocyanin 5-aromatic acyltransferase, putative [Ricinus communis]	0.87	gi|75206916|sp|Q9SND9.1|Y3028_ARATH	RecName: Full=Uncharacterized acetyltransferase At3g50280 [Arabidopsis thaliana]	0.51	GO:0008152;GO:0047672	3694.eugene3.00060844	hypothetical protein	0.8718	_	_	NOG295576	None	_
cassava4.1_033560m.g	273	gi|643736322|gb|KDP42661.1|	hypothetical protein JCGZ_00165 [Jatropha curcas]	0.95	gi|3913005|sp|Q40872.1|AG_PANGI	RecName: Full=Floral homeotic protein AGAMOUS; AltName: Full=GAG2	0.88	GO:0005634;GO:0003677;GO:0005667;GO:0006355;GO:0045449;GO:0003700;GO:0046983	3694.grail3.0081005702	SubName: Full=AGAMOUS homolog;	0.9833	COG5068	KOG0014	_	K09264	K09264
cassava4.1_027690m.g	1752	gi|255542482|ref|XP_002512304.1|	copine, putative [Ricinus copine, putative [Ricinus communis]	0.92	gi|75287888|sp|Q5XQC7.1|BON3_ARATH	RecName: Full=Protein BONZAI 3 [Arabidopsis thaliana]	0.84	GO:0060548	3694.eugene3.00130276	hypothetical protein	0.899	_	KOG1327	_	None	_
cassava4.1_027130m.g	1767	gi|255551829|ref|XP_002516960.1|	Pectinesterase precursor, putative [Ricinus communis]	0.81	gi|122214224|sp|Q3E8Z8.1|PME28_ARATH	RecName: Full=Putative pectinesterase/pectinesterase inhibitor 28; Includes: RecName: Full=Pectinesterase inhibitor 28; AltName: Full=Pectin methylesterase inhibi	0.79	GO:0005982;GO:0045330;GO:0005985;GO:0030599;GO:0005618;GO:0045490;GO:0004857;GO:0043086;GO:0042545	3694.eugene3.00100114	hypothetical protein	0.7821	COG4677	_	_	K01051	E3.1.1.11
cassava4.1_014767m.g	950	gi|643724985|gb|KDP34186.1|	hypothetical protein JCGZ_07757 [Jatropha curcas]	0.94	gi|32363218|sp|O82316.1|TIP41_ARATH	RecName: Full=Aquaporin TIP4-1; AltName: Full=Epsilon-tonoplast intrinsic protein; Short=Epsilon-TIP; AltName: Full=Tonoplast intrinsic protein 4-1; Short=AtTIP4;1	0.87	GO:0006810;GO:0009705;GO:0042807;GO:0016021;GO:0005215	3694.eugene3.00061718	aquaporin, MIP family, TIP subfamily	0.9308	COG0580	KOG0223	_	K09873	TIP
cassava4.1_024620m.g	468	gi|255545808|ref|XP_002513964.1|	conserved hypothetical protein [Ricinus communis]	0.66	_	_	_	_	_	_	_	_	_	_	None	_
cassava4.1_008050m.g	1296	gi|643716238|gb|KDP28011.1|	hypothetical protein JCGZ_19091 [Jatropha curcas]	0.95	gi|56748824|sp|Q8RWC9.2|CIPK1_ARATH	RecName: Full=CBL-interacting serine/threonine-protein kinase 1; AltName: Full=SNF1-related kinase 3.16; AltName: Full=SOS2-like protein kinase PKS13 [Arabidopsis	0.83	GO:0007165;GO:0005524;GO:0004683;GO:0009069;GO:0006468	3694.estExt_fgenesh4_pg.C_LG_X0029	SubName: Full=CBL-interacting protein kinase 1;	0.9256	COG0515	KOG0583	_	K07198	PRKAA, AMPK
cassava4.1_008882m.g	1452	gi|643732078|gb|KDP39270.1|	hypothetical protein JCGZ_01027 [Jatropha curcas]	0.9	gi|38257763|sp|Q9FM65.1|FLA1_ARATH	RecName: Full=Fasciclin-like arabinogalactan protein 1; Flags: Precursor [Arabidopsis thaliana]	0.75	GO:0005618;GO:0046658;GO:0048364;GO:0048367	3694.gw1.I.4765.1	fasciclin-like arabinogalactan protein	0.8911	_	_	NOG257135;NOG223438	None	_
cassava4.1_003553m.g	1896	gi|255537253|ref|XP_002509693.1|	molybdopterin cofactor sulfurase, putative [Ricinus communis]	0.81	_	_	_	GO:0008152;GO:0003824;GO:0030170	29760.GSVIVG00001078001	SubName: Full=Chromosome chr2 scaffold_112, whole genome shotgun sequence;	0.7849	COG0520	KOG2142	_	None	_
cassava4.1_008495m.g	1254	gi|255573543|ref|XP_002527696.1|	serine-threonine protein kinase, plant-type, putative [Ricinus communis]	0.88	gi|264664587|sp|C0LGH3.2|Y5614_ARATH	RecName: Full=Probable LRR receptor-like serine/threonine-protein kinase At1g56140; Flags: Precursor [Arabidopsis thaliana]	0.67	GO:0004674;GO:0005524;GO:0004715;GO:0009069;GO:0018108	3694.gw1.VI.64.1	hypothetical protein	0.9197	COG0515	KOG1187	_	K04733	IRAK4
cassava4.1_031195m.g	2799	gi|643712599|gb|KDP25838.1|	hypothetical protein JCGZ_22868 [Jatropha curcas]	0.91	gi|41017241|sp|Q9SW97.2|GLR35_ARATH	RecName: Full=Glutamate receptor 3.5; AltName: Full=Ionotropic glutamate receptor GLR6; AltName: Full=Ligand-gated ion channel 3.5; Flags: Precursor [Arabidopsis t	0.8	GO:0034220;GO:0007216;GO:0035235;GO:0004965;GO:0005234;GO:0004970;GO:0016021;GO:0007268	3694.fgenesh4_pg.C_LG_XIV000930	glutamate-gated kainate-type ion channel receptor subunit GluR5	0.8799	_	KOG1052	_	K05387	GRIP
cassava4.1_023540m.g	1086	gi|643712137|gb|KDP25565.1|	hypothetical protein JCGZ_20721 [Jatropha curcas]	0.98	gi|75173828|sp|Q9LDH3.1|PT112_ARATH	RecName: Full=Probable sugar phosphate/phosphate translocator At1g12500 [Arabidopsis thaliana]	0.83	GO:0016021	3694.grail3.0018022001	hypothetical protein	0.9469	_	KOG1441	_	None	_
cassava4.1_013231m.g	1314	gi|335954641|gb|AEH76327.1|	plasma membrane intrinsic protein 1 [Jatropha curcas]	0.99	gi|146345484|sp|Q7XSQ9.3|PIP12_ORYSJ	RecName: Full=Probable aquaporin PIP1-2; AltName: Full=OsPIP1;2; AltName: Full=Plasma membrane intrinsic protein 1-2	0.91	GO:0006810;GO:0016021;GO:0005215	3694.estExt_Genewise1_v1.C_LG_X1818	SubName: Full=Putative uncharacterized protein;	0.9585	COG0580	KOG0223	_	K09872	PIP
cassava4.1_034137m.g	1974	gi|643716692|gb|KDP28318.1|	hypothetical protein JCGZ_14089 [Jatropha curcas]	0.88	gi|189035981|sp|A8LHQ6.1|TOLB_DINSH	RecName: Full=Protein TolB; Flags: Precursor [Dinoroseobacter shibae DFL 12 = DSM 16493]	0.6	GO:0016020;GO:0006508	29760.GSVIVG00028181001	SubName: Full=Chromosome chr7 scaffold_42, whole genome shotgun sequence;	0.8736	COG0823	_	_	None	_
cassava4.1_014228m.g	952	gi|255573345|ref|XP_002527599.1|	rnf5, putative [Ricinus rnf5, putative [Ricinus communis]	0.79	gi|75328843|sp|Q8GUK7.1|RMA3_ARATH	RecName: Full=E3 ubiquitin-protein ligase RMA3; AltName: Full=Protein RING membrane-anchor 3 [Arabidopsis thaliana]	0.58	GO:0008270	_	_	_	_	_	_	K10666	RNF5
cassava4.1_007934m.g	1959	gi|643706987|gb|KDP22797.1|	hypothetical protein JCGZ_00384 [Jatropha curcas]	0.96	gi|75313797|sp|Q9SR86.1|AGT23_ARATH	RecName: Full=Alanine--glyoxylate aminotransferase 2 homolog 3, mitochondrial; AltName: Full=Beta-alanine-pyruvate aminotransferase 3; Flags: Precursor [Arabidopsi	0.9	GO:0043562;GO:0006531;GO:0008453;GO:0006566;GO:0006563;GO:0006522;GO:0006544;GO:0030170	3694.gw1.VI.969.1	hypothetical protein	0.9622	COG0160	KOG1404	_	K00827	AGXT2
cassava4.1_003704m.g	2240	gi|643720273|gb|KDP30704.1|	hypothetical protein JCGZ_16402 [Jatropha curcas]	0.96	gi|292630923|sp|A5JTQ3.1|XYL2_MEDSV	RecName: Full=Beta-xylosidase/alpha-L-arabinofuranosidase 2; AltName: Full=Xylan 1,4-beta-xylosidase/Alpha-L-arabinofuranosidase 2; Short=MsXyl2; Includes: RecName	0.88	GO:0008422;GO:0031222	3694.gw1.I.26.1	hypothetical protein	0.8727	COG1472	_	_	K15920	XYL4
cassava4.1_031584m.g	2307	gi|255562946|ref|XP_002522478.1|	xenotropic and polytropic murine leukemia virus receptor pho1, putative [Ricinus communis]	0.87	gi|306756302|sp|Q6R8G7.2|PHO13_ARATH	RecName: Full=Phosphate transporter PHO1 homolog 3; AltName: Full=Protein PHO1 homolog 3; Short=AtPHO1;H3 [Arabidopsis thaliana]	0.88	GO:0016021	3694.fgenesh4_pg.C_LG_VIII000788	pho1-like protein	0.9014	COG5409	_	_	None	_
cassava4.1_017886m.g	797	gi|224072526|ref|XP_002303770.1|	hypothetical protein POPTR_0003s16580g [Populus trichocarpa]	0.77	_	_	_	_	3694.estExt_fgenesh4_pg.C_LG_III1388	SAUR family protein	0.8293	_	_	NOG258582	K14488	SAUR
cassava4.1_034068m.g	291	gi|255552736|ref|XP_002517411.1|	Metalloendoproteinase 1 precursor, putative [Ricinus communis]	0.89	gi|3183022|sp|P91953.1|HE_HEMPU	RecName: Full=50 kDa hatching enzyme; Short=HE; Short=HEZ; AltName: Full=Envelysin; AltName: Full=Sea-urchin-hatching proteinase; Contains: RecName: Full=38 kDa hatchi	0.61	GO:0031012;GO:0006508;GO:0004222;GO:0008270	29760.GSVIVG00020814001	SubName: Full=Chromosome chr14 scaffold_21, whole genome shotgun sequence;	0.828	_	KOG1565	_	None	_
cassava4.1_020995m.g	279	gi|255543947|ref|XP_002513036.1|	conserved hypothetical protein [Ricinus communis]	0.71	gi|75160475|sp|Q8S8M0.1|CYT1A_ARATH	RecName: Full=CYSTM1 family protein A [Arabidopsis thaliana]	0.41	_	_	_	_	_	_	_	None	_
cassava4.1_019634m.g	573	gi|643706208|gb|KDP22340.1|	hypothetical protein JCGZ_26171 [Jatropha curcas]	0.92	_	_	_	_	3694.eugene3.00151156	hypothetical protein	0.871	_	_	NOG242019	None	_
cassava4.1_014551m.g	973	gi|224130588|ref|XP_002320878.1|	NC domain-containing family protein [Populus trichocarpa]	0.94	_	_	_	_	3694.estExt_fgenesh4_pm.C_LG_XIV0198	hypothetical protein	0.938	_	_	NOG260735	None	_
cassava4.1_009977m.g	1179	gi|643709653|gb|KDP24062.1|	hypothetical protein JCGZ_25719 [Jatropha curcas]	0.86	gi|403399690|sp|B6VJS4.2|ROMT_VITVI	RecName: Full=Trans-resveratrol di-O-methyltransferase; AltName: Full=Resveratrol O-methyltransferase; Short=ROMT; Short=VvROMT [Vitis vinifera]	0.75	GO:0032259;GO:0050630;GO:0046983	29760.GSVIVG00018662001	SubName: Full=Chromosome chr12 scaffold_18, whole genome shotgun sequence;	0.7826	COG0500	KOG3178	_	None	_
cassava4.1_001397m.g	2661	gi|255546453|ref|XP_002514286.1|	hypothetical protein RCOM_1052490 [Ricinus communis]	0.76	_	_	_	_	_	_	_	_	_	_	None	_
cassava4.1_030766m.g	819	gi|643727863|gb|KDP36156.1|	hypothetical protein JCGZ_08800 [Jatropha curcas]	0.87	gi|75306652|sp|Q94KL8.1|SILD_PODPE	RecName: Full=Secoisolariciresinol dehydrogenase	0.73	_	3694.fgenesh4_pg.C_LG_VI001344	hypothetical protein	0.8726	COG1028	KOG0725	_	None	_
cassava4.1_003230m.g	2248	gi|643704350|gb|KDP21414.1|	hypothetical protein JCGZ_21885 [Jatropha curcas]	0.95	gi|37089958|sp|Q9SV13.1|SUT31_ARATH	RecName: Full=Sulfate transporter 3.1; AltName: Full=AST12; AltName: Full=AtST1 [Arabidopsis thaliana]	0.88	GO:1902358;GO:0016021;GO:0008271;GO:0009507	3694.fgenesh4_pm.C_LG_V000517	sulfate/bicarbonate/oxalate exchanger and transporter sat-1	0.9541	COG0659	KOG0236	_	K17471	SULTR3
cassava4.1_012973m.g	1167	gi|643734072|gb|KDP40915.1|	hypothetical protein JCGZ_24914 [Jatropha curcas]	0.95	_	_	_	GO:0016020;GO:0050832;GO:0009505;GO:0009506;GO:0005829;GO:0005794	3694.eugene3.00012291	hypothetical protein	0.9048	_	_	NOG234542	None	_
cassava4.1_013284m.g	1313	gi|330717899|gb|AEC45513.1|	plasma membrane intrinsic protein [Hevea brasiliensis]	0.98	gi|75308072|sp|Q9ATM6.1|PIP24_MAIZE	RecName: Full=Aquaporin PIP2-4; AltName: Full=Plasma membrane intrinsic protein 2-4; AltName: Full=ZmPIP2-4; AltName: Full=ZmPIP2;4 [Zea mays]	0.88	GO:0006810;GO:0016021;GO:0005215	3694.estExt_fgenesh4_pg.C_280159	SubName: Full=Putative uncharacterized protein;	0.9444	COG0580	KOG0223	_	K09872	PIP
cassava4.1_034414m.g	1059	gi|643728688|gb|KDP36666.1|	hypothetical protein JCGZ_07884 [Jatropha curcas]	0.93	_	_	_	_	3694.estExt_fgenesh4_pm.C_660087	hypothetical protein	0.9742	_	_	NOG239605	None	_
cassava4.1_011201m.g	1059	gi|643734857|gb|KDP41527.1|	hypothetical protein JCGZ_15934 [Jatropha curcas]	0.83	gi|75311528|sp|Q9LSL1.1|BH093_ARATH	RecName: Full=Transcription factor bHLH93; AltName: Full=Basic helix-loop-helix protein 93; Short=AtbHLH93; Short=bHLH 93; AltName: Full=Transcription factor EN 47	0.8	GO:0046983	3694.estExt_fgenesh4_pg.C_LG_II0987	SubName: Full=Putative uncharacterized protein;	0.8431	_	_	NOG276882	None	_
cassava4.1_008195m.g	1403	gi|643714797|gb|KDP27152.1|	hypothetical protein JCGZ_19851 [Jatropha curcas]	0.88	_	_	_	GO:0005774;GO:0016021	29760.GSVIVG00020953001	SubName: Full=Chromosome chr14 scaffold_21, whole genome shotgun sequence;	0.8447	COG0814	KOG1303	_	K15015	SLC32A, VGAT
cassava4.1_034364m.g	1173	gi|643711829|gb|KDP25257.1|	hypothetical protein JCGZ_20413 [Jatropha curcas]	0.85	gi|75335046|sp|Q9LIR6.1|BAM1_ARATH	RecName: Full=Beta-amylase 1, chloroplastic; AltName: Full=1,4-alpha-D-glucan maltohydrolase; AltName: Full=Beta-amylase 7; AltName: Full=Thioredoxin-regulated beta	0.63	GO:0005982;GO:0000272;GO:0005985;GO:0016161	29760.GSVIVG00006688001	SubName: Full=Chromosome chr2 scaffold_176, whole genome shotgun sequence;	0.7949	_	_	NOG292632	K01177	E3.2.1.2
cassava4.1_007134m.g	1885	gi|643722885|gb|KDP32582.1|	hypothetical protein JCGZ_13132 [Jatropha curcas]	0.85	gi|75315711|sp|Q9ZR25.1|5GT_VERHY	RecName: Full=Anthocyanidin 3-O-glucoside 5-O-glucosyltransferase; AltName: Full=UDP-glucose:anthocyanin 5-O-glucosyltransferase HGT8; Flags: Precursor	0.71	_	3694.grail3.0021016501	hypothetical protein	0.8043	_	KOG1192	_	K12338	UGT75C1
cassava4.1_031439m.g	1071	gi|643717175|gb|KDP28801.1|	hypothetical protein JCGZ_14572 [Jatropha curcas]	0.81	gi|75335823|sp|Q9M202.1|ZAT9_ARATH	RecName: Full=Zinc finger protein ZAT9 [Arabidopsis thaliana]	0.58	_	_	_	_	_	_	_	None	_
cassava4.1_014549m.g	1216	gi|643704802|gb|KDP21654.1|	hypothetical protein JCGZ_03325 [Jatropha curcas]	0.97	gi|20138147|sp|O22874.1|EXPA8_ARATH	RecName: Full=Expansin-A8; Short=AtEXPA8; AltName: Full=Alpha-expansin-8; Short=At-EXP8; Short=AtEx8; AltName: Full=Ath-ExpAlpha-1.11; Flags: Precursor [Arabidopsi	0.89	GO:0016020;GO:0009664;GO:0005618;GO:0005576	3694.grail3.0095006501	hypothetical protein	0.9512	_	_	NOG298661	None	_
cassava4.1_005079m.g	1862	gi|75312213|sp|Q9M7B7.1|C79D2_MANES	RecName: Full=Valine N-monooxygenase 2; AltName: Full=Cytochrome P450 79D2 AF140614_1 N-hydroxylating cytochrome P450 [Manihot esculenta]	1	gi|75312213|sp|Q9M7B7.1|C79D2_MANES	RecName: Full=Valine N-monooxygenase 2; AltName: Full=Cytochrome P450 79D2	1	GO:0005783;GO:0020037;GO:0031090;GO:0005506;GO:0055114;GO:0019756;GO:0016705;GO:0016021;GO:0004497	4558.Sb01g001200.1	RecName: Full=Tyrosine N-monooxygenase; EC=1.14.13.41; AltName: Full=Cytochrome P450Tyr; Alt [...]	0.7719	COG2124	KOG0156	_	K13027	CYP79A1
cassava4.1_029528m.g	1407	gi|224142001|ref|XP_002324349.1|	nucleoid DNA-binding family protein [Populus trichocarpa]	0.85	gi|75273243|sp|Q9LHE3.1|ASPG2_ARATH	RecName: Full=Protein ASPARTIC PROTEASE IN GUARD CELL 2; Short=AtASPG2; Flags: Precursor [Arabidopsis thaliana]	0.54	GO:0003677;GO:0048046;GO:0006508;GO:0004190	3694.gw1.XVIII.2006.1	hypothetical protein	0.8947	_	KOG1339	_	None	_
cassava4.1_015929m.g	1089	gi|255559444|ref|XP_002520742.1|	cyclin-dependent protein kinase, putative [Ricinus communis]	0.9	gi|75294990|sp|Q75HV0.1|CCP31_ORYSJ	RecName: Full=Cyclin-P3-1; Short=CycP3;1 [Oryza sativa Japonica Group]	0.76	GO:0016301;GO:0019901;GO:0000079	3694.estExt_fgenesh4_pg.C_LG_V1250	SubName: Full=Putative uncharacterized protein;	0.8995	_	KOG1674	_	None	_
cassava4.1_034293m.g	1965	gi|643710282|gb|KDP24489.1|	hypothetical protein JCGZ_25053 [Jatropha curcas]	0.91	gi|75207465|sp|Q9SS80.1|U503A_ARATH	RecName: Full=UPF0503 protein At3g09070, chloroplastic; Flags: Precursor [Arabidopsis thaliana]	0.64	_	_	_	_	_	_	_	None	_
cassava4.1_004339m.g	1901	gi|643733784|gb|KDP40627.1|	hypothetical protein JCGZ_24626 [Jatropha curcas]	0.89	gi|6174912|sp|O04886.1|PME1_CITSI	RecName: Full=Pectinesterase 1; Short=PE 1; AltName: Full=Pectin methylesterase; Flags: Precursor [Citrus sinensis]	0.84	GO:0005982;GO:0045330;GO:0005985;GO:0030599;GO:0005618;GO:0045490;GO:0004857;GO:0043086;GO:0042545	3694.eugene3.00030462	hypothetical protein	0.9293	COG4677	_	_	K01051	E3.1.1.11
cassava4.1_033702m.g	1638	gi|662246148|gb|AIE47274.1|	phosphofructokinase [Hevea brasiliensis]	0.96	gi|75164938|sp|Q94AA4.1|PFKA3_ARATH	RecName: Full=ATP-dependent 6-phosphofructokinase 3; Short=ATP-PFK 3; Short=Phosphofructokinase 3; AltName: Full=Phosphohexokinase 3 [Arabidopsis thaliana]	0.88	GO:0003872;GO:0005524;GO:0006094;GO:0006000;GO:0006096;GO:0005945;GO:0047334;GO:0046835;GO:0006098;GO:0006013;GO:0006002;GO:0006012	29760.GSVIVG00016633001	SubName: Full=Chromosome chr11 scaffold_13, whole genome shotgun sequence;	0.9506	COG0205	KOG2440	_	K00850	pfkA, PFK
cassava4.1_034132m.g	942	gi|643738379|gb|KDP44343.1|	hypothetical protein JCGZ_19210 [Jatropha curcas]	0.86	_	_	_	_	3694.eugene3.00031871	hypothetical protein	0.8474	_	_	NOG71186;NOG86604	None	_
cassava4.1_010390m.g	1120	gi|255562992|ref|XP_002522500.1|	o-methyltransferase, putative [Ricinus communis]	0.85	gi|403399690|sp|B6VJS4.2|ROMT_VITVI	RecName: Full=Trans-resveratrol di-O-methyltransferase; AltName: Full=Resveratrol O-methyltransferase; Short=ROMT; Short=VvROMT [Vitis vinifera]	0.7	GO:0032259;GO:0050630;GO:0046983	3694.fgenesh4_pg.C_LG_IV000468	flavonoid o-methyltransferase related	0.8683	COG0500	KOG3178	_	None	_
cassava4.1_000652m.g	3935	gi|643728772|gb|KDP36709.1|	hypothetical protein JCGZ_08000 [Jatropha curcas]	0.96	gi|75328327|sp|Q851L8.1|CESA5_ORYSJ	RecName: Full=Probable cellulose synthase A catalytic subunit 5 [UDP-forming]	0.9	GO:0006011;GO:0005982;GO:0005985;GO:0016760;GO:0030244;GO:0016021;GO:0008270;GO:0005886	3694.fgenesh4_pg.C_scaffold_133000012	hypothetical protein	0.9405	COG1215	_	_	K10999	CESA
cassava4.1_007421m.g	1823	gi|643716081|gb|KDP27854.1|	hypothetical protein JCGZ_18934 [Jatropha curcas]	0.94	gi|223635599|sp|A7PZL3.1|PGLR_VITVI	RecName: Full=Probable polygalacturonase; Short=PG; AltName: Full=Pectinase	0.66	GO:0005982;GO:0047911;GO:0005576;GO:0005985;GO:0004650	3694.gw1.X.3724.1	hypothetical protein	0.946	COG5434	_	_	None	_
cassava4.1_003111m.g	2004	gi|643733214|gb|KDP40161.1|	hypothetical protein JCGZ_02159 [Jatropha curcas]	0.88	gi|313471496|sp|Q39202.2|RLK1_ARATH	RecName: Full=G-type lectin S-receptor-like serine/threonine-protein kinase RLK1; AltName: Full=Receptor-like protein kinase 1; Flags: Precursor [Arabidopsis thali	0.73	GO:0004674;GO:0005524;GO:0009069;GO:0006468;GO:0048544	3694.eugene3.00130591	hypothetical protein	0.8842	COG0515	KOG1187	_	None	_
cassava4.1_028903m.g	2196	gi|255574855|ref|XP_002528334.1|	ATP binding protein, putative [Ricinus communis]	0.84	gi|322510093|sp|Q9SXB8.3|Y1133_ARATH	RecName: Full=G-type lectin S-receptor-like serine/threonine-protein kinase At1g11330; Flags: Precursor [Arabidopsis thaliana]	0.77	GO:0004674;GO:0005524;GO:0004715;GO:0009069;GO:0018108	29760.GSVIVG00034405001	SubName: Full=Chromosome chr9 scaffold_7, whole genome shotgun sequence;	0.7804	COG0515	KOG1187	_	None	_
cassava4.1_016969m.g	807	gi|255581643|ref|XP_002531625.1|	conserved hypothetical protein [Ricinus communis]	0.95	_	_	_	_	29760.GSVIVG00030343001	SubName: Full=Chromosome chr1 scaffold_5, whole genome shotgun sequence;	0.9421	_	_	NOG266794	None	_
cassava4.1_000209m.g	4843	gi|643717293|gb|KDP28919.1|	hypothetical protein JCGZ_14690 [Jatropha curcas]	0.91	gi|374095362|sp|Q9M1C7.2|AB9C_ARATH	RecName: Full=ABC transporter C family member 9; Short=ABC transporter ABCC.9; Short=AtABCC9; AltName: Full=ATP-energized glutathione S-conjugate pump 9; AltName:	0.81	_	29760.GSVIVG00018959001	SubName: Full=Chromosome chr15 scaffold_19, whole genome shotgun sequence;	0.8887	COG1132	KOG0054	_	K05665	ABCC1
cassava4.1_029936m.g	2010	gi|255581724|ref|XP_002531664.1|	conserved hypothetical protein [Ricinus communis]	0.74	_	_	_	_	_	_	_	_	_	_	None	_
cassava4.1_032621m.g	3561	gi|643686899|gb|KDP20064.1|	hypothetical protein JCGZ_05833 [Jatropha curcas]	0.95	gi|12229673|sp|Q9SX33.1|ALA9_ARATH	RecName: Full=Putative phospholipid-transporting ATPase 9; Short=AtALA9; AltName: Full=Aminophospholipid flippase 9 [Arabidopsis thaliana]	0.84	GO:0000287;GO:0008152;GO:0005524;GO:0019829;GO:0015917;GO:0006812;GO:0045332;GO:0016021;GO:0004012	3694.gw1.XII.101.1	aminophospholipid ATPase	0.9235	COG0474	KOG0206	_	K01530	E3.6.3.1
cassava4.1_008592m.g	1629	gi|255581809|ref|XP_002531705.1|	conserved hypothetical protein [Ricinus communis]	0.92	_	_	_	GO:0009535;GO:0031351;GO:0009416;GO:0009299	29760.GSVIVG00003705001	SubName: Full=Chromosome chr13 scaffold_149, whole genome shotgun sequence;	0.8943	_	_	NOG274737	None	_
cassava4.1_034379m.g	1764	gi|566153852|ref|XP_006370181.1|	nine-cis-epoxycarotenoid dioxygenase3 family protein [Populus trichocarpa]	0.9	gi|75273814|sp|Q9LRR7.1|NCED3_ARATH	RecName: Full=9-cis-epoxycarotenoid dioxygenase NCED3, chloroplastic; Short=AtNCED3; AltName: Full=Protein SALT TOLERANT 1; Flags: Precursor [Arabidopsis thaliana]	0.88	GO:0055114;GO:0051213	3694.eugene3.00110845	9-cis-epoxycarotenoid dioxygenase (EC:1.13.11.51)	0.8953	COG3670	KOG1285	_	K09840	NCED
cassava4.1_021333m.g	2259	gi|566150578|ref|XP_006369449.1|	hypothetical protein POPTR_0001s23540g, partial [Populus trichocarpa]	0.8	gi|313471496|sp|Q39202.2|RLK1_ARATH	RecName: Full=G-type lectin S-receptor-like serine/threonine-protein kinase RLK1; AltName: Full=Receptor-like protein kinase 1; Flags: Precursor [Arabidopsis thali	0.73	GO:0004674;GO:0005524;GO:0009069;GO:0006468	29760.GSVIVG00003760001	SubName: Full=Chromosome chr13 scaffold_149, whole genome shotgun sequence;	0.8095	COG0515	KOG1187	_	None	_
cassava4.1_018256m.g	510	gi|255584871|ref|XP_002533151.1|	Elicitor-responsive protein, putative [Ricinus communis]	0.85	gi|75154127|sp|Q8L7A4.1|AGD11_ARATH	RecName: Full=Probable ADP-ribosylation factor GTPase-activating protein AGD11; Short=ARF GAP AGD11; AltName: Full=Protein ARF-GAP DOMAIN 11; Short=AtAGD11 [Arabid	0.51	_	3694.fgenesh4_pg.C_LG_VIII000471	hypothetical protein	0.8289	_	KOG1030	_	None	_
cassava4.1_000887m.g	3251	gi|255554367|ref|XP_002518223.1|	receptor protein kinase, putative [Ricinus communis]	0.92	gi|75335370|sp|Q9LRT1.1|Y3804_ARATH	RecName: Full=Probably inactive leucine-rich repeat receptor-like protein kinase At3g28040; Flags: Precursor [Arabidopsis thaliana]	0.78	GO:0032440;GO:0050321;GO:0005524;GO:0016021;GO:0006468;GO:0055114	3694.eugene3.00140943	hypothetical protein	0.9593	COG4886;COG0515	KOG0619;KOG1187	_	None	_
cassava4.1_008193m.g	1833	gi|643739041|gb|KDP44855.1|	hypothetical protein JCGZ_01355 [Jatropha curcas]	0.78	_	_	_	_	3694.estExt_fgenesh4_pg.C_LG_X1757	hypothetical protein	0.7569	_	_	NOG257337	None	_
cassava4.1_011810m.g	1099	gi|643703837|gb|KDP20901.1|	hypothetical protein JCGZ_21372 [Jatropha curcas]	0.91	gi|77416569|sp|Q7T3C7.2|RT4I1_DANRE	RecName: Full=Reticulon-4-interacting protein 1 homolog, mitochondrial; Flags: Precursor [Danio rerio]	0.51	GO:0005829;GO:0008270;GO:0006118;GO:0003960;GO:0055114	3694.grail3.0093007001	hypothetical protein	0.9133	COG0604	KOG1198	_	None	_
