# Supplementary material for: Comparative Physiological and Transcriptomic Analyses Reveal the Actions of Melatonin in the Delay of Postharvest Physiological Deterioration of Cassava
Source: Front Plant Sci. 2016 May 27;7:736. doi: 10.3389/fpls.2016.00736 (PMC4882330; doi:10.3389/fpls.2016.00736)
Supplement: Supplementary file 9 [file Table_7.XLSX]

## Sheet: Table 7交集GO
Supplemental Table S7. Go enrichment analysis of common genes differentially expressed at 6, 12, and 48 h storage after melatonin treatment.
gene id	enrichment	description	ratio_in_study	ratio_in_pop	p_uncorrected	p_bonferroni	type	diff_genes
GO:0015926	e	glucosidase activity	7/168	94/30666	8.96e-07	0.000674	molecular_function	cassava4.1_003183m.g;cassava4.1_003582m.g;cassava4.1_003704m.g;cassava4.1_005677m.g;cassava4.1_021008m.g;cassava4.1_024736m.g;cassava4.1_031777m.g
GO:0004553	e	hydrolase activity, hydrolyzing O-glycosyl compounds	13/168	480/30666	2.7e-06	0.00203	molecular_function	cassava4.1_003183m.g;cassava4.1_003582m.g;cassava4.1_003704m.g;cassava4.1_004491m.g;cassava4.1_005677m.g;cassava4.1_006449m.g;cassava4.1_007421m.g;cassava4.1_012136m.g;cassava4.1_021008m.g;cassava4.1_024736m.g;cassava4.1_031399m.g;cassava4.1_031777m.g;cassava4.1_034364m.g
GO:0008422	e	beta-glucosidase activity	6/168	75/30666	3.64e-06	0.00274	molecular_function	cassava4.1_003582m.g;cassava4.1_003704m.g;cassava4.1_005677m.g;cassava4.1_021008m.g;cassava4.1_024736m.g;cassava4.1_031777m.g
GO:0005975	e	carbohydrate metabolic process	22/168	1353/30666	5.19e-06	0.0039	biological_process	cassava4.1_000652m.g;cassava4.1_003183m.g;cassava4.1_003582m.g;cassava4.1_003704m.g;cassava4.1_004339m.g;cassava4.1_004357m.g;cassava4.1_004491m.g;cassava4.1_004981m.g;cassava4.1_005677m.g;cassava4.1_006449m.g;cassava4.1_007092m.g;cassava4.1_007421m.g;cassava4.1_007516m.g;cassava4.1_012136m.g;cassava4.1_021008m.g;cassava4.1_024736m.g;cassava4.1_027130m.g;cassava4.1_028367m.g;cassava4.1_031399m.g;…
GO:0016798	e	hydrolase activity, acting on glycosyl bonds	13/168	520/30666	6.42e-06	0.00483	molecular_function	cassava4.1_003183m.g;cassava4.1_003582m.g;cassava4.1_003704m.g;cassava4.1_004491m.g;cassava4.1_005677m.g;cassava4.1_006449m.g;cassava4.1_007421m.g;cassava4.1_012136m.g;cassava4.1_021008m.g;cassava4.1_024736m.g;cassava4.1_031399m.g;cassava4.1_031777m.g;cassava4.1_034364m.g
GO:0000272	e	polysaccharide catabolic process	6/168	105/30666	2.54e-05	0.0191	biological_process	cassava4.1_003704m.g;cassava4.1_004339m.g;cassava4.1_004357m.g;cassava4.1_007516m.g;cassava4.1_027130m.g;cassava4.1_034364m.g
GO:0003824	e	catalytic activity	82/168	10167/30666	3.38e-05	0.0254	molecular_function	cassava4.1_000652m.g;cassava4.1_000887m.g;cassava4.1_001334m.g;cassava4.1_001616m.g;cassava4.1_003111m.g;cassava4.1_003183m.g;cassava4.1_003553m.g;cassava4.1_003582m.g;cassava4.1_003704m.g;cassava4.1_004339m.g;cassava4.1_004357m.g;cassava4.1_004435m.g;cassava4.1_004491m.g;cassava4.1_004981m.g;cassava4.1_005079m.g;cassava4.1_005373m.g;cassava4.1_005677m.g;cassava4.1_005817m.g;cassava4.1_006302m.g;…
GO:0008150	e	biological_process	107/168	14728/30666	5.05e-05	0.038	biological_process	cassava4.1_000652m.g;cassava4.1_000887m.g;cassava4.1_001334m.g;cassava4.1_001616m.g;cassava4.1_001975m.g;cassava4.1_002551m.g;cassava4.1_003111m.g;cassava4.1_003183m.g;cassava4.1_003230m.g;cassava4.1_003553m.g;cassava4.1_003582m.g;cassava4.1_003704m.g;cassava4.1_003956m.g;cassava4.1_004026m.g;cassava4.1_004339m.g;cassava4.1_004357m.g;cassava4.1_004435m.g;cassava4.1_004491m.g;cassava4.1_004981m.g;…
GO:0005976	e	polysaccharide metabolic process	12/168	553/30666	5.81e-05	0.0437	biological_process	cassava4.1_000652m.g;cassava4.1_003183m.g;cassava4.1_003704m.g;cassava4.1_004339m.g;cassava4.1_004357m.g;cassava4.1_004491m.g;cassava4.1_006449m.g;cassava4.1_007421m.g;cassava4.1_007516m.g;cassava4.1_027130m.g;cassava4.1_028367m.g;cassava4.1_034364m.g
GO:0005985	e	sucrose metabolic process	10/168	408/30666	9.07e-05	0.0682	biological_process	cassava4.1_000652m.g;cassava4.1_003183m.g;cassava4.1_004339m.g;cassava4.1_004357m.g;cassava4.1_004491m.g;cassava4.1_006449m.g;cassava4.1_007421m.g;cassava4.1_027130m.g;cassava4.1_028367m.g;cassava4.1_034364m.g
GO:0005984	e	disaccharide metabolic process	10/168	409/30666	9.25e-05	0.0696	biological_process	cassava4.1_000652m.g;cassava4.1_003183m.g;cassava4.1_004339m.g;cassava4.1_004357m.g;cassava4.1_004491m.g;cassava4.1_006449m.g;cassava4.1_007421m.g;cassava4.1_027130m.g;cassava4.1_028367m.g;cassava4.1_034364m.g
GO:0005982	e	starch metabolic process	10/168	411/30666	9.63e-05	0.0724	biological_process	cassava4.1_000652m.g;cassava4.1_003183m.g;cassava4.1_004339m.g;cassava4.1_004357m.g;cassava4.1_004491m.g;cassava4.1_006449m.g;cassava4.1_007421m.g;cassava4.1_027130m.g;cassava4.1_028367m.g;cassava4.1_034364m.g
GO:0016021	e	integral component of membrane	24/168	1892/30666	0.000128	0.0965	cellular_component	cassava4.1_000652m.g;cassava4.1_000887m.g;cassava4.1_001334m.g;cassava4.1_001975m.g;cassava4.1_002551m.g;cassava4.1_003230m.g;cassava4.1_005079m.g;cassava4.1_005817m.g;cassava4.1_006521m.g;cassava4.1_008195m.g;cassava4.1_008592m.g;cassava4.1_009993m.g;cassava4.1_013231m.g;cassava4.1_013267m.g;cassava4.1_013284m.g;cassava4.1_014561m.g;cassava4.1_014572m.g;cassava4.1_014767m.g;cassava4.1_023540m.g;…
GO:0009311	e	oligosaccharide metabolic process	10/168	428/30666	0.000134	0.101	biological_process	cassava4.1_000652m.g;cassava4.1_003183m.g;cassava4.1_004339m.g;cassava4.1_004357m.g;cassava4.1_004491m.g;cassava4.1_006449m.g;cassava4.1_007421m.g;cassava4.1_027130m.g;cassava4.1_028367m.g;cassava4.1_034364m.g
GO:0030312	e	external encapsulating structure	9/168	348/30666	0.000137	0.103	cellular_component	cassava4.1_004339m.g;cassava4.1_004357m.g;cassava4.1_004981m.g;cassava4.1_008882m.g;cassava4.1_012020m.g;cassava4.1_012973m.g;cassava4.1_014549m.g;cassava4.1_027130m.g;cassava4.1_031631m.g
GO:0005618	e	cell wall	9/168	348/30666	0.000137	0.103	cellular_component	cassava4.1_004339m.g;cassava4.1_004357m.g;cassava4.1_004981m.g;cassava4.1_008882m.g;cassava4.1_012020m.g;cassava4.1_012973m.g;cassava4.1_014549m.g;cassava4.1_027130m.g;cassava4.1_031631m.g
GO:0006804	e	peroxidase reaction	6/168	143/30666	0.000142	0.107	biological_process	cassava4.1_006302m.g;cassava4.1_012020m.g;cassava4.1_022283m.g;cassava4.1_023402m.g;cassava4.1_024093m.g;cassava4.1_032385m.g
GO:0004601	e	peroxidase activity	6/168	143/30666	0.000142	0.107	molecular_function	cassava4.1_006302m.g;cassava4.1_012020m.g;cassava4.1_022283m.g;cassava4.1_023402m.g;cassava4.1_024093m.g;cassava4.1_032385m.g
GO:0016684	e	oxidoreductase activity, acting on peroxide as acceptor	6/168	143/30666	0.000142	0.107	molecular_function	cassava4.1_006302m.g;cassava4.1_012020m.g;cassava4.1_022283m.g;cassava4.1_023402m.g;cassava4.1_024093m.g;cassava4.1_032385m.g
GO:0044042	e	glucan metabolic process	10/168	480/30666	0.000335	0.252	biological_process	cassava4.1_000652m.g;cassava4.1_003183m.g;cassava4.1_004339m.g;cassava4.1_004357m.g;cassava4.1_004491m.g;cassava4.1_006449m.g;cassava4.1_007421m.g;cassava4.1_027130m.g;cassava4.1_028367m.g;cassava4.1_034364m.g
GO:0006073	e	cellular glucan metabolic process	10/168	480/30666	0.000335	0.252	biological_process	cassava4.1_000652m.g;cassava4.1_003183m.g;cassava4.1_004339m.g;cassava4.1_004357m.g;cassava4.1_004491m.g;cassava4.1_006449m.g;cassava4.1_007421m.g;cassava4.1_027130m.g;cassava4.1_028367m.g;cassava4.1_034364m.g
GO:0044264	e	cellular polysaccharide metabolic process	10/168	510/30666	0.000537	0.404	biological_process	cassava4.1_000652m.g;cassava4.1_003183m.g;cassava4.1_004339m.g;cassava4.1_004357m.g;cassava4.1_004491m.g;cassava4.1_006449m.g;cassava4.1_007421m.g;cassava4.1_027130m.g;cassava4.1_028367m.g;cassava4.1_034364m.g
GO:0044425	e	membrane part	26/168	2325/30666	0.000583	0.438	cellular_component	cassava4.1_000652m.g;cassava4.1_000887m.g;cassava4.1_001334m.g;cassava4.1_001975m.g;cassava4.1_002551m.g;cassava4.1_003230m.g;cassava4.1_005079m.g;cassava4.1_005817m.g;cassava4.1_006521m.g;cassava4.1_008195m.g;cassava4.1_008592m.g;cassava4.1_008882m.g;cassava4.1_009993m.g;cassava4.1_013231m.g;cassava4.1_013267m.g;cassava4.1_013284m.g;cassava4.1_014561m.g;cassava4.1_014572m.g;cassava4.1_014767m.g;…
GO:0044262	e	cellular carbohydrate metabolic process	11/168	612/30666	0.000588	0.442	biological_process	cassava4.1_000652m.g;cassava4.1_003183m.g;cassava4.1_004339m.g;cassava4.1_004357m.g;cassava4.1_004491m.g;cassava4.1_006449m.g;cassava4.1_007421m.g;cassava4.1_027130m.g;cassava4.1_028367m.g;cassava4.1_033702m.g;cassava4.1_034364m.g
GO:0020037	e	heme binding	9/168	427/30666	0.000611	0.459	molecular_function	cassava4.1_005079m.g;cassava4.1_005817m.g;cassava4.1_006302m.g;cassava4.1_007917m.g;cassava4.1_012020m.g;cassava4.1_022283m.g;cassava4.1_023402m.g;cassava4.1_024093m.g;cassava4.1_032385m.g
GO:0005576	e	extracellular region	9/168	427/30666	0.000611	0.459	cellular_component	cassava4.1_004981m.g;cassava4.1_007421m.g;cassava4.1_012020m.g;cassava4.1_014549m.g;cassava4.1_020556m.g;cassava4.1_024093m.g;cassava4.1_029528m.g;cassava4.1_031631m.g;cassava4.1_032385m.g
GO:0016209	e	antioxidant activity	6/168	193/30666	0.000706	0.531	molecular_function	cassava4.1_006302m.g;cassava4.1_012020m.g;cassava4.1_022283m.g;cassava4.1_023402m.g;cassava4.1_024093m.g;cassava4.1_032385m.g
GO:0045490	e	pectin catabolic process	4/168	76/30666	0.00082	0.617	biological_process	cassava4.1_004339m.g;cassava4.1_004357m.g;cassava4.1_007516m.g;cassava4.1_027130m.g
GO:0005215	e	transporter activity	15/168	1072/30666	0.000858	0.645	molecular_function	cassava4.1_001975m.g;cassava4.1_002551m.g;cassava4.1_003230m.g;cassava4.1_004026m.g;cassava4.1_006521m.g;cassava4.1_013231m.g;cassava4.1_013267m.g;cassava4.1_013284m.g;cassava4.1_014561m.g;cassava4.1_014572m.g;cassava4.1_014767m.g;cassava4.1_025930m.g;cassava4.1_031195m.g;cassava4.1_031405m.g;cassava4.1_032621m.g
GO:0046906	e	tetrapyrrole binding	9/168	455/30666	0.000955	0.718	molecular_function	cassava4.1_005079m.g;cassava4.1_005817m.g;cassava4.1_006302m.g;cassava4.1_007917m.g;cassava4.1_012020m.g;cassava4.1_022283m.g;cassava4.1_023402m.g;cassava4.1_024093m.g;cassava4.1_032385m.g
GO:0044699	e	single-organism process	64/168	8184/30666	0.00117	0.876	biological_process	cassava4.1_000652m.g;cassava4.1_000887m.g;cassava4.1_001334m.g;cassava4.1_001616m.g;cassava4.1_001975m.g;cassava4.1_002551m.g;cassava4.1_003111m.g;cassava4.1_003183m.g;cassava4.1_003230m.g;cassava4.1_003704m.g;cassava4.1_003956m.g;cassava4.1_004339m.g;cassava4.1_004357m.g;cassava4.1_004435m.g;cassava4.1_004491m.g;cassava4.1_004981m.g;cassava4.1_005079m.g;cassava4.1_005817m.g;cassava4.1_005868m.g;…
GO:0044710	e	single-organism metabolic process	52/168	6292/30666	0.00146	1	biological_process	cassava4.1_000652m.g;cassava4.1_000887m.g;cassava4.1_001334m.g;cassava4.1_001616m.g;cassava4.1_003111m.g;cassava4.1_003183m.g;cassava4.1_003704m.g;cassava4.1_004339m.g;cassava4.1_004357m.g;cassava4.1_004435m.g;cassava4.1_004491m.g;cassava4.1_004981m.g;cassava4.1_005079m.g;cassava4.1_005817m.g;cassava4.1_006302m.g;cassava4.1_006449m.g;cassava4.1_006521m.g;cassava4.1_006541m.g;cassava4.1_007092m.g;…
GO:0016052	e	carbohydrate catabolic process	7/168	303/30666	0.00146	1	biological_process	cassava4.1_003704m.g;cassava4.1_004339m.g;cassava4.1_004357m.g;cassava4.1_007516m.g;cassava4.1_027130m.g;cassava4.1_033702m.g;cassava4.1_034364m.g
GO:0010393	e	galacturonan metabolic process	4/168	89/30666	0.00148	1	biological_process	cassava4.1_004339m.g;cassava4.1_004357m.g;cassava4.1_007516m.g;cassava4.1_027130m.g
GO:0045488	e	pectin metabolic process	4/168	89/30666	0.00148	1	biological_process	cassava4.1_004339m.g;cassava4.1_004357m.g;cassava4.1_007516m.g;cassava4.1_027130m.g
GO:0008152	e	metabolic process	80/168	10939/30666	0.00157	1	biological_process	cassava4.1_000652m.g;cassava4.1_000887m.g;cassava4.1_001334m.g;cassava4.1_001616m.g;cassava4.1_003111m.g;cassava4.1_003183m.g;cassava4.1_003553m.g;cassava4.1_003582m.g;cassava4.1_003704m.g;cassava4.1_004339m.g;cassava4.1_004357m.g;cassava4.1_004435m.g;cassava4.1_004491m.g;cassava4.1_004981m.g;cassava4.1_005079m.g;cassava4.1_005373m.g;cassava4.1_005677m.g;cassava4.1_005817m.g;cassava4.1_006302m.g;…
GO:0009505	e	plant-type cell wall	4/168	97/30666	0.00203	1	cellular_component	cassava4.1_004981m.g;cassava4.1_012020m.g;cassava4.1_012973m.g;cassava4.1_031631m.g
GO:0044723	e	single-organism carbohydrate metabolic process	13/168	950/30666	0.0023	1	biological_process	cassava4.1_000652m.g;cassava4.1_003183m.g;cassava4.1_003704m.g;cassava4.1_004339m.g;cassava4.1_004357m.g;cassava4.1_004491m.g;cassava4.1_004981m.g;cassava4.1_006449m.g;cassava4.1_007421m.g;cassava4.1_027130m.g;cassava4.1_028367m.g;cassava4.1_033702m.g;cassava4.1_034364m.g
GO:0003674	e	molecular_function	103/168	15268/30666	0.00317	1	molecular_function	cassava4.1_000652m.g;cassava4.1_000887m.g;cassava4.1_001334m.g;cassava4.1_001616m.g;cassava4.1_001975m.g;cassava4.1_002551m.g;cassava4.1_003111m.g;cassava4.1_003183m.g;cassava4.1_003230m.g;cassava4.1_003553m.g;cassava4.1_003582m.g;cassava4.1_003704m.g;cassava4.1_004026m.g;cassava4.1_004339m.g;cassava4.1_004357m.g;cassava4.1_004435m.g;cassava4.1_004491m.g;cassava4.1_004981m.g;cassava4.1_005079m.g;…
GO:0031012	e	extracellular matrix	2/168	17/30666	0.00384	1	cellular_component	cassava4.1_029799m.g;cassava4.1_034068m.g
GO:0050630	e	(iso)eugenol O-methyltransferase activity	2/168	17/30666	0.00384	1	molecular_function	cassava4.1_009977m.g;cassava4.1_010390m.g
GO:0050321	e	tau-protein kinase activity	2/168	19/30666	0.0048	1	molecular_function	cassava4.1_000887m.g;cassava4.1_032743m.g
GO:0009057	e	macromolecule catabolic process	7/168	379/30666	0.00505	1	biological_process	cassava4.1_003704m.g;cassava4.1_004339m.g;cassava4.1_004357m.g;cassava4.1_007516m.g;cassava4.1_012136m.g;cassava4.1_027130m.g;cassava4.1_034364m.g
GO:0071555	e	cell wall organization	4/168	127/30666	0.00533	1	biological_process	cassava4.1_004339m.g;cassava4.1_004357m.g;cassava4.1_014549m.g;cassava4.1_027130m.g
GO:0009299	e	mRNA transcription	1/168	1/30666	0.00548	1	biological_process	cassava4.1_008592m.g
GO:0001906	e	cell killing	1/168	1/30666	0.00548	1	biological_process	cassava4.1_020556m.g
GO:0019500	e	cyanide catabolic process	1/168	1/30666	0.00548	1	biological_process	cassava4.1_010021m.g
GO:0031640	e	killing of cells of other organism	1/168	1/30666	0.00548	1	biological_process	cassava4.1_020556m.g
GO:0044364	e	disruption of cells of other organism	1/168	1/30666	0.00548	1	biological_process	cassava4.1_020556m.g
GO:0006979	e	response to oxidative stress	6/168	292/30666	0.00559	1	biological_process	cassava4.1_006302m.g;cassava4.1_012020m.g;cassava4.1_022283m.g;cassava4.1_023402m.g;cassava4.1_024093m.g;cassava4.1_032385m.g
GO:0045330	e	aspartyl esterase activity	3/168	68/30666	0.00624	1	molecular_function	cassava4.1_004339m.g;cassava4.1_004357m.g;cassava4.1_027130m.g
GO:0045229	e	external encapsulating structure organization	4/168	139/30666	0.0073	1	biological_process	cassava4.1_004339m.g;cassava4.1_004357m.g;cassava4.1_014549m.g;cassava4.1_027130m.g
GO:0009620	e	response to fungus	3/168	78/30666	0.0091	1	biological_process	cassava4.1_002551m.g;cassava4.1_012973m.g;cassava4.1_020556m.g
GO:0046658	e	anchored component of plasma membrane	2/168	27/30666	0.00957	1	cellular_component	cassava4.1_008882m.g;cassava4.1_031631m.g
GO:0044420	e	extracellular matrix part	1/168	2/30666	0.0109	1	cellular_component	cassava4.1_014572m.g
GO:0019499	e	cyanide metabolic process	1/168	2/30666	0.0109	1	biological_process	cassava4.1_010021m.g
GO:0043674	e	columella	1/168	2/30666	0.0109	1	cellular_component	cassava4.1_014572m.g
GO:0031222	e	arabinan catabolic process	1/168	2/30666	0.0109	1	biological_process	cassava4.1_003704m.g
GO:0030104	e	water homeostasis	1/168	2/30666	0.0109	1	biological_process	cassava4.1_014572m.g
GO:0042341	e	cyanogenic glycoside metabolic process	1/168	2/30666	0.0109	1	biological_process	cassava4.1_005079m.g
GO:0004417	e	hydroxyethylthiazole kinase activity	1/168	2/30666	0.0109	1	molecular_function	cassava4.1_013566m.g
GO:0031221	e	arabinan metabolic process	1/168	2/30666	0.0109	1	biological_process	cassava4.1_003704m.g
GO:0019756	e	cyanogenic glycoside biosynthetic process	1/168	2/30666	0.0109	1	biological_process	cassava4.1_005079m.g
GO:0008237	e	metallopeptidase activity	3/168	89/30666	0.013	1	molecular_function	cassava4.1_012183m.g;cassava4.1_029799m.g;cassava4.1_034068m.g
GO:0016301	e	kinase activity	18/168	1816/30666	0.0132	1	molecular_function	cassava4.1_000887m.g;cassava4.1_001334m.g;cassava4.1_003111m.g;cassava4.1_007832m.g;cassava4.1_008050m.g;cassava4.1_008495m.g;cassava4.1_010778m.g;cassava4.1_013566m.g;cassava4.1_015929m.g;cassava4.1_021333m.g;cassava4.1_022165m.g;cassava4.1_025744m.g;cassava4.1_028120m.g;cassava4.1_028903m.g;cassava4.1_030555m.g;cassava4.1_031763m.g;cassava4.1_032743m.g;cassava4.1_033702m.g
GO:0042545	e	cell wall modification	3/168	90/30666	0.0134	1	biological_process	cassava4.1_004339m.g;cassava4.1_004357m.g;cassava4.1_027130m.g
GO:0030599	e	pectinesterase activity	3/168	91/30666	0.0138	1	molecular_function	cassava4.1_004339m.g;cassava4.1_004357m.g;cassava4.1_027130m.g
GO:0005319	e	lipid transporter activity	2/168	33/30666	0.0141	1	molecular_function	cassava4.1_031405m.g;cassava4.1_032621m.g
GO:0071554	e	cell wall organization or biogenesis	4/168	169/30666	0.0142	1	biological_process	cassava4.1_004339m.g;cassava4.1_004357m.g;cassava4.1_014549m.g;cassava4.1_027130m.g
GO:0004857	e	enzyme inhibitor activity	3/168	93/30666	0.0146	1	molecular_function	cassava4.1_004339m.g;cassava4.1_004357m.g;cassava4.1_027130m.g
GO:0043086	e	negative regulation of catalytic activity	3/168	95/30666	0.0155	1	biological_process	cassava4.1_004339m.g;cassava4.1_004357m.g;cassava4.1_027130m.g
GO:0015927	e	trehalase activity	1/168	3/30666	0.0163	1	molecular_function	cassava4.1_004491m.g
GO:0008453	e	alanine-glyoxylate transaminase activity	1/168	3/30666	0.0163	1	molecular_function	cassava4.1_007934m.g
GO:0004555	e	alpha,alpha-trehalase activity	1/168	3/30666	0.0163	1	molecular_function	cassava4.1_004491m.g
GO:0046423	e	allene-oxide cyclase activity	1/168	3/30666	0.0163	1	molecular_function	cassava4.1_026961m.g
GO:0004766	e	spermidine synthase activity	1/168	3/30666	0.0163	1	molecular_function	cassava4.1_011290m.g
GO:0031225	e	anchored component of membrane	2/168	36/30666	0.0166	1	cellular_component	cassava4.1_008882m.g;cassava4.1_031631m.g
GO:0006468	e	protein phosphorylation	12/168	1064/30666	0.0171	1	biological_process	cassava4.1_000887m.g;cassava4.1_001334m.g;cassava4.1_003111m.g;cassava4.1_007832m.g;cassava4.1_008050m.g;cassava4.1_008495m.g;cassava4.1_021333m.g;cassava4.1_025744m.g;cassava4.1_028120m.g;cassava4.1_028903m.g;cassava4.1_031763m.g;cassava4.1_032743m.g
GO:0044092	e	negative regulation of molecular function	3/168	99/30666	0.0173	1	biological_process	cassava4.1_004339m.g;cassava4.1_004357m.g;cassava4.1_027130m.g
GO:0055114	e	oxidation-reduction process	21/168	2285/30666	0.0177	1	biological_process	cassava4.1_000887m.g;cassava4.1_001334m.g;cassava4.1_001616m.g;cassava4.1_004981m.g;cassava4.1_005079m.g;cassava4.1_005817m.g;cassava4.1_006302m.g;cassava4.1_006521m.g;cassava4.1_006541m.g;cassava4.1_007917m.g;cassava4.1_008609m.g;cassava4.1_011298m.g;cassava4.1_011810m.g;cassava4.1_012020m.g;cassava4.1_022283m.g;cassava4.1_023402m.g;cassava4.1_024093m.g;cassava4.1_032074m.g;cassava4.1_032385m.g;…
GO:0006520	e	cellular amino acid metabolic process	17/168	1746/30666	0.0188	1	biological_process	cassava4.1_003111m.g;cassava4.1_004435m.g;cassava4.1_006302m.g;cassava4.1_007832m.g;cassava4.1_007934m.g;cassava4.1_008050m.g;cassava4.1_008495m.g;cassava4.1_010021m.g;cassava4.1_011290m.g;cassava4.1_021333m.g;cassava4.1_025744m.g;cassava4.1_028120m.g;cassava4.1_028340m.g;cassava4.1_028903m.g;cassava4.1_030555m.g;cassava4.1_032743m.g
GO:1901505	e	carbohydrate derivative transporter activity	2/168	39/30666	0.0194	1	molecular_function	cassava4.1_025930m.g;cassava4.1_031405m.g
GO:0016773	e	phosphotransferase activity, alcohol group as acceptor	16/168	1565/30666	0.0198	1	molecular_function	cassava4.1_000887m.g;cassava4.1_001334m.g;cassava4.1_003111m.g;cassava4.1_007832m.g;cassava4.1_008050m.g;cassava4.1_008495m.g;cassava4.1_010778m.g;cassava4.1_013566m.g;cassava4.1_021333m.g;cassava4.1_025744m.g;cassava4.1_028120m.g;cassava4.1_028903m.g;cassava4.1_030555m.g;cassava4.1_031763m.g;cassava4.1_032743m.g;cassava4.1_033702m.g
GO:0009069	e	serine family amino acid metabolic process	12/168	1109/30666	0.0214	1	biological_process	cassava4.1_003111m.g;cassava4.1_007832m.g;cassava4.1_007934m.g;cassava4.1_008050m.g;cassava4.1_008495m.g;cassava4.1_010021m.g;cassava4.1_021333m.g;cassava4.1_025744m.g;cassava4.1_028120m.g;cassava4.1_028903m.g;cassava4.1_030555m.g;cassava4.1_032743m.g
GO:0046592	e	polyamine oxidase activity	1/168	4/30666	0.0217	1	molecular_function	cassava4.1_006541m.g
GO:0048040	e	UDP-glucuronate decarboxylase activity	1/168	4/30666	0.0217	1	molecular_function	cassava4.1_028367m.g
GO:0080170	e	hydrogen peroxide transmembrane transport	1/168	4/30666	0.0217	1	biological_process	cassava4.1_014572m.g
GO:0050512	e	lactosylceramide 4-alpha-galactosyltransferase activity	1/168	4/30666	0.0217	1	molecular_function	cassava4.1_021614m.g
GO:0031351	e	integral component of plastid membrane	1/168	4/30666	0.0217	1	cellular_component	cassava4.1_008592m.g
GO:1901264	e	carbohydrate derivative transport	2/168	42/30666	0.0223	1	biological_process	cassava4.1_025930m.g;cassava4.1_031405m.g
GO:1901605	e	alpha-amino acid metabolic process	16/168	1625/30666	0.0227	1	biological_process	cassava4.1_003111m.g;cassava4.1_004435m.g;cassava4.1_006302m.g;cassava4.1_007832m.g;cassava4.1_007934m.g;cassava4.1_008050m.g;cassava4.1_008495m.g;cassava4.1_010021m.g;cassava4.1_011290m.g;cassava4.1_021333m.g;cassava4.1_025744m.g;cassava4.1_028120m.g;cassava4.1_028340m.g;cassava4.1_028903m.g;cassava4.1_030555m.g;cassava4.1_032743m.g
GO:0009607	e	response to biotic stimulus	5/168	294/30666	0.0233	1	biological_process	cassava4.1_002551m.g;cassava4.1_012973m.g;cassava4.1_014572m.g;cassava4.1_020556m.g;cassava4.1_023541m.g
GO:0031090	e	organelle membrane	6/168	400/30666	0.0233	1	cellular_component	cassava4.1_005079m.g;cassava4.1_005817m.g;cassava4.1_006521m.g;cassava4.1_008195m.g;cassava4.1_014767m.g;cassava4.1_025930m.g
GO:0004672	e	protein kinase activity	14/168	1384/30666	0.0241	1	molecular_function	cassava4.1_000887m.g;cassava4.1_001334m.g;cassava4.1_003111m.g;cassava4.1_007832m.g;cassava4.1_008050m.g;cassava4.1_008495m.g;cassava4.1_010778m.g;cassava4.1_021333m.g;cassava4.1_025744m.g;cassava4.1_028120m.g;cassava4.1_028903m.g;cassava4.1_030555m.g;cassava4.1_031763m.g;cassava4.1_032743m.g
GO:0009705	e	plant-type vacuole membrane	2/168	44/30666	0.0243	1	cellular_component	cassava4.1_006521m.g;cassava4.1_014767m.g
GO:0016787	e	hydrolase activity	28/168	3382/30666	0.0255	1	molecular_function	cassava4.1_003183m.g;cassava4.1_003582m.g;cassava4.1_003704m.g;cassava4.1_004339m.g;cassava4.1_004357m.g;cassava4.1_004491m.g;cassava4.1_005373m.g;cassava4.1_005677m.g;cassava4.1_006449m.g;cassava4.1_007421m.g;cassava4.1_012136m.g;cassava4.1_012183m.g;cassava4.1_016251m.g;cassava4.1_021008m.g;cassava4.1_024736m.g;cassava4.1_024805m.g;cassava4.1_025530m.g;cassava4.1_027130m.g;cassava4.1_029528m.g;…
GO:0016020	e	membrane	18/168	1944/30666	0.0257	1	cellular_component	cassava4.1_000652m.g;cassava4.1_004026m.g;cassava4.1_004323m.g;cassava4.1_004981m.g;cassava4.1_005079m.g;cassava4.1_005817m.g;cassava4.1_006521m.g;cassava4.1_007516m.g;cassava4.1_008195m.g;cassava4.1_008592m.g;cassava4.1_009062m.g;cassava4.1_012973m.g;cassava4.1_014549m.g;cassava4.1_014572m.g;cassava4.1_014767m.g;cassava4.1_016819m.g;cassava4.1_025930m.g;cassava4.1_034137m.g
GO:0050593	e	N-methylcoclaurine 3'-monooxygenase activity	1/168	5/30666	0.0271	1	molecular_function	cassava4.1_007917m.g
GO:0005347	e	ATP transmembrane transporter activity	1/168	5/30666	0.0271	1	molecular_function	cassava4.1_025930m.g
GO:0042593	e	glucose homeostasis	1/168	5/30666	0.0271	1	biological_process	cassava4.1_006521m.g
GO:0015217	e	ADP transmembrane transporter activity	1/168	5/30666	0.0271	1	molecular_function	cassava4.1_025930m.g
GO:0005950	e	anthranilate synthase complex	1/168	5/30666	0.0271	1	cellular_component	cassava4.1_004435m.g
GO:0015866	e	ADP transport	1/168	5/30666	0.0271	1	biological_process	cassava4.1_025930m.g
GO:0015867	e	ATP transport	1/168	5/30666	0.0271	1	biological_process	cassava4.1_025930m.g
GO:0047334	e	diphosphate-fructose-6-phosphate 1-phosphotransferase activity	1/168	5/30666	0.0271	1	molecular_function	cassava4.1_033702m.g
GO:0004049	e	anthranilate synthase activity	1/168	5/30666	0.0271	1	molecular_function	cassava4.1_004435m.g
GO:0010030	e	positive regulation of seed germination	1/168	5/30666	0.0271	1	biological_process	cassava4.1_006521m.g
GO:0005471	e	ATP:ADP antiporter activity	1/168	5/30666	0.0271	1	molecular_function	cassava4.1_025930m.g
GO:0052689	e	carboxylic ester hydrolase activity	4/168	216/30666	0.0314	1	molecular_function	cassava4.1_004339m.g;cassava4.1_004357m.g;cassava4.1_027130m.g;cassava4.1_030722m.g
GO:0004096	e	catalase activity	1/168	6/30666	0.0324	1	molecular_function	cassava4.1_006302m.g
GO:0004687	e	myosin light chain kinase activity	1/168	6/30666	0.0324	1	molecular_function	cassava4.1_007832m.g
GO:0080019	e	fatty-acyl-CoA reductase (alcohol-forming) activity	1/168	6/30666	0.0324	1	molecular_function	cassava4.1_032074m.g
GO:0017089	e	glycolipid transporter activity	1/168	6/30666	0.0324	1	molecular_function	cassava4.1_031405m.g
GO:0046836	e	glycolipid transport	1/168	6/30666	0.0324	1	biological_process	cassava4.1_031405m.g
GO:0051861	e	glycolipid binding	1/168	6/30666	0.0324	1	molecular_function	cassava4.1_031405m.g
GO:0042807	e	central vacuole	1/168	6/30666	0.0324	1	cellular_component	cassava4.1_014767m.g
GO:0009975	e	cyclase activity	1/168	6/30666	0.0324	1	molecular_function	cassava4.1_026961m.g
GO:0016647	e	oxidoreductase activity, acting on the CH-NH group of donors, oxygen as acceptor	1/168	6/30666	0.0324	1	molecular_function	cassava4.1_006541m.g
GO:0035821	e	modification of morphology or physiology of other organism	1/168	6/30666	0.0324	1	biological_process	cassava4.1_020556m.g
GO:0044763	e	single-organism cellular process	45/168	6149/30666	0.0333	1	biological_process	cassava4.1_000652m.g;cassava4.1_001616m.g;cassava4.1_001975m.g;cassava4.1_002551m.g;cassava4.1_003111m.g;cassava4.1_003183m.g;cassava4.1_003230m.g;cassava4.1_003956m.g;cassava4.1_004339m.g;cassava4.1_004357m.g;cassava4.1_004435m.g;cassava4.1_004491m.g;cassava4.1_004981m.g;cassava4.1_005868m.g;cassava4.1_006302m.g;cassava4.1_006449m.g;cassava4.1_006521m.g;cassava4.1_007092m.g;cassava4.1_007421m.g;…
GO:0030170	e	pyridoxal phosphate binding	3/168	128/30666	0.0335	1	molecular_function	cassava4.1_003553m.g;cassava4.1_007934m.g;cassava4.1_028340m.g
GO:0016846	e	carbon-sulfur lyase activity	2/168	54/30666	0.0355	1	molecular_function	cassava4.1_007092m.g;cassava4.1_028340m.g
GO:0008171	e	O-methyltransferase activity	2/168	55/30666	0.0367	1	molecular_function	cassava4.1_009977m.g;cassava4.1_010390m.g
GO:0019752	e	carboxylic acid metabolic process	20/168	2283/30666	0.0373	1	biological_process	cassava4.1_001616m.g;cassava4.1_003111m.g;cassava4.1_004435m.g;cassava4.1_004981m.g;cassava4.1_006302m.g;cassava4.1_007092m.g;cassava4.1_007832m.g;cassava4.1_007934m.g;cassava4.1_008050m.g;cassava4.1_008495m.g;cassava4.1_010021m.g;cassava4.1_011290m.g;cassava4.1_021333m.g;cassava4.1_025744m.g;cassava4.1_028120m.g;cassava4.1_028340m.g;cassava4.1_028903m.g;cassava4.1_030555m.g;cassava4.1_032743m.g;…
GO:0009514	e	glyoxysome	1/168	7/30666	0.0377	1	cellular_component	cassava4.1_006302m.g
GO:0017177	e	glucosidase II complex	1/168	7/30666	0.0377	1	cellular_component	cassava4.1_003183m.g
GO:0042724	e	thiamine-containing compound biosynthetic process	1/168	7/30666	0.0377	1	biological_process	cassava4.1_013566m.g
GO:0009228	e	thiamine biosynthetic process	1/168	7/30666	0.0377	1	biological_process	cassava4.1_013566m.g
GO:0004564	e	beta-fructofuranosidase activity	1/168	7/30666	0.0377	1	molecular_function	cassava4.1_003183m.g
GO:0080147	e	root hair cell development	1/168	7/30666	0.0377	1	biological_process	cassava4.1_010021m.g
GO:0033500	e	carbohydrate homeostasis	1/168	7/30666	0.0377	1	biological_process	cassava4.1_006521m.g
GO:0004575	e	sucrose alpha-glucosidase activity	1/168	7/30666	0.0377	1	molecular_function	cassava4.1_003183m.g
GO:0006869	e	lipid transport	2/168	56/30666	0.0379	1	biological_process	cassava4.1_031405m.g;cassava4.1_032621m.g
GO:0016829	e	lyase activity	6/168	450/30666	0.0381	1	molecular_function	cassava4.1_004435m.g;cassava4.1_007092m.g;cassava4.1_007516m.g;cassava4.1_010021m.g;cassava4.1_028340m.g;cassava4.1_028367m.g
GO:0043436	e	oxoacid metabolic process	20/168	2322/30666	0.0399	1	biological_process	cassava4.1_001616m.g;cassava4.1_003111m.g;cassava4.1_004435m.g;cassava4.1_004981m.g;cassava4.1_006302m.g;cassava4.1_007092m.g;cassava4.1_007832m.g;cassava4.1_007934m.g;cassava4.1_008050m.g;cassava4.1_008495m.g;cassava4.1_010021m.g;cassava4.1_011290m.g;cassava4.1_021333m.g;cassava4.1_025744m.g;cassava4.1_028120m.g;cassava4.1_028340m.g;cassava4.1_028903m.g;cassava4.1_030555m.g;cassava4.1_032743m.g;…
GO:0006082	e	organic acid metabolic process	20/168	2324/30666	0.0401	1	biological_process	cassava4.1_001616m.g;cassava4.1_003111m.g;cassava4.1_004435m.g;cassava4.1_004981m.g;cassava4.1_006302m.g;cassava4.1_007092m.g;cassava4.1_007832m.g;cassava4.1_007934m.g;cassava4.1_008050m.g;cassava4.1_008495m.g;cassava4.1_010021m.g;cassava4.1_011290m.g;cassava4.1_021333m.g;cassava4.1_025744m.g;cassava4.1_028120m.g;cassava4.1_028340m.g;cassava4.1_028903m.g;cassava4.1_030555m.g;cassava4.1_032743m.g;…
GO:0050832	e	defense response to fungus	2/168	58/30666	0.0404	1	biological_process	cassava4.1_012973m.g;cassava4.1_020556m.g
GO:0016491	e	oxidoreductase activity	20/168	2342/30666	0.0415	1	molecular_function	cassava4.1_000887m.g;cassava4.1_001334m.g;cassava4.1_001616m.g;cassava4.1_004981m.g;cassava4.1_005079m.g;cassava4.1_005817m.g;cassava4.1_006302m.g;cassava4.1_006521m.g;cassava4.1_006541m.g;cassava4.1_007917m.g;cassava4.1_008609m.g;cassava4.1_011298m.g;cassava4.1_011810m.g;cassava4.1_012020m.g;cassava4.1_022283m.g;cassava4.1_023402m.g;cassava4.1_024093m.g;cassava4.1_032074m.g;cassava4.1_032385m.g;…
GO:0005774	e	vacuolar membrane	4/168	238/30666	0.0424	1	cellular_component	cassava4.1_006521m.g;cassava4.1_008195m.g;cassava4.1_014767m.g;cassava4.1_025930m.g
GO:0004222	e	metalloendopeptidase activity	2/168	60/30666	0.0429	1	molecular_function	cassava4.1_029799m.g;cassava4.1_034068m.g
GO:0005346	e	purine ribonucleotide transmembrane transporter activity	1/168	8/30666	0.043	1	molecular_function	cassava4.1_025930m.g
GO:0007216	e	G-protein coupled glutamate receptor signaling pathway	1/168	8/30666	0.043	1	biological_process	cassava4.1_031195m.g
GO:0043562	e	cellular response to nitrogen levels	1/168	8/30666	0.043	1	biological_process	cassava4.1_007934m.g
GO:0015216	e	purine nucleotide transmembrane transporter activity	1/168	8/30666	0.043	1	molecular_function	cassava4.1_025930m.g
GO:0015211	e	purine nucleoside transmembrane transporter activity	1/168	8/30666	0.043	1	molecular_function	cassava4.1_025930m.g
GO:0004965	e	G-protein coupled GABA receptor activity	1/168	8/30666	0.043	1	molecular_function	cassava4.1_031195m.g
GO:0000295	e	adenine nucleotide transmembrane transporter activity	1/168	8/30666	0.043	1	molecular_function	cassava4.1_025930m.g
GO:0015868	e	purine ribonucleotide transport	1/168	8/30666	0.043	1	biological_process	cassava4.1_025930m.g
GO:0015865	e	purine nucleotide transport	1/168	8/30666	0.043	1	biological_process	cassava4.1_025930m.g
GO:0016917	e	GABA receptor activity	1/168	8/30666	0.043	1	molecular_function	cassava4.1_031195m.g
GO:0051503	e	adenine nucleotide transport	1/168	8/30666	0.043	1	biological_process	cassava4.1_025930m.g
GO:0003960	e	NADPH:quinone reductase activity	1/168	8/30666	0.043	1	molecular_function	cassava4.1_011810m.g
GO:0051707	e	response to other organism	4/168	240/30666	0.0434	1	biological_process	cassava4.1_002551m.g;cassava4.1_012973m.g;cassava4.1_014572m.g;cassava4.1_020556m.g
GO:0009605	e	response to external stimulus	5/168	352/30666	0.0449	1	biological_process	cassava4.1_002551m.g;cassava4.1_007934m.g;cassava4.1_012973m.g;cassava4.1_014572m.g;cassava4.1_020556m.g
GO:0004674	e	protein serine/threonine kinase activity	10/168	971/30666	0.0462	1	molecular_function	cassava4.1_003111m.g;cassava4.1_007832m.g;cassava4.1_008050m.g;cassava4.1_008495m.g;cassava4.1_021333m.g;cassava4.1_025744m.g;cassava4.1_028120m.g;cassava4.1_028903m.g;cassava4.1_030555m.g;cassava4.1_032743m.g
GO:0043207	e	response to external biotic stimulus	4/168	246/30666	0.0468	1	biological_process	cassava4.1_002551m.g;cassava4.1_012973m.g;cassava4.1_014572m.g;cassava4.1_020556m.g
GO:0044437	e	vacuolar part	4/168	248/30666	0.048	1	cellular_component	cassava4.1_006521m.g;cassava4.1_008195m.g;cassava4.1_014767m.g;cassava4.1_025930m.g
GO:0006772	e	thiamine metabolic process	1/168	9/30666	0.0482	1	biological_process	cassava4.1_013566m.g
GO:0042723	e	thiamine-containing compound metabolic process	1/168	9/30666	0.0482	1	biological_process	cassava4.1_013566m.g
GO:0070301	e	cellular response to hydrogen peroxide	1/168	9/30666	0.0482	1	biological_process	cassava4.1_006302m.g
GO:0048468	e	cell development	1/168	9/30666	0.0482	1	biological_process	cassava4.1_010021m.g
GO:0042744	e	hydrogen peroxide catabolic process	1/168	9/30666	0.0482	1	biological_process	cassava4.1_006302m.g
