# Supplementary material for: Comparative Physiological and Transcriptomic Analyses Reveal the Actions of Melatonin in the Delay of Postharvest Physiological Deterioration of Cassava
Source: Front Plant Sci. 2016 May 27;7:736. doi: 10.3389/fpls.2016.00736 (PMC4882330; doi:10.3389/fpls.2016.00736)
Supplement: Supplementary file 10 [file Table_8.XLSX]

## Sheet: Sheet1
Supplemental Table S8. Expression levels of up- and down-regulated genes (fold change≥2; P-value≤0.05) encoding antioxidant enzymes by melatonin treatment.
Gene ID	M6/CK6	M12/CK12	M48/CK48
cassava4.1_013784m.g	0.416524	-1.09885	-1.06788
cassava4.1_015272m.g	0.44373	-0.748236	-1.55295
cassava4.1_009867m.g	1.28312	-0.12971	-0.51354
cassava4.1_014423m.g	1.31671	-0.454498	-1.345
cassava4.1_006367m.g	0.438858	-0.825613	-1.96979
cassava4.1_006303m.g	1.13381	-0.658319	-0.387677
cassava4.1_006302m.g	-1.19178	-1.20002	-2.51805
cassava4.1_006320m.g	0.0941081	-1.24613	-4.71531
cassava4.1_014160m.g	0.10712	-0.839689	-2.54902
cassava4.1_014185m.g	0.262971	-1.32663	-2.1478
cassava4.1_026113m.g	4.18737	0.982808	2.10311
cassava4.1_016021m.g	2.64372	-0.950589	-2.5703
cassava4.1_018360m.g	1.42861	-0.123121	-0.529093
cassava4.1_032399m.g	1.44098	0.328337	0.215435
cassava4.1_011305m.g	0.206395	-1.37752	-0.654084
cassava4.1_011604m.g	-1.07645	0.103843	-2.48279
cassava4.1_011768m.g	0.295811	-0.671833	-3.67313
cassava4.1_011775m.g	1.72519	-2.21619	-4.50356
cassava4.1_011779m.g	1.23688	-0.0485241	0.43363
cassava4.1_011844m.g	0.0776294	2.08057	-3.38128
cassava4.1_011945m.g	-0.632319	-1.18862	-4.33468
cassava4.1_012020m.g	1.47025	-1.50717	-4.75802
cassava4.1_015974m.g	0.855548	0.00644579	-3.23865
cassava4.1_022283m.g	1.16613	0.998409	0.96855
cassava4.1_022772m.g	3.06268	1.09565	0.663745
cassava4.1_023324m.g	1.13319	0.999784	1.0234
cassava4.1_023402m.g	2.01568	-2.27588	-3.83603
cassava4.1_024093m.g	-1.72306	-2.20045	-6.75763
cassava4.1_024245m.g	5.40587	1.75072	0.850771
cassava4.1_026031m.g	2.0708	1.32197	-1.99137
cassava4.1_026755m.g	0.849381	-0.624389	-2.78776
cassava4.1_031318m.g	2.18123	-0.280481	2.56014
cassava4.1_032385m.g	1.0318	-3.22682	0
