# Supplementary material for: Comparative Physiological and Transcriptomic Analyses Reveal the Actions of Melatonin in the Delay of Postharvest Physiological Deterioration of Cassava
Source: Front Plant Sci. 2016 May 27;7:736. doi: 10.3389/fpls.2016.00736 (PMC4882330; doi:10.3389/fpls.2016.00736)
Supplement: Supplementary file 11 [file Table_9.XLSX]

## Sheet: Sheet1
Supplemental Table S9. Expression levels of up- and down-regulated genes (fold change≥2; P-value≤0.05) involved in ROS signaling network by melatonin treatment.
Gene ID	M6/CK6	M12/CK12	M48/CK48
cassava4.1_004141m.g	-0.223135	-0.469553	-1.91784
cassava4.1_005016m.g	-0.602771	-0.963744	-2.04869
cassava4.1_005538m.g	-1.77068	-0.158975	-1.76672
cassava4.1_005614m.g	-1.52068	-0.693818	-1.58856
cassava4.1_005648m.g	-0.98159	-1.1935	-2.88397
cassava4.1_005742m.g	-1.04213	-1.76116	-3.62713
cassava4.1_012074m.g	-1.40566	-0.506485	-4.62516
cassava4.1_001860m.g	0.101154	-0.546958	-1.44822
cassava4.1_004252m.g	-0.906917	-0.481082	-2.58906
cassava4.1_005068m.g	2.18156	1.54144	1.02963
cassava4.1_005380m.g	0.917331	0.851506	1.64097
cassava4.1_009469m.g	0.634489	-1.07929	-1.34617
cassava4.1_009484m.g	0.979732	0.804321	1.0938
cassava4.1_011113m.g	1.35313	-0.0406507	-3.00059
cassava4.1_016229m.g	4.07813	0.447378	-0.267244
cassava4.1_016242m.g	2.47731	1.38596	0.693597
cassava4.1_016355m.g	1.23806	0.170723	0.640546
cassava4.1_016554m.g	1.61956	0.890841	0.7394
cassava4.1_017956m.g	0.878986	0.555605	0.938755
cassava4.1_018421m.g	1.40001	0.280377	-2.30619
cassava4.1_018641m.g	1.25663	0.336874	0.291088
cassava4.1_019786m.g	2.03602	0.670545	-0.165947
cassava4.1_021003m.g	3.08875	1.18459	0.450538
cassava4.1_023058m.g	1.526	0.650356	0.540663
cassava4.1_023676m.g	3.31909	0.49365	1.47318
cassava4.1_023965m.g	0.461814	1.16111	0.819185
cassava4.1_026112m.g	1.02363	0.766192	-2.14467
cassava4.1_032271m.g	-0.168153	0.623762	1.76834
cassava4.1_033508m.g	0.963473	2.11814	0.696953
cassava4.1_034063m.g	1.43864	1.02318	0.669422
cassava4.1_034417m.g	0.830847	0.658287	1.94182
cassava4.1_024709m.g	3.3885	-1.23161	-2.45305
cassava4.1_029553m.g	3.26315	0.0239718	-2.34343
cassava4.1_020039m.g	2.08068	-0.426055	-0.480176
cassava4.1_022399m.g	5.68711	-0.43948	0
cassava4.1_010626m.g	-0.464775	-1.47903	-2.5632
cassava4.1_000420m.g	-1.0313	0.186577	0.267894
cassava4.1_011771m.g	1.4667	-0.126519	-0.400699
cassava4.1_018287m.g	1.22283	0.383723	1.70882
cassava4.1_018372m.g	0.87956	0.813122	1.63301
cassava4.1_024201m.g	-0.419397	0.899059	1.28892
cassava4.1_029517m.g	0.054032	0.459842	0.846031
cassava4.1_016083m.g	0.132792	0.467716	0.842211
cassava4.1_033858m.g	-0.506263	0.576022	1.21736
cassava4.1_028510m.g	-0.477641	-0.675833	-2.68401
cassava4.1_000857m.g	1.1686	0.746837	0.43192
cassava4.1_001001m.g	0.755477	1.02638	1.03026
cassava4.1_001662m.g	3.7655	0.348404	-0.343755
cassava4.1_002370m.g	-0.465495	0.133253	-2.19301
cassava4.1_005032m.g	0.550018	0.223664	-1.54107
cassava4.1_010704m.g	0.819124	0.103074	1.04426
cassava4.1_010861m.g	1.17448	-0.412948	-0.2419
cassava4.1_007534m.g	-0.399402	-0.576389	-2.93913
cassava4.1_008050m.g	1.25284	1.17888	1.22392
cassava4.1_030445m.g	-0.718883	-1.86713	-4.05057
cassava4.1_005345m.g	0.57023	0.676877	0.829023
cassava4.1_006051m.g	0.205007	-1.09665	-1.32885
cassava4.1_029823m.g	0.971091	1.12926	0.593818
cassava4.1_026542m.g	1.43287	0.136485	-0.900875
cassava4.1_008291m.g	0.867625	1.02715	1.26635
cassava4.1_023934m.g	1.07159	-0.225141	-3.45624
cassava4.1_029727m.g	-0.0637689	-0.396087	-2.00308
cassava4.1_002122m.g	-1.24031	-0.471527	-1.08742
cassava4.1_003987m.g	0.300555	-0.578121	-1.60992
cassava4.1_008192m.g	0.693507	0.369371	1.05428
cassava4.1_010005m.g	0.53645	0.947248	0.586386
cassava4.1_002389m.g	-0.292208	-0.620998	-1.81323
cassava4.1_004929m.g	1.09716	1.00177	1.14851
cassava4.1_009059m.g	0.750785	1.42237	1.01479
cassava4.1_010398m.g	0.316281	0.758149	1.10827
cassava4.1_010539m.g	-1.63427	-0.487271	-3.19873
cassava4.1_010602m.g	-1.7521	-0.217859	-4.73275
cassava4.1_010768m.g	1.57523	0.84198	0.410559
cassava4.1_011680m.g	0.112365	-0.515113	-2.77671
cassava4.1_011940m.g	-0.898403	0.305878	0.776823
cassava4.1_012154m.g	2.98113	0.0998117	-2.06606
cassava4.1_012482m.g	0.162083	0.522355	0.910659
cassava4.1_013417m.g	2.71623	0.818774	0.0625953
cassava4.1_014368m.g	1.75941	2.18932	-0.193256
cassava4.1_016594m.g	1.70909	0.861823	-0.300668
cassava4.1_017214m.g	2.92654	1.16605	0.699883
cassava4.1_021542m.g	2.60504	-0.0825204	0.595426
cassava4.1_023145m.g	0.481548	1.04735	0.43909
cassava4.1_023169m.g	0.064655	1.48473	1.59896
cassava4.1_024248m.g	-0.718771	-0.377131	1.10506
cassava4.1_024650m.g	-0.188344	0.478283	-2.09976
cassava4.1_026182m.g	1.0827	-0.207709	0.250273
cassava4.1_026701m.g	0.445797	0.238127	1.52307
cassava4.1_027780m.g	1.02238	0.283995	1.03621
cassava4.1_028977m.g	-0.191031	-0.433593	0.837833
cassava4.1_029757m.g	-1.18857	-0.00616613	-0.635388
cassava4.1_032004m.g	1.77591	0.800086	-0.265782
cassava4.1_032698m.g	2.49386	-0.546029	-1.91009
cassava4.1_033846m.g	-2.6365	-0.70964	-3.68624
cassava4.1_014707m.g	-0.0664312	1.21648	0.944907
cassava4.1_016481m.g	2.42054	0.454176	-0.28518
cassava4.1_017982m.g	0.181133	0.670239	1.16092
cassava4.1_026397m.g	0.861618	1.64384	1.56491
cassava4.1_031269m.g	0.308574	1.93407	1.63204
cassava4.1_031439m.g	1.01559	1.58465	1.22283
cassava4.1_031442m.g	1.99906	1.24625	1.49823
cassava4.1_031696m.g	0.523172	-2.09067	-3.14451
cassava4.1_034304m.g	0.501155	0.0859891	1.27282
cassava4.1_013271m.g	1.26893	1.71596	0.100333
cassava4.1_014634m.g	1.37387	1.73772	0.51393
cassava4.1_014888m.g	-0.473498	-0.774628	-2.96073
cassava4.1_027382m.g	-0.466442	-1.04483	-3.61812
cassava4.1_008616m.g	-0.325048	0.890719	0.81958
cassava4.1_009017m.g	0.172768	0.819879	0.744878
cassava4.1_009750m.g	0.364434	-0.618855	1.04587
cassava4.1_012917m.g	1.62019	1.52693	0.137323
cassava4.1_014976m.g	4.29717	0.695826	0.0148184
cassava4.1_029573m.g	2.10797	2.39908	0.932503
cassava4.1_007328m.g	-1.46145	-0.585743	-5.38628
cassava4.1_007445m.g	-1.88588	0.314605	-0.409787
cassava4.1_009525m.g	1.98111	-0.80571	-3.68538
cassava4.1_010339m.g	0.643625	-0.00827478	0.969075
cassava4.1_011863m.g	-0.448116	2.0954	-2.19427
cassava4.1_012213m.g	1.02238	1.82384	1.08106
cassava4.1_012272m.g	1.39071	-0.608486	-2.10849
cassava4.1_012643m.g	0.0640494	-1.59242	-7.30713
cassava4.1_013493m.g	1.2394	-0.537216	-2.27459
cassava4.1_014525m.g	0.283237	-1.35277	-2.1689
cassava4.1_021351m.g	1.30494	1.36756	2.67604
cassava4.1_022192m.g	1.9416	2.06344	-7.12092
cassava4.1_022478m.g	0.22815	-0.370155	-3.25383
cassava4.1_023877m.g	1.73077	1.10036	-0.596833
cassava4.1_024606m.g	0.22811	-0.632511	-2.55151
cassava4.1_025187m.g	0.929505	1.26363	-0.214611
cassava4.1_028002m.g	0.025407	0	1.56313
cassava4.1_028289m.g	-0.459295	0.651072	0.776232
cassava4.1_029048m.g	0.599924	0.436633	1.54814
cassava4.1_029106m.g	1.6023	-2.98975	-3.19552
cassava4.1_030696m.g	-1.39602	-0.697091	1.78906
cassava4.1_032018m.g	0.482556	0	-2.21787
cassava4.1_033772m.g	2.64095	0.267227	0.63574
cassava4.1_033955m.g	3.07204	0.595083	-0.347298
cassava4.1_034350m.g	-0.848675	-1.1242	-1.64872
cassava4.1_005571m.g	1.56357	0.314066	-1.16627
cassava4.1_008493m.g	1.47949	-0.385107	-2.39658
cassava4.1_009209m.g	1.37339	0.212839	-0.453937
cassava4.1_009914m.g	1.40554	-1.0669	-3.30156
cassava4.1_010179m.g	-0.240466	0.498873	1.35593
cassava4.1_010191m.g	-0.174277	0.102288	1.52004
cassava4.1_010323m.g	-0.38828	-0.392996	-1.92939
cassava4.1_010991m.g	0.0954772	0.988219	1.44903
cassava4.1_012943m.g	-0.0971218	0.913731	0.882056
cassava4.1_013334m.g	2.0345	0.635353	0.209837
cassava4.1_013664m.g	3.12936	-0.0895725	-1.3024
cassava4.1_014914m.g	1.48336	0.974772	1.14233
cassava4.1_023969m.g	-3.01339	-0.8765	0
cassava4.1_024488m.g	0.998039	0.943028	0.784108
cassava4.1_026973m.g	5.07905	1.95018	0.899948
cassava4.1_029652m.g	-0.667307	0.387036	0.893037
cassava4.1_031758m.g	0.937368	0.976265	1.66839
cassava4.1_033050m.g	-0.758083	-0.550409	-3.22057
cassava4.1_010157m.g	0.101674	-1.194	-1.51908
cassava4.1_001270m.g	0.949893	1.06576	0.879904
cassava4.1_001302m.g	-0.427483	-0.88461	-1.58508
cassava4.1_001311m.g	-0.916698	-1.31861	-5.46329
cassava4.1_001409m.g	1.42119	0.037461	0.188847
