# Supplementary material for: Comparative Physiological and Transcriptomic Analyses Reveal the Actions of Melatonin in the Delay of Postharvest Physiological Deterioration of Cassava
Source: Front Plant Sci. 2016 May 27;7:736. doi: 10.3389/fpls.2016.00736 (PMC4882330; doi:10.3389/fpls.2016.00736)
Supplement: Supplementary file 12 [file Table_10.XLSX]

## Sheet: Sheet1
Supplemental Table S10. Expression levels of up- and down-regulated genes (fold change≥2; P-value≤0.05) involved in starch metabolism by melatonin treatment.
Gene ID	M6/CK6	M12/CK12	M48/CK48
cassava4.1_001871m.g	-0.0674193	-0.414836	-1.53305
cassava4.1_003452m.g	-0.546813	-0.650325	-1.9475
cassava4.1_004332m.g	0.139863	-0.764166	-1.71893
cassava4.1_028396m.g	1.07317	0.512243	0.16177
cassava4.1_005409m.g	-1.46972	-1.54477	-2.98757
cassava4.1_005518m.g	-0.853484	-0.844461	-3.62324
cassava4.1_000528m.g	-1.17887	-0.509229	-2.45234
cassava4.1_001042m.g	1.02581	1.41924	0.908257
cassava4.1_003884m.g	-0.991832	-1.33619	-1.94256
cassava4.1_003916m.g	1.62121	0.402612	-0.93774
cassava4.1_028098m.g	-0.124231	-0.704887	-2.84007
cassava4.1_001686m.g	-0.214379	-0.334253	-1.92952
cassava4.1_004717m.g	0.409793	-0.750924	-2.75507
cassava4.1_001362m.g	1.21532	-0.432365	-2.36454
cassava4.1_028069m.g	0.830281	-1.15174	-0.557014
cassava4.1_028129m.g	1.77611	-0.0534825	0.639002
cassava4.1_034364m.g	1.1247	-1.18842	-4.11352
